# Supplementary material for: Novel insights into gene expression regulation during meiosis revealed by translation elongation dynamics
Source: NPJ Syst Biol Appl. 2019 Apr 4;5:12. doi: 10.1038/s41540-019-0089-0 (PMC6449359; doi:10.1038/s41540-019-0089-0)
Supplement: Supplementary file 3 — suppl. Table 1 [file 41540_2019_89_MOESM3_ESM.xlsx]

## Sheet: Sheet1
	gb15_exponential	14201_exponential	1	A	B	D	E	F	G	I	3	4	5	K	6	L	7	8	O	9	10	11	12	13	15	18	V
TTT	0.955344	0.92163	0.882422	0.867543	1.00395	0.88265	0.909259	0.907683	0.869289	0.872598	0.889438	1.104	0.84041	0.907834	0.904273	0.918756	0.911671	0.869211	0.861912	0.89618	0.919618	1.01989	0.879904	0.946044	0.926105	0.918785	0.918828
TTC	1.03972	1.04636	1.00414	0.984354	1.11793	0.997864	1.03354	1.00339	0.987899	0.979697	0.934142	0.846021	0.988999	0.95802	0.980257	0.913393	0.938111	0.910997	0.92663	1.04279	0.927676	0.881707	0.951274	0.960904	0.928781	1.06442	1.04798
TTA	0.933573	0.906913	0.882669	0.92842	0.85799	0.915996	0.896546	0.950926	0.876703	0.918203	0.890802	0.896445	0.900894	0.956587	0.928047	0.9288	0.908721	0.921426	0.901162	0.959857	0.917879	1.08472	0.903243	0.895881	0.873002	0.915876	1.00029
TTG	1.02344	0.987688	0.989079	1.09011	0.965001	1.03768	0.947625	1.02766	0.990075	0.998718	0.934122	1.00219	1.04536	0.989896	0.959146	0.984124	0.998527	0.890422	0.951178	0.902176	0.938825	0.914263	0.911164	0.980589	0.995035	0.974698	1.07574
TCT	0.985293	0.977471	1.07253	1.03916	0.893158	1.06156	0.972572	1.06785	1.02995	1.0062	0.96328	1.20145	1.08981	0.952147	0.969898	0.950437	0.940954	0.945888	0.974062	0.973664	0.910891	0.906179	0.962229	0.968913	1.01733	0.975426	1.04007
TCC	1.06383	1.04452	1.22977	1.14244	1.02229	1.07495	1.09117	1.14191	1.05635	1.07332	1.06706	1.29181	1.11216	1.08607	1.06985	1.01257	0.972792	0.970251	1.07754	1.01507	0.998388	0.841878	0.986706	0.999668	1.00356	1.02299	1.12759
TCA	0.951819	0.928064	1.1615	1.03389	0.82312	0.9464	1.02726	0.970697	0.93034	1.02441	0.962486	0.892693	0.976155	0.951012	0.944252	0.985983	0.88262	1.02917	1.03619	1.03587	0.963106	0.922296	1.0089	0.894045	0.967521	0.958253	1.07687
TCG	0.871333	0.86746	0.969773	0.92899	0.924063	0.895728	0.956996	0.901589	0.816464	0.915153	0.921988	0.853894	0.920069	0.933161	0.963429	0.933342	0.90294	0.998837	1.06567	0.90541	0.958399	1.04818	0.928849	0.979714	0.973719	1.01535	0.878794
TAT	0.878139	0.888871	0.901616	0.905056	0.768128	0.831425	0.837372	0.897174	0.809699	0.83381	0.864464	0.876008	0.846779	0.866204	0.917797	0.823276	0.893019	0.875454	0.803237	0.881466	0.849108	1.10056	0.858316	0.891914	0.863042	0.964437	0.83357
TAC	0.943735	0.935963	0.966118	0.879233	0.905474	0.925957	0.941173	0.937907	0.975625	0.93445	0.921505	1.0401	0.990326	0.880229	0.923684	0.899198	0.91592	0.871752	0.896649	0.862329	0.868052	0.935451	0.930104	0.916081	0.900635	0.941432	0.986289
TGT	0.993086	1.06549	0.893232	1.00581	0.876073	0.947398	0.8857	1.00773	0.962814	0.943604	1.00076	0.876091	1.00716	1.01661	1.0713	0.962301	0.982989	0.941887	0.964062	0.990142	0.982031	0.938972	0.886905	1.0526	1.0168	0.992936	0.856764
TGC	0.945986	0.938421	1.03303	0.91409	0.704327	0.846887	0.908667	0.931936	0.969655	0.944067	0.927542	0.917838	0.875826	0.980267	0.931184	0.95498	0.910071	1.08531	0.9029	0.906147	1.00001	0.918881	1.09852	0.945028	0.923966	0.847173	0.976602
TGG	1.20256	1.25602	1.0599	1.23857	1.35912	1.22872	1.17518	1.11178	1.2368	1.13425	1.1004	0.976876	1.11443	1.16808	1.06899	1.18545	1.22703	1.20433	1.09936	1.21244	1.15656	1.09186	1.17327	1.09802	1.14593	1.07504	1.11091
CTT	0.879202	0.881877	0.904016	0.945132	0.830791	0.928901	0.869071	0.939916	0.883817	0.946938	0.929285	0.868628	0.894719	0.967084	0.99673	0.974356	0.890557	0.974567	0.969154	1.0834	0.935496	0.818759	0.965131	0.929705	0.926567	1.07854	0.953344
CTC	0.859925	0.870371	0.902309	1.06246	0.667969	0.996645	0.983655	1.03294	1.08557	1.0221	0.992036	0.801963	1.09138	0.986537	0.997181	1.08485	0.9635	1.01563	1.22092	1.06584	1.09782	0.951702	1.06925	0.936051	0.965801	1.08038	0.997734
CTA	0.930073	0.91421	0.889841	0.87747	0.853589	0.998096	0.920484	0.932398	0.977765	0.922485	0.961291	1.11175	0.943463	0.940476	0.953606	0.940283	0.903887	0.960731	0.943128	1.08014	0.968024	1.02421	0.969849	0.911452	0.975078	0.897724	0.946679
CTG	0.891829	0.898511	0.969004	1.07165	1.44822	0.918232	0.907524	0.989807	0.895288	0.984712	1.00113	1.14098	0.991748	0.97468	0.98189	1.01337	0.924058	1.05511	1.08729	1.23059	1.01694	0.966887	1.04197	1.01079	0.920849	0.934385	0.984859
CCT	0.984935	1.00535	1.02285	1.09805	0.841922	1.00031	0.993725	0.986872	0.962012	1.14473	1.11332	0.973279	1.13546	1.02952	1.03618	1.06488	0.988926	1.1393	1.00421	1.10229	1.08281	1.00478	1.09621	1.1783	1.06433	1.20439	1.03986
CCC	1.00946	0.942237	1.01654	1.39682	0.894603	1.03175	1.07152	1.01179	0.98557	1.1422	1.11787	1.08306	1.02482	1.07223	1.15141	1.10469	1.10424	1.08704	1.19586	1.47027	1.17077	0.851824	1.33938	1.20511	1.16168	1.25575	0.883081
CCA	1.11868	1.12951	1.20891	1.10493	0.991249	1.18724	1.10925	1.09471	1.13407	1.13068	1.06938	1.07121	1.30983	1.00722	1.11368	0.993145	1.10814	1.08191	1.07013	1.046	1.04496	0.988532	1.06729	0.980224	1.05901	1.08491	1.086
CCG	0.922314	0.945089	0.843556	0.742569	0.476717	0.936971	0.853284	0.923036	1.14163	0.988236	0.989741	0.821521	0.977377	0.98196	0.948684	0.977629	0.861049	1.04833	1.09061	1.01673	1.00039	1.0971	0.998884	0.940684	0.961552	0.847005	0.799727
CAT	1.00995	1.00355	1.01007	1.17792	1.01184	1.03775	1.06591	1.02671	1.03677	1.08881	1.13198	1.1028	0.981108	1.07183	1.06993	1.05926	1.16569	1.16	0.964817	1.22553	1.08336	1.01637	1.07881	1.06129	1.12436	1.29071	1.07186
CAC	1.32671	1.3724	1.23759	1.20534	1.29558	1.34765	1.3173	1.20758	1.39093	1.18156	1.2943	1.15293	1.31935	1.17246	1.31985	1.14385	1.20123	1.12649	1.14314	1.18821	1.26482	1.04823	1.20343	1.07257	1.2051	1.12402	1.27919
CAA	1.09035	1.00976	1.10886	1.02254	1.16009	1.07139	1.10594	1.04252	1.10965	1.02228	1.08568	0.992518	1.10613	1.00668	1.07582	1.01968	1.12612	1.09472	1.02658	1.16298	1.04912	1.03976	1.06929	0.974704	1.04252	1.06937	1.1554
CAG	0.959787	0.976928	0.952143	0.850515	0.905104	0.948435	0.957085	0.958677	0.949145	0.985651	0.988215	0.849495	1.06077	0.953154	1.01042	0.949333	0.979337	1.05883	0.985244	1.01748	1.00928	1.12256	1.03562	0.988321	1.00483	1.15172	0.905129
CGT	1.20977	1.28206	1.09485	1.07261	0.883275	1.23291	1.2336	1.15744	1.09987	1.19782	1.08993	0.971873	1.02833	1.10684	1.112	1.16183	1.10333	1.06008	1.01958	1.04594	1.12234	0.855725	1.11895	1.16795	1.08008	1.01664	1.06826
CGC	0.973125	0.874953	0.998484	1.11208	NaN	0.924497	0.985083	1.05271	0.900494	1.06075	0.96911	NaN	1.1005	1.14092	1.04719	1.05726	0.997092	1.02245	1.17899	1.15438	0.987466	0.865422	1.09834	0.952582	0.846027	0.894003	1.0466
CGA	0.892441	0.788621	NaN	0.580146	NaN	0.885028	0.841968	0.858194	0.770512	0.92509	0.918872	NaN	0.76739	0.986752	1.10416	1.13317	1.15781	1.17304	1.34622	0.88177	1.22278	0.86161	1.15146	0.974679	0.945034	NaN	NaN
CGG	0.865304	0.730565	0.734453	1.10005	NaN	0.847957	0.762883	0.85017	1.08442	1.03688	1.19693	NaN	1.38695	0.982352	0.947835	1.01342	0.924113	1.0015	1.03439	0.945817	0.986424	1.01219	1.17383	1.09032	1.19964	NaN	NaN
ATT	0.916363	0.935704	0.916892	0.995323	1.0294	1.03367	0.962555	0.966841	1.03214	0.914737	0.932538	1.22199	0.893083	0.95232	0.932064	0.934644	0.935349	0.916148	0.895622	0.872799	0.902848	0.967171	0.893027	0.911235	0.889906	0.970201	0.976558
ATC	1.003	0.964075	0.988736	0.969644	1.1959	1.03314	1.13204	1.04376	1.05321	0.960892	0.985567	1.22331	1.02733	0.946534	0.977221	0.955502	0.863587	0.940031	0.95077	0.976438	0.9055	0.833198	0.948305	0.903818	0.942115	0.904654	1.01581
ATA	0.845714	0.830285	0.947307	0.809138	1.32301	0.866532	0.864414	0.901927	0.881718	0.871973	0.971064	0.842025	0.920456	0.959331	0.978926	0.975648	0.952981	0.960089	0.984672	0.99103	0.998147	1.2349	0.918846	0.970957	0.983373	0.919963	0.894038
ATG	1.05341	1.1017	1.0411	0.942631	1.22919	1.07539	1.04974	1.05542	0.983712	1.05086	0.998396	1.11257	1.03613	1.05125	1.01702	1.05394	1.01456	0.965548	0.992115	0.901381	1.01167	1.02763	0.941828	1.00397	1.04282	1.00186	0.944756
ACT	1.06797	1.02987	1.16748	1.12943	1.10622	1.11978	1.119	1.12556	1.00895	1.01389	1.10955	1.02297	1.11369	1.05333	1.04907	0.988467	1.08307	1.01325	0.953055	0.961684	1.00801	1.02724	1.00509	0.977607	1.03162	1.10266	1.05344
ACC	1.15621	1.14094	1.15846	1.15333	1.48762	1.29787	1.32492	1.24872	1.27302	1.18139	1.15668	1.11156	1.22715	1.10109	1.12448	1.09973	1.10394	1.02516	1.04091	1.08168	1.07115	0.972166	1.09423	0.996094	1.07655	1.06901	1.24904
ACA	0.933048	0.900272	1.02079	0.927686	0.840582	1.01375	1.0129	0.952589	0.964515	0.98207	1.01753	1.04497	0.939021	1.00796	1.02381	1.00576	0.999165	1.05019	0.992863	0.979841	0.981023	0.972315	0.947772	0.96616	1.00046	1.06409	0.970376
ACG	0.877834	0.844635	0.942545	1.06834	0.719342	0.906524	0.931896	0.92938	0.962224	0.937222	1.01528	0.668969	0.818656	1.01533	0.983229	0.987313	1.05941	1.10053	0.968727	0.924154	0.987591	1.34811	0.964453	1.04758	0.996514	0.959722	0.832155
AAT	0.850158	0.848329	0.902501	0.84974	0.789569	0.784721	0.813165	0.868602	0.878929	0.836175	0.894408	0.99726	0.886534	0.86453	0.901816	0.869946	0.922293	0.934879	0.796333	0.963815	0.892736	1.27709	0.915385	0.951046	0.960554	0.890071	0.971142
AAC	0.965923	0.913624	1.00321	0.851441	0.819699	0.944783	0.969044	0.959952	0.993848	0.900195	0.967193	0.949783	1.00873	0.909688	0.976217	0.895179	0.906463	0.896709	0.878953	0.93371	0.907767	0.891022	0.968717	0.84814	0.93902	0.921532	0.950304
AAA	0.91007	0.881238	0.946776	0.824794	0.837474	0.86552	0.852729	0.926545	0.906304	0.871231	0.936831	0.952193	0.88526	0.891602	0.937543	0.910504	0.901116	0.885081	0.877967	0.977429	0.901385	0.955434	0.870707	0.894843	0.945102	0.924158	0.85631
AAG	1.08165	1.07564	1.07167	0.921796	1.09623	1.04333	1.06445	1.02781	1.10052	0.975496	1.02821	1.06436	1.09992	1.01818	1.01264	0.990603	1.09398	0.946221	0.94624	0.971468	0.965921	1.03593	0.947228	0.986332	1.0241	1.09149	1.16554
AGT	0.907882	0.879961	0.885192	0.905037	0.9753	0.864923	0.912514	0.907541	0.967779	0.945679	0.911535	1.04615	0.864585	0.941461	0.924072	0.971119	0.897566	0.881848	0.995557	1.04756	0.974539	1.11197	0.940188	0.958427	0.976576	0.897578	0.926316
AGC	0.939561	0.913708	1.17548	0.882747	0.892848	0.870351	0.955752	0.971223	1.00585	0.944085	0.923434	0.936518	0.925979	0.939415	0.972184	1.02412	0.93419	1.04909	1.05765	0.903219	0.977633	1.09706	0.956588	1.04301	0.882697	0.866642	0.977234
AGA	1.08199	1.06935	0.971766	0.911564	1.05986	0.99551	0.990605	1.00335	1.09099	0.937735	0.972345	1.07981	0.990612	0.969614	1.00485	0.950538	1.12586	0.908266	0.941444	0.94738	0.941639	1.06738	0.933774	0.994228	0.951733	0.990651	1.13365
AGG	0.979071	1.00636	0.901209	0.93291	0.917951	0.875341	0.946204	0.89638	1.00163	0.95065	0.933041	0.834836	0.958336	0.978173	0.940688	1.04553	1.04192	0.98491	1.01026	0.986129	1.07638	1.35393	0.940204	1.18887	0.960046	1.06011	1.01781
GTT	1.1463	1.09902	0.977432	0.933749	0.927809	1.01089	1.08763	1.06089	0.995942	0.961088	0.968943	0.954834	0.977371	1.02665	0.969435	0.978958	1.00061	0.963901	0.935961	0.982595	0.935555	0.934723	0.926631	0.936624	0.984716	1.00063	1.09551
GTC	1.20841	1.23689	1.04931	1.05752	1.43767	1.26305	1.3592	1.14997	1.12121	1.08387	1.05367	1.04723	1.0787	1.10707	1.05392	1.11405	1.09101	0.97004	1.1136	0.987727	1.02758	0.856472	1.05042	1.02459	1.04216	1.06793	1.16976
GTA	0.942544	0.964851	0.972076	0.96507	1.63656	0.906192	0.88749	0.944849	0.864422	0.937759	0.936433	0.953653	0.78956	1.00874	0.943957	0.998739	0.930553	0.896949	1.00172	0.889741	0.980931	1.03133	0.927045	0.97803	0.988885	0.828223	0.82798
GTG	0.990781	1.01645	0.893021	0.955168	0.926295	1.00621	0.894695	0.997141	1.00421	1.00899	0.936761	0.941902	0.899191	0.955444	0.910699	1.00616	0.995361	1.0081	0.973596	0.96681	1.00288	1.07819	0.940783	1.096	1.00613	0.950844	0.984153
GCT	1.19854	1.296	1.06695	1.07953	1.1104	1.15775	1.15545	1.17852	1.137	1.07053	1.05621	1.11621	1.05239	1.09097	1.04122	1.04471	1.09573	1.00656	1.04921	0.916816	1.01602	0.958535	1.02166	1.01587	1.07189	0.995017	1.09546
GCC	1.25031	1.31666	1.08661	1.07824	1.20571	1.26186	1.29571	1.18161	1.24704	1.18101	1.09611	0.867657	1.18247	1.15863	1.12217	1.14403	1.08722	1.0898	1.12915	0.91946	1.05852	0.923259	1.06591	1.04075	1.06968	1.02537	0.997444
GCA	0.998157	0.998412	1.02018	0.992726	1.04294	0.994068	1.01997	0.970258	0.968903	1.02269	1.02405	1.06945	0.956829	1.01047	0.959471	0.999294	0.990244	0.997491	0.995595	1.03124	1.00137	0.993874	0.998533	0.994963	0.969464	0.999875	0.922569
GCG	1.02821	1.10487	1.02494	1.17175	1.03842	1.02566	1.04262	1.00117	1.117	1.0601	0.998713	0.79721	1.02448	1.03145	1.03496	1.09569	1.08965	1.19959	1.05527	1.05985	1.07445	0.873606	1.10467	1.04718	1.18061	0.919403	0.89784
GAT	0.922918	0.939393	0.895571	0.928632	0.867213	0.86656	0.854457	0.919859	0.847084	0.863551	0.905486	1.03979	0.81972	0.886924	0.863657	0.857285	0.901251	0.896148	0.80128	0.848133	0.876588	0.948917	0.84301	0.959375	0.895483	0.906815	0.900689
GAC	0.959025	0.977442	0.981752	0.979543	0.927532	0.977285	0.97684	1.03683	0.886008	0.966458	0.986922	1.02084	1.00127	0.935731	0.961581	0.921206	0.937404	0.919602	0.900615	0.935422	0.926641	0.855814	0.952216	0.881777	0.944044	0.938361	1.05511
GAA	1.02872	1.03016	0.988307	0.921228	0.93115	0.985743	0.890776	0.978096	0.996046	0.993826	1.01092	1.09803	0.972658	1.01571	0.952155	0.959534	1.00291	0.953041	0.902695	0.93627	0.925646	1.10489	0.913217	0.989855	1.00598	0.994675	1.00127
GAG	0.987509	0.996514	0.982309	0.955171	0.928552	0.94732	0.864404	0.932844	0.902952	0.971002	0.990703	0.968363	0.876157	0.989573	0.914391	0.972866	1.06931	1.01435	0.945035	0.928253	0.966339	0.998121	0.941742	1.056	1.04806	0.950392	0.940215
GGT	1.18462	1.25481	1.0355	1.16827	1.04327	1.16563	1.21815	1.10858	1.08142	1.12076	1.08436	1.14512	1.1068	1.09732	1.0169	1.04589	1.14074	1.04234	1.00593	0.950436	1.04788	0.982426	1.07768	1.13168	1.09088	1.17242	1.21483
GGC	1.04858	1.0457	1.09668	1.47298	0.937874	1.11002	1.08706	1.03624	1.13876	1.15624	1.05489	0.938403	1.08221	1.09048	1.05509	1.10642	1.03898	0.991442	1.18864	0.931205	1.13743	0.940739	1.10687	1.15915	1.10231	1.0784	1.00072
GGA	0.885183	0.953364	1.0121	0.827183	0.881354	0.880903	0.903994	0.859896	0.801205	0.928029	0.936089	0.939098	0.856904	0.927694	0.935165	0.936098	0.963352	1.043	0.887887	0.979558	1.00699	1.13537	0.980134	1.1366	0.98045	0.973197	0.917875
GGG	0.938651	1.0429	0.936888	1.05976	1.35548	0.962762	0.998288	0.933921	0.866284	1.04041	0.979083	1.27549	0.900077	1.04056	1.01073	1.01691	1.04579	0.975033	1.08985	1.01587	1.0779	1.08069	1.00608	1.0051	0.998182	0.96767	0.896094
