# Supplementary material for: Novel insights into gene expression regulation during meiosis revealed by translation elongation dynamics
Source: NPJ Syst Biol Appl. 2019 Apr 4;5:12. doi: 10.1038/s41540-019-0089-0 (PMC6449359; doi:10.1038/s41540-019-0089-0)
Supplement: Supplementary file 4 — suppl. Table 4 [file 41540_2019_89_MOESM4_ESM.xlsx]

## Sheet: Sheet1
	gb15_exponential	14201_exponential	1	A	B	D	E	F	G	I	3	4	5	K	6	L	7	8	O	9	10	11	12	13	15	18	V
AAA	0.328122	0.300955	0.485448	0.488016	0.47461	0.435446	0.492565	0.485134	0.470628	0.508016	0.510821	0.517695	0.511783	0.525463	0.535021	0.554832	0.527557	0.544086	0.558308	0.558561	0.572137	0.559466	0.560153	0.562147	0.548548	0.51641	0.522795
AAC	0.610663	0.647158	0.480396	0.466477	0.477606	0.511213	0.466067	0.468419	0.478605	0.44875	0.452884	0.453885	0.451344	0.428833	0.438134	0.406256	0.432731	0.418173	0.394641	0.414035	0.39615	0.409413	0.41454	0.38895	0.397557	0.446792	0.432974
AAG	0.671878	0.699045	0.514552	0.511984	0.52539	0.564554	0.507435	0.514866	0.529372	0.491984	0.489179	0.482305	0.488217	0.474537	0.464979	0.445168	0.472443	0.455914	0.441692	0.441439	0.427863	0.440534	0.439847	0.437853	0.451452	0.48359	0.477205
AAT	0.389337	0.352842	0.519604	0.533523	0.522394	0.488787	0.533933	0.531581	0.521395	0.55125	0.547116	0.546115	0.548656	0.571167	0.561866	0.593744	0.567269	0.581827	0.605359	0.585965	0.60385	0.590587	0.58546	0.61105	0.602443	0.553208	0.567026
ACA	0.161682	0.141342	0.246138	0.252917	0.24123	0.225007	0.249014	0.251977	0.245341	0.265834	0.26026	0.261264	0.265071	0.286817	0.276187	0.307351	0.285203	0.298186	0.327454	0.300252	0.322105	0.307136	0.30068	0.334598	0.323766	0.276524	0.289686
ACC	0.335468	0.35596	0.256947	0.250856	0.259798	0.278007	0.255638	0.254224	0.260154	0.243854	0.247193	0.246947	0.245333	0.228982	0.23612	0.213287	0.230756	0.220275	0.199563	0.21683	0.200677	0.21119	0.213437	0.195486	0.203068	0.235811	0.226256
ACG	0.0651512	0.0556274	0.115672	0.118064	0.109401	0.0931971	0.107791	0.109877	0.105578	0.116671	0.118047	0.110592	0.111828	0.124001	0.113479	0.131187	0.118363	0.123701	0.136672	0.126111	0.137829	0.132411	0.130237	0.139272	0.136738	0.123322	0.121095
ACT	0.437699	0.447071	0.381244	0.378163	0.389571	0.403788	0.387556	0.383922	0.388927	0.373641	0.3745	0.381197	0.377768	0.360201	0.374214	0.348175	0.365678	0.357838	0.336311	0.356807	0.339389	0.349263	0.355646	0.330644	0.336427	0.364343	0.362962
AGA	0.706563	0.719356	0.522446	0.53094	0.549412	0.610008	0.549017	0.57088	0.583837	0.544148	0.529082	0.520959	0.536569	0.532925	0.511907	0.504961	0.523027	0.51766	0.498165	0.496956	0.494412	0.48698	0.462186	0.492498	0.496455	0.485336	0.54024
AGC	0.0746679	0.0691057	0.104675	0.103627	0.101385	0.0913082	0.102179	0.0992894	0.0967932	0.101398	0.102337	0.101516	0.101481	0.105174	0.106069	0.113105	0.108696	0.110222	0.109782	0.113742	0.113764	0.116452	0.119774	0.115485	0.116215	0.119061	0.10506
AGG	0.078998	0.0669852	0.174585	0.175167	0.168145	0.136335	0.169571	0.162488	0.155011	0.179711	0.181338	0.164456	0.171126	0.190888	0.169608	0.205305	0.178717	0.193226	0.222545	0.190576	0.221145	0.198679	0.167266	0.228581	0.219907	0.158218	0.191021
AGT	0.103084	0.0918309	0.129777	0.139187	0.136238	0.130843	0.133974	0.138785	0.136974	0.143786	0.138547	0.13661	0.141344	0.154993	0.143175	0.160415	0.151729	0.157906	0.172418	0.156606	0.168883	0.160354	0.151756	0.17272	0.166689	0.142635	0.155924
ATA	0.131212	0.110055	0.19485	0.205212	0.195912	0.178285	0.21325	0.207656	0.199949	0.219315	0.213183	0.209583	0.212896	0.236891	0.223085	0.260385	0.235891	0.248472	0.2665	0.251148	0.266641	0.2588	0.245786	0.273322	0.267187	0.228445	0.241382
ATC	0.403219	0.423283	0.318576	0.310864	0.31637	0.336636	0.306551	0.310041	0.317219	0.296358	0.301204	0.30424	0.298656	0.28022	0.288872	0.256528	0.278904	0.266047	0.246971	0.263857	0.246364	0.25773	0.271201	0.23712	0.246487	0.297902	0.27487
ATG	1	1	1	1	1	1	1	1	1	1	1	1	1	1	1	1	1	1	1	1	1	1	1	1	1	1	1
ATT	0.465569	0.466662	0.486574	0.483924	0.487717	0.485079	0.480199	0.482304	0.482832	0.484327	0.485612	0.486177	0.488448	0.482889	0.488043	0.483087	0.485206	0.485481	0.486529	0.484995	0.486995	0.48347	0.483013	0.489558	0.486326	0.473653	0.483748
CAA	0.842212	0.858238	0.706032	0.71484	0.72998	0.76815	0.732922	0.737684	0.746733	0.728123	0.719875	0.717027	0.72682	0.722047	0.716432	0.71322	0.721481	0.719508	0.712668	0.708571	0.707432	0.702824	0.683385	0.713695	0.71367	0.697122	0.727451
CAC	0.56418	0.598003	0.426959	0.419103	0.427247	0.448188	0.414675	0.418877	0.426262	0.402119	0.40157	0.408079	0.405751	0.393695	0.402082	0.383766	0.405445	0.396693	0.375635	0.395444	0.377763	0.394895	0.411004	0.383421	0.391824	0.433918	0.397619
CAG	0.157788	0.141762	0.293968	0.28516	0.27002	0.23185	0.267078	0.262316	0.253267	0.271877	0.280125	0.282973	0.27318	0.277953	0.283568	0.28678	0.278519	0.280492	0.287332	0.291429	0.292568	0.297176	0.316615	0.286305	0.28633	0.302878	0.272549
CAT	0.43582	0.401997	0.573041	0.580897	0.572753	0.551812	0.585325	0.581123	0.573738	0.597881	0.59843	0.591921	0.594249	0.606305	0.597918	0.616234	0.594555	0.603307	0.624365	0.604556	0.622237	0.605105	0.588996	0.616579	0.608176	0.566082	0.602381
CCA	0.651363	0.677435	0.468762	0.473394	0.494916	0.541991	0.490199	0.493715	0.507466	0.476176	0.469237	0.460719	0.469303	0.458464	0.447981	0.426343	0.449737	0.439075	0.420182	0.424329	0.414278	0.412106	0.390207	0.409929	0.412231	0.414145	0.45802
CCC	0.0794712	0.0740031	0.156865	0.150097	0.139952	0.113869	0.134487	0.133048	0.126902	0.138471	0.142401	0.151619	0.140381	0.140255	0.152115	0.140037	0.142673	0.141968	0.148112	0.15095	0.145155	0.154787	0.185179	0.140893	0.144337	0.174778	0.132785
CCG	0.0550292	0.0487623	0.0951732	0.0943501	0.0892484	0.076521	0.091995	0.0885182	0.0854864	0.0926169	0.0930697	0.100033	0.0998066	0.103552	0.110664	0.13581	0.119012	0.12276	0.128967	0.131371	0.134636	0.140506	0.146292	0.147726	0.14955	0.138313	0.119451
CCT	0.214137	0.1998	0.2792	0.282159	0.275884	0.267619	0.283319	0.284719	0.280146	0.292736	0.295292	0.287629	0.290509	0.297729	0.289239	0.297811	0.288577	0.296197	0.302739	0.293349	0.305932	0.292601	0.278323	0.301452	0.293882	0.272763	0.289744
CGA	0.0180107	0.0144486	0.0338273	0.0363004	0.0346769	0.0283137	0.0397972	0.0373992	0.0349803	0.0411645	0.0405188	0.0375544	0.0385899	0.0454479	0.0407332	0.0500704	0.0422472	0.0458894	0.049816	0.0466795	0.0531785	0.0482914	0.0409504	0.0495839	0.0442106	0.0350605	0.0443279
CGC	0.0212881	0.0205795	0.0563451	0.0513371	0.0475597	0.037841	0.0484358	0.0444401	0.0425321	0.0478728	0.0521293	0.0566021	0.0524288	0.0490593	0.0574896	0.0518837	0.0537143	0.0536222	0.0537686	0.0577105	0.0537257	0.0575702	0.065588	0.0536103	0.0534614	0.0626112	0.0481607
CGG	0.0185869	0.0206263	0.0640737	0.053913	0.0468193	0.0278266	0.0383865	0.034344	0.0315846	0.0362958	0.0416203	0.0675984	0.0500635	0.0381239	0.0736191	0.0491978	0.060157	0.0520427	0.0435859	0.0694841	0.0442542	0.0713523	0.12598	0.0437657	0.0481644	0.111683	0.0330073
CGT	0.156554	0.158004	0.148723	0.152342	0.153388	0.159675	0.154793	0.150449	0.152055	0.150808	0.155312	0.15283	0.151223	0.143556	0.146644	0.138582	0.142137	0.13756	0.13212	0.138594	0.133284	0.137127	0.13803	0.131962	0.137802	0.147091	0.143243
CTA	0.102844	0.097077	0.127608	0.128898	0.127639	0.126458	0.134615	0.131798	0.130665	0.134251	0.133624	0.130595	0.130797	0.133353	0.128491	0.129124	0.126482	0.129306	0.131435	0.126889	0.13133	0.127075	0.119119	0.127525	0.122776	0.115805	0.131437
CTC	0.0274562	0.0255504	0.0497578	0.0471794	0.0444461	0.0380073	0.0484577	0.0445431	0.0425256	0.0464544	0.0476925	0.0506302	0.0499805	0.0489505	0.0544042	0.0592605	0.0560465	0.0565784	0.0572792	0.0597935	0.0581194	0.0614439	0.0658082	0.0615449	0.0629881	0.0652343	0.0534108
CTG	0.0609465	0.053679	0.107361	0.104058	0.0999346	0.0880049	0.101015	0.098661	0.0959771	0.10187	0.106048	0.0999057	0.102841	0.104248	0.10266	0.118627	0.108182	0.110388	0.112712	0.113799	0.117777	0.118277	0.110555	0.123553	0.127443	0.112459	0.111432
CTT	0.0753868	0.070928	0.121555	0.115677	0.111028	0.0998715	0.113885	0.108438	0.105706	0.112683	0.115464	0.12745	0.121662	0.117683	0.134993	0.13373	0.133496	0.132272	0.128253	0.140463	0.130389	0.142048	0.16459	0.133147	0.135051	0.15846	0.121519
GAA	0.826636	0.843772	0.707879	0.714445	0.729483	0.759203	0.731645	0.734695	0.742465	0.729217	0.724219	0.716638	0.726007	0.723705	0.713106	0.715593	0.719542	0.718171	0.715331	0.706933	0.70968	0.699799	0.671786	0.711941	0.714515	0.689243	0.733323
GAC	0.454847	0.478489	0.402771	0.389698	0.393708	0.402672	0.387687	0.381602	0.386864	0.374688	0.38161	0.382391	0.381441	0.36629	0.375658	0.358076	0.374946	0.366126	0.357752	0.365276	0.351835	0.363192	0.375105	0.355309	0.363179	0.395563	0.371349
GAG	0.173364	0.156228	0.292121	0.285555	0.270517	0.240797	0.268355	0.265305	0.257535	0.270783	0.275781	0.283362	0.273993	0.276295	0.286894	0.284407	0.280458	0.281829	0.284669	0.293067	0.29032	0.300201	0.328214	0.288059	0.285485	0.310757	0.266677
GAT	0.545153	0.521511	0.597229	0.610302	0.606292	0.597328	0.612313	0.618398	0.613136	0.625312	0.61839	0.617609	0.618559	0.63371	0.624342	0.641924	0.625054	0.633874	0.642248	0.634724	0.648165	0.636808	0.624895	0.644691	0.636821	0.604437	0.628651
GCA	0.126185	0.107365	0.22733	0.230073	0.216997	0.193082	0.22416	0.220117	0.212388	0.236368	0.236027	0.232601	0.232458	0.252675	0.240964	0.273057	0.246427	0.26213	0.295169	0.264718	0.290579	0.272476	0.260325	0.300235	0.289227	0.236514	0.252921
GCC	0.239784	0.241046	0.249264	0.237077	0.239175	0.245789	0.237852	0.242552	0.242847	0.237402	0.242775	0.243958	0.245177	0.232581	0.239968	0.227268	0.23717	0.23563	0.229038	0.231701	0.228044	0.229671	0.223688	0.231254	0.234906	0.238903	0.235733
GCG	0.0427158	0.0352193	0.0846738	0.0874252	0.0799989	0.0678323	0.0835934	0.0830196	0.0789898	0.0874668	0.0884934	0.0832636	0.083083	0.0924355	0.0856225	0.0966128	0.0873994	0.0905963	0.0972887	0.0935646	0.101052	0.0964596	0.0953751	0.0968249	0.0907339	0.0832331	0.0852251
GCT	0.591316	0.616369	0.438733	0.445425	0.463829	0.493297	0.454395	0.454311	0.465775	0.438763	0.432705	0.440178	0.439282	0.422308	0.433446	0.403062	0.429004	0.411643	0.378504	0.410017	0.380326	0.401393	0.420612	0.371686	0.385133	0.44135	0.42612
GGA	0.0888443	0.0746143	0.15788	0.164526	0.153023	0.132078	0.162117	0.158246	0.150859	0.170056	0.164017	0.164452	0.167788	0.189115	0.179306	0.21278	0.188936	0.204012	0.229766	0.209421	0.232324	0.218878	0.212777	0.239404	0.225987	0.184504	0.192494
GGC	0.100487	0.0926424	0.18693	0.174568	0.164933	0.143736	0.166676	0.159671	0.153744	0.168901	0.173133	0.181074	0.173138	0.171471	0.184153	0.180327	0.178359	0.179923	0.185703	0.188251	0.185299	0.193305	0.21471	0.18397	0.182913	0.204295	0.169916
GGG	0.0505423	0.043224	0.101085	0.102158	0.0943756	0.0819598	0.0993249	0.096308	0.092099	0.103157	0.104709	0.0982773	0.0993783	0.107803	0.0986749	0.112649	0.100811	0.105886	0.117729	0.106255	0.118091	0.109739	0.10433	0.118987	0.114945	0.0956724	0.10192
GGT	0.760127	0.789519	0.554106	0.558748	0.587669	0.642227	0.571883	0.585775	0.603298	0.557887	0.558142	0.556197	0.559695	0.531611	0.537866	0.494244	0.531895	0.510179	0.466803	0.496074	0.464286	0.478077	0.468182	0.457639	0.476155	0.515528	0.535669
GTA	0.0878329	0.0730907	0.163638	0.167585	0.15714	0.139718	0.170812	0.166272	0.158134	0.176135	0.172061	0.170968	0.169112	0.184176	0.176803	0.189601	0.176105	0.185621	0.197941	0.187623	0.198456	0.18961	0.186373	0.195377	0.185628	0.169097	0.176535
GTC	0.326707	0.344229	0.256192	0.245641	0.255771	0.270468	0.247781	0.24895	0.256103	0.237548	0.243688	0.24398	0.24472	0.228118	0.237455	0.217659	0.235387	0.226285	0.209805	0.222738	0.209023	0.217747	0.219296	0.210869	0.2175	0.239532	0.232662
GTG	0.090148	0.0787237	0.171694	0.169874	0.159502	0.141952	0.163068	0.163721	0.157838	0.169832	0.174415	0.170668	0.171685	0.177727	0.174042	0.191548	0.17741	0.182773	0.192247	0.186552	0.195714	0.192085	0.191355	0.198935	0.195183	0.180731	0.173034
GTT	0.495312	0.503956	0.408476	0.4169	0.427587	0.447862	0.418339	0.421056	0.427926	0.416485	0.409836	0.414385	0.414483	0.409979	0.4117	0.401192	0.411099	0.40532	0.400007	0.403087	0.396807	0.400558	0.402976	0.394819	0.401689	0.410639	0.417769
TAA	0.684288	0.915086	0.922326	0.946832	0.952691	0.943561	0.945579	0.902841	0.878749	0.953343	0.933232	0.869254	0.939824	0.900388	0.865068	0.882648	0.91954	0.805707	0.949406	0.773568	0.79569	0.836079	0.740741	0.883674	0.830054	0.70622	0.974096
TAC	0.644928	0.682498	0.504205	0.493964	0.508589	0.541782	0.495179	0.497208	0.510592	0.478873	0.485229	0.486026	0.486755	0.464135	0.474087	0.442084	0.474271	0.459219	0.429657	0.453305	0.433197	0.444342	0.444855	0.428695	0.433452	0.476748	0.469158
TAG	0.315712	0.084914	0.0776743	0.0531682	0.047309	0.0564386	0.0544213	0.0971592	0.121251	0.0466572	0.0667683	0.130746	0.0601756	0.0996119	0.134932	0.117352	0.0804598	0.194293	0.0505943	0.226432	0.20431	0.163921	0.259259	0.116326	0.169946	0.29378	0.0259039
TAT	0.355072	0.317502	0.495795	0.506036	0.491411	0.458218	0.504821	0.502792	0.489408	0.521127	0.514771	0.513974	0.513245	0.535865	0.525913	0.557916	0.525729	0.540781	0.570343	0.546695	0.566803	0.555658	0.555145	0.571305	0.566548	0.523252	0.530842
TCA	0.132295	0.119987	0.182714	0.186928	0.180824	0.170887	0.192337	0.186317	0.181848	0.194351	0.191416	0.19455	0.191406	0.19669	0.197739	0.206612	0.196164	0.200403	0.204395	0.204365	0.207672	0.205491	0.206698	0.206832	0.203607	0.198423	0.196319
TCC	0.246748	0.264339	0.182788	0.180378	0.186593	0.202217	0.183559	0.184829	0.189491	0.177056	0.181394	0.179506	0.180012	0.168399	0.171462	0.159214	0.168107	0.163321	0.151579	0.159277	0.152687	0.156458	0.153736	0.149495	0.152676	0.166016	0.169416
TCG	0.0532619	0.0473698	0.0866904	0.0861976	0.0817386	0.0736252	0.0825052	0.0819966	0.0802238	0.0850121	0.0868872	0.0859463	0.0865251	0.0875694	0.0878246	0.0877667	0.0878344	0.0891539	0.0917071	0.0895749	0.0921835	0.0897087	0.089115	0.0895487	0.0887333	0.084725	0.0852861
TCT	0.389943	0.407368	0.313356	0.303682	0.313221	0.33112	0.305446	0.308782	0.31467	0.298397	0.29942	0.301872	0.299232	0.287176	0.29373	0.272887	0.287469	0.278994	0.270119	0.276435	0.26481	0.271536	0.278921	0.265919	0.27208	0.289139	0.287995
TGA	0	0	0	0	0	0	0	0	0	0	0	0	0	0	0	0	0	0	0	0	0	0	0	0	0	0	0
TGC	0.245819	0.245388	0.365789	0.343597	0.330704	0.295411	0.33521	0.327987	0.316473	0.332353	0.334447	0.352623	0.333595	0.341894	0.363106	0.362328	0.356926	0.354867	0.351815	0.373571	0.357831	0.378979	0.420116	0.352228	0.352544	0.401314	0.331743
TGG	1	1	1	1	1	1	1	1	1	1	1	1	1	1	1	1	1	1	1	1	1	1	1	1	1	1	1
TGT	0.754181	0.754612	0.634211	0.656403	0.669296	0.704589	0.66479	0.672013	0.683527	0.667647	0.665553	0.647377	0.666405	0.658106	0.636894	0.637672	0.643074	0.645133	0.648185	0.626429	0.642169	0.621021	0.579884	0.647772	0.647456	0.598686	0.668257
TTA	0.22753	0.218737	0.254973	0.261742	0.261483	0.254502	0.26141	0.261247	0.259346	0.26658	0.262656	0.26956	0.268522	0.27225	0.275054	0.277382	0.272642	0.27778	0.282157	0.278844	0.282817	0.277307	0.277736	0.284224	0.278528	0.264558	0.273284
