# Supplementary material for: Novel insights into gene expression regulation during meiosis revealed by translation elongation dynamics
Source: NPJ Syst Biol Appl. 2019 Apr 4;5:12. doi: 10.1038/s41540-019-0089-0 (PMC6449359; doi:10.1038/s41540-019-0089-0)
Supplement: Supplementary file 5 — suppl. Table 5 [file 41540_2019_89_MOESM5_ESM.xlsx]

## Sheet: Sheet1
	gb15_exponential	14201_exponential	1	A	B	D	E	F	G	I	3	4	5	K	6	L	7	8	O	9	10	11	12	13	15	18	V
YAL069W	0.260514	0.600337	1.45778	1.05646	1.16703	1.11286	2.19926	3.31723	2.76507	1.92234	6.57511	1.21559	2.65452	3.66305	NaN	0.76884	0.687332	2.74705	0.858797	1.3236	0.402039	0.59872	0.191633	1.9937	1.44508	0.843286	7.69258
YAL068W-A	NaN	0.247197	1.80078	1.99594	1.47811	1.1391	5.61071	3.58286	3.41568	2.72773	8.08983	1.22945	4.15102	5.09188	2.36295	3.72775	1.50859	3.39341	2.08879	2.80292	2.01269	1.08538	NaN	2.83834	4.61151	0.520853	7.2364
YAL068C	1.39878	1.0047	NaN	0.116084	0.291213	0.897012	3.30002	0.622798	2.48402	3.94183	3.94652	2.68813	2.93426	3.8334	2.53058	5.14917	1.70345	3.95353	6.22717	1.23274	2.6606	10.8964	2.56171	3.55653	13.1397	2.0921	11.2083
YAL067W-A	NaN	NaN	NaN	NaN	NaN	NaN	0.072344	1.15175	0.595351	0.518217	0.500038	NaN	NaN	0.122438	NaN	0.318664	NaN	NaN	NaN	0.104495	NaN	NaN	NaN	0.550891	NaN	NaN	1.03687
YAL067C	1.58874	0.353734	2.61652	4.43526	3.79313	281.128	32.0725	18.1993	25.3655	16.0621	13.3074	7.73559	26.429	55.1427	20.8966	99.0756	31.1642	34.6636	101.445	36.5661	141.495	50.6273	17.2083	86.7662	52.1694	2.83225	126.826
YAL066W	NaN	NaN	NaN	0.269243	NaN	4.33161	5.23125	1.27476	0.878576	2.00746	1.47584	0.371759	3.00326	4.69783	0.780004	15.0484	3.67856	4.30829	3.50189	NaN	4.5083	1.33166	NaN	0.812965	1.01987	NaN	6.88562
YAL065C	22.2809	9.96897	1.09529	1.68399	4.93339	16.2171	11.1881	8.93428	6.16734	4.97104	7.61418	4.89771	7.95728	7.53495	5.65704	15.5822	4.88575	8.32141	12.2949	3.10379	9.6991	5.58953	0.311961	9.73127	6.94406	1.31559	93.3325
YAL064W-B	4.5231	1.65447	1.11254	14.1936	13.0724	13.8849	4.54571	12.4063	11.4007	10.6989	12.8671	10.5527	15.8322	13.7748	12.0194	6.86508	13.2122	8.3859	19.7033	12.8191	30.5803	17.5502	11.0906	19.4504	22.057	9.06367	16.7532
YAL064C-A	0.0807696	NaN	NaN	NaN	NaN	NaN	NaN	NaN	0.237515	NaN	0.299235	NaN	NaN	NaN	NaN	NaN	0.2131	NaN	NaN	NaN	NaN	NaN	NaN	NaN	NaN	NaN	NaN
YAL064W	4.1031	0.221177	NaN	0.291917	1.49792	6.26184	3.24101	2.76421	4.7628	4.97489	4.00031	0.403065	1.62808	7.44426	0.845688	7.64794	0.569762	1.86844	1.66109	NaN	0.444359	NaN	1.27083	2.64428	0.368583	NaN	3.73273
YAL063C-A	5.92199	0.866465	0.728311	2.57308	2.44506	4.59955	5.55483	5.86563	7.46336	17.6621	4.70139	3.15804	3.18903	4.98842	1.24238	3.9948	NaN	NaN	1.62684	0.818721	2.17599	NaN	0.414876	0.431626	NaN	NaN	4.87435
YAL063C	19.8609	19.65	0.436087	0.490849	1.47627	6.38922	3.64211	2.1944	2.39337	2.2452	2.42764	2.55709	3.42416	3.12941	1.7931	3.9262	3.34466	3.43271	3.69051	3.36056	5.06893	3.29561	1.15081	2.45888	2.23149	1.71279	9.48958
YAL062W	0.403143	0.596404	14.6628	17.9229	24.9081	107.125	113.651	74.2778	70.6421	32.1295	50.6589	39.9745	64.6801	33.0766	20.9679	14.7091	25.4691	21.7915	12.1621	13.4929	35.1286	11.3802	6.15067	23.0485	15.07	41.1792	77.3696
YAL061W	0.736201	1.8599	151.433	83.7933	59.9168	22.2112	20.2563	15.0775	16.8863	23.2491	14.092	5.03831	20.7211	36.5089	11.6282	52.7244	28.3586	35.0332	65.5269	25.7437	93.8204	31.7472	14.0562	59.1957	39.1201	4.8721	62.2122
YAL060W	92.4	54.1479	54.4141	83.2686	93.1343	90.5848	74.7633	51.6515	56.8241	51.5958	37.606	11.9972	23.1194	38.3875	10.0688	20.2348	14.9804	14.367	18.7764	11.197	27.2243	13.0715	4.62321	17.9277	23.8617	26.7022	63.3708
YAL059C-A	0.1455	0.14902	NaN	0.196681	NaN	NaN	NaN	NaN	NaN	NaN	NaN	NaN	NaN	0.263981	0.284895	NaN	0.383882	NaN	NaN	NaN	NaN	NaN	NaN	NaN	0.496673	NaN	0.27944
YAL059W	200.917	76.254	7.29679	43.3558	38.9717	263.125	41.9201	81.369	107.275	64.4852	28.3684	11.6851	26.5041	69.2001	4.14903	22.7403	9.40241	5.00004	39.4774	3.3556	9.11667	6.43949	2.26721	15.5284	20.3846	12.679	145.95
YAL058W	16.9263	9.27359	1.26405	4.24527	5.37524	15.7124	20.2	19.4905	18.9802	16.7365	14.0528	5.78555	9.83971	13.9857	4.55209	8.57035	2.90545	1.94087	4.92997	1.10519	2.26597	0.749887	0.240018	2.49708	1.32265	2.20042	14.2564
YAL056C-A	NaN	0.538764	NaN	0.474053	NaN	NaN	0.657898	NaN	NaN	0.50493	0.649622	0.327275	0.660974	NaN	NaN	0.413991	0.462627	NaN	0.385358	NaN	0.360804	NaN	NaN	NaN	NaN	1.51359	0.673522
YAL056W	5.42577	4.43609	13.5519	22.6641	23.8517	20.2568	18.0422	23.0011	22.1868	24.4086	18.5917	9.9531	11.2797	16.7306	5.15236	7.64215	4.60789	5.7421	8.70007	4.05644	9.63115	3.61975	1.87283	5.94037	9.77729	6.8846	32.1559
YAL055W	4.42046	5.10784	2.73217	2.45145	4.3241	12.4421	7.22961	6.52873	8.24939	7.67019	3.98926	4.86573	11.7496	19.1248	5.54837	19.2677	11.9619	11.7681	105.493	7.67834	69.9682	45.0889	14.8966	183.663	229.051	53.0781	185.032
YAL054C	1.52286	1.38313	429.121	309.908	268.76	130.836	473.056	421.607	341.441	616.376	906.106	611.104	617.101	427.419	296.888	322.302	180.349	200.994	189.535	116.51	172.345	69.253	45.8229	93.7039	40.3609	36.8318	471.653
YAL053W	24.5976	10.6131	38.7473	67.8445	103.097	77.3132	52.7724	90.4362	101.228	105.042	95.5405	52.5527	55.5838	57.731	19.3678	36.6984	16.5696	21.7349	30.3071	14.9411	19.7071	10.8907	5.38968	13.3507	20.1428	26.428	129.611
YAL051W	7.47797	5.17275	6.74105	4.18098	6.04242	4.48021	7.93244	10.1064	9.93008	12.768	16.3906	10.1939	10.2571	11.3653	4.82962	8.2731	5.57801	7.45235	6.43176	5.56973	14.2996	6.15131	2.72638	6.87142	8.72044	4.18223	19.6629
YAL049C	83.3078	52.1467	51.197	73.6528	76.8164	115.689	173.737	173.117	150.212	146.257	128.933	32.2452	60.2704	139.693	20.8169	62.164	26.0776	19.403	50.3804	9.64567	20.5089	7.91315	2.76976	30.6804	34.3066	22.7636	97.4657
YAL048C	5.75547	2.31352	2.23766	4.26647	4.93658	8.52385	13.4095	8.51568	12.3524	9.53426	8.65526	3.46527	4.60738	6.56846	2.90825	5.77152	2.20428	2.67725	2.85618	2.21598	3.31091	1.13784	0.606983	1.70502	2.00692	1.60263	9.38969
YAL047W-A	0.373009	0.573049	NaN	NaN	0.21561	0.965706	1.39953	1.98939	1.64533	3.22237	1.03644	NaN	1.40607	1.01513	NaN	NaN	NaN	NaN	0.61482	NaN	NaN	NaN	NaN	NaN	NaN	NaN	0.358191
YAL047C	7.17877	5.43001	1.02057	1.82506	2.55063	4.74018	10.4403	7.44665	7.33533	7.96541	6.09999	3.19605	4.15841	6.99019	2.1278	3.34316	1.47699	1.9944	5.35542	0.446157	2.71038	1.81634	0.516764	2.55373	4.77738	5.0455	17.8348
YAL046C	30.3422	21.1884	10.0923	9.78779	8.76933	26.2445	18.435	20.2283	30.7981	18.6166	31.2965	9.33147	17.8713	21.2693	3.71321	8.14066	10.4616	10.4413	13.4503	6.00625	19.156	8.93277	3.04359	28.4982	30.6017	8.55687	23.8393
YAL045C	0.398359	NaN	NaN	NaN	NaN	0.618802	1.12098	NaN	0.878576	NaN	0.737921	NaN	0.375408	NaN	NaN	0.470262	NaN	NaN	0.218868	NaN	0.819692	NaN	NaN	NaN	0.679911	0.42983	1.1476
YAL044W-A	23.4727	21.769	28.6403	30.7301	29.2724	48.2331	32.5926	65.0585	52.1763	51.0934	64.3653	19.663	26.1264	53.6523	11.9425	21.3821	18.5301	17.5902	31.8857	9.6587	38.7914	19.771	5.80079	45.2624	33.7536	11.1678	68.8631
YAL044C	348.403	178.416	64.8623	164.122	186.269	691.287	472.873	497.302	639.01	520.809	721.166	192.576	389.383	589.011	117.692	231.138	268.421	312.963	287.923	158.6	515.457	210.956	54.5987	664.497	438.614	54.6287	422.812
YAL043C	9.2659	8.34056	4.67379	3.6341	4.52615	5.18975	9.05865	6.34784	6.62006	7.14032	10.8303	6.72288	9.1994	9.47107	5.82621	12.3865	7.02416	8.01692	14.3406	7.17371	22.7183	11.0375	3.94238	14.7016	7.21692	2.75999	19.5501
YAL042C-A	NaN	NaN	NaN	NaN	NaN	NaN	NaN	NaN	NaN	0.468863	1.20644	NaN	NaN	0.295407	0.318811	NaN	NaN	NaN	0.178916	0.315143	NaN	0.272145	0.319389	0.332283	0.2779	0.351369	NaN
YAL042W	55.5299	35.6089	25.813	16.7992	15.5643	33.3494	22.3891	28.7219	35.2402	18.6035	25.1221	9.66484	13.1059	17.6264	4.92471	10.2463	7.80683	7.68035	6.88224	3.91353	13.1919	5.02815	2.12823	8.25277	11.784	5.00194	17.6168
YAL041W	13.0051	10.8131	9.17161	5.15719	6.93481	8.84609	18.0056	12.8485	12.2775	17.8267	14.5344	10.211	11.5775	14.4532	6.53059	10.3672	7.02706	10.484	9.1492	6.96631	12.837	6.17627	2.25925	9.3529	9.3784	4.60848	29.1359
YAL040C	9.53387	12.3322	9.24115	3.34121	5.63331	8.77612	14.8384	4.36913	5.68503	4.11809	2.35474	4.6134	6.25593	3.26727	5.94602	1.91747	3.44701	2.74959	1.12523	2.59708	1.52581	2.59686	1.52383	1.08092	1.50669	3.42902	10.6471
YAL039C	20.0596	17.1985	10.7277	10.7847	19.325	29.7437	27.9387	17.1825	23.2936	15.3162	35.0471	11.4874	15.0372	19.4378	5.20725	9.1492	8.21934	8.87507	11.0212	5.14733	17.3547	11.1761	5.21668	20.0035	45.7794	13.9376	33.7098
YAL038W	665.586	908.414	36.6627	40.408	62.346	39.2682	45.2472	36.8653	32.2416	23.0529	28.3694	8.63654	19.8352	14.1159	14.272	10.4415	10.8039	13.1089	7.01951	8.40129	8.93153	15.7421	6.50635	4.42912	7.26867	3.79984	366.485
YAL037C-B	NaN	NaN	NaN	0.0853295	NaN	NaN	0.355265	0.134667	0.13922	0.0908874	0.350796	0.117819	NaN	0.229054	0.123601	NaN	NaN	NaN	0.0693644	0.122178	0.12989	NaN	NaN	NaN	NaN	0.272446	NaN
YAL037C-A	0.66179	1.3556	NaN	NaN	0.765066	4.79738	70.7665	32.472	18.9744	51.454	28.1957	4.9408	13.7205	28.8165	2.59163	24.9997	12.2223	2.86293	7.99928	2.56181	13.6175	1.10614	NaN	6.75286	2.25906	NaN	19.065
YAL037W	4.43992	1.72485	0.52721	2.27651	2.03542	9.19583	39.2051	32.1718	27.8571	26.8932	19.9941	6.57237	12.2638	26.2493	5.24611	18.0735	4.03936	7.28551	9.08466	2.0743	7.87577	2.68693	0.750802	5.78024	0.783927	0.165196	8.96814
YAL036C	119.156	62.5811	4.58245	19.2625	28.2682	70.7419	31.8298	39.2717	50.8719	37.2822	20.7475	9.31407	12.1226	30.3806	2.7142	14.4002	2.48693	3.598	9.50479	1.50246	3.87914	1.94621	0.326294	3.16837	3.69081	5.14518	72.1997
YAL035W	50.6296	55.5671	8.94523	13.6231	20.4397	36.3217	15.9243	21.8615	28.109	20.8528	23.3191	16.5242	16.358	21.8594	7.80976	8.43423	6.47586	6.57741	8.18688	4.10034	5.61272	4.80559	2.45456	3.66782	5.17487	5.03289	84.1912
YAL034C-B	NaN	NaN	NaN	NaN	NaN	NaN	NaN	NaN	NaN	0.250325	0.322059	NaN	0.983059	1.57717	0.340425	0.410483	1.83483	NaN	0.191046	0.336508	1.07324	NaN	NaN	0.709622	0.296741	NaN	NaN
YAL034W-A	9.83328	6.59335	7.30822	5.8333	7.60581	13.0404	9.95354	33.5041	26.5239	24.0381	15.4633	5.54562	13.2001	32.9858	6.51034	14.8651	10.4522	10.7113	19.123	5.88774	21.1071	8.39521	2.49784	14.7259	10.7461	3.96926	35.0533
YAL034C	3.07237	2.99443	70.1342	34.0957	48.4653	13.24	20.3591	13.426	13.7707	18.408	25.0599	12.9487	11.1144	13.1263	6.79206	7.83883	5.75267	4.9306	5.28191	3.93243	6.11799	4.6383	1.65249	4.04519	6.59711	8.55508	22.5557
YAL033W	80.8829	44.4387	2.43607	6.37519	5.31589	55.8001	61.2696	37.4783	33.2849	36.1591	20.9671	5.94174	15.3335	39.5744	3.69381	22.8266	8.088	6.6308	22.2843	2.28207	11.4027	5.91212	1.61897	13.234	12.2755	5.59768	41.439
YAL032C	9.5559	6.13765	20.822	21.3829	17.0388	17.9469	13.1666	18.5432	19.2894	15.9352	22.7017	7.96054	12.9229	14.7906	5.17984	6.88314	4.98542	5.1382	8.00884	4.80676	9.7759	5.5045	1.90625	9.03461	11.7025	6.29136	29.0323
YAL031W-A	NaN	NaN	NaN	0.269243	0.230263	NaN	0.37366	NaN	NaN	NaN	0.36896	NaN	NaN	NaN	NaN	NaN	NaN	NaN	NaN	NaN	NaN	NaN	NaN	NaN	NaN	NaN	NaN
YAL031C	5.76914	4.27967	7.98367	6.63238	8.04073	6.44904	10.57	10.5822	10.4049	12.6926	20.6244	10.9188	10.5686	13.8907	7.23169	9.03817	6.61478	8.39692	6.87263	6.57452	15.5876	5.94786	2.5912	8.36254	6.34971	4.30508	17.5001
YAL030W	14.2565	13.3549	52.6853	30.0823	32.5607	41.0507	23.1574	60.4573	55.2162	86.8629	178.742	56.7878	84.8708	106.301	38.4681	55.0047	34.403	58.6657	45.66	47.1112	117.699	43.2988	9.89022	87.9931	36.7959	5.25267	128.22
YAL029C	19.9859	15.8588	1.39181	3.25927	4.89809	9.72792	14.4326	13.8257	14.6314	16.7558	11.3337	7.10156	17.4422	20.5071	10.7521	16.1566	11.9139	10.7321	14.4419	5.42208	7.62837	3.19142	1.28493	3.5269	2.35498	1.56397	22.3504
YAL028W	1.70639	2.38319	3.87285	3.93177	5.38005	2.28922	4.65628	5.46049	5.8162	8.0407	7.68679	5.86311	5.18971	6.89544	2.27808	4.30347	2.76264	1.84548	5.02859	1.57631	2.2344	2.13909	1.14111	2.2952	6.48679	4.85408	10.9489
YAL027W	23.2561	6.897	4.58391	8.46781	12.0396	23.435	29.6732	20.0458	19.6875	22.4356	9.7183	4.38449	9.29779	26.4243	5.82621	20.8907	7.85054	8.80733	24.9526	5.3045	20.1403	4.84252	2.45759	14.8614	13.3647	3.04162	35.491
YAL026C-A	8.85257	14.2477	1.69357	1.42459	1.62446	10.1862	13.3123	19.7849	13.1711	17.197	15.097	10.2285	25.4249	46.909	14.4448	57.3945	38.1858	46.199	96.2727	30.5969	94.8372	60.5952	4.13455	63.2317	40.0519	3.03236	212.523
YAL026C	7.41341	5.65583	2.05791	4.0187	3.58554	6.80766	8.8838	11.91	10.4608	15.0306	11.5186	8.37267	21.7003	29.3982	17.73	43.5611	30.4965	32.5288	41.4377	36.0622	72.4115	28.3224	15.3582	34.5964	19.212	4.75048	45.1252
YAL025C	145.012	64.5411	5.52283	35.2297	39.4769	127.75	40.3675	49.4692	73.9864	37.2357	17.4541	6.73526	8.94253	43.2834	2.22441	10.5709	2.64466	4.33636	17.5501	1.81079	4.53767	5.80813	1.44193	8.8645	11.0635	15.2863	149.005
YAL024C	5.25745	4.52134	0.83634	1.02354	1.60206	3.00337	3.59141	7.49763	5.95516	6.12983	6.43085	4.34642	4.11981	5.83203	3.63658	3.17066	2.33698	4.07907	3.54792	3.40117	5.67363	3.55798	1.54134	3.38207	3.29184	1.94232	12.3197
YAL023C	29.0456	37.8212	4.92664	3.53949	5.36754	12.8032	21.573	28.218	22.7424	27.8283	30.4023	17.0799	21.6739	20.9615	11.9982	17.8452	11.7513	18.5676	10.5005	13.7933	29.9942	15.1599	6.67186	17.904	8.61564	6.81564	23.2259
YAL022C	23.6443	10.222	2.3185	4.6577	4.5328	20.4663	27.0449	14.5326	13.277	12.7734	14.8197	4.50919	6.04638	12.2155	2.7142	9.72479	3.65726	6.16801	6.17985	2.68297	8.96439	3.57467	1.47609	5.9811	10.0044	3.5042	20.0808
YAL021C	11.2561	12.9235	3.82811	4.89574	3.72177	9.73542	16.6254	12.5363	10.1126	9.74757	13.2184	11.475	11.1053	7.46317	5.77602	6.64707	5.43258	7.09971	5.81363	4.56076	5.74545	3.25599	1.44068	3.61007	4.70408	7.76833	16.8811
YAL020C	13.0832	8.5557	1.48061	3.81939	2.91137	5.15236	3.45692	7.46916	9.88924	5.66005	8.98871	2.98075	4.05193	5.23773	1.56351	4.35062	1.45852	1.3286	3.71224	0.713317	2.02223	0.513328	0.120488	1.12817	0.524183	0.53021	4.12885
YAL019W-A	0.323929	0.331765	NaN	NaN	0.124827	0.111819	NaN	0.460702	0.47628	0.621861	NaN	0.80613	0.203511	0.587705	0.634266	1.01973	0.569762	0.467109	1.30515	1.04495	1.99962	0.721901	0.635415	0.881425	0.921458	0.466027	1.24424
YAL019W	17.1627	12.0651	1.87225	4.77717	5.88736	16.4784	12.6477	11.135	12.8705	10.3854	5.53929	4.90479	5.53362	9.63413	2.94534	7.01737	2.34297	3.84168	8.08536	2.63083	6.79081	3.24122	1.70642	5.73277	5.01104	4.38032	25.6176
YAL018C	0.251724	0.451173	3.4673	0.340271	0.363758	0.130341	0.70835	3.08783	6.93967	236.579	85.2151	122.978	943.546	905.185	700.76	1467.22	1295.74	1724.65	709.288	973.82	1525.15	423.37	156.281	1015.1	321.369	34.902	999.892
YAL017W	4.08193	3.36003	13.744	12.4457	16.4813	11.977	17.5276	14.9007	16.1381	19.5036	21.2839	12.5004	14.5607	19.941	9.02867	17.383	14.878	20.3401	15.3003	19.0639	42.5503	17.3347	8.36295	21.6589	21.3486	9.10246	26.8577
YAL016C-B	NaN	NaN	NaN	NaN	NaN	NaN	NaN	NaN	NaN	NaN	NaN	NaN	NaN	NaN	NaN	NaN	NaN	NaN	0.363603	NaN	NaN	NaN	NaN	NaN	NaN	NaN	NaN
YAL016C-A	NaN	0.200112	NaN	NaN	0.225877	NaN	NaN	NaN	0.43092	NaN	NaN	NaN	NaN	NaN	NaN	NaN	NaN	NaN	NaN	NaN	NaN	NaN	NaN	NaN	NaN	0.421643	NaN
YAL016W	45.805	32.4427	58.3164	58.9961	72.2699	54.0826	60.0906	64.7554	63.9571	76.772	61.9177	22.166	35.08	60.748	12.3795	27.1125	11.5744	14.7918	19.7787	8.99049	17.8547	6.95511	2.15135	12.5735	17.1806	12.4603	68.8898
YAL015C	19.1307	7.24907	3.70892	12.9647	11.9178	23.6888	16.357	21.9927	28.166	16.2461	12.3509	5.16931	9.08674	15.4468	3.31404	6.2968	5.00678	3.55003	4.45232	0.9927	4.01034	1.54306	0.301822	3.66342	3.32646	1.21749	13.1993
YAL014C	12.5016	8.28981	15.1779	13.2161	17.8804	19.6687	16.9884	16.7544	19.7954	16.8461	24.0487	11.3677	16.4637	16.4297	5.3351	12.1092	8.4574	9.01375	15.5867	5.58394	21.9316	11.1176	3.92998	13.0837	22.7053	13.4893	31.2438
YAL013W	8.03439	7.03843	20.7066	11.2704	11.2159	11.931	8.34202	10.1332	9.47282	7.34822	12.0748	7.73369	12.0953	7.88431	4.45236	6.08444	4.79947	3.93476	6.7186	6.7484	12.789	8.02359	2.8745	7.63106	12.8505	9.37792	18.4389
YAL012W	33.3961	48.4069	21.9987	7.93348	10.2073	80.5717	12.082	7.64531	17.8696	7.7772	12.6035	9.59703	10.8659	7.72695	3.76278	5.02763	5.61828	5.16776	4.96526	5.32791	4.59546	5.38228	1.83386	3.92178	8.95331	8.40618	72.2186
YAL011W	4.39149	3.92712	4.62698	4.60725	4.81161	5.36229	3.99626	4.82412	6.36055	4.81297	5.03872	3.91475	5.62092	3.86483	1.60535	1.70226	2.42103	1.84307	3.13303	1.71265	4.65299	2.90317	1.15715	2.27396	4.64262	2.75819	18.4417
YAL010C	11.1714	4.55114	3.57521	6.62426	7.29755	8.85947	18.3865	14.5298	14.2884	16.3836	12.6933	4.03065	7.43596	12.2815	3.4966	8.9226	2.19139	1.61692	4.83725	1.12533	3.5036	1.18003	0.407318	2.20356	0.921458	1.70279	9.5711
YAL009W	32.1935	14.0617	10.3252	21.2257	19.0649	44.9425	56.9904	47.6383	37.0674	41.8082	27.9175	8.54188	15.6155	35.6465	5.71653	16.0215	6.66183	4.43754	12.3122	2.59629	18.6716	4.08846	1.39303	7.0853	5.92569	1.70279	23.3375
YAL008W	8.45362	7.70784	16.6853	30.1011	38.6147	52.9537	37.9068	68.839	64.5731	78.5217	90.1376	25.9764	37.3069	91.4634	11.7079	37.9707	16.3198	12.0416	42.1415	5.78659	35.8502	12.0619	4.04452	38.2911	38.3586	10.6788	112.659
YAL007C	100.013	63.2299	3.59772	11.0415	12.8467	53.2122	56.3051	115.09	90.0743	62.3588	65.0976	18.791	29.1793	62.8971	12.4602	26.2367	11.7777	12.3265	17.0119	4.412	15.6349	4.76254	0.93155	10.8546	7.94331	4.50924	52.3523
YAL005C	54.2517	71.9336	373.082	105.125	114.519	29.2802	73.6849	97.1466	113.19	164.601	281.83	125.068	203.977	150.833	107.903	103.598	114.356	119.603	117.603	88.2996	277.554	127.878	48.6688	121.4	114.908	34.9273	166.4
YAL004W	NaN	NaN	NaN	NaN	NaN	NaN	NaN	NaN	NaN	NaN	NaN	NaN	NaN	NaN	0.371946	NaN	NaN	NaN	NaN	0.183833	NaN	NaN	NaN	NaN	NaN	NaN	NaN
YAL003W	1233.41	1113.42	69.6223	178.182	290.104	740.104	443.066	344.213	431.92	312.365	174.736	87.1263	157.47	281.587	49.0969	215.977	95.1805	91.752	141.468	52.3685	98.0918	51.6839	19.8299	95.871	106.907	105.014	667.914
YAL002W	2.36531	3.13117	0.720314	1.7618	1.45093	4.14913	4.16565	3.77595	4.64887	4.00795	3.12965	2.64284	2.12289	3.12367	1.19723	1.8615	1.18868	1.32256	2.08637	0.809732	1.88722	1.29093	0.978457	1.47768	2.41675	3.05567	10.8469
YAL001C	9.71879	4.59689	3.22502	9.459	11.8075	15.5178	18.9949	27.2552	20.3824	18.6491	9.32888	4.2216	5.66183	19.5885	3.90976	15.0192	4.10268	4.51016	27.5919	5.98527	32.2878	13.025	6.27388	25.2432	38.0615	9.19008	38.9938
YAR002W	37.1558	22.1013	3.66313	7.85742	12.4295	18.7275	26.8696	25.2874	22.8747	24.0136	21.6757	8.50915	13.1038	18.8174	5.5048	11.8401	3.80896	3.45142	8.34941	3.45607	8.13013	2.41302	0.521668	5.03963	2.65858	3.93534	45.8219
YAR002C-A	169.532	102.003	11.2392	18.7822	27.8136	130.177	133.48	269.563	207.929	154.405	117.464	34.4621	75.5764	186.106	25.5628	111.845	37.3971	41.5515	127.165	16.9661	87.4984	50.1885	13.9021	151.675	88.4935	35.0155	173.902
YAR003W	32.3347	12.7941	4.30164	10.846	8.83141	37.4658	54.8913	54.324	49.4852	56.5173	27.5009	11.4784	32.7809	96.5836	19.0973	112.188	27.8876	46.9735	94.0277	33.9424	135.243	31.2387	11.5922	69.8122	29.6852	4.45836	78.433
YAR007C	23.418	14.8636	19.8763	22.2481	30.9237	38.9046	95.9701	129.259	77.3267	111.315	99.5896	46.8482	53.0894	94.6689	22.5392	46.8016	18.9707	21.9737	23.0871	11.7464	29.5227	7.27704	2.91147	13.9335	7.48722	3.55888	55.1108
YAR008W	34.7128	17.2814	7.167	19.8947	23.9748	43.1069	47.9693	115.918	63.4437	56.6153	40.206	13.5961	15.691	59.7429	6.40394	15.6192	4.90284	7.07433	13.8038	2.87739	10.8594	3.97569	1.16646	8.4949	5.4553	1.12285	51.5354
YAR009C	5.06991	2.5026	0.937737	1.66368	3.05161	8.09212	18.2587	3.52894	3.68494	5.63974	1.5848	1.87459	1.88962	5.13816	1.3163	2.85822	1.40814	1.7546	2.07642	1.3663	2.27114	1.31692	0.686627	1.61927	1.50316	1.73667	7.01984
YAR010C	2.2467	1.50702	0.719892	1.63176	1.46826	3.28384	9.7832	2.83141	2.66799	1.86192	1.21238	1.24867	1.28884	2.33891	0.864226	3.2606	0.948618	1.20168	1.66759	1.11894	1.4145	1.02764	0.393805	1.11998	0.652709	0.732968	2.57765
YAR014C	20.6022	10.8018	4.87558	8.2415	9.18618	25.4647	18.9183	21.6984	23.1969	20.3857	16.2181	10.3548	9.74844	16.9855	4.52622	4.22971	2.82072	4.62504	5.71523	1.78966	4.99435	2.99436	1.41701	3.9509	10.2087	6.54734	32.0203
YAR015W	232.687	176.239	25.5431	53.0252	110.319	361.243	261.386	168.936	220.927	144.613	77.4913	37.1686	43.5791	107.299	21.459	31.8706	25.9177	28.6199	23.9386	13.0635	24.751	9.49406	3.01495	27.6845	23.8379	10.8158	160.684
YAR018C	11.5752	8.77098	0.64813	2.41702	1.7951	6.23722	6.17911	7.3279	7.99081	6.84261	3.66083	1.14171	3.37006	8.96384	1.19774	5.4436	6.70385	9.16005	4.60175	5.8287	21.0102	6.21315	1.56911	4.22518	4.09584	1.32005	5.96438
YAR019C	2.7354	2.62917	7.82542	4.63623	6.7624	3.72614	9.39478	6.59866	6.8218	10.7853	13.8759	9.3077	13.6822	11.8345	9.47605	15.1024	8.04971	11.2873	10.4509	11.159	14.9806	6.89323	3.75601	8.07295	2.76532	0.726523	15.1542
YAR019W-A	1.29377	0.189295	NaN	0.499677	1.282	0.382802	NaN	1.18288	0.815255	NaN	0.684737	NaN	0.348351	1.00598	NaN	0.436369	NaN	0.799556	1.21856	0.35773	2.66215	0.308922	NaN	1.88593	NaN	NaN	2.12979
YAR020C	2.19809	2.25126	5.04615	0.990431	NaN	NaN	6.87268	3.12619	8.07976	6.85713	15.0886	3.41886	3.83752	6.24786	2.69403	5.748	1.93312	2.23436	4.64628	NaN	6.43606	5.49345	0.359312	2.24291	2.5011	0.790581	14.1527
YAR023C	10.8276	3.85216	18.839	52.9991	42.0319	35.0551	60.5102	49.8454	37.7055	64.4922	53.4152	13.8274	15.8964	55.0048	7.14137	26.6403	6.01415	9.86119	25.5492	3.5296	13.1333	6.47706	1.565	12.3277	5.05778	4.42725	36.9932
YAR027W	19.82	7.67833	65.0916	126.649	128.333	28.2435	40.0974	61.1991	57.7086	101.577	35.2461	9.1834	14.7277	55.1032	3.91489	31.0433	7.17077	8.49901	21.7792	2.23908	7.37968	2.17947	0.682084	9.98036	4.89622	21.3859	32.7229
YAR028W	49.5864	18.8443	15.7994	14.5401	24.4235	6.4428	8.53675	13.9681	16.3658	23.1834	8.75199	3.324	14.9915	59.6523	9.91435	109.395	19.2866	28.4758	89.0225	22.2521	100.729	23.2007	7.87735	70.3275	20.7112	4.33306	55.1614
YAR029W	18.6007	8.12456	1.8839	5.17665	7.58946	0.283274	1.02632	1.16711	5.4296	11.0277	15.2012	7.65824	17.529	37.7176	1.07121	39.3954	19.4859	31.9503	46.2891	16.9421	53.4712	16.4593	2.68286	34.6106	16.3405	5.903	41.5024
YAR030C	1.07976	0.552942	NaN	NaN	0.208044	0.745457	2.36324	NaN	0.3969	1.55465	3.33359	0.671775	0.678368	2.28552	0.35237	2.12443	0.474802	NaN	1.97749	1.04495	1.8515	0.300792	0.353009	1.46904	2.76438	1.16507	1.38249
YAR031W	0.891977	0.562188	NaN	0.0463747	0.396606	0.426332	0.193079	0.146377	0.302653	0.938511	1.46165	0.640321	0.614275	0.871401	1.14196	0.890981	0.271542	0.890476	1.16864	0.398408	1.12947	0.34405	NaN	1.40026	0.585542	0.592275	0.263552
YAR033W	12.4693	7.45099	0.751555	2.85188	3.07817	5.86136	6.05966	8.31877	9.04933	12.4648	14.2309	3.09588	5.93717	13.7006	1.02562	3.57265	1.91941	2.45481	6.37931	1.01382	6.01776	2.91832	0.627905	8.5517	10.5046	5.52622	21.1257
YAR035W	0.149095	0.122162	61.0966	43.8554	32.9557	30.6022	98.3433	62.851	70.3033	74.1465	77.5524	86.0439	98.185	35.2196	30.6531	37.1725	29.9746	26.3156	18.6114	27.5878	35.9556	11.1144	8.07199	15.6395	13.3344	17.1813	19.9869
YAR035C-A	NaN	NaN	NaN	NaN	NaN	NaN	NaN	NaN	NaN	NaN	NaN	NaN	1.43211	NaN	NaN	NaN	NaN	NaN	NaN	NaN	1.56349	NaN	NaN	NaN	NaN	NaN	NaN
YAR042W	5.07279	4.8021	7.72414	7.91397	9.64092	7.86241	8.25466	11.0429	11.4627	11.8777	15.1161	10.6964	11.6523	14.995	8.00551	12.4287	7.7612	10.7457	13.1227	15.4879	30.8994	17.4447	11.0477	13.358	14.1043	3.72351	36.1866
YAR047C	NaN	NaN	NaN	NaN	NaN	NaN	NaN	NaN	NaN	NaN	NaN	NaN	NaN	NaN	NaN	NaN	NaN	NaN	NaN	NaN	NaN	NaN	NaN	NaN	NaN	NaN	NaN
YAR050W	9.85609	11.0441	0.0995232	0.192333	0.630046	1.59959	1.45673	0.941448	1.4579	1.30542	2.30247	0.915844	2.07402	2.79327	1.21451	3.31522	2.18944	1.9558	4.96359	2.13836	4.66747	2.20427	0.898423	3.06841	1.79029	1.18933	6.54722
YAR053W	0.414454	0.424481	NaN	NaN	NaN	0.643804	NaN	0.442087	0.914074	0.298368	NaN	NaN	1.17173	NaN	NaN	NaN	NaN	NaN	NaN	NaN	NaN	NaN	NaN	NaN	NaN	0.447197	0.39799
YAR060C	0.824283	0.656618	NaN	0.247608	0.847038	1.89692	2.92089	2.14926	1.81795	4.48351	1.35725	0.170943	0.345241	1.994	0.179331	1.29742	0.24164	0.792417	1.5096	0.177268	1.50765	0.612327	NaN	0.934547	0.625275	0.39529	0.879487
YAR064W	NaN	NaN	NaN	0.277321	NaN	0.637366	NaN	NaN	0.452466	0.295384	0.190015	0.382912	0.193335	NaN	NaN	NaN	0.270637	0.887507	0.225434	NaN	0.422141	0.171452	0.201215	NaN	NaN	0.221363	1.77305
YAR066W	14.9843	19.2608	1.90468	7.81664	11.8585	11.1956	27.356	16.198	20.9598	11.6561	19.5603	17.0809	22.5557	18.0633	16.6391	14.3649	11.5419	18.9248	10.2771	19.3674	35.2819	22.1878	15.6829	18.8815	14.5039	5.96811	19.9902
YAR068W	21.2113	43.226	7.19544	12.0469	17.4584	18.9843	88.5612	27.1599	27.5738	23.1767	31.4258	26.6531	38.4961	27.2855	24.704	34.0453	32.3396	29.9671	27.7414	32.4315	49.9556	39.1292	16.0993	30.2985	32.2939	7.85701	66.9077
YAR069C	NaN	NaN	NaN	NaN	NaN	NaN	NaN	NaN	NaN	NaN	NaN	NaN	NaN	NaN	NaN	NaN	NaN	NaN	NaN	NaN	NaN	NaN	NaN	NaN	NaN	NaN	NaN
YAR070C	NaN	NaN	NaN	NaN	NaN	NaN	NaN	NaN	NaN	NaN	NaN	NaN	NaN	NaN	NaN	NaN	NaN	NaN	NaN	NaN	NaN	NaN	NaN	NaN	NaN	NaN	NaN
YAR071W	10.9321	6.56268	2.08819	6.59159	15.1324	96.1641	30.2101	32.0497	41.6197	29.1814	30.4612	26.52	43.5505	30.0034	26.2414	15.8293	14.8468	14.7737	21.8245	10.6666	24.4849	18.2556	6.75876	20.6609	23.5693	10.4622	189.056
YAR073W	6.2824	1.29871	1.26487	2.2467	4.00374	7.35933	0.982136	3.82337	5.77257	3.03846	3.1005	2.07095	1.64984	4.53477	0.762306	1.10974	0.692223	1.94051	1.42764	0.40953	1.07973	0.113169	0.0498057	0.898152	1.71022	1.05933	8.81738
YAR075W	1.54467	0.18251	0.521649	0.641917	0.42482	1.67836	0.262354	1.61959	0.85825	0.305647	1.13673	0.986708	0.669603	1.50059	NaN	0.153281	0.924961	0.561714	NaN	0.335089	1.01528	NaN	1.31596	NaN	0.317733	0.639359	0.982914
YBL113C	6.88153	6.09537	0.902133	1.96184	2.49036	10.1349	9.88378	20.5146	14.6501	13.2378	15.7542	10.7521	14.5313	11.8392	5.31299	7.82219	6.85199	7.57302	9.88786	6.94912	12.4404	11.5696	2.80644	7.47727	14.3956	6.11639	23.8008
YBL113W-A	0.406209	0.144246	0.0230945	0.0574163	0.00866535	0.101871	0.0775864	0.0446057	0.402391	0.915795	0.353857	0.56989	1.82584	5.22752	2.08514	12.1283	5.11962	4.85686	8.50772	4.14877	4.90966	6.56759	2.01893	4.03405	4.45602	0.346384	4.79865
YBL112C	1.86814	1.09192	0.253533	0.451874	0.311281	1.78429	3.1651	3.15863	2.1656	2.78628	1.80137	2.16138	2.00033	1.94926	0.995612	2.78941	1.83264	1.97909	1.91587	1.3957	3.16351	1.81048	1.10154	1.50588	2.68237	1.77974	3.25761
YBL111C	1.45568	0.911024	0.397662	0.686454	0.606798	1.89137	2.98779	3.66098	3.01635	2.51619	2.14228	2.31825	1.89797	2.82165	1.22601	2.48252	1.25256	1.55747	1.82912	1.74241	2.69615	1.90041	1.35869	1.53203	2.26052	1.81264	2.44451
YBL109W	0.366348	0.281408	NaN	NaN	0.635278	0.379385	0.343634	0.227951	0.201994	0.0967031	3.14429	0.797733	0.863103	0.996999	0.0597771	NaN	0.0805467	2.37725	0.301921	1.41814	1.06792	0.0510272	0.359312	0.311516	1.14634	0.0658817	0.820855
YBL108C-A	0.238552	0.139613	NaN	0.0921331	0.0787942	0.123521	0.559404	0.418037	0.150321	0.212624	0.126256	0.810985	0.149872	1.16274	0.668795	1.37453	2.55656	1.18351	0.723986	1.9917	0.327241	0.768969	0.735337	2.02847	NaN	0.386098	0.889032
YBL108W	0.201132	0.617994	0.692609	0.271883	NaN	0.20829	0.0539034	NaN	0.147865	3.47511	1.98708	0.750808	0.505451	1.45966	NaN	0.949744	NaN	NaN	0.884055	NaN	1.65546	0.672359	NaN	0.410468	0.686577	NaN	NaN
YBL107W-A	181.166	180.843	3.20296	73.3748	75.4308	153.452	42.1036	91.5111	49.7554	58.8424	22.3829	19.4842	12.8926	74.6296	9.3385	51.5467	11.9934	11.3015	76.1359	13.335	33.7659	20.5591	6.16643	50.1121	48.6885	7.0005	134.8
YBL107C	50.7159	26.2381	7.53081	21.2566	26.3657	63.4131	39.2685	67.3162	69.5925	71.0721	77.1633	31.4882	57.7061	110.341	22.8379	39.3397	31.0477	49.5563	58.3611	34.8705	119.785	40.2084	10.4182	75.6594	39.8145	4.26994	154.404
YBL106C	3.16559	2.11988	1.39755	2.02985	2.51011	5.90504	10.6591	12.6408	8.27955	10.3428	9.9612	7.95366	10.9767	15.0211	5.60237	13.9897	8.72677	7.81287	18.0169	4.71311	9.93765	4.00223	2.86597	6.04618	5.2298	3.72222	25.7607
YBL105C	8.90429	7.62407	8.03355	8.81071	10.8909	8.11461	9.0204	10.3338	8.99434	11.4359	12.8986	11.2015	9.36466	10.21	5.89302	6.81145	4.98047	5.46988	6.9274	4.51541	6.99904	3.63144	1.81652	3.9251	2.88756	4.80388	21.8895
YBL104C	7.87842	5.92536	2.78777	3.20293	4.04034	5.92994	6.88988	9.68848	7.53385	8.07402	9.40014	3.98022	5.0241	6.80659	2.31974	3.30994	1.1461	1.62297	2.77724	0.91722	2.39714	1.18811	0.542254	1.41037	2.49388	2.51403	12.5901
YBL103C	14.6599	6.98955	33.2196	22.8918	24.4963	26.2624	28.3713	29.028	32.4252	27.3549	25.9856	16.7475	19.532	24.9161	10.723	17.0076	13.0039	16.2193	21.3862	14.1872	43.2543	18.4478	8.09818	36.8814	47.3823	14.8181	43.0418
YBL102W	30.1084	21.3036	40.5561	39.9291	36.7834	49.5729	63.4323	97.6645	89.8649	99.4186	161.688	42.723	65.5191	89.2622	21.9448	50.9036	27.0637	27.5292	38.4073	17.8318	44.7548	14.6051	5.96192	51.947	54.7926	14.7575	77.89
YBL101C	1.90842	1.99217	17.3772	13.742	11.7312	19.3642	18.4517	15.5806	14.691	16.011	21.1769	18.5291	15.2524	20.9078	16.8514	23.477	21.5929	20.3222	24.6808	30.6512	41.1569	36.8667	21.5613	24.9034	25.1184	10.6127	58.0795
YBL100W-C	1.02577	NaN	NaN	2.77321	2.96463	4.78025	2.88653	6.565	4.52466	7.3846	9.50073	2.87184	2.90002	7.44426	NaN	1.21092	NaN	4.43754	1.69076	0.9927	4.22141	0.857258	1.00607	2.09339	0.875385	1.10681	0.985026
YBL100W-B	7.59045	3.45078	1.17592	1.82303	2.4692	6.60171	6.51565	3.46719	2.92056	2.41379	2.08016	2.15559	2.34404	4.38433	1.45007	2.60273	1.33648	1.56013	2.60819	1.21236	4.02526	1.79933	0.743786	1.94639	1.65605	0.827799	5.23121
YBL100W-A	1.02709	0.68668	0.678696	1.15118	1.26453	1.41831	4.08727	1.59556	1.49238	1.11923	0.7283	0.776781	0.5393	1.2922	0.594204	0.829809	0.285173	0.576445	0.806283	0.33164	0.859662	0.604455	0.240505	0.535792	0.408688	0.386166	1.23188
YBL100C	NaN	NaN	NaN	NaN	NaN	0.202338	NaN	NaN	NaN	NaN	NaN	NaN	0.736514	0.354488	NaN	NaN	NaN	NaN	NaN	NaN	NaN	NaN	NaN	NaN	NaN	NaN	NaN
YBL099W	95.8516	67.6533	120.849	76.9489	99.6029	174.011	81.0624	163.524	200.212	122.482	277.783	145.1	241.067	153.521	108.813	75.7603	72.5664	73.3088	53.138	49.5986	73.7587	49.363	21.3745	56.4371	84.8451	27.9744	108.822
YBL098W	36.2247	11.3035	21.3011	97.9345	46.9711	103.048	156.787	163.199	217.891	205.423	127.693	38.3743	66.1784	187.479	22.3942	117.467	38.7463	31.1879	38.1918	15.5042	40.0164	13.1657	4.53934	37.3267	36.9903	6.4344	35.5549
YBL097W	5.76064	3.61792	0.467855	1.72637	1.75915	2.95468	1.9371	8.28958	7.31138	7.00314	6.84556	5.27455	5.6336	9.07115	4.25644	5.06824	5.3052	6.11263	8.59934	8.62531	19.5695	9.40145	3.57123	7.98536	7.55962	1.29006	15.1342
YBL096C	0.398359	0.203998	NaN	0.538487	0.690788	0.825069	1.49464	1.27476	1.75715	0.573561	2.95168	2.60231	3.00326	0.722744	NaN	0.470262	NaN	NaN	1.53208	NaN	0.409846	0.665831	0.390708	0.812965	3.39956	1.28949	21.0394
YBL095W	46.5573	35.2781	12.7737	28.1414	24.1546	44.059	67.4588	70.0912	51.2573	72.1565	70.8172	31.2264	65.4913	101.912	33.9446	131.906	67.3097	66.8087	107.227	44.2502	203.438	86.6748	28.0661	241.628	120.293	13.2327	113.841
YBL094C	1.10894	1.32507	1.2729	1.49903	NaN	1.72261	2.77384	2.36577	3.26102	2.92723	3.42369	2.41476	1.74176	3.01794	0.361894	0.872738	NaN	1.59911	1.21856	1.78865	0.380307	1.23569	NaN	1.13156	1.89273	1.99426	15.2635
YBL093C	130.705	54.8588	58.4989	88.2156	81.8829	153.622	279.858	141.4	170.954	150.231	97.8446	35.6922	46.7153	158.99	16.1771	75.6142	22.5327	32.127	51.0032	17.9674	58.4503	27.7736	5.82704	73.5053	65.1192	10.0164	178.463
YBL092W	1909.98	2126.52	30.7392	76.2103	139.949	719.591	319.648	370.847	500.822	381.519	166.226	109.32	181.528	262.538	65.0083	112.403	148.334	127.367	99.8105	64.5634	64.449	49.9958	11.9807	91.7254	156.634	71.6471	858.702
YBL091C-A	8.043	6.92434	15.2531	13.866	15.7664	20.5213	37.175	43.518	36.7629	44.4754	59.3795	16.5348	19.7729	46.1036	5.93423	13.7605	5.53575	7.56398	14.9862	4.9635	19.1882	5.45528	2.74384	15.7004	15.5182	3.52168	28.6553
YBL091C	29.9954	24.9453	16.406	13.6032	15.1744	26.9849	22.5176	40.4479	39.7784	24.1487	46.0177	13.6106	21.8075	33.0758	7.42482	13.1996	8.08063	6.94022	7.37202	6.58663	11.4038	4.3066	0.953625	6.74645	5.6423	3.14734	42.7623
YBL090W	86.3264	38.8364	19.0506	35.3662	26.1154	50.6073	69.6226	55.5689	64.8196	65.8806	48.8914	11.8315	26.5021	60.0141	6.99593	22.5858	12.7716	15.9552	18.9973	5.13081	15.6524	6.93512	1.3565	19.7578	15.5406	3.23339	102.044
YBL089W	19.2221	7.67387	3.53231	7.65646	7.16667	19.3057	28.2796	25.594	21.443	30.1805	19.4971	7.15879	14.0378	26.0549	7.42275	16.5317	7.7661	9.45388	12.4969	3.62551	15.0503	2.60904	0.699878	8.73761	5.32843	2.11738	17.3878
YBL088C	2.71528	1.91427	1.36833	3.51127	3.8621	3.25389	4.98343	5.76125	4.65774	5.07492	5.0298	3.54345	4.06364	5.90094	2.89606	4.91666	2.81509	3.97914	5.44179	2.15061	4.57269	2.81653	1.06814	3.40888	2.65002	2.66778	11.207
YBL087C	1883.25	1259.91	21.4401	68.7824	81.5856	659.915	142.476	267.832	398.606	177.765	103.732	36.203	79.1914	179.197	18.9269	51.2402	51.6638	53.9197	60.0545	15.5398	26.4014	23.4893	5.15895	50.2506	60.8934	23.1707	174.463
YBL086C	12.3884	7.28889	31.6168	15.1428	23.3108	19.0618	22.4988	20.0558	26.2566	18.9122	29.8652	12.2171	12.5854	23.5921	6.19326	10.8905	5.44751	6.27147	10.1373	5.1867	19.6156	6.16785	2.75755	14.8823	13.4213	2.84406	36.0262
YBL085W	11.4184	7.24294	8.56972	5.51249	6.98698	5.80408	17.0661	21.5487	19.0027	28.2738	55.2417	23.5121	16.9488	27.3943	7.43768	12.4425	5.4624	8.47399	12.0645	5.0532	10.1125	5.06839	2.13316	6.82858	9.88713	13.4036	28.4362
YBL084C	15.7307	16.1999	16.9892	10.5186	22.4885	21.8689	251.143	36.2954	36.5739	52.5893	45.6063	19.5798	42.0686	150.521	47.5733	328.69	59.857	135.836	488.733	179.473	819.701	337.228	159.889	1048.23	907.713	69.8426	568.827
YBL083C	8.23509	12.5035	0.497508	1.17178	1.83724	5.16177	14.6359	8.63004	9.08119	9.98481	19.4029	7.95486	11.3006	8.25684	4.52622	5.28713	2.47766	5.62505	2.46072	2.37689	2.08098	1.81111	0.708503	1.62164	1.10964	0.779446	13.8736
YBL082C	11.2187	11.3299	0.615653	1.81255	1.86016	7.47528	7.04338	9.91663	8.4283	10.8114	21.1541	9.88563	12.9311	9.85269	5.77611	4.22108	3.125	4.73724	2.65217	3.80643	3.49485	1.79296	0.832916	2.14355	1.79273	1.20568	9.18499
YBL081W	20.7582	18.3715	2.10598	4.72024	7.82851	14.2238	22.8846	10.4921	11.1894	9.17742	15.9649	9.55772	9.6977	9.62674	4.40253	3.15037	1.57247	4.47031	3.4597	1.82633	3.32616	2.24929	0.763417	2.04041	1.7436	2.09953	36.4406
YBL080C	9.46286	3.21767	3.38893	6.08878	3.23812	5.0174	11.7165	15.0196	13.023	19.5651	14.9347	6.14637	11.6286	28.7744	7.85616	25.6483	19.374	23.7433	24.1239	9.08449	35.3602	9.99607	3.86095	25.1824	13.5669	1.63367	29.0783
YBL079W	18.782	11.6173	3.33724	4.8342	4.71816	14.1637	11.9328	10.8907	11.2289	11.6149	9.07721	6.75127	9.75036	13.9425	8.12491	14.9855	8.64309	10.2155	16.5738	12.4963	28.7326	14.8295	7.38993	18.8029	13.1395	4.53624	36.6222
YBL078C	12.5179	8.01297	316.71	415.746	413.641	330.026	288.653	922.809	860.836	1422.35	1305.63	340.402	536.75	2005.53	203.234	934.258	397.699	681.425	2741.89	408.521	2081.01	751.481	258.169	3803.22	3054.06	415.336	2322.32
YBL077W	NaN	NaN	NaN	NaN	NaN	NaN	NaN	NaN	0.314213	NaN	NaN	0.265911	NaN	NaN	0.27896	0.336368	NaN	NaN	0.313103	NaN	NaN	NaN	NaN	NaN	NaN	NaN	NaN
YBL076C	106.726	89.1385	7.90078	20.4437	23.9602	91.932	58.2506	54.6981	61.0176	37.8521	21.3213	18.5925	24.757	36.2847	13.1405	25.821	19.5726	21.0917	30.5481	16.6529	28.405	18.5673	7.16347	21.6557	25.5844	19.2274	86.8806
YBL075C	8.42713	3.8791	124.875	39.5942	56.6451	10.5247	16.7597	22.018	24.9901	114.427	232.753	61.7961	132.42	265.359	92.4532	216.103	151.723	171.018	290.533	76.4793	351.65	189.169	79.3	238.71	344.969	121.783	496.574
YBL074C	9.27807	4.13153	1.19067	4.20655	7.46154	12.8309	14.811	17.0887	14.2349	15.516	6.51173	2.79655	2.49815	14.0103	1.24121	3.67359	1.36839	2.9916	3.6728	1.00385	1.54153	1.05953	0.113042	1.52888	1.37701	2.2385	17.487
YBL073W	NaN	NaN	NaN	NaN	NaN	NaN	0.370068	NaN	NaN	NaN	NaN	NaN	NaN	NaN	NaN	NaN	NaN	NaN	NaN	NaN	NaN	NaN	NaN	NaN	NaN	NaN	NaN
YBL072C	2839.59	1799.11	27.5614	90.8914	129.99	919.421	450.792	463.987	627.52	329.306	195.727	103.924	232.389	334.93	70.8166	134.425	227.094	169.368	95.0418	66.9634	89.3184	37.9384	9.61026	83.5805	117.562	43.5339	552.607
YBL071C-B	18.0288	3.82032	NaN	3.36146	2.1561	11.5885	1.16627	3.97879	4.11333	3.58041	6.90962	2.32068	9.37382	1.12792	1.21728	1.46779	1.64022	NaN	NaN	2.40654	2.55843	3.1173	1.21948	2.53744	2.12215	NaN	11.9397
YBL071W-A	88.9828	44.302	28.0882	39.4263	34.2897	50.6821	8.81028	40.6028	59.9654	39.1473	54.0282	17.5309	22.8275	49.3294	4.83978	7.58651	9.78206	8.55429	23.0866	5.2625	15.7667	9.91527	4.84855	33.7968	30.7967	11.7349	106.81
YBL071C	0.398359	0.407996	NaN	NaN	NaN	0.412535	NaN	0.424919	NaN	NaN	1.10688	NaN	NaN	1.08412	NaN	0.470262	NaN	NaN	NaN	NaN	NaN	NaN	NaN	NaN	NaN	NaN	0.765069
YBL070C	1.1504	0.785487	NaN	0.259178	NaN	0.397113	0.719384	NaN	NaN	0.27606	0.355167	NaN	NaN	NaN	NaN	NaN	NaN	NaN	0.210686	0.371103	NaN	NaN	NaN	NaN	0.327247	0.413762	3.31411
YBL069W	11.8083	8.25812	0.164293	1.90255	10.066	5.85487	6.04157	8.19352	8.04969	12.9832	8.30761	5.29843	4.76593	7.18457	1.40129	3.71725	1.32172	2.06397	3.69607	0.923442	2.11071	0.677832	0.0935883	1.26577	3.78655	4.16985	15.119
YBL068W-A	13.1143	9.04305	NaN	1.93071	7.95572	4.97522	10.9615	10.2492	7.73202	13.4605	4.81049	2.66584	5.87347	4.71156	1.01697	6.74438	2.05547	1.12343	3.85236	0.502633	0.801534	0.651082	NaN	1.05994	1.55132	3.64268	22.4436
YBL068W	69.326	47.0356	9.93799	21.4563	28.504	64.7761	33.426	37.6099	33.6236	29.4481	25.8404	14.1689	19.7474	22.8791	8.35343	13.4794	5.79345	6.24241	13.6501	3.64294	5.80928	2.41186	1.1076	5.50554	7.28149	18.5484	57.3544
YBL067C	17.0322	10.0845	23.6117	29.0297	20.3244	14.798	13.3264	16.1492	16.6953	17.0991	17.9345	9.26565	8.11593	12.6891	3.1148	7.31735	3.25633	2.96627	5.75641	2.17651	2.87824	2.1546	0.69941	3.19045	7.25587	9.23331	40.7706
YBL066C	2.32116	2.32245	9.28422	3.69278	3.71546	5.6211	4.52197	5.48512	5.00115	5.39866	7.01185	8.09814	5.62001	4.1141	3.46114	2.65581	2.73228	2.39449	2.62908	2.48823	4.07813	2.98436	2.76692	2.58713	4.47978	7.1283	9.43019
YBL065W	2.49754	NaN	0.614314	5.30527	1.03118	1.47795	4.68538	1.9029	NaN	0.770567	0.33046	NaN	NaN	0.323663	0.349306	1.68476	NaN	NaN	0.392059	NaN	NaN	NaN	NaN	0.364067	0.913446	NaN	2.74094
YBL064C	18.323	8.34056	131.316	109.446	126.28	165.099	556.446	485.275	417.063	765.405	766.005	161.934	210.602	521.24	66.8481	283.042	59.2922	60.635	150.318	28.7959	72.5052	33.8977	11.9807	105.948	103.442	76.2096	324.833
YBL063W	4.11417	2.5131	0.762369	1.04743	1.15173	1.81504	8.41038	12.0043	9.35857	13.6004	14.4561	11.8799	10.6752	14.3931	8.74207	12.8497	8.08017	11.6525	13.9883	10.784	22.8154	10.2994	4.74085	12.5754	11.021	3.90172	22.2871
YBL062W	0.161539	0.661789	NaN	NaN	NaN	NaN	1.51524	1.03386	0.712545	1.39551	7.18165	1.20602	0.608929	1.75849	0.316301	5.7209	0.8524	NaN	1.24255	0.937984	1.66197	2.97003	0.316874	2.63734	2.75712	0.348603	0.930733
YBL061C	35.0559	17.2737	4.56109	13.4085	23.3087	58.4938	34.8426	41.3805	52.1278	38.0143	31.6237	20.8212	22.7453	32.7889	6.62779	17.2344	8.77531	14.0066	15.7513	5.52608	13.7484	9.44582	2.59818	10.8724	15.3726	4.7639	50.5939
YBL060W	13.8062	7.11591	2.97782	6.20747	8.41128	23.3145	20.1386	20.4202	19.9927	26.7048	21.9842	9.96239	14.1629	47.0676	4.0287	36.3277	6.05786	10.1909	57.9969	4.73264	15.5235	6.77832	2.16423	14.605	14.8103	3.73228	56.1236
YBL059C-A	49.9832	21.0118	22.4783	21.1772	21.561	65.0886	36.7376	64.8542	65.402	57.7341	69.7872	26.1076	51.6732	71.0588	12.4162	33.4655	16.7303	21.7843	36.4793	5.77571	28.0148	11.8457	2.56092	36.9197	25.7841	7.64707	62.6835
YBL059W	11.1037	4.33233	4.36987	8.14808	7.57968	35.7013	32.7338	28.4258	21.2239	22.6867	17.0425	5.72394	10.3644	28.5875	8.28251	16.4785	5.58014	10.9795	14.1768	3.68425	17.8431	8.13069	2.90413	18.1283	11.732	2.96672	21.1222
YBL058W	28.983	18.3358	57.3167	40.0284	42.8473	47.4016	40.3025	47.0698	48.9816	55.8025	106.032	37.3881	32.9217	61.2747	9.0004	33.586	9.95739	8.58203	16.3227	6.55556	15.4321	5.74201	1.80334	9.57822	9.57969	10.2328	51.2028
YBL057C	105.719	59.8182	16.225	29.3243	22.6957	61.5002	63.5312	91.7215	88.5449	82.1139	63.0957	19.4204	46.9924	117.541	18.067	79.2605	46.0989	60.2995	83.1625	28.8785	104.626	37.0795	9.24241	119.593	37.0259	4.2366	65.9826
YBL056W	74.6256	40.6347	60.2526	61.3772	58.1548	98.4814	31.6759	84.6404	103.035	120.421	138.966	53.1505	100.419	156.107	37.3437	75.7021	50.5497	66.9888	87.0493	38.692	116.111	30.5615	10.3825	63.8282	51.8885	16.4252	101.653
YBL055C	42.4019	14.8436	16.5234	35.4759	33.5661	52.1758	23.4229	37.9172	43.6268	38.2801	21.2236	12.3373	12.8275	28.3379	3.25963	8.43889	3.87547	4.0245	9.89973	1.8006	4.53374	1.22758	0.480226	3.99692	4.847	4.96613	26.142
YBL054W	34.9855	20.6922	6.71541	10.3863	14.6541	29.8084	29.9262	20.3856	21.9352	21.6203	15.8948	8.44445	16.099	17.0539	4.42941	11.879	5.14519	6.58038	10.1145	2.26471	3.2102	2.67282	1.07111	4.21861	3.86102	4.29258	69.4387
YBL053W	0.164124	0.504283	NaN	NaN	NaN	0.169964	0.307896	1.40053	0.361973	0.945229	3.04023	1.22532	0.928008	0.29777	0.964085	0.387496	0.866038	NaN	0.180347	NaN	NaN	0.274322	NaN	NaN	0.280123	0.70836	5.35854
YBL052C	13.266	7.34907	1.44349	3.0332	3.84832	8.60546	12.0735	9.25833	11.9643	11.5739	8.26746	5.3847	5.25165	13.8238	2.75204	13.0407	2.34205	4.37353	9.56686	3.19764	13.6486	4.78086	1.83802	7.39941	9.72183	3.29915	25.6201
YBL051C	11.0397	10.8357	12.144	4.31111	6.87759	5.68453	12.3688	6.14957	7.71019	7.68263	9.99778	8.24205	7.91835	9.95906	8.88668	10.1363	6.71535	9.41899	16.4105	12.1083	24.9877	21.3738	9.86524	23.7814	26.798	10.9192	52.0635
YBL050W	62.3867	41.5216	67.7528	99.3812	99.2393	112.754	88.5333	141.756	122.305	144.365	92.9969	30.5807	81.821	218.119	37.0169	170.934	96.6164	110.56	194.966	79.0094	293.914	87.7738	22.9371	257.494	137.194	27.1981	186.92
YBL049W	1.91871	1.05815	32.0195	56.6612	57.8423	150.706	140.104	185.142	146.807	198.694	330.27	74.1031	137.143	216.365	41.6152	64.4664	59.5791	68.3189	106.392	27.1386	123.909	75.9814	27.5042	180.121	218.154	31.5322	274.957
YBL048W	1.77538	0.404073	25.813	33.3318	44.0134	81.9179	184.294	125.829	85.2725	178.934	344.949	79.5279	116.745	172.148	37.4664	109.915	36.4319	54.6158	69.5811	25.1993	92.9523	78.8018	25.5388	129.629	200.329	22.562	313.314
YBL047C	9.97569	10.4907	13.8532	10.234	11.5668	10.5152	16.6536	16.0562	15.8461	18.6165	16.5266	11.4153	10.7719	13.9243	7.99335	8.72706	6.42322	7.32097	7.20998	7.47039	11.4546	6.37671	2.94106	6.14989	5.44741	3.81218	17.3342
YBL046W	20.4227	10.2207	9.43014	11.3563	10.9463	15.2852	20.6367	25.5471	27.3322	27.4667	22.0967	11.0889	16.0967	25.0949	4.99855	13.2599	4.89841	8.43333	14.8833	5.30039	22.2531	9.30959	2.45828	11.4615	11.8038	3.70607	38.153
YBL045C	104.324	46.4737	70.9547	40.3266	50.5929	119.819	150.083	134.167	146.113	191.484	200.635	86.5314	177.294	157.662	76.3935	141.609	81.782	105.61	109.321	65.7176	205.172	65.9602	31.1048	128.62	140.826	41.2759	124.655
YBL044W	1.66793	1.8791	NaN	NaN	0.192822	NaN	0.312903	NaN	0.735718	1.20075	1.54483	0.622621	0.314366	0.302612	NaN	0.787593	0.44006	1.4431	0.733119	0.322829	1.37282	0.836349	NaN	2.38271	0.854035	NaN	1.28133
YBL043W	5.4867	1.95458	58.598	14.9409	31.8066	144.684	68.9186	71.4177	95.7545	90.676	140.522	72.2783	108.657	85.2627	40.6373	30.4139	43.0082	56.0712	26.1259	26.3181	41.396	22.7273	9.20285	27.7495	29.3152	10.2959	97.5863
YBL042C	18.9768	9.06133	7.28538	13.6927	20.8636	24.3992	5.71292	5.40245	14.0689	11.3077	3.56277	1.55558	6.10214	18.7851	4.51915	25.1267	8.37283	10.5392	31.1381	12.1606	49.9314	17.7345	10.7524	31.4008	15.9211	4.2889	107.245
YBL041W	72.7367	51.3139	68.8946	56.6101	77.4234	112.11	103.215	137.992	125.083	199.323	317.057	131.646	133.257	214.715	45.9799	108.283	83.2041	92.4181	78.9951	49.5529	142.865	45.3426	11.1416	90.6557	34.1473	10.4278	192.121
YBL040C	151.069	83.2831	27.6162	57.7331	57.7834	180.587	296.875	236.141	243.921	259.132	148.384	48.038	81.5522	211.823	21.5458	154.778	34.4447	39.5344	61.8919	10.4685	28.2067	10.443	2.19507	28.9268	20.8501	13.6842	113.009
YBL039W-B	22.2251	11.2063	40.0328	71.179	72.7323	49.5729	58.372	103.581	97.2803	104.861	80.4395	22.3365	17.4001	76.924	6.02553	18.5675	4.51061	7.3959	54.4799	1.3236	21.1071	17.1452	3.35358	78.153	95.1252	25.8256	112.95
YBL039C	178.308	78.287	3.2278	35.9561	42.8338	152.473	102.256	53.35	85.6956	57.9818	13.301	5.38057	9.23341	47.9385	1.83536	20.8362	3.31297	3.44292	14.3811	1.57463	2.69297	1.50759	0.693844	2.27385	3.74303	6.41188	119.969
YBL039C-A	49.8233	13.8828	1.26154	6.4378	12.7056	50.0788	59.7923	8.59702	24.2393	15.2967	6.10761	1.36754	1.38096	11.964	NaN	11.2443	2.89968	1.58483	3.62305	1.41814	0.753824	NaN	NaN	0.747638	0.625275	3.16232	19.7005
YBL038W	66.3011	24.3484	35.7779	44.8712	32.471	56.1685	24.6119	65.1804	73.2102	58.0626	48.6046	16.1053	31.8629	65.9759	9.65464	35.756	17.8876	30.0915	60.3738	12.6111	74.8259	34.4375	6.56323	86.9698	71.6839	11.7807	115.667
YBL037W	5.9187	4.99696	5.85275	11.1361	10.2404	3.74799	6.0769	8.27557	6.65911	9.75976	5.70414	4.51582	3.5049	6.05844	1.64439	2.92699	1.58267	1.98954	3.40568	1.31586	2.67438	1.30343	1.29436	2.32598	4.02711	4.27191	12.8649
YBL036C	154.025	65.6415	18.3461	48.0474	45.7794	165.188	133.959	110.265	124.516	119.184	53.1746	21.5202	40.6153	128.11	13.0787	56.6975	19.3012	26.1436	60.2032	9.08051	40.0871	13.5566	4.21147	56.4727	46.0086	11.6687	115.149
YBL035C	8.3108	10.4464	2.40157	5.18503	5.37497	8.12506	21.4786	30.0043	12.4973	13.514	13.0803	5.85758	14.8972	22.4066	6.94159	17.1519	11.1935	11.3138	18.4562	5.56812	12.6164	5.53696	2.28006	8.7768	3.71977	1.75585	24.1652
YBL034C	4.68848	3.62224	1.39986	1.81339	2.45943	3.6906	13.1425	19.5996	13.1496	22.1831	21.8881	10.5212	10.7777	19.4957	6.60659	13.8208	5.04092	6.97578	13.803	6.00603	11.4597	6.34167	2.84412	8.9598	6.86894	3.21663	21.4442
YBL033C	25.674	11.5383	33.8938	32.7816	38.4545	80.1927	89.321	79.1848	96.2472	61.3818	101.597	32.7578	45.5958	82.4032	18.4597	47.317	31.9133	37.7062	44.305	21.9197	61.6131	30.8216	10.3515	67.5207	58.3928	22.776	105.677
YBL032W	21.1599	19.9667	12.0209	5.88036	6.58117	5.39481	22.2661	22.6853	19.7806	32.2448	44.6683	15.136	17.2078	26.0159	8.41261	30.9388	12.4691	16.7279	23.7827	20.2698	59.2324	24.7752	10.8509	27.2907	24.2908	4.17228	36.513
YBL031W	8.29092	5.70231	0.208396	0.818055	0.979465	1.62945	3.40593	9.29557	8.40867	5.1409	7.95931	3.95337	3.42186	6.91723	2.01443	2.00035	1.43701	1.83261	2.59349	0.819929	1.49431	0.505757	0.356133	2.71708	2.37568	4.44031	7.43854
YBL030C	122.964	105.718	78.8402	32.2527	37.3971	170.164	86.3847	154.212	209.213	126.209	391.466	186.054	360.246	149.352	140.407	81.3862	106.388	116.851	80.4213	70.7026	112.218	66.3209	31.9168	67.1871	121.84	58.4286	131.913
YBL029C-A	28.7217	19.4636	78.8262	92.8295	105.354	143.351	244.291	177.831	162.412	248.433	240.018	59.2506	94.8359	181.405	28.7534	208.534	46.1507	66.3295	117.226	29.6765	114.2	63.5273	16.0972	160.419	148.171	34.952	246.36
YBL029W	20.1144	33.3184	1.12434	4.0553	16.8383	61.5245	143.071	44.9668	53.243	56.4335	34.5241	13.7411	16.9703	54.403	7.69645	36.766	7.61169	10.1443	32.055	7.37632	12.4375	10.0335	2.45562	17.1192	22.8055	6.01345	59.5323
YBL028C	397.655	163.97	22.4483	44.8378	54.7487	353.828	169.775	142.753	189.444	132.785	32.3202	21.4717	19.8756	131.144	7.50845	50.7004	4.04691	12.4417	53.5143	5.93764	16.1755	14.1007	1.12831	34.4333	27.4887	19.033	274.703
YBL027W	2016.18	1579.8	46.5116	98.3795	144.828	920.237	215.28	467.6	678.436	292.582	297.984	158.911	331.864	353.124	92.7659	79.9452	162.848	137.485	111.002	65.3659	70.2155	41.4414	10.8951	86.0477	133.351	39.0231	487.487
YBL026W	116.682	88.6435	16.9256	23.1101	35.5756	112.424	40.8925	101.21	112.645	108.307	83.5272	37.0946	47.931	123.296	20.5035	71.1418	40.5955	44.3754	119.762	22.7494	109.053	48.2207	12.5759	158.312	85.7148	20.7527	307
YBL025W	27.6818	12.089	7.25817	16.1454	16.2446	33.76	28.4699	41.0687	51.7547	57.0536	44.7705	10.753	14.5663	54.3023	3.5768	31.849	3.33662	7.29458	15.1319	4.62353	15.0352	2.81838	1.65382	18.0662	11.5119	4.85178	35.353
YBL024W	63.014	38.0359	2.16579	6.15369	9.10596	37.7457	15.5634	21.1486	24.638	21.7334	15.756	9.44702	13.2089	23.7999	5.04327	8.69744	6.16341	5.31209	6.8453	3.53604	6.65566	5.20612	1.87996	4.15621	4.3961	3.61936	48.5467
YBL023C	12.1346	7.9308	1.70721	4.27629	6.16807	19.2897	13.951	22.6136	17.0781	16.1458	12.8571	8.06362	11.7024	15.1626	4.06787	8.86246	3.86179	4.49371	4.82517	3.0158	5.6836	2.60433	1.945	5.05881	5.60086	3.26058	14.4637
YBL022C	11.7412	8.7827	7.66268	6.45614	7.40374	11.8593	9.94418	16.3643	13.6857	22.6357	24.531	20.5638	30.7904	27.5713	19.0224	24.5602	25.7749	24.3399	35.3657	25.8417	61.1621	27.0936	13.4143	25.955	21.3366	9.95546	29.4987
YBL021C	57.1604	19.4178	11.2059	20.8469	15.0481	79.1213	64.7644	83.0057	85.5005	67.2253	67.0948	25.0873	55.2005	96.0053	18.0073	24.3855	26.5037	39.7848	52.0831	23.0033	100.732	40.4389	11.1015	90.3765	61.8203	7.02254	39.9445
YBL020W	28.2935	18.4538	1.22863	3.47254	4.16595	14.0405	24.297	20.323	21.0102	19.8293	22.0086	12.1866	15.6013	24.4042	10.1299	28.9779	10.4489	7.71746	17.7211	6.35328	11.9668	6.14244	2.8695	12.3055	7.18577	2.46386	51.1186
YBL019W	11.9706	4.59759	2.57635	9.63437	8.96787	18.8396	26.8153	19.9932	18.585	18.1426	15.0261	4.04226	5.2694	15.8601	2.54437	7.15863	1.35059	2.04416	3.07214	0.914579	2.67383	0.658163	0.231725	2.08937	1.41137	1.52957	12.0245
YBL018C	70.4263	36.065	11.5986	19.6608	24.779	71.9811	141.598	102.884	78.6751	70.319	44.8094	7.71539	16.4479	58.3319	4.79644	39.0387	5.6551	3.97391	27.4222	3.55594	7.87577	6.90924	1.20128	14.6849	16.2012	6.27745	92.6218
YBL017C	11.3707	10.2114	7.41114	13.9874	14.1389	9.15457	14.2952	12.1605	12.9153	11.7406	10.7319	5.96664	6.756	10.4597	4.51533	6.50254	3.54997	4.36264	6.88532	3.06606	6.98225	3.79798	2.47061	8.05556	7.77874	8.55562	23.5537
YBL016W	0.17386	0.178066	3.59218	4.46533	4.15383	3.90102	14.1337	9.14896	4.85698	6.17469	12.5603	4.86752	6.55373	7.255	3.51773	4.10483	2.75224	6.26771	5.66769	3.81376	13.5944	5.32759	0.795765	12.5367	5.14351	1.87595	14.9145
YBL015W	8.95363	10.7252	585.545	291.266	275.964	282.36	460.019	406.108	305.994	465.216	597.735	265.132	552.417	340.783	188.35	224.17	191.962	191.816	139.923	112.719	234.621	75.1524	33.5994	118.294	91.2261	33.9395	206.126
YBL014C	12.997	6.2918	3.47311	3.84221	3.81593	7.07393	8.42844	12.6165	11.7793	15.8088	28.3642	10.7386	8.64067	14.3063	3.32133	6.76494	3.38674	2.97489	4.53387	2.44016	4.05633	2.06891	0.809356	2.5261	3.56023	1.58293	11.0939
YBL013W	0.816537	0.209073	0.702947	0.896808	0.884965	0.634195	2.01052	3.1573	3.82683	4.48219	5.67208	3.23856	1.82754	3.51843	1.39896	2.4098	1.21181	0.441546	1.62627	0.987761	1.57515	0.511796	0.800855	1.04149	1.39365	1.4317	1.66621
YBL012C	NaN	NaN	NaN	NaN	NaN	NaN	NaN	NaN	NaN	NaN	NaN	NaN	NaN	NaN	NaN	0.36147	NaN	NaN	NaN	NaN	NaN	NaN	NaN	0.312446	NaN	NaN	NaN
YBL011W	7.94413	10.9772	7.15757	4.96258	3.99445	6.50746	13.749	11.4024	10.4553	13.0591	22.1407	8.96524	8.15953	11.7405	3.25167	8.22153	3.41857	3.97043	5.48754	3.91855	8.67604	4.4605	2.22674	3.6573	10.22	3.61171	14.3088
YBL010C	22.5597	10.4685	3.77115	9.07954	8.94665	29.1843	26.4341	43.1436	46.5348	53.2953	28.1303	12.8092	44.584	111.399	28.8768	91.3579	54.1274	74.8538	105.256	43.6647	137.459	34.6564	10.5978	78.3716	25.9189	3.30862	89.0379
YBL009W	7.69709	8.13159	2.08704	2.04816	2.48731	5.58598	8.35686	9.76184	6.6834	13.0894	10.3848	8.76682	21.6467	20.5074	14.5966	39.2075	22.8662	27.0054	39.1263	33.7254	81.1858	29.8331	13.3153	29.932	19.3438	3.59673	39.0518
YBL008W-A	2.05155	NaN	0.441538	0.346651	0.296463	2.39012	1.92435	3.82958	1.41396	4.06153	0.237518	0.47864	0.966675	2.32633	1.00425	1.81639	NaN	NaN	1.12717	0.49635	2.63838	NaN	NaN	1.57004	1.31308	0.83011	0.246256
YBL008W	9.44054	5.14676	0.67202	1.84661	2.28428	9.67543	9.42726	11.6572	11.5672	15.9809	8.04342	5.32707	6.75868	12.3923	2.77036	7.02652	2.38135	2.63825	6.8622	1.93582	9.88845	4.03655	1.6748	5.92421	6.41186	2.26364	12.3685
YBL007C	8.58519	9.73799	14.5264	8.08574	10.4203	7.57672	14.0655	8.96425	8.86761	9.70378	12.515	8.33487	8.63408	7.23498	5.77547	6.65279	4.91277	5.20386	6.62722	6.44258	12.7151	8.97883	4.71926	8.13814	14.7374	14.153	15.7288
YBL006C	112.665	56.1862	24.9799	42.1344	30.9239	128.412	181.803	112.197	109.492	95.959	81.0449	20.3091	26.9174	93.773	7.98965	37.1974	15.2514	20.1038	38.1121	9.65277	31.2524	11.367	4.00206	47.1879	41.206	12.9638	41.1425
YBL006W-A	NaN	0.840471	NaN	0.554641	0.474341	2.12455	NaN	1.75067	1.80987	0.590768	0.760058	NaN	NaN	NaN	NaN	NaN	NaN	NaN	NaN	NaN	NaN	NaN	NaN	NaN	NaN	NaN	NaN
YBL005W	5.96356	3.44103	1.95235	3.80358	3.68986	4.08819	6.89379	6.94353	6.43734	8.22359	8.12959	5.13423	4.51181	6.59087	2.67253	5.15603	2.04986	2.7252	2.12282	1.78828	2.85172	1.4741	0.782617	2.01411	1.50527	1.40476	8.26736
YBL005W-A	0.761937	0.596026	0.256694	0.426927	0.284905	0.726271	2.48466	0.74547	0.955025	0.359841	0.562539	0.319504	0.469083	0.677841	0.158972	0.948074	0.303728	0.32804	0.325457	0.190641	0.384879	0.100101	0.0602642	0.391157	0.215799	0.228567	0.62286
YBL005W-B	2.93359	1.70389	0.519245	1.51436	1.15067	2.78105	7.43287	2.31816	2.85838	1.99924	1.08907	1.08675	1.45156	1.91653	0.85691	1.97723	1.76795	1.22637	1.91837	0.861402	2.2823	1.64905	0.429751	1.59719	1.12366	0.879309	2.57754
YBL004W	23.4686	17.7261	1.75624	6.19357	8.13075	19.9933	7.29926	6.98441	9.86936	9.39212	5.92748	5.69608	5.73648	7.02936	2.3838	4.31155	1.86646	2.70451	6.64371	1.62398	1.69263	2.91481	2.16221	3.94503	9.18207	7.75745	25.6407
YBL003C	2127.81	943.115	127.468	257.876	397.786	419.401	255.074	2429.62	2257.2	1183.44	312.435	83.3397	83.4382	1109.13	33.4388	467.357	31.6505	32.3981	235.395	9.69966	55.171	18.3421	5.29234	94.5285	40.8076	15.1928	459.766
YBL002W	699.453	492.949	249.236	204.322	339.475	158.642	432.077	1552.07	1123.21	807.097	555.637	157.149	155.354	714.183	81.3885	431.782	42.194	67.485	193.818	38.2526	98.5878	49.5838	11.7628	125.041	53.9298	15.498	694.835
YBL001C	160.021	104.859	71.319	156.62	131.234	344.38	206.73	421.41	330.947	328.017	206.663	50.3256	91.696	224.391	22.1892	57.663	28.8679	38.036	76.8623	19.2867	47.0386	29.3917	3.4494	69.7795	81.3692	37.9479	317.46
YBR001C	1.99638	0.7264	14.2921	13.5287	15.6697	17.6275	17.3463	36.2014	49.5338	64.6743	70.41	26.3773	33.8258	67.9134	11.5213	35.3509	11.5229	13.8896	27.1329	12.914	46.5933	19.1429	7.00774	20.7141	30.0388	3.45791	54.4854
YBR002C	81.919	30.0168	20.1846	15.8469	25.2045	52.1145	33.5253	45.7491	56.7554	34.8903	25.1587	9.33931	10.3741	39.6854	2.09949	12.8265	2.45176	4.3293	6.91227	1.10684	5.8835	2.50905	0.420658	5.10582	5.0022	2.93093	41.1857
YBR003W	14.2829	8.15647	8.49542	5.85065	4.05291	6.14059	10.8803	12.6499	14.7958	15.4547	20.6851	8.07831	7.50499	12.5641	3.64413	5.31376	2.62643	4.49371	2.6158	1.59167	5.6998	1.73622	0.339603	2.91484	1.8468	0.934019	14.3805
YBR004C	19.9482	9.92492	80.7385	84.0908	103.612	33.0921	43.1871	34.1864	39.5126	44.1715	22.2413	11.9109	11.315	16.1235	4.72046	13.1695	3.49209	3.8854	14.2325	2.19583	3.8907	2.60733	0.834532	7.81402	11.5373	18.5659	69.6327
YBR005W	35.4707	11.6841	205.336	324.232	349.549	181.282	90.8222	114.939	161.323	115.945	73.5196	22.5453	49.3275	62.2674	11.4504	38.0253	17.9581	20.7362	39.3983	7.60761	21.1071	8.33222	3.38492	23.6729	36.9789	72.6152	78.9862
YBR006W	11.2876	4.21923	29.7905	31.2403	61.2929	46.3733	19.4754	24.7835	24.6222	30.7247	20.5277	6.30498	10.3267	20.8529	3.7105	13.325	2.49986	3.20786	24.8068	3.66781	24.3282	11.9121	4.28289	36.4871	44.2263	22.7586	64.1651
YBR007C	5.81782	3.70629	1.82127	2.33296	4.7949	7.26442	8.19873	8.13573	11.4805	8.37656	8.66281	8.36483	10.3881	7.82809	5.06897	5.1263	5.21444	6.50277	5.01645	6.95025	11.7421	5.67628	2.67558	5.16955	5.13116	1.74207	14.8088
YBR008C	6.05375	4.55447	1.02945	1.71747	1.90082	3.40548	6.80008	8.68955	7.91198	10.4918	10.4525	4.32432	5.14151	8.94938	1.60973	9.44035	1.18311	3.87981	9.03379	2.16984	7.30481	2.37346	1.39274	9.7615	5.80401	1.45156	13.2054
YBR009C	2288.41	971.679	661.222	1169.52	1171.15	938.395	322.554	6866.5	6470.61	2806.57	2103.61	598.35	781.556	3086.42	241.729	770.677	219.828	243.539	1001.77	115.647	571.9	223.71	64.7161	748.268	400.424	84.8446	1805.44
YBR010W	3270.37	1286.42	804.206	1131.65	1187.16	912.07	745.379	4887	3706.94	2453.25	1019.07	302.722	547.899	2203.24	188.995	1759.7	317.135	367.571	640.588	183.898	527.505	189.602	39.4842	607.358	373.763	85.623	1211.91
YBR011C	174.595	258.562	72.8538	42.0796	57.2339	138.465	158.625	205.004	180.515	119.282	182.889	100.116	169.839	144.233	90.5224	120.42	100.173	120.8	113.891	71.8329	143.059	82.6301	24.4532	131.563	125.107	50.8827	405.639
YBR012C	24.9117	9.30522	4.03692	10.6967	5.42104	47.0437	29.4151	40.9531	57.2047	59.2878	21.7159	9.84631	21.8192	75.7719	7.46018	50.8588	16.6248	17.1162	41.2222	9.64337	20.8055	6.12327	2.01215	19.1395	4.50198	2.21363	61.9159
YBR012W-A	2.06175	1.44236	0.574558	1.24875	1.26016	2.68589	9.04293	2.37584	2.16629	1.7379	1.02212	1.07382	1.04942	2.16767	0.800696	2.96024	0.826057	1.09161	1.38743	0.972547	1.19105	0.948201	0.371657	0.916419	0.618032	0.667748	2.16008
YBR012W-B	4.34695	1.70708	0.635997	1.27918	1.21112	2.68273	13.3434	2.45095	2.69853	2.12174	1.22084	1.32293	1.36494	2.40011	1.6305	2.70882	1.0794	1.44193	1.92573	1.09836	1.981	1.15677	0.546564	1.80613	1.32374	0.796601	4.77104
YBR013C	16.5702	5.33376	1.08686	10.6662	5.6556	34.81	67.5003	27.27	40.0259	54.3052	14.6165	5.89095	11.0052	39.7982	6.18003	52.908	7.0782	18.4328	26.3585	4.58169	20.1329	6.06675	1.23825	13.5265	4.84829	0.681116	25.4591
YBR014C	63.3566	28.5307	6.23348	19.9834	17.439	77.9003	79.804	96.115	100.696	82.9681	53.4649	15.767	39.6147	100.716	13.9808	54.8477	22.2877	32.6289	98.5722	12.2628	66.839	26.3901	10.0607	163.571	106.248	14.9745	77.4501
YBR015C	23.8776	21.8199	6.14314	7.09533	9.51855	20.7126	21.1099	25.5427	20.1264	20.3015	14.3623	10.6293	12.5441	16.0587	8.06091	10.6918	6.51701	9.49841	15.8709	7.70255	25.5544	17.0305	6.19123	20.0937	23.246	20.2114	74.9147
YBR016W	35.9419	36.8113	277.656	141.455	99.8322	74.7711	119.936	68.8731	74.08	58.1609	79.541	46.3056	47.9591	41.8379	18.9952	14.2682	21.3992	26.8316	36.1743	21.547	36.9783	27.9107	13.4143	59.3937	108.032	111.196	123.701
YBR017C	32.3024	17.7482	1.99869	7.52703	10.5083	29.36	24.9182	22.1453	27.3316	23.0457	14.4443	7.70934	8.30249	21.9136	3.71541	14.7577	5.42166	5.98754	9.6895	5.15432	9.56746	4.59682	2.32504	7.20488	5.71595	4.38389	34.9425
YBR018C	0.782607	NaN	5.77489	0.226693	0.258496	0.231559	1.04869	1.90808	1.72603	12.6363	4.45266	100.475	734.041	63.7934	735.322	113.24	920.018	1319.41	139.315	1170.14	3480.65	1373.01	443.769	2346.07	850.197	56.939	137.743
YBR019C	0.381002	NaN	0.302769	0.277321	NaN	0.0303508	0.38487	1.12543	0.775657	2.15208	2.60591	7.38473	48.0023	3.66896	53.4837	3.59817	48.096	68.4649	8.21224	69.9428	219.996	128.785	57.5475	113.581	94.7417	9.8032	7.0359
YBR020W	0.775633	0.675237	0.267093	0.209694	0.448337	0.803234	3.05568	4.55041	4.36215	8.15237	10.3448	8.54132	46.6343	7.10652	34.2472	4.12035	31.5146	35.5674	2.68475	31.9766	98.2336	56.0053	25.1043	38.7019	37.1336	5.77468	9.1613
YBR021W	9.41641	4.24213	0.780005	4.41789	12.27	21.5136	27.985	16.0156	17.3422	21.2919	7.31286	3.32179	5.12307	11.3308	1.52064	7.86909	1.96361	1.9598	3.80465	2.44261	2.39702	1.46031	1.07907	2.24527	3.03762	2.58373	38.9039
YBR022W	26.163	10.3878	5.55644	16.5146	11.4588	26.736	41.9465	38.6032	34.0621	48.2903	26.6874	8.60476	12.3821	34.9211	6.54458	16.3271	4.5613	7.479	8.99204	2.00771	6.16611	2.11906	0.226084	3.29297	3.93432	2.48722	34.3099
YBR023C	25.1781	13.8757	3.51413	14.7936	24.1645	57.5233	26.2742	48.4211	55.724	53.3262	45.8577	31.2963	50.6717	50.6925	20.6019	50.5555	28.7349	37.0683	58.7366	29.7299	107.708	46.1713	25.0915	78.3852	62.7335	15.6055	65.4544
YBR024W	15.2847	9.46226	15.2053	17.3555	17.9841	19.0647	21.5374	37.6799	35.5081	45.9703	48.0699	15.0883	25.7353	43.7535	9.44399	20.2088	8.96149	9.40405	24.3349	4.07599	13.4191	6.35847	1.33255	13.4476	12.754	7.18329	43.1846
YBR025C	244.939	211.341	8.0483	23.5196	36.3261	102.248	46.769	59.5005	70.5618	87.4187	52.6268	23.1686	62.6503	89.8023	35.3904	76.0276	39.328	41.5668	115.571	23.5232	128.245	69.796	25.4702	135.991	111.163	40.2376	338.35
YBR026C	11.7385	6.83848	240.864	218.581	214.014	72.1568	193.243	190.919	144.884	199.404	150.515	42.5123	51.4545	131.789	18.4509	44.4959	15.9115	19.5671	32.6022	9.90094	18.8357	6.93006	3.06311	15.824	11.8556	17.7787	124.201
YBR027C	9.05638	8.70759	7.71136	16.446	25.0364	15.8042	20.1103	28.697	24.1449	25.379	13.7946	6.89931	7.66373	19.8314	2.48549	13.0911	1.4629	3.99778	8.32685	1.78865	3.88497	1.54461	0.725099	4.52624	4.73181	1.59541	49.695
YBR028C	15.5231	7.31018	4.29786	9.75368	9.60405	24.2748	18.4387	20.7184	22.7093	16.5101	11.3431	4.14943	3.67557	12.7373	2.59655	4.78844	1.54356	2.19346	3.94295	1.88726	4.17326	2.8032	1.30063	4.13901	6.19094	3.4509	36.4048
YBR029C	25.7563	18.9932	8.32946	17.1358	29.1544	43.6508	36.3862	37.5552	36.3554	49.9831	25.5565	15.7178	10.4688	27.7128	3.85915	17.873	3.07273	6.20093	12.7484	4.33493	4.14768	3.59374	1.49373	3.74798	7.03367	8.69984	108.912
YBR030W	25.1899	14.6665	1.14976	10.13	15.5683	25.1642	18.6519	20.894	26.428	18.2145	8.65889	3.60062	3.63596	15.952	0.726405	7.53269	1.27243	1.92588	5.87026	0.789852	1.29772	0.806101	0.145544	0.984232	2.28096	3.44253	25.6499
YBR031W	776.305	760.22	38.2694	152.482	191.669	391.921	204.241	220.392	283.846	237.766	168.721	65.2496	107.519	178.844	35.4976	91.0954	57.8925	42.8753	57.3037	34.4665	36.196	30.0396	9.88879	29.4611	41.2911	27.83	360.418
YBR032W	0.203124	NaN	NaN	0.54915	NaN	0.210352	NaN	0.433333	NaN	1.4623	3.01013	0.379121	NaN	1.47411	NaN	0.479574	NaN	NaN	NaN	NaN	NaN	0.339508	NaN	NaN	0.346687	1.31503	0.390109
YBR033W	0.713582	0.479617	1.68936	2.83349	4.30516	30.4596	10.0401	20.2659	18.8364	14.2555	14.6229	11.529	17.19	13.1893	8.81998	5.15959	5.82458	6.55984	3.38151	3.66867	6.92862	3.31721	1.48724	4.73287	4.14857	3.12795	6.85235
YBR034C	187.579	77.1837	8.2994	37.0291	58.647	114.811	93.9569	100.826	140.537	157.256	92.9928	32.147	38.0022	140.033	10.8195	59.2624	15.1991	21.3612	49.6084	10.0123	17.055	13.7554	5.18892	18.5945	16.8556	11.1633	256.615
YBR035C	94.3354	43.2164	63.5507	69.8751	59.9658	166.717	239.83	253.235	229.592	159.172	139.067	47.655	83.075	131.494	29.4698	44.8412	49.6365	53.8705	29.4344	20.2875	28.0199	8.3854	2.98747	21.0253	25.5353	7.73319	71.0595
YBR036C	42.0792	32.1056	72.5369	72.8726	86.8471	53.6566	72.9474	49.73	49.9805	61.736	47.5268	20.776	34.5275	43.3796	14.9539	32.1734	19.2277	25.9126	28.2478	17.2937	47.8632	17.9378	8.51859	37.8949	31.1816	30.8076	69.6948
YBR037C	10.535	6.17576	5.01206	4.87185	2.64413	5.67026	10.0118	9.46306	11.3117	23.3513	21.0557	8.02045	16.1983	25.0238	6.6498	41.4005	17.1891	18.8895	31.5303	17.0369	77.5827	24.2117	10.3327	42.9993	24.7237	3.73923	27.5541
YBR038W	5.91629	7.34541	NaN	0.546587	0.492055	1.87331	1.83652	1.86144	1.17341	1.01117	0.788442	0.595817	0.842331	1.66029	1.00009	1.55762	4.88494	3.77467	1.16926	5.43719	7.83852	4.65978	1.87856	2.6493	2.21571	0.734814	3.18805
YBR039W	105.734	47.6806	126.121	114.928	138.958	269.451	159.869	223.042	260.748	160.378	188.066	83.3324	174.745	186.226	58.7103	101.221	58.638	73.6745	55.9973	39.8353	71.5746	22.0909	8.7709	56.4946	47.2484	24.1228	110.879
YBR040W	1.44089	0.140547	0.47255	0.185499	NaN	0.284221	0.514877	3.07391	3.32918	19.1654	23.5135	9.22062	16.5531	24.1503	7.38917	40.0131	10.3186	12.7635	26.7656	7.17134	21.6012	9.40403	2.01888	16.6631	14.5214	1.77682	27.0141
YBR041W	16.7798	12.6698	3.47959	8.73353	12.7789	35.8003	34.3511	45.3344	43.0856	51.9347	50.3113	20.0029	30.7028	47.1655	13.0703	30.5803	15.3496	21.1942	22.1397	13.5126	40.891	16.531	5.94635	25.6205	25.2947	6.74	32.5794
YBR042C	31.5464	25.9216	1.95253	5.29557	4.35011	23.5943	42.3551	41.7873	39.5624	47.4989	30.4596	10.8716	15.6417	36.0055	5.55116	20.8108	4.62395	5.3518	10.1389	3.79122	6.47	3.18779	0.808904	6.31171	5.27871	2.6697	40.391
YBR043C	22.0616	8.9833	19.5557	36.1723	29.3885	34.3008	39.6026	41.4197	61.6403	26.9698	20.2682	8.93461	13.8417	26.3246	7.27721	17.0582	7.60921	9.5182	9.86683	6.27271	17.4363	4.62174	1.74969	7.76676	7.30757	1.92489	27.2952
YBR044C	14.1424	5.39046	3.20558	7.55009	7.07786	9.30651	9.00046	10.6934	15.1612	12.269	10.0811	4.67781	4.45379	7.08049	1.54231	1.69064	2.92836	2.16843	2.36057	1.52457	4.19931	1.85515	0.561857	2.55736	5.01093	2.3952	11.4834
YBR045C	3.42993	0.984928	4.41538	4.37647	6.07749	2.39012	14.0117	11.2836	8.34235	42.923	24.2862	22.3764	120.411	314.52	118.69	484.218	276.895	365.958	649.849	331.376	959.514	281.181	108.405	559.196	259.771	16.7405	567.067
YBR046C	5.26666	2.82248	56.9387	90.9778	107.753	84.8553	151.421	65.7153	57.8076	45.9388	29.6082	8.22975	10.3881	26.666	5.51591	9.25363	5.17038	7.6829	4.57598	5.21538	7.56074	2.66134	1.32141	5.12411	5.85332	2.77529	21.0531
YBR047W	19.3498	1.55201	30.9077	52.7855	52.6896	83.775	99.9351	131.549	118.515	60.2516	26.9907	8.26742	13.841	55.409	11.412	19.5399	20.6053	23.1962	25.8737	13.5368	24.465	11.8847	2.28653	18.0792	15.5182	3.27013	76.1156
YBR048W	462.334	583.135	14.2856	24.6663	45.8349	212.245	160.767	100.685	150.866	79.7554	105.999	63.8221	116.707	74.9421	45.0872	40.3665	96.1897	103.897	34.8353	44.7503	67.4859	30.4645	12.887	63.081	73.7476	27.4209	162.567
YBR049C	14.672	10.3893	13.3278	6.42864	8.86099	7.49226	7.73537	11.225	16.6816	12.3107	13.2143	10.9066	8.20065	15.9717	5.79521	11.1686	8.80988	12.366	17.0952	13.1218	35.8638	14.7985	7.59208	25.3994	27.8051	6.11408	32.8909
YBR050C	0.363106	0.619817	86.901	78.6151	34.7011	308.906	140.097	143.436	200.874	118.851	107.955	90.3627	112.237	99.147	31.8755	40.1498	53.4887	71.9954	42.3603	37.8339	74.0926	25.2878	11.6337	65.3334	39.7668	11.6232	446.545
YBR051W	NaN	NaN	NaN	0.474053	NaN	NaN	NaN	NaN	NaN	0.252465	NaN	NaN	NaN	0.318131	NaN	0.413991	0.462627	NaN	0.385358	0.339385	0.721609	0.29308	NaN	NaN	1.49639	NaN	0.673522
YBR052C	34.9055	24.4972	72.3202	91.345	104.76	177.214	162.886	164.281	175.411	174.291	137.423	42.8281	65.6056	141.123	16.9438	72.5406	28.7311	36.1733	82.2674	19.1953	107.636	52.6543	14.6858	215.49	163.627	25.3885	128.1
YBR053C	21.0298	5.85287	32.8633	47.3531	41.2901	44.9174	79.011	103.26	94.5264	111.407	110.198	23.572	34.5741	100.57	7.60884	31.7066	7.99095	10.8775	21.1619	3.42882	13.6402	4.58478	1.45727	19.9426	20.0924	4.31626	57.2906
YBR054W	2.20021	5.84676	6.75746	14.7476	148.593	33.7635	9.04204	5.45497	8.39358	14.3363	12.8879	5.27702	19.9499	24.9221	10.5427	39.1239	23.5	19.8081	24.8304	10.2243	24.1049	7.6532	2.91616	15.5335	8.07072	0.898283	28.6657
YBR055C	12.6284	8.4981	3.13983	7.05627	8.14285	15.6981	9.19412	13.4218	11.01	10.7651	8.74067	5.95641	6.78821	10.2565	3.07971	5.7048	2.88679	3.35281	5.36032	1.45596	4.87808	2.78132	0.849574	4.14025	5.87481	2.80393	18.4309
YBR056W	10.9525	7.45039	52.6328	94.3553	96.8525	61.1973	101.508	97.6467	97.3434	153.164	92.6605	21.9679	27.4982	99.1332	8.64219	44.3845	6.36158	7.42536	26.0462	3.32218	8.99783	2.04922	0.801653	7.58956	10.0443	10.2303	50.3109
YBR056W-A	19.9031	3.76331	138.129	452.819	431.509	150.938	89.6116	89.493	126.285	96.11	20.4195	10.2872	11.5424	23.3328	4.79644	13.0129	3.23149	1.32464	10.4305	1.77797	8.82086	1.02359	1.80192	9.99826	3.65833	17.8412	37.6368
YBR056C-B	NaN	NaN	NaN	NaN	NaN	NaN	0.72617	NaN	NaN	NaN	0.717036	NaN	NaN	NaN	NaN	NaN	NaN	NaN	NaN	NaN	NaN	NaN	NaN	NaN	NaN	NaN	NaN
YBR057C	14.9813	14.4277	27.527	25.0118	23.7817	23.3296	34.8166	64.04	55.6028	103.505	104.068	50.9158	74.2786	84.8889	27.3639	43.8176	37.314	43.7708	50.3081	22.1802	44.9747	21.7701	4.93442	30.3455	31.4853	13.2697	130.872
YBR058C	13.642	9.10869	5.69144	10.1424	11.0093	13.883	11.4181	14.1598	13.8864	15.2602	15.3567	9.54831	9.59258	11.6138	4.52043	5.7604	3.46083	4.99365	5.6791	2.08188	4.21062	2.54327	0.669001	2.94466	7.20906	6.17098	29.6767
YBR058C-A	194.011	104.54	67.1575	109.216	106.58	338.355	754.536	601.386	477.603	544.455	556.907	156.947	319.361	539.019	86.2915	254.144	101.572	143.535	187.027	51.4733	121.952	47.4138	14.408	166.437	151.301	28.4219	297.697
YBR059C	6.0492	6.89656	15.7345	8.07706	10.8641	6.30278	8.60666	8.76122	8.85349	7.53775	11.514	8.56286	7.84497	6.17558	3.54976	3.53778	3.3189	3.44119	5.32586	2.97183	5.67169	3.5558	1.92324	4.60582	11.4929	12.2957	17.3379
YBR060C	15.1636	10.692	1.36514	1.8756	2.2915	6.12391	8.67662	7.8935	9.03476	7.13488	7.40475	4.19292	4.23407	5.69408	1.74653	2.33995	1.48175	1.42916	2.25071	0.831246	1.29158	1.04914	0.777642	1.14614	1.74795	3.13686	20.7474
YBR061C	60.1612	30.7407	4.54316	12.6622	15.6334	52.055	37.002	28.005	32.8802	33.7175	18.5738	7.75674	14.2981	26.6892	4.13327	16.0418	5.91746	6.27819	10.7281	4.34107	11.1304	5.51291	0.776392	8.48124	5.06654	5.26715	56.5044
YBR062C	30.4899	12.3052	20.2961	54.5449	47.172	101.65	433.776	265.743	203.985	414.027	261.611	69.178	83.102	325.121	28.1857	201.241	36.4836	51.4852	102.504	29.8358	58.0736	23.3023	7.33712	44.6435	38.1107	5.38119	153.25
YBR063C	16.1591	6.64076	6.9774	7.32675	10.2481	25.8094	22.8071	25.0713	28.6003	59.5873	17.7347	12.5746	61.5808	261.009	68.5373	400.412	166.392	297.808	377.783	259.524	764.024	214.293	69.4564	493.315	179.573	17.0531	392.551
YBR064W	NaN	NaN	0.494029	NaN	NaN	NaN	NaN	0.306061	0.31641	0.619687	0.797264	NaN	0.270399	1.56173	NaN	0.67744	NaN	NaN	0.630585	NaN	NaN	NaN	NaN	NaN	NaN	NaN	NaN
YBR065C	9.77998	3.91452	11.8066	19.0705	21.5728	24.1559	21.2997	18.9456	23.4291	15.2952	9.4747	5.665	5.29685	14.8885	2.97149	8.36035	1.48294	2.18837	10.8085	1.63184	8.21151	2.63049	1.98458	7.34119	9.88106	8.49062	27.9585
YBR066C	12.0679	20.6315	23.9749	41.2844	40.3512	36.6269	35.8748	45.1529	44.223	23.7911	7.56619	6.06422	8.74819	22.4001	4.90767	7.01349	6.12301	6.42539	26.6237	3.41381	9.93274	4.65479	0.910474	8.33565	15.5272	19.8325	47.0673
YBR067C	2.72243	39.6304	961.591	550.173	455.233	140.764	85.9118	56.8344	51.0365	60.3367	161.557	42.1929	72.9359	43.219	42.2644	39.9433	32.8356	32.3877	44.2321	21.3795	30.8103	24.8645	12.2064	21.8268	15.2674	46.1609	212.878
YBR068C	53.8111	55.7673	67.2876	40.6889	57.2708	213.465	18.6126	27.982	30.56	5.71398	108.215	37.8518	38.0965	7.44426	14.4218	8.01989	21.2073	26.3342	12.1587	20.0493	25.5361	17.4824	7.98262	19.1493	36.6801	50.8771	189.965
YBR069C	19.7213	17.4194	81.9267	82.4154	31.3677	114.212	6.89042	5.78849	8.61146	15.0074	20.1048	17.9722	75.3383	47.6072	63.754	86.0146	74.9926	79.7325	110.863	69.2969	142.03	43.6372	23.3669	87.2469	43.4304	15.6382	158.557
YBR070C	32.7558	21.6298	9.20181	15.6139	17.8376	44.1871	66.3012	219.201	104.181	91.0974	69.1397	15.4452	30.7061	128.554	14.0089	61.6655	25.4717	31.3238	95.3833	18.5193	90.1041	39.0448	7.27079	124.02	71.355	11.1611	137.407
YBR071W	15.9672	14.5695	22.6601	18.9677	16.3334	16.335	29.4099	31.1734	18.3548	19.7852	17.5674	11.9208	35.384	55.3052	31.2645	113.324	38.553	73.6799	182.261	101.33	361.21	178.892	59.0357	310.848	176.564	56.3848	271.533
YBR072W	2.86263	1.75913	763.307	311.76	853.483	42.6887	30.7896	42.5453	38.9332	56.329	69.1123	15.6727	49.8175	118.589	34.1914	113.095	72.002	79.2565	106.95	42.663	145.099	66.9857	22.0868	143.908	60.7477	12.1492	235.307
YBR072C-A	NaN	NaN	NaN	1.02711	0.439205	NaN	NaN	1.62099	0.837901	0.547007	NaN	NaN	NaN	NaN	NaN	2.69094	NaN	NaN	0.834941	NaN	0.781743	NaN	NaN	0.775328	1.29687	NaN	5.10754
YBR073W	2.90939	1.92809	1.69433	1.56156	2.4731	8.68431	8.86927	16.2471	15.4282	18.3883	21.7952	12.8968	13.5072	16.6118	5.69671	8.53581	4.6282	6.01543	9.66146	3.80932	10.4325	6.2216	2.60174	8.20764	11.6475	6.13998	21.9808
YBR074W	23.6862	14.7749	1.66311	7.55039	8.25363	28.0737	30.6872	25.2655	25.2862	25.4266	14.5477	9.17107	12.5064	19.8107	7.15416	15.2698	6.64819	7.81225	9.92187	5.40549	12.7895	5.01895	2.34785	6.59941	4.51581	1.81259	31.7789
YBR076W	1.27138	NaN	NaN	0.468711	0.46766	0.598466	0.867313	2.83559	4.07857	24.7956	48.0657	25.132	55.9855	153.079	37.6808	221.582	63.5806	138.501	554.187	107.156	500.624	152.423	65.0689	564.683	497.12	58.9885	491.126
YBR076C-A	11.295	9.20741	33.3386	29.9132	34.3764	41.5362	63.136	45.2419	52.3641	53.7665	81.9838	22.3724	35.1913	43.9128	8.57566	31.0214	14.5961	18.9468	19.5039	10.2616	19.9213	16.1819	4.06951	20.6986	32.6548	11.4412	93.4114
YBR077C	59.4068	24.6212	52.4428	74.5193	73.7702	133.99	112.628	133.717	155.171	143.705	76.7053	22.317	34.8715	123.767	10.8435	95.0909	26.2335	26.1352	58.5022	15.8345	45.3219	20.8266	8.88802	41.354	48.3342	17.3831	165.098
YBR078W	159.925	201.078	26.2869	50.8206	84.6092	152.079	95.5015	76.0318	78.6029	61.5498	51.2597	34.9964	65.1944	50.4651	40.357	51.253	53.7497	50.5673	29.4113	42.2936	43.0977	30.0638	14.5998	26.3864	30.8624	10.7078	206.443
YBR079C	58.9528	59.2249	5.49063	17.5876	27.0596	40.3335	20.4201	23.6748	28.8828	20.7534	13.7834	12.023	12.4616	19.5942	7.11824	8.18158	5.60905	6.9897	9.13417	6.08993	7.61167	6.11185	3.46131	5.77037	9.76077	9.77207	53.9365
YBR080C	13.8662	11.1565	15.2648	11.5459	11.6554	18.5024	23.0719	21.1625	21.1032	24.4402	26.1865	16.497	26.2874	29.6691	16.7243	24.1227	19.6114	25.0233	17.2269	19.8802	40.3231	14.7733	5.56721	16.8795	13.6094	4.66641	33.7426
YBR081C	8.84951	6.59601	2.65172	4.78498	4.75053	5.50537	9.26807	10.4738	11.6087	12.2763	12.265	8.10463	11.3709	11.5601	5.51474	7.55805	5.7254	6.79113	6.25736	5.88024	11.6857	5.08309	1.53968	5.05679	3.73848	1.02959	24.888
YBR082C	160.131	190.657	87.4177	68.8649	67.1718	140.734	141.55	150.393	145.457	122.515	193.33	70.4147	87.7144	111.664	31.543	55.9138	37.4346	57.1817	35.7063	25.8502	45.8972	20.252	5.67183	38.4958	34.0754	5.05123	252.272
YBR083W	4.1705	3.06332	2.17596	4.44169	2.62982	11.1245	8.7722	6.20102	4.73835	3.9425	5.8526	2.98781	4.7639	5.35008	4.61916	5.66921	2.88976	3.28031	5.55485	3.58758	5.98106	3.02769	1.40479	3.86868	2.66031	1.63636	20.4691
YBR084W	78.4465	73.369	2.67818	5.91011	10.3519	28.7337	18.2971	24.3497	28.4182	26.754	14.8741	8.98431	10.9345	18.4581	4.69201	8.48639	3.60479	3.63733	8.08422	2.11559	2.81139	1.37021	0.536023	2.44514	3.22888	4.08251	25.7156
YBR084C-A	1417.79	1195.97	23.3909	89.1769	118.057	604.409	587.073	364.887	477.258	240.664	185.853	112.755	228.604	253.583	63.2636	116.352	117.19	109.149	90.7025	46.2345	61.9814	45.3672	14.5215	92.8816	159.673	60.2406	446.732
YBR085W	64.2774	52.1884	0.688112	2.34102	4.6202	2.48324	8.62209	15.2046	21.7419	21.2907	13.2023	5.0972	7.03036	28.1577	1.30423	12.2665	1.40591	2.30521	8.12441	1.80491	6.16765	3.11976	0.653295	2.5944	2.95585	1.43742	24.9455
YBR085C-A	82.7776	41.0463	351.588	553.029	690.828	1080.31	2706.62	1838.71	1860.37	3051.38	2551.06	637.148	1261.17	3692.27	402.169	1442.41	689.18	758.509	1147.88	295.963	706.841	202.153	55.2171	750.698	216.2	48.9057	824.673
YBR086C	15.0129	18.8769	8.35519	7.14533	9.57795	11.8903	13.9324	9.63311	10.368	12.3207	10.1385	8.80462	6.33946	7.74297	3.56314	5.7797	3.71518	3.74871	4.04686	3.4842	4.5914	3.43989	2.08227	2.96213	3.73644	8.1813	29.19
YBR087W	101.653	40.0112	0.59701	7.26502	9.55363	48.5356	62.7718	95.9168	66.0219	63.6532	35.4337	8.30541	11.5456	50.6419	4.29991	15.5544	4.11673	4.25004	10.7954	1.56595	2.49717	1.64207	0.680163	3.42018	1.38089	1.24711	31.7428
YBR088C	84.9135	86.1564	5.4553	9.52955	12.6369	33.1398	92.2797	191.12	73.3729	71.394	75.7124	16.2627	23.7377	62.2271	12.5629	20.7587	14.211	15.7627	13.3172	9.35208	26.5672	9.79723	3.5737	18.9132	14.0602	10.0852	94.6233
YBR089W	1.02577	0.315177	NaN	NaN	NaN	0.106228	NaN	0.218833	NaN	0.147692	0.570044	NaN	NaN	0.186106	NaN	NaN	NaN	NaN	0.112717	NaN	NaN	NaN	NaN	NaN	NaN	NaN	NaN
YBR089C-A	143.608	79.1094	209.819	294.099	304.053	423.636	217.644	524.106	587.301	832.983	621.728	183.223	327.509	712.974	105.447	215.544	133.153	205.458	303.885	85.0744	267.638	93.2696	27.5664	352.317	198.713	57.1116	556.737
YBR090C	54.9787	24.9763	83.8564	87.056	79.4955	167.446	452.923	153.545	208.018	217.337	157.344	54.2233	90.8413	244.567	35.3818	86.393	47.9665	56.0058	106.452	24.8175	103.125	29.2777	7.36152	141.704	78.7135	19.0768	197.851
YBR091C	109.851	51.5744	7.70685	12.3534	7.97755	44.4225	48.2837	79.1779	74.4513	89.9578	53.895	16.3608	24.6063	90.6846	5.47775	42.7126	27.5558	27.432	52.8746	12.9953	60.6348	33.0434	5.48768	74.22	34.0605	4.02477	78.0857
YBR092C	89.1502	116.608	0.880561	4.7358	12.5092	39.782	21.3295	20.5489	23.6852	20.2376	15.0933	4.6721	8.70141	17.8897	3.07017	10.9699	3.37452	2.4808	11.8079	1.86972	5.01361	2.13141	0.984577	4.28502	3.42956	2.68145	62.4618
YBR093C	9.30569	5.28517	5.10725	11.0739	22.0076	132.665	50.872	35.9909	31.4923	43.6838	43.3965	20.0665	35.2779	25.0263	17.2432	19.2871	14.3202	15.282	30.7993	11.8476	23.8393	19.5797	8.53157	20.5141	23.783	12.7513	126.669
YBR094W	17.849	10.1436	1.8739	4.89173	5.41026	11.4399	11.8932	16.1368	22.0832	25.2291	18.6486	11.6803	21.7951	26.8546	10.229	29.4219	11.6295	11.1821	29.8984	9.848	28.6093	11.6878	5.12377	19.1014	21.3158	8.57266	53.0921
YBR095C	21.0867	12.2853	19.6695	16.4076	23.3319	22.0835	27.6821	24.3712	24.0406	22.5479	24.4241	8.17353	10.676	23.1446	4.75332	9.103	4.39549	4.94204	9.25797	2.67177	8.81501	5.01227	1.96079	12.5312	16.086	7.90948	45.4346
YBR096W	80.2857	54.3032	2.14079	7.20314	7.28966	45.894	136.621	127.511	115.957	142.066	96.8992	30.8319	38.4996	114.081	13.0423	71.0828	18.7454	29.5836	31.4242	11.1732	37.4628	11.4301	2.26476	30.8117	19.0993	4.02477	28.4847
YBR097W	4.1454	2.94598	0.534095	1.88692	1.53224	2.20486	5.31676	6.01603	5.03777	7.32877	5.53719	3.1054	2.52465	4.19539	1.54607	3.16255	1.00443	2.19589	1.59586	0.436651	0.986447	0.518479	0.359559	1.0359	0.938558	2.25166	8.04268
YBR098W	7.0559	3.85621	1.53135	3.00564	3.25595	5.24998	8.28695	13.9775	11.4424	11.9093	9.06139	5.69941	6.87289	13.2318	2.67027	5.24967	2.503	5.64311	4.854	1.95097	7.25937	2.37852	1.04678	4.71919	5.71784	4.67037	20.0991
YBR099C	6.41109	3.44725	6.62308	3.68317	4.63224	2.15775	10.8245	6.49661	10.9582	19.6153	21.0797	8.9745	13.2918	11.3409	3.1383	13.6229	6.76592	3.46683	6.16421	2.17153	3.95757	1.07157	0.314398	5.56055	10.3952	1.03764	30.4742
YBR101C	99.4754	59.4973	213.638	194.41	188.269	85.0552	48.9354	61.2132	72.6123	69.8365	72.2186	29.7382	43.8492	54.361	11.5955	25.4668	18.2285	23.4839	34.706	7.91431	34.5256	11.3123	3.04242	28.9189	41.3928	13.2361	110.892
YBR102C	10.0673	8.27653	5.9028	7.28243	8.36702	8.87579	13.0162	13.4667	11.4017	12.4187	8.01388	6.75428	6.66672	9.57683	2.93019	5.71736	2.51254	2.70725	4.24558	1.68522	3.58316	2.22842	1.06745	1.6103	3.11145	2.34867	17.2967
YBR103W	29.0126	13.2108	8.83077	19.7643	18.9825	35.4357	44.4468	45.563	53.5193	41.0011	29.4948	10.6444	15.6544	35.138	5.02127	15.7239	4.14034	5.96087	11.1455	3.7041	11.2624	3.83847	1.35144	7.65492	6.27142	3.05613	20.4356
YBR103C-A	NaN	0.437746	NaN	NaN	NaN	NaN	NaN	NaN	NaN	NaN	NaN	NaN	NaN	NaN	NaN	NaN	NaN	NaN	NaN	0.82725	0.879461	NaN	NaN	NaN	NaN	1.84469	4.10427
YBR104W	195.643	65.3912	36.1794	59.666	72.9479	138.032	168.177	110.345	103.793	87.0935	36.621	16.4768	24.2548	73.7658	7.79058	30.53	12.4657	16.4054	26.369	5.89604	12.4084	4.98768	0.975587	13.0678	12.6268	9.5253	66.2654
YBR105C	4.23874	3.82032	13.8178	25.9749	59.9133	22.3576	62.2366	58.9584	49.1107	52.5669	60.1974	12.5528	15.0194	58.4467	10.1809	31.3573	12.8236	15.6475	28.8158	13.6736	26.2821	17.5702	7.53863	21.2222	19.0993	6.82992	221.861
YBR106W	717.716	491.943	72.8889	159.203	200.277	738.198	396.477	640.058	587.967	624.839	506.504	170.993	224.637	552.411	57.1734	230.14	115.414	103.308	177.127	47.4815	120.835	53.159	14.9048	174.116	108.011	48.489	465.516
YBR107C	18.4306	8.88303	1.14872	4.84748	6.2667	9.24094	10.9516	18.8588	16.7376	15.3696	12.5132	5.75924	5.02985	13.7689	2.77599	6.69454	3.74051	5.05086	4.39872	2.58263	7.8937	0.97574	0.163589	4.59524	1.85041	0.539909	14.0947
YBR108W	0.995477	1.66232	4.02415	1.63818	2.80223	3.2944	4.34708	4.80141	5.01254	5.35941	6.69571	6.39439	6.16155	4.67229	2.92777	3.83204	2.51224	4.02561	3.97126	4.39288	10.5175	6.00622	4.11769	5.78667	8.34896	3.50257	6.73309
YBR109C	168.56	141.688	93.0811	86.569	102.56	185.324	100.898	201.681	192.91	196.79	208.502	76.5824	113.65	189.124	39.8988	72.6554	71.3165	67.7624	56.6632	33.0006	80.435	31.51	10.3327	73.8343	61.5136	13.1621	199.667
YBR109W-A	4.37664	1.68094	0.941949	2.95809	4.42718	13.147	11.2895	6.41911	18.0987	8.27075	5.57376	2.0422	5.67116	9.92568	1.07121	5.16661	1.4434	4.73337	1.80347	3.70608	1.12571	0.457204	NaN	0.558236	1.40062	2.3612	6.30416
YBR110W	34.1925	14.4748	7.69258	22.0008	25.5617	43.0576	71.7569	67.1089	65.7584	59.3393	38.763	16.2525	22.7706	48.7185	6.96283	21.2046	8.5401	11.0445	12.5241	4.94144	8.81806	2.59082	0.715431	7.25707	6.30278	5.21432	28.8941
YBR111C	64.2877	44.1066	45.3719	47.2162	50.6032	176.924	139.35	172.803	148.612	218.737	192.308	42.5824	72.1673	165.089	26.8378	61.3813	31.9631	30.9863	38.5764	9.58469	28.0214	11.3808	2.25499	27.0696	17.9605	13.9306	88.3127
YBR111W-A	75.9284	57.62	5.82649	17.1539	24.2061	117.179	96.0192	64.9732	72.3013	60.9039	39.9618	11.4479	19.1342	46.4307	7.86839	14.4811	13.3923	12.8094	20.2194	2.86553	14.7967	4.59561	0.414876	13.812	11.1905	14.149	101.143
YBR112C	11.425	13.7884	3.00465	3.208	4.9283	7.31162	18.5591	8.83612	9.69471	13.4396	15.5845	14.2824	18.6943	20.5311	12.7614	22.4634	23.4554	31.9674	31.2976	39.948	76.7882	42.6072	24.8022	32.2943	52.7241	18.0742	41.6855
YBR113W	0.127425	NaN	NaN	0.172249	NaN	NaN	NaN	NaN	0.281035	NaN	NaN	NaN	NaN	NaN	0.249504	NaN	NaN	NaN	NaN	NaN	0.311001	NaN	NaN	NaN	NaN	NaN	0.244727
YBR114W	9.10358	6.24244	1.87556	8.23899	13.3727	24.9521	29.5343	20.915	21.5651	32.6752	32.1415	14.7162	24.9307	39.0094	11.985	40.0477	26.961	33.3236	35.4254	23.4935	57.5841	20.3314	9.81908	28.794	27.4014	9.01122	77.6066
YBR115C	11.8851	13.138	3.95578	9.65546	12.0884	14.5348	16.7155	15.4896	17.4425	15.4372	21.6887	19.874	20.9573	13.8144	14.5916	9.63175	15.9312	17.0111	13.0438	16.5331	36.5169	23.2869	15.7447	52.3872	71.1117	16.1453	39.3445
YBR116C	1.10737	0.23877	2.60909	4.80584	7.41158	2.11248	18.1501	10.9417	8.74083	29.6223	17.0581	3.04589	3.51518	9.09384	0.570599	5.91701	0.461313	0.252133	10.5672	0.112807	1.31919	0.389663	NaN	3.21144	12.6334	39.7447	78.4663
YBR117C	0.706912	0.107832	2.01994	3.84264	6.12053	1.71335	13.2617	8.72766	5.30752	14.401	6.54742	1.76858	1.36072	4.61173	0.530105	3.37354	0.357145	0.455466	7.71831	0.262003	0.402334	0.477651	0.0590073	0.890149	7.4703	38.7547	37.8123
YBR118W	2537.88	2181.78	364.721	426.071	726.966	1897.73	568.383	882.573	1359.25	815.833	1249.18	566.582	1071.09	861.696	365.346	485.917	822.714	603.826	402.322	311.036	422.866	245.906	88.2869	332.425	523.79	276.091	1372.77
YBR119W	19.8293	12.087	12.2863	10.5734	9.28059	28.1379	53.4184	54.5985	43.8847	57.5949	48.8064	17.1606	31.813	45.4374	13.7035	22.8415	19.551	18.7	20.8093	7.43695	19.0599	10.2068	1.88429	25.7647	26.4665	11.9936	48.23
YBR120C	32.9758	15.5977	9.10165	9.52758	15.1324	37.0168	29.7507	33.0264	29.1466	34.9749	18.8849	6.81254	10.2005	25.5754	4.92886	16.0466	6.6414	5.98931	14.9367	2.67968	15.021	10.9392	1.97512	32.6208	37.5932	9.23476	89.6796
YBR121C	159.483	111.758	14.9118	26.5697	35.2915	114.735	49.7508	51.2358	73.2549	60.8898	37.6616	20.6073	32.9364	46.9167	9.80201	24.0211	14.8283	12.356	17.7513	6.98456	11.9754	7.49459	2.80134	9.93418	21.806	19.2532	86.0275
YBR121C-A	65.8044	43.0147	7.3312	11.5114	17.4522	41.0881	46.838	15.6899	22.6233	27.8664	13.6237	6.86352	10.9435	13.6946	4.1686	19.192	10.2127	18.42	5.10417	5.99366	7.96493	3.23493	3.41686	1.97489	6.93702	5.42965	27.5064
YBR122C	106.15	48.634	25.7978	33.4966	30.9121	71.6142	81.2984	76.9605	83.1216	89.9427	81.5568	19.5758	44.7494	107.063	14.2175	80.0026	30.1046	37.395	87.1341	19.6309	103.638	42.3813	10.626	131.248	85.3747	19.649	100.052
YBR123C	10.9521	8.34006	1.19555	2.47455	3.32039	9.70758	9.11846	12.5913	15.7319	14.542	14.8504	6.8335	14.396	17.4654	5.50023	9.61287	6.32874	7.78276	9.39887	5.62021	15.3919	4.00933	2.0431	7.40736	4.95603	2.17957	18.6094
YBR124W	0.170962	NaN	NaN	0.462201	0.395284	0.354092	1.60363	1.82361	0.754111	1.47692	1.26676	NaN	0.966675	4.65266	0.669503	1.61456	0.451061	NaN	2.25434	0.6618	0.703569	0.285753	NaN	1.04669	0.875385	0.368938	NaN
YBR125C	31.346	15.7322	6.45498	13.2326	11.3168	23.726	39.2685	37.9903	43.7537	49.4806	47.9377	18.5625	23.7498	33.8204	9.58375	18.9322	10.853	10.587	17.4511	5.94612	11.25	4.87375	1.42995	13.9205	19.2851	7.64094	42.9011
YBR126C	12.0363	24.1466	126.052	99.5783	88.0304	41.0347	57.1098	50.7376	51.6323	63.0669	103.665	28.3324	38.1993	57.7831	17.0075	30.1754	15.387	23.6191	45.2232	19.2135	65.534	53.9243	23.6914	76.054	104.058	39.4525	72.8442
YBR126W-A	132.905	104.754	101.874	102.287	85.7595	98.3761	67.7706	84.3618	104.92	105.953	143.199	33.5742	86.3003	198.514	50.3583	131.271	107.078	160.137	226.904	78.5528	372.28	188.597	38.7849	412.913	187.003	20.5322	123.913
YBR126W-B	111.98	93.2398	87.5718	122.194	90.1742	81.6625	69.3568	98.475	97.0917	99.3844	129.843	39.4878	105.529	214.798	38.9149	182.648	65.4039	137.749	199.838	84.7931	406.751	168.237	55.7533	452.258	204.621	18.4469	132.978
YBR127C	68.9922	80.721	29.1859	32.2292	43.5423	60.4965	40.4188	53.1452	59.5718	41.2853	57.2978	33.0428	44.8627	39.8081	19.1545	19.0756	16.9279	16.448	16.2765	11.1918	16.8694	9.73103	4.42828	10.5882	14.8714	24.3584	78.0414
YBR128C	6.12491	2.80157	7.37177	11.7359	9.41808	19.8907	19.7455	24.1034	26.0988	25.6856	16.523	6.43736	10.1991	30.5322	5.35603	24.7099	5.64807	7.9747	33.2597	6.33026	42.4588	16.3997	6.76549	32.766	24.1556	8.46953	60.4149
YBR129C	49.5115	21.1395	34.3568	71.9011	65.8887	96.0247	119.088	71.5698	66.976	66.8879	30.9568	10.242	20.3325	76.5921	5.7386	47.1119	13.1617	13.488	68.521	12.4314	51.3242	19.9071	4.64812	64.265	73.0109	22.8764	110.059
YBR130C	15.5552	14.8464	11.9402	7.68165	8.96349	6.93223	6.14347	14.1779	12.2145	15.6706	21.0533	9.07843	11.5275	17.2127	6.69503	11.825	9.02123	10.8334	9.10204	9.32112	13.7741	6.51999	1.60594	9.53326	6.74006	2.90993	27.3772
YBR131W	6.48929	3.18902	1.00207	1.41611	1.88391	4.12857	5.73211	5.09059	6.73886	6.95514	7.97792	4.29079	4.3329	6.8635	2.96291	3.91618	1.91941	2.26598	3.03777	1.57705	5.14952	2.09147	1.25581	3.20689	2.53303	2.70031	11.1217
YBR131C-A	NaN	NaN	NaN	NaN	NaN	NaN	NaN	NaN	NaN	NaN	NaN	NaN	NaN	NaN	NaN	NaN	NaN	NaN	NaN	NaN	NaN	NaN	NaN	NaN	NaN	NaN	NaN
YBR132C	0.893472	0.457543	39.169	18.9526	26.1404	7.758	10.0569	11.7298	10.3832	19.049	28.0088	19.3059	17.2285	15.0257	12.6499	9.00586	7.34392	9.9603	7.13686	8.24756	10.8894	7.29459	3.97711	7.57406	7.39019	3.18881	32.2072
YBR133C	10.7781	7.6891	1.45046	1.84211	1.54676	4.9265	9.29638	11.1002	10.0002	11.9152	13.5856	7.12179	10.8809	15.1043	5.87028	13.7472	10.5248	13.9343	14.675	9.30356	25.8485	12.5069	4.66585	14.1582	12.8559	4.27754	23.1267
YBR134W	0.306201	NaN	NaN	0.206956	NaN	NaN	2.01052	0.653234	0.675323	0.440872	NaN	NaN	0.28856	1.11108	NaN	NaN	0.403936	NaN	NaN	NaN	0.630062	NaN	NaN	NaN	0.261309	NaN	0.294038
YBR135W	18.8944	15.3242	10.7607	10.2847	7.35283	15.4544	33.0377	35.0713	48.251	26.9954	60.8768	26.9905	34.9484	30.6554	9.67983	15.0764	11.6853	15.0884	11.541	5.95391	18.0299	8.23173	2.55405	9.70863	12.7259	5.71731	27.2763
YBR136W	1.59344	1.73842	0.656064	1.38134	0.941073	1.46181	6.30349	6.57701	4.79397	7.54357	11.0849	8.80908	4.8803	6.6461	3.28958	3.35317	1.91925	2.36019	3.36867	1.59234	1.7463	2.25804	1.32501	1.97939	2.92657	2.56029	6.15381
YBR137W	52.0865	15.1752	18.4465	50.0718	38.3426	64.5628	104.984	103.581	85.2145	117.005	100.074	25.7402	55.8523	138.959	17.8534	71.0409	45.4069	43.3893	55.7323	17.648	61.2105	18.6692	3.80073	67.4535	31.5139	8.11663	53.1914
YBR138C	10.3164	4.6426	6.05538	4.27866	4.42718	9.67178	8.94365	10.8375	14.2204	24.756	18.3862	12.1073	33.2168	46.8634	20.0468	45.2078	41.343	47.3337	37.0141	25.3375	74.6989	22.7296	7.66533	45.9349	14.8065	1.93956	37.825
YBR139W	4.3933	4.95366	58.2935	31.328	45.8965	34.9362	50.2827	42.9928	45.1577	55.1306	76.6031	33.7775	42.4653	45.5577	23.9127	21.1257	14.8877	17.6107	25.4665	9.67346	30.3544	14.0125	6.56221	26.2393	49.737	28.1813	65.1007
YBR140C	3.84043	3.60726	5.27619	4.0975	4.70047	6.21636	7.97613	9.28255	8.03117	12.6061	16.1325	14.5836	13.3516	10.1688	8.90939	6.48332	7.45498	7.05874	5.90371	5.16088	5.67768	6.54099	4.17653	4.85952	7.95973	5.76845	36.4838
YBR141C	23.3682	10.8789	2.50815	5.169	6.7362	12.0685	11.8422	11.7833	15.5284	8.82656	6.07147	3.28534	5.94877	11.1223	1.30731	7.16523	1.12098	2.36319	7.87019	0.939834	4.74597	2.23191	1.07156	4.45928	3.52226	5.37034	33.689
YBR141W-A	7.69331	5.90957	2.20769	NaN	0.741158	1.99177	NaN	13.6771	12.7256	5.53845	8.31314	4.7864	4.83337	3.4895	1.25532	NaN	3.38296	2.77346	0.704482	NaN	6.59596	2.14314	NaN	2.61673	1.09423	1.38352	2.46256
YBR142W	40.8189	27.2827	1.73421	8.77824	15.1066	28.6568	15.1661	14.9847	16.719	13.09	5.69553	4.10616	4.69599	15.1482	1.66078	7.88508	1.46857	2.6373	8.67951	1.59037	5.45402	2.96828	0.987877	5.95019	3.43821	3.77518	57.9307
YBR143C	274.477	144.876	21.9358	78.131	118.206	358.118	143.052	119.909	175.821	167.384	97.8705	42.9246	59.5013	145.401	15.8663	67.7896	28.2995	27.7599	53.888	17.3156	26.9862	12.1347	5.78837	31.9265	39.3324	26.887	246.661
YBR144C	0.195386	0.200112	NaN	NaN	0.225877	0.202338	0.366543	NaN	0.43092	0.562636	0.361932	0.729356	NaN	0.708977	NaN	0.461304	NaN	1.69049	NaN	0.378171	NaN	NaN	0.383266	NaN	NaN	NaN	NaN
YBR145W	28.9665	6.62588	2.80979	7.01959	14.2021	79.9725	33.7855	32.3276	29.5646	20.4755	11.2281	6.09178	7.80409	12.3718	2.853	3.57773	4.95142	4.31427	2.56175	3.15859	5.40383	2.63022	1.02894	3.56827	8.26753	2.26394	20.4841
YBR146W	82.0619	42.4001	21.2698	29.8194	29.9226	44.2425	63.7312	39.8449	51.5714	48.2778	43.9962	14.9596	25.6394	51.8964	12.8141	37.8468	18.0425	28.9474	30.4619	17.7903	58.8577	19.9105	6.34656	52.3721	33.5094	8.72756	67.0806
YBR147W	6.21681	0.707468	16.1749	29.3194	34.258	111.02	101.595	69.7024	80.4385	85.0348	63.2102	26.8167	46.6087	88.6042	17.8534	100.299	30.253	38.5483	98.5231	22.9959	117.404	44.9122	15.1758	129.691	72.0351	14.4594	145.664
YBR148W	1.64796	0.654466	2.54789	1.40933	1.01089	2.57733	5.8046	12.556	16.541	104.014	42.3016	60.3871	320.619	458.981	185.573	574.494	422.46	720.481	668.652	517.896	1686.42	515.647	162.489	1065.36	675.683	37.5954	618.661
YBR149W	39.7227	36.3595	80.0656	96.6202	107.311	83.9353	143.35	132.442	110.821	144.781	91.6476	27.8582	34.1839	67.8614	15.0202	37.6264	17.5718	19.8081	28.2283	12.4303	29.3663	13.9149	2.79951	24.9993	29.4333	32.7232	126.997
YBR150C	2.902	2.50325	21.124	13.8684	18.9421	9.00663	8.63107	6.97534	6.96224	7.15311	7.53711	6.17382	7.23005	5.79766	3.57438	5.12763	3.09688	7.24438	10.7781	4.81073	17.0392	12.9473	7.43005	21.8584	41.9456	21.1272	40.6057
YBR151W	45.1729	23.5968	52.1489	65.6122	61.6494	84.8481	68.961	103.411	106.479	132.876	147.936	41.311	76.8461	121.175	17.9942	53.7849	25.7831	27.9971	28.8015	11.3988	32.2266	9.62725	4.06238	23.3772	17.342	5.58644	35.5479
YBR152W	5.90171	2.80637	1.45163	1.89946	2.11179	4.43828	3.55873	3.1476	4.95854	4.65331	4.55514	3.80289	5.29685	5.35375	2.20111	1.99056	1.48294	2.73547	5.63585	2.17578	8.52957	2.34865	1.79164	3.58456	2.63815	2.42589	11.6044
YBR153W	33.2435	16.2949	5.19033	8.82899	8.90599	18.9909	17.437	19.829	23.4544	19.2904	21.7159	9.06485	16.8872	21.877	7.54216	17.5955	11.4883	11.5919	18.3108	6.15879	23.6054	6.57814	2.79237	14.6964	9.14689	4.1562	28.4652
YBR154C	366.524	156.81	4.25185	62.5256	89.4879	294.979	212.57	141.836	156.478	157.675	53.6615	21.2729	29.5373	144.577	8.36879	57.8552	14.2836	13.97	43.2082	6.618	14.8531	11.4301	3.35358	29.8501	41.9861	16.8072	262.126
YBR155W	21.3127	18.0723	3.29438	5.17282	6.14431	15.3012	11.6658	11.5653	12.5425	9.48902	6.99017	7.2416	9.41632	13.1142	3.85051	8.031	4.90792	5.74811	17.0536	5.76074	17.3887	10.4825	2.71067	17.3545	10.4321	5.62009	73.5962
YBR156C	4.13832	3.18634	3.03202	2.14239	3.393	2.43153	10.5715	12.0844	12.4283	18.7203	29.3585	17.42	14.4379	19.0633	6.95364	8.80042	4.64613	7.23719	7.77248	4.82858	7.7302	3.9245	1.49688	4.07297	3.1559	1.52009	27.7329
YBR157C	0.641109	0.738696	5.51923	7.58299	2.03818	3.15363	4.81088	4.61601	1.76745	3.92307	4.89881	1.34617	4.2292	7.70597	1.0984	4.54096	4.01727	2.42678	52.0436	0.775547	8.08005	4.55418	2.20079	8.99501	19.4226	20.5798	577.471
YBR158W	21.4853	13.906	0.642238	1.96646	3.79473	4.59676	9.37684	7.24139	6.99266	6.71327	10.088	3.48102	5.8352	6.56448	3.06754	5.9005	3.6413	5.16368	10.411	2.96005	10.2081	6.10991	2.63409	7.84068	13.1149	7.96905	14.7575
YBR159W	113.248	69.3751	6.6992	14.5832	16.2203	66.7891	115.903	108.662	103.625	95.4056	77.7531	25.3074	51.3338	131.772	24.3561	128.469	33.1297	38.7647	87.3881	30.4656	137.439	36.3595	15.0333	135.108	58.6609	18.1924	90.9167
YBR160W	73.2794	30.2879	11.8137	17.4369	21.972	101.538	92.8065	140.522	124.996	154.805	159.511	58.1411	117.811	223.079	49.0372	119.877	89.6089	99.1396	101.634	63.6125	196.529	58.0297	17.0932	127.703	46.3749	7.99571	119.916
YBR161W	19.536	12.2058	0.374781	3.45731	3.39714	8.0023	26.849	18.2264	20.163	19.7445	12.9028	3.45332	4.41029	16.9816	1.91794	5.7816	0.861444	1.41248	11.8398	0.631957	2.35145	0.63669	0.426981	6.8854	12.4458	10.3342	33.2348
YBR162C	51.8286	70.8226	9.76032	8.14934	7.80166	29.7251	23.2104	26.8743	28.4776	13.9919	18.5014	15.5348	20.2663	13.4682	14.0948	11.3657	12.7009	14.9864	9.5414	14.8905	18.4224	16.1676	5.82464	16.8022	24.7258	21.3596	106.02
YBR162W-A	189.924	143.899	88.8429	115.97	83.0097	209.236	65.3113	185.014	239.259	142.769	174.468	67.8798	106.041	191.746	21.3024	54.3081	31.9844	63.2013	115.791	27.6753	89.5451	47.2791	14.6338	124.334	128.39	25.4902	230.436
YBR163W	11.238	6.45413	1.44668	2.27157	2.38789	9.28133	16.9448	10.8296	10.4237	14.8196	10.9599	6.79571	13.5928	19.881	7.95178	17.7712	8.59018	14.6908	18.2348	9.41879	25.8616	11.3521	3.29635	16.7185	11.4726	4.91077	50.9658
YBR164C	159.329	69.2019	4.9913	23.9641	19.7212	140.752	87.6417	110.844	126.15	106.756	87.5719	27.4698	36.9858	106.202	10.0425	47.9105	14.4144	23.6347	24.8713	4.53189	16.5186	6.70897	0.437424	15.2453	9.32476	0.962446	65.5256
YBR165W	43.909	19.7269	18.8051	20.4499	22.1814	42.1854	35.026	43.6092	46.5487	53.8704	33.2184	14.0493	19.8899	63.8653	8.23633	46.3461	15.7709	29.0515	73.7121	23.9962	93.2355	33.7969	8.39602	83.886	50.004	7.00716	92.2664
YBR166C	49.4998	21.8467	2.49523	12.4886	14.8166	43.5229	32.4548	52.0756	53.1373	56.2077	41.1908	14.7079	31.5823	77.1541	15.4296	59.771	22.4635	22.5305	61.8078	18.4077	75.0163	17.7129	6.39623	48.6146	21.7977	4.49566	70.2782
YBR167C	24.5895	17.2863	10.0207	12.5876	16.6524	31.3409	20.1989	31.0402	34.3361	35.8232	32.3429	20.3677	54.2983	85.2658	27.6348	49.124	46.0659	58.5377	100.726	27.5985	66.7642	26.7513	8.84775	53.4481	21.8536	7.53575	219.36
YBR168W	15.2627	5.7351	2.73029	13.3302	9.85346	17.448	23.7987	22.3062	22.6233	35.603	11.6579	7.76923	43.2435	146.548	31.2435	211.063	53.7351	88.9651	276.456	58.411	245.637	60.1323	17.8858	161.403	55.0605	8.98283	234.693
YBR169C	3.16305	1.87713	31.2513	18.7012	25.9384	9.88805	26.2033	34.5593	34.2284	50.9473	52.0213	22.5664	30.9225	54.3302	14.9336	38.4564	19.7323	28.1342	47.4906	23.8019	72.8102	26.4342	12.0033	37.9464	32.6441	7.5914	64.6086
YBR170C	11.8291	7.59462	12.6458	19.2358	14.9405	25.6702	34.9762	29.7553	28.6588	43.062	58.6069	31.5029	23.9589	34.915	9.40301	21.6757	8.94359	9.47082	17.4217	6.56105	24.5583	10.2104	4.64076	14.7726	20.3101	8.22966	33.0263
YBR171W	66.8983	36.4407	8.19086	26.9282	20.7381	66.3025	40.9041	77.8074	71.0394	75.7724	69.5802	23.1227	33.9971	67.9693	10.8673	28.5474	9.67494	14.1487	25.0482	4.79565	14.2753	7.12311	3.11057	17.5966	16.7465	9.62446	64.907
YBR172C	27.7416	21.0401	2.86017	6.66169	10.6583	23.0518	20.4641	20.2	19.0512	15.1479	11.5906	6.92445	9.28843	18.6358	3.95739	10.8509	4.16364	4.91063	10.6785	3.53674	5.3551	4.72012	1.52065	4.46363	4.20563	3.0471	61.6804
YBR173C	44.1978	46.9592	69.2237	46.7164	64.4658	85.8377	151.365	165.667	144.546	265.846	595.804	250.82	290.392	244.561	73.87	161.89	62.1193	96.4941	75.1951	33.5786	54.1134	24.3944	5.40174	41.3057	20.6802	11.8852	210.756
YBR174C	2.93078	0.600337	NaN	NaN	NaN	0.404677	NaN	0.833651	1.29276	1.12527	NaN	0.729356	NaN	1.77244	NaN	NaN	NaN	0.845245	0.644098	NaN	0.402039	NaN	NaN	0.39874	1.33392	1.26493	1.50099
YBR175W	60.6375	21.8097	0.447128	4.30023	3.00216	30.927	51.0318	47.0907	48.1104	68.7048	41.25	11.5116	14.6837	53.2406	4.57635	29.5833	7.02286	7.30228	15.0527	2.89014	11.8894	5.10014	1.40086	9.53948	5.42961	2.80206	21.5708
YBR176W	38.4747	14.5001	2.48277	10.9865	6.21341	29.1193	30.9864	37.8938	37.7296	27.2735	19.7907	5.87213	9.26526	22.8322	2.31011	10.0588	2.59396	3.96968	6.48213	2.53725	5.79938	2.8484	0.514287	8.56081	6.041	0.99012	17.3717
YBR177C	20.4701	13.8529	35.9483	23.9895	57.4561	45.9223	41.893	43.9603	52.6543	43.9808	58.3496	25.4992	30.1979	26.4337	9.59819	14.7883	10.4183	16.2971	8.47872	6.50087	12.5148	3.56558	1.24646	6.11343	5.26781	3.81997	25.7153
YBR178W	1.47711	NaN	NaN	0.221857	NaN	0.169964	0.307896	0.700266	0.361973	1.18154	0.304023	0.612659	0.309336	0.595541	NaN	0.387496	NaN	NaN	0.180347	NaN	NaN	NaN	NaN	NaN	NaN	0.35418	1.89125
YBR179C	10.9528	7.26576	10.6464	9.46001	11.7754	10.0519	15.7815	15.7478	14.166	17.3227	13.2744	9.12547	16.7135	22.0458	8.11851	21.8419	9.29524	14.619	35.3689	16.2357	59.5239	29.1227	13.5867	45.2426	46.4691	9.30964	58.4571
YBR180W	0.78768	0.146679	0.863042	0.145194	0.248346	0.741554	2.0822	2.67336	2.84272	30.9818	27.126	19.3795	127.81	213.714	114.061	419.871	235.213	310.705	291.491	334.642	939.983	289.822	119.535	551.66	222.681	20.7069	391.81
YBR181C	3768.18	2481.34	22.3835	179.055	187.61	1365.08	367.261	704.452	966.06	461.858	186.265	94.5001	201.092	462.741	45.8589	140.248	137.748	120.933	139.319	43.0442	70.93	32.8336	9.58166	93.7919	135.73	42.1663	497.377
YBR182C	18.6587	8.07075	6.08212	6.36675	7.5392	4.87756	5.60738	3.57476	4.99411	2.28222	3.60734	1.94414	4.18252	3.69748	1.95087	2.67312	2.86768	1.56734	1.99059	1.49015	3.16839	1.21114	0.26651	1.94089	1.00486	1.27051	4.69681
YBR182C-A	1.26249	1.29303	1.08686	NaN	NaN	NaN	NaN	NaN	NaN	0.454437	NaN	NaN	NaN	0.572635	NaN	NaN	NaN	NaN	0.693644	NaN	NaN	NaN	NaN	NaN	NaN	1.36223	NaN
YBR183W	16.8266	12.4612	4.01145	12.5101	28.2061	15.2137	31.8095	38.3821	34.5416	27.302	22.1784	3.38219	3.78132	21.2525	0.760319	13.2934	0.853744	2.51974	4.7647	0.250524	2.26385	0.540857	0.126949	2.1132	1.98826	0.558644	11.0621
YBR184W	8.30016	1.80445	1.34821	2.0111	2.85148	2.27052	41.2781	69.5756	69.856	139.575	130.907	39.7527	72.9065	187.527	44.0032	151.134	70.9647	76.0479	105.92	45.3914	99.171	27.1574	8.37115	63.8403	16.1044	1.6053	107.375
YBR185C	28.1628	14.3091	5.82388	10.735	9.43582	24.1392	40.5562	33.4133	40.2192	57.0652	73.9626	17.1556	29.2428	45.2259	14.6859	22.3956	12.4163	15.9052	16.241	7.25845	20.1236	7.25135	1.58664	13.6558	6.52617	1.90419	46.1797
YBR186W	1.08932	0.074378	0.875262	3.43583	4.49155	6.16685	50.4078	58.4072	60.3673	98.8621	77.2838	32.5983	28.4699	80.5034	12.7976	41.4929	9.29266	10.6815	18.0347	5.34125	12.6269	3.33799	1.63821	6.74329	2.04515	1.64553	19.8051
YBR187W	185.807	140.502	7.7937	10.5599	11.0567	63.3586	97.6557	100.461	93.2306	113.318	137.811	42.3792	56.2804	99.7425	15.4391	86.5315	21.1887	22.7404	63.619	16.3919	66.5511	26.2364	10.0249	63.025	59.5636	12.6043	78.8021
YBR188C	21.9705	9.98432	3.50726	8.65398	6.56004	25.4645	27.5687	38.1794	34.0152	32.6808	29.9172	9.50491	10.4209	31.4137	3.98853	11.6798	3.83882	5.0355	10.3924	3.66102	9.28112	3.40471	0.570822	11.2835	6.45674	1.88394	27.944
YBR189W	3964.95	2664.34	25.0526	99.9469	144.099	1066.36	462.776	495.385	709.933	451.994	177.784	72.3663	137.881	364.88	33.494	140.632	88.6301	78.113	104.122	32.4241	42.7338	26.1078	7.90487	58.1852	99.834	53.64	520.08
YBR190W	19.1938	8.4345	NaN	0.813834	0.459008	6.03809	1.1102	3.37529	5.38789	2.93739	0.393582	0.44882	4.31979	3.63556	0.52348	0.46574	0.620062	NaN	1.33441	0.932841	1.75742	0.34523	NaN	0.414011	1.50434	0.453679	4.61002
YBR191W	2351.11	1928.16	13.0082	57.8506	98.8841	763.262	515.986	338.468	488.939	214.487	89.0923	60.5201	101.766	215.807	35.7184	71.1736	123.834	88.4714	60.7459	35.6403	41.1081	27.3945	9.25691	50.2674	93.8676	52.4016	410.684
YBR191W-A	2106.53	2263.39	8.47754	54.3549	109.098	739.345	1279.31	285.359	331.205	435.987	205.216	98.0254	156.215	196.528	62.6655	317.746	43.3019	131.351	64.925	28.5898	57.4112	41.1484	12.8778	60.2895	152.667	35.418	1423.17
YBR192W	50.746	18.1213	1.12137	6.9697	10.7919	25.5733	17.309	30.7988	28.3689	22.3492	12.9692	6.28057	12.1729	28.2606	4.99471	21.7838	6.87332	8.45245	21.1121	6.4079	28.3661	10.1601	3.83266	18.3863	11.9497	4.80205	36.8994
YBR193C	12.9138	7.87942	4.1	9.5329	9.63505	14.8908	15.6354	14.4586	15.1495	16.7472	14.0814	4.7864	6.04172	9.13916	4.30395	6.05462	3.38296	5.54692	3.22049	1.94995	3.39221	1.99006	0.718625	3.9251	2.03214	4.54584	18.2933
YBR194W	40.8655	15.081	2.84864	16.5498	12.0498	69.3907	71.3872	44.1196	41.2328	38.1141	21.1468	9.264	13.7205	43.2247	4.8593	15.6248	6.11116	7.87305	10.7263	3.52248	8.17048	1.65921	NaN	7.76578	6.21241	6.06962	18.1118
YBR195C	16.8295	8.24576	2.67219	5.24484	5.10225	25.5147	30.9352	35.1789	32.6246	39.7337	32.7023	17.4709	51.6474	77.5224	35.4219	77.522	61.2932	71.1265	56.8115	51.8175	108.978	37.695	12.6532	68.6907	27.2342	4.08186	69.7668
YBR196C	314.164	278.832	27.1128	30.93	55.3398	68.292	52.2869	32.2533	36.931	30.7625	33.2782	11.4529	29.0525	15.1568	12.811	9.77466	19.7979	19.1893	9.0986	11.0896	8.89919	7.29055	2.68286	5.20517	10.5993	5.18507	159.805
YBR196C-A	7.79588	10.0857	1.41292	1.10928	0.948682	5.94875	13.0856	10.504	9.04933	21.8584	41.0431	13.019	6.96006	11.9108	4.82042	16.4686	2.1651	1.77501	4.95955	3.17664	1.68857	5.48645	NaN	0.837354	1.40062	2.65635	24.4286
YBR196C-B	4.68925	3.60202	NaN	0.792345	NaN	5.46314	8.79703	11.2543	10.3421	9.2835	10.858	3.2821	5.52386	7.44426	1.14772	2.76783	NaN	NaN	1.93229	1.13451	NaN	0.979723	NaN	NaN	NaN	2.52986	6.75446
YBR197C	5.64646	3.95176	2.26845	3.56192	3.37261	7.79653	10.9459	9.43593	12.4532	10.8398	10.1109	4.56684	3.90217	8.02477	1.1056	2.66625	0.993163	0.814227	2.68866	1.45717	2.32371	0.31459	0.369202	1.15232	1.28497	1.62468	13.1939
YBR198C	10.2963	11.0976	2.74096	3.95677	5.46175	9.97131	9.29662	9.9146	10.8728	10.0926	10.2261	7.47613	8.46899	9.31697	2.76516	7.15339	3.8614	5.66494	7.05363	4.62183	8.55906	4.11999	1.3599	3.35361	3.37445	2.16099	19.6265
YBR199W	67.7231	36.7819	66.0883	89.3272	92.216	151.003	100.728	138.736	158.023	149.915	88.3465	34.0092	47.5372	127.113	18.4869	63.8534	28.8679	43.8982	64.479	22.4585	89.4213	28.6121	10.2122	98.5917	105.573	26.7539	115.492
YBR200W	13.2682	9.40201	25.5964	22.8589	22.7288	49.419	35.3495	27.4334	33.771	19.4247	16.2476	10.4746	14.0798	19.2175	6.11286	11.0563	6.66787	10.9331	15.9683	10.3586	43.1318	13.2316	6.70716	44.219	36.411	13.5544	107.853
YBR200W-A	0.373009	NaN	NaN	NaN	NaN	NaN	NaN	NaN	0.822666	NaN	NaN	NaN	NaN	0.676751	0.730367	0.880672	NaN	NaN	1.63952	NaN	NaN	NaN	NaN	NaN	1.27329	3.21982	NaN
YBR201W	34.0634	22.0029	6.33149	12.8195	13.9841	44.9964	64.9922	60.4888	53.9972	63.2567	39.437	13.5464	18.0568	51.2671	7.95825	40.8972	17.8722	16.7454	60.931	10.4889	72.0826	38.0105	9.11162	174.778	102.238	13.5741	58.9157
YBR201C-A	12.973	10.1969	76.8796	55.872	77.4292	74.6718	89.9917	69.5117	98.478	155.945	281.11	171.184	322.983	383.708	135.87	299.882	206.958	361.529	478.053	262.19	900.154	379.715	92.3221	835.507	392.379	60.5492	665.762
YBR202W	21.4127	12.319	1.83713	4.81571	7.16204	17.1383	20.0624	22.0903	15.9379	10.3699	8.98414	4.78766	6.34543	9.55657	4.07822	5.84628	4.73455	5.0355	5.13348	3.52021	10.8139	3.97216	1.42706	4.41594	7.37559	4.86684	16.1144
YBR203W	2.92761	1.79452	6.64456	12.0822	17.948	16.6749	21.636	14.6677	15.9464	15.9348	11.216	9.56245	8.19322	10.7036	3.69132	8.58774	3.51096	5.27707	5.16671	4.16397	5.11133	4.15191	2.08828	3.21363	5.14821	2.24952	21.4256
YBR204C	8.5663	4.91765	19.1646	25.8882	27.5648	36.8972	37.9752	58.6659	56.3176	63.2404	61.6537	19.4511	38.7698	83.6489	16.4527	51.0134	20.1538	27.1445	58.8767	15.5241	53.4413	13.9532	6.52878	39.8634	22.4434	3.41464	68.2183
YBR205W	54.328	31.2583	5.40748	12.1542	12.4441	41.5731	75.0259	55.4378	50.6651	42.5207	32.3259	12.5746	19.7631	43.4708	7.24055	35.042	11.761	9.20378	22.5991	7.10822	28.1428	6.56173	1.83826	23.7767	10.0291	4.37259	32.7855
YBR206W	54.9929	50.0975	1.30826	3.98007	3.84304	36.8846	119.916	50.6559	48.8077	42.6666	34.3082	10.991	19.6915	49.973	7.81087	73.5524	13.0307	12.3265	49.679	11.2138	37.1328	15.3989	2.79465	44.969	20.4257	5.53407	63.4794
YBR207W	28.9682	10.1903	106.624	131.488	122.25	68.7061	107.367	106.975	115.789	136.599	145.895	53.1639	230.739	312.627	139.463	454.018	282.478	386.428	389.624	260.147	778.672	215.67	86.9401	505.373	260.429	28.9767	284.516
YBR208C	2.05602	1.93409	3.61696	3.44385	5.89051	101.263	17.7133	26.2934	75.8547	14.2705	14.9445	22.0237	23.3982	22.4828	11.6178	7.0967	14.0625	10.828	8.09156	5.10408	6.093	2.29723	1.53432	4.08187	3.20403	3.61704	37.3194
YBR209W	NaN	NaN	2.66589	0.523247	0.447492	0.20043	NaN	0.412893	0.426855	0.278664	2.50963	0.361238	0.364783	0.702289	NaN	0.456952	NaN	NaN	0.212674	0.374604	0.796493	NaN	NaN	NaN	NaN	NaN	NaN
YBR210W	48.7781	25.5668	7.41044	6.59364	10.2829	34.914	90.1619	50.1939	49.36	53.4996	42.7865	9.1042	14.3311	44.7697	3.09001	20.3232	3.78513	6.20635	10.4047	4.16517	10.0369	4.31626	1.12568	19.6163	20.0788	2.16719	29.2064
YBR211C	27.6486	14.9992	10.6513	14.762	12.6248	30.0052	24.987	23.028	26.1734	28.4477	22.8017	8.48297	15.3478	28.5172	6.18003	27.1247	7.32801	13.654	34.3354	11.607	50.1374	17.4089	4.70533	39.4201	27.7969	8.99073	56.2525
YBR212W	4.11529	3.80897	25.6283	13.2772	15.365	9.24954	24.0758	11.0555	15.7993	15.0984	23.8405	17.9309	20.2815	16.9791	14.9718	18.1369	12.7075	26.2428	21.974	20.4735	41.3855	19.1068	10.3448	22.2092	26.9509	17.3011	68.5047
YBR213W	2.01425	2.3686	0.770685	1.6135	1.63863	6.64406	4.05863	3.02388	5.26506	4.08167	2.07289	2.64557	2.53093	2.9777	1.16859	3.52269	0.787307	0.32273	4.26275	1.44393	4.14466	2.74322	3.0731	4.26289	12.6056	4.34676	8.16676
YBR214W	0.971377	2.86524	53.1184	30.8309	37.5969	11.7897	31.781	15.5836	17.396	22.6573	20.5849	12.5462	12.0102	12.1251	6.99935	9.90756	5.74078	7.90016	5.67855	7.89648	13.9115	6.36449	4.19198	5.23346	8.22332	14.0867	28.4314
YBR215W	12.7484	6.31025	6.09408	5.62616	7.57733	11.1997	16.9072	13.7033	14.9617	14.4861	18.5765	9.90922	11.736	14.3891	6.60947	5.0294	3.63155	6.66339	6.51814	2.72755	6.67604	3.67005	0.835717	4.74857	6.93596	3.74831	33.7993
YBR216C	17.5673	8.96503	7.43093	13.7633	14.5113	15.6115	25.8291	25.8061	28.9578	39.5158	21.9009	9.53025	10.7695	27.461	6.12967	18.8007	5.05189	5.65375	8.24922	4.17669	9.25584	3.30203	1.5501	5.39628	5.86184	3.80416	26.2674
YBR217W	42.128	14.9442	12.0892	29.5117	29.678	42.0366	38.487	64.5968	59.7643	72.8192	47.9609	14.5384	26.2605	83.0015	11.3851	37.5581	11.2886	18.5095	34.4782	7.64432	38.1507	8.43505	1.72162	31.5687	14.7926	1.65726	45.3006
YBR218C	28.8037	29.8029	7.20712	6.25485	8.26118	54.1596	27.4101	27.1984	43.0608	24.2426	31.4163	27.0641	42.5014	27.181	21.1564	20.8102	28.1163	30.9041	26.5265	23.8834	38.7544	23.3582	14.6004	20.1446	32.7918	19.2738	43.8936
YBR219C	9.1358	5.66333	0.827885	2.59988	2.59405	11.2037	12.3795	9.57396	11.3117	7.31767	9.64918	3.73937	3.47399	5.52504	1.41223	3.59493	1.90292	1.73341	4.40301	0.155109	2.63838	1.7413	0.314398	2.61673	4.78726	2.93997	10.1581
YBR220C	34.0462	14.1015	2.39265	7.71159	8.11707	37.7383	34.2218	27.2274	30.6483	21.0765	14.2596	6.85965	7.20268	19.9044	2.61357	9.88597	3.03924	3.16402	10.5886	1.73413	4.13864	2.26157	1.18362	5.97044	8.76946	6.35283	24.7222
YBR221C	85.8073	70.879	114.535	115.084	107.535	77.6301	142.308	182.818	155.836	225.2	296.568	112.265	189.015	152.131	74.5392	85.6555	65.1888	79.5613	51.5366	37.5441	74.076	29.9923	14.0357	66.281	55.9102	25.3331	117.774
YBR221W-A	NaN	NaN	NaN	NaN	1.35526	NaN	NaN	NaN	1.29276	NaN	NaN	NaN	NaN	NaN	NaN	NaN	NaN	NaN	NaN	NaN	NaN	NaN	NaN	NaN	NaN	NaN	NaN
YBR222C	6.71279	5.79369	52.7249	45.2176	54.5405	49.7161	32.0489	37.2499	40.7552	37.466	30.6678	11.6844	15.4952	17.7212	5.68585	13.5339	8.05941	7.83095	7.45922	3.50365	7.44955	3.59292	1.33157	4.84865	7.59526	7.40588	32.4479
YBR223C	1.99508	1.85058	3.4999	4.73226	4.43879	3.15759	3.67216	4.73804	4.56617	4.01072	4.393	2.52933	1.77372	3.00502	1.76896	2.31075	0.893847	0.814227	2.35775	1.02002	1.54914	0.817934	0.959924	1.53643	4.2404	7.39229	7.88021
YBR223W-A	NaN	NaN	NaN	NaN	NaN	NaN	NaN	NaN	NaN	NaN	NaN	NaN	NaN	NaN	NaN	NaN	NaN	NaN	NaN	NaN	NaN	NaN	NaN	NaN	NaN	NaN	NaN
YBR224W	0.417466	0.610808	1.64293	0.967398	1.24101	1.48225	3.80395	1.52674	0.526124	0.858674	1.10474	1.55836	NaN	0.649209	1.28451	NaN	NaN	0.515993	0.917465	NaN	0.368146	0.598087	0.467942	NaN	1.62862	1.28699	1.37445
YBR225W	1.82157	1.57413	4.5477	2.89325	3.97478	3.25403	5.85208	5.48905	4.26855	5.7372	7.84522	4.20736	4.16282	4.62684	1.9617	2.79547	3.06381	2.16705	3.92821	2.02727	3.0985	2.16931	2.36723	2.27693	5.47966	8.40244	12.1133
YBR226C	1.49748	3.6809	0.515665	0.607272	0.865586	3.10154	1.40464	1.91679	2.64214	2.15609	1.94175	0.838493	0.846723	1.90182	1.17285	1.76777	NaN	0.647816	1.48095	0.289839	0.308132	NaN	0.293744	1.52802	1.02235	0.969471	6.90237
YBR227C	15.1279	9.06517	2.30515	4.68411	6.00893	14.1909	9.67716	15.0163	19.3666	14.6275	14.1508	9.11345	11.8747	14.4313	3.93221	5.95003	2.49339	2.72555	7.18274	1.60051	3.72716	1.41505	0.695176	3.53585	6.6536	5.94832	22.6121
YBR228W	14.3945	8.19804	7.41206	10.6382	14.2302	18.6682	5.8046	19.6591	16.0218	17.2388	13.083	7.90933	6.97274	14.5224	3.42434	6.35239	3.54934	4.94676	8.79563	2.08304	6.92035	4.60952	1.1875	6.31447	9.41398	6.96748	32.8127
YBR229C	7.23949	4.88442	1.7754	2.67157	1.63908	3.24801	9.34973	10.2199	8.81243	11.4751	15.042	8.50024	5.70895	7.67811	2.39759	3.75323	1.5303	2.78798	3.49364	1.41369	1.90074	0.682216	0.505671	0.964492	1.42995	3.19875	13.615
YBR230C	12.3093	10.5837	611.743	391.741	375.608	482.824	1050.84	692.162	630.772	904.094	1388.37	426.309	521.288	762.347	193.114	281.652	171.604	180.789	285.884	99.1229	180.739	84.8368	20.8667	298.346	276.752	86.5774	756.792
YBR230W-A	13.7791	10.3491	16.8707	36.0103	25.841	51.0527	205.073	79.6945	79.0128	76.7116	89.0516	27.4325	51.3636	66.1095	13.7898	46.9911	29.0834	22.5188	37.0116	14.8164	20.162	13.8185	3.60385	42.4926	52.7844	6.60784	48.8102
YBR231C	12.0124	9.53825	3.95061	7.66281	8.89389	19.3586	20.6361	32.2491	27.0884	26.5263	37.0028	17.6341	25.9476	27.916	6.34266	18.0045	18.3392	14.5972	30.9972	9.27391	44.0193	18.8371	6.88367	27.1314	36.628	11.9419	31.6245
YBR232C	0.170962	NaN	NaN	1.1555	0.395284	NaN	NaN	NaN	NaN	0.492307	0.633382	NaN	0.322225	0.310177	NaN	NaN	NaN	NaN	0.375724	NaN	0.351784	0.285753	NaN	NaN	NaN	NaN	1.64171
YBR233W	6.54117	4.46627	2.73029	2.41148	2.34879	5.18309	19.8013	26.9577	20.2189	18.9788	27.7219	17.0183	34.1839	42.0762	21.0554	39.6621	36.7386	47.8054	51.7301	44.5996	119.301	45.3063	15.65	66.6445	40.9359	13.6881	92.2212
YBR233W-A	47.9414	24.1083	11.1547	16.6392	12.4827	50.9893	31.1947	64.0375	55.7248	48.1942	37.2028	17.7349	51.6917	122.634	16.0681	57.1046	63.8133	73.8032	151.871	50.5754	183.52	58.8349	12.7083	178.929	81.8255	13.0487	129.816
YBR234C	27.0165	24.068	22.2031	14.5503	17.372	29.0264	59.7798	41.3794	46.4219	33.8349	60.9034	23.6709	28.4228	41.1851	10.6425	23.1491	16.0273	14.9839	11.1253	8.66356	15.3506	6.05647	1.98602	11.3097	6.91213	4.59974	48.9187
YBR235W	5.54522	5.1358	3.59218	3.88397	3.17356	6.02683	8.41153	11.7908	10.6961	16.9958	16.0012	10.4182	13.7283	14.5764	7.91937	11.5799	7.48416	9.73804	9.85395	7.72198	16.1928	6.30134	3.66172	7.24562	3.87325	1.57975	21.6512
YBR236C	39.1062	15.1458	9.53804	21.1322	22.5773	44.6302	43.419	41.6635	50.0094	54.21	44.6991	15.9474	26.8988	46.5905	9.65188	31.146	11.1475	14.2164	14.6506	5.63363	14.2968	4.47265	1.01298	8.33522	4.96786	2.33013	36.1552
YBR237W	8.882	3.78212	4.82056	9.33103	14.6488	16.4965	13.7195	20.0297	24.167	24.986	28.5692	13.6947	15.5123	27.2372	7.65597	14.5881	8.9151	9.39714	9.83954	5.27883	18.1272	7.10011	2.13051	7.88098	8.48609	2.5001	35.2292
YBR238C	14.0974	14.0079	0.8686	1.93215	4.53605	4.41164	7.41348	3.22869	5.37767	5.4073	6.12615	5.59721	5.28238	6.051	3.34752	3.57322	2.80989	2.90986	2.86412	1.95285	1.38407	1.40534	0.989581	0.857945	1.91341	1.20963	22.8225
YBR239C	12.1932	11.1402	0.666473	3.55808	5.0039	10.7029	23.3101	6.60629	9.47618	8.41566	7.02695	4.11811	4.01261	7.09311	2.72854	4.56952	1.83829	3.34908	2.59462	1.87302	3.42492	3.23493	0.835232	2.21188	2.97301	4.17665	29.7366
YBR240C	3.2752	1.86357	1.40979	3.56643	3.68114	3.1091	9.47242	12.4216	10.4338	11.9201	17.0213	4.66966	9.08803	9.07836	2.67207	4.51076	3.72051	3.14859	2.94914	1.05653	2.43363	1.21651	0.267692	2.41366	2.87266	1.9633	6.55228
YBR241C	1.72011	1.375	7.80142	11.3424	11.5918	4.51848	15.505	14.1414	11.4736	9.36289	17.7969	4.22848	7.74921	7.61172	3.77879	7.03277	2.76725	2.90391	6.17754	2.35487	5.78394	4.27752	2.88038	5.99333	14.4644	16.6588	21.3523
YBR242W	89.0149	46.771	4.72945	27.384	30.1673	60.092	91.4671	89.5477	107.153	99.3676	63.2852	22.1096	36.5638	77.2459	6.55497	27.9678	14.7208	14.8537	33.5793	4.65198	15.7199	8.03455	2.02057	22.2477	26.9575	12.4111	93.6393
YBR243C	9.96075	9.82734	1.41607	2.59409	2.85238	12.1133	12.2576	23.1993	16.9297	17.1046	20.7366	9.12507	13.0038	18.5692	6.44155	15.7501	5.42479	7.11587	16.1168	5.83681	38.3594	18.4053	8.69392	29.2794	27.2949	6.90217	31.0645
YBR244W	193.827	27.1993	2.60047	12.59	10.0397	37.4078	48.1678	47.5258	41.0828	53.6403	22.8484	6.81254	19.2149	73.3008	7.88617	50.2199	14.6822	16.879	37.7568	7.30822	37.8114	10.5185	1.97512	28.5111	11.1706	1.35805	54.6296
YBR245C	9.91279	9.31585	1.68801	2.18421	3.2952	7.16332	11.7505	15.144	11.0514	8.67854	11.6699	8.09876	10.2656	10.1782	4.87019	4.84369	4.45473	5.812	4.52863	3.90052	8.36811	5.00699	2.10118	4.48318	3.99734	2.78172	21.688
YBR246W	30.1916	20.0912	0.182078	5.07468	6.54053	24.4214	24.9967	30.1178	27.0547	21.1641	16.0631	3.75017	10.0654	20.3374	2.69182	10.4863	2.09255	2.74487	5.34535	1.43276	4.78717	2.38618	0.414876	2.91347	1.1732	1.71157	23.6609
YBR247C	47.8553	44.9756	3.35715	14.5536	22.443	28.6639	16.2323	14.1066	16.4533	16.417	8.16591	7.04115	7.74938	10.6896	1.57693	3.8029	2.12484	1.10022	8.38391	1.31795	2.27191	2.05458	0.99776	2.3428	5.57063	8.59838	49.5769
YBR248C	66.5918	29.2189	1.40526	11.5843	23.7599	94.1642	44.0548	47.9613	70.12	28.5769	21.9221	12.0482	15.5227	23.9616	4.79427	9.19689	12.1371	12.1972	10.4768	7.18047	8.16801	3.47244	1.74653	10.7508	18.5525	13.7701	51.941
YBR249C	400.467	226.712	3.42758	13.0064	19.8814	372.627	197	194.06	262.455	108.361	97.5169	56.3531	82.0241	97.7184	26.744	56.6621	75.8659	63.8718	45.3906	32.43	31.0632	17.7459	5.42358	29.5669	57.95	33.2939	184.261
YBR250W	1.99674	1.24306	0.674105	0.42339	0.362092	2.10834	5.36174	9.6888	12.5205	69.5054	29.8076	69.8595	266.684	186.604	194.105	218.151	281.173	373.126	169.936	264.998	381.216	159.672	55.4493	194.477	93.7531	12.42	316.562
YBR251W	50.1564	19.5792	5.04615	15.3067	15.0927	39.6629	35.2381	37.6564	33.7881	30.3056	21.9627	8.70254	13.8096	34.0792	6.12987	17.928	6.67805	6.05119	11.2717	3.35197	10.6906	3.22863	1.56791	8.56385	3.06953	2.44361	38.7614
YBR252W	156.361	104.917	0.477339	8.05729	5.92926	58.4252	139.645	253.433	158.363	99.5923	70.3567	14.7473	22.4687	82.7419	4.61414	30.1095	7.68024	7.79567	16.9076	3.48786	9.69784	4.86552	0.271912	14.9932	11.5929	3.29053	23.4276
YBR253W	54.9882	38.4068	13.8976	17.2757	12.8305	47.8895	43.219	96.8606	94.9438	97.5735	100.614	34.211	38.3501	101.596	14.4876	31.7619	31.0567	32.7359	54.6955	14.9719	43.9442	19.1126	1.97916	56.9675	29.2752	9.43513	104.962
YBR254C	69.706	26.2647	2.40839	14.1812	13.6104	39.8354	19.2435	41.2799	47.0462	34.4055	15.3307	6.74447	6.59097	30.8768	1.59768	10.1828	1.53771	7.56398	11.656	0.451227	2.87824	2.14314	0.228653	3.33039	3.78007	5.53407	40.7442
YBR255W	7.23208	4.68608	10.2666	11.9308	13.2406	14.1841	7.34668	11.5871	14.3878	9.09528	9.35036	4.90348	4.9516	8.67604	2.02296	3.13621	1.2461	2.29858	4.41137	1.37121	3.03699	1.2828	0.579036	2.0482	4.08093	3.88579	17.5746
YBR255C-A	9.32522	11.1137	17.5156	31.6283	25.0891	44.7736	93.1959	77.4055	51.6036	141.101	121.232	44.3039	134.855	263.318	77.6845	484.77	189.669	262.585	292.878	131.266	374.694	161.533	35.2542	349.82	142.956	9.14722	626.183
YBR256C	212.709	42.4632	45.2254	100.137	75.319	606.876	842.85	594.604	660.336	386.224	196.534	71.9362	105.808	339.508	38.3214	173.887	118.446	125.514	114.887	45.0245	91.3167	26.9731	7.57713	91.4433	77.5027	9.26203	169.474
YBR257W	27.989	18.6104	7.06462	10.9938	16.9408	31.413	45.9095	67.3694	74.3338	104.439	146.99	38.8382	58.1386	110.069	31.1319	44.6312	29.9634	37.7191	64.4903	27.9374	68.598	35.1476	9.48584	52.6337	27.8873	6.48276	164.077
YBR258C	34.2881	14.5466	6.42238	9.30867	8.79024	25.9998	12.1113	28.4636	32.2738	21.0693	18.8686	5.89095	11.8975	26.0289	3.37093	10.1616	3.78513	4.96508	12.1388	3.05446	11.5129	3.83668	0.281419	8.78343	5.87671	0.928794	27.5532
YBR259W	10.4215	4.60491	1.74308	3.54198	3.88973	9.03475	8.26717	12.1962	12.0176	15.9482	9.76272	3.3345	3.98455	10.1022	1.92397	4.49922	2.1211	1.80335	4.25347	1.61368	3.67612	1.99073	0.700894	3.09906	1.32134	0.899587	16.1264
YBR260C	6.95127	5.35533	5.93131	4.36562	6.25817	7.48531	9.75159	8.399	9.2257	9.56566	10.8254	7.17601	12.8117	13.6162	7.46792	14.0881	7.62815	9.04805	16.2569	9.76328	31.265	12.1841	4.28373	13.8722	9.50194	4.44716	30.363
YBR261C	20.3394	19.2984	1.51601	2.97554	3.15549	12.9479	2.97325	9.01631	7.18509	3.29613	4.56687	1.6434	3.48501	3.35471	1.37923	1.2473	1.62614	1.90452	1.35454	0.852103	2.89882	1.76602	0.51815	2.87504	2.10393	2.09012	6.76413
YBR262C	120.6	39.078	37.6339	92.0083	93.5383	179.098	71.5787	131.3	117.98	103.246	87.7263	28.2711	58.9039	114.099	12.7644	49.3423	32.8811	42.3018	71.0012	23.3795	85.6118	46.1477	7.52205	106.039	104.392	17.378	134.037
YBR263W	53.3152	41.9442	22.3017	20.6155	25.0696	35.8708	35.5109	37.3487	38.7038	31.7643	47.2134	23.1702	30.1618	29.868	16.7717	13.3177	15.9847	12.0133	10.1468	7.60194	14.358	5.16799	2.45884	8.27122	6.56093	6.76261	53.3639
YBR264C	23.798	17.9651	10.2437	21.0764	18.3807	32.3994	38.2946	54.0518	49.9975	46.8184	37.0528	16.8481	40.2137	85.7951	13.0553	77.7413	26.5224	25.7377	125.454	21.8394	94.1375	48.8637	11.8717	184.846	127.106	13.2818	133.175
YBR265W	37.2602	31.4195	20.9077	30.6694	28.1501	42.0278	38.8467	47.7207	45.8105	39.1085	35.6351	15.1495	40.3534	51.4837	14.266	52.9638	32.038	30.1365	56.5341	24.7402	72.198	24.783	9.02646	53.0846	36.7607	26.067	65.6684
YBR267W	101.848	40.477	6.63428	19.145	26.7268	70.423	33.1145	35.4354	48.9215	30.8129	27.393	12.8285	15.1135	35.6153	3.77233	12.7854	3.98399	3.15358	15.9063	2.01563	4.82141	2.26281	1.73637	5.2069	7.46522	13.3717	70.8018
YBR266C	NaN	NaN	NaN	NaN	NaN	0.140699	NaN	NaN	NaN	NaN	0.251675	NaN	NaN	NaN	0.266028	NaN	NaN	NaN	NaN	NaN	NaN	NaN	NaN	NaN	NaN	NaN	0.260934
YBR268W	65.6108	43.6094	29.9913	46.8306	37.1418	70.9521	102.027	89.1849	87.9321	86.3859	112.216	37.5687	186.769	271.786	91.3303	246.297	213.446	272.95	432.366	219.518	872.558	397.573	91.4958	1004.82	517.964	26.7306	438.615
YBR269C	7.67486	6.34889	77.7616	81.7996	75.5874	63.1252	92.2027	78.717	67.3817	73.1022	113.462	36.0874	79.5594	74.1748	21.6746	52.2701	42.0558	38.3097	53.6825	32.2806	84.732	39.7175	12.1597	59.0365	69.2751	17.5179	114.235
YBR270C	10.3329	4.50253	1.29389	3.60619	4.86504	13.8913	22.1336	16.0317	18.2312	20.612	16.4958	5.04939	9.56052	19.7014	3.60502	9.75836	5.25412	5.68915	10.6937	2.10903	7.96347	4.27059	2.35856	9.04833	10.7098	4.78403	38.1021
YBR271W	33.2644	12.407	1.68205	3.63158	7.73628	17.4011	7.88068	13.13	13.4663	7.3846	7.14817	3.64678	4.60321	8.50772	1.33901	2.53717	0.773248	1.05656	2.14699	0.189086	0.804079	0.816436	0.479083	1.29591	1.75077	1.68657	29.1755
YBR272C	21.4538	7.73199	8.37179	13.5489	16.4195	27.4293	28.4052	41.9468	45.9992	48.3914	41.6373	12.6576	25.4029	51.2276	10.1887	28.5989	11.3656	14.023	17.9035	6.27403	27.1188	7.5567	2.34263	15.1455	11.0652	3.31354	36.0425
YBR273C	24.8815	12.5494	31.2007	39.4722	44.829	63.688	54.2517	32.4494	32.9255	26.6319	19.2189	8.0613	11.3258	26.9152	4.22844	22.3896	9.16573	9.95146	38.071	5.54276	34.7759	17.6552	6.07789	91.3042	100.639	18.945	56.1713
YBR274W	17.4848	8.95389	7.22517	15.5993	16.036	27.08	44.9744	33.4881	32.1354	44.0279	34.9799	12.6912	15.0128	39.6181	5.62991	25.411	5.43324	8.40443	16.0963	3.60982	16.4699	5.00067	2.28653	15.2246	16.0487	6.12101	29.6254
YBR275C	4.84795	3.93491	0.700197	0.983715	1.81868	3.09207	8.57275	15.6848	10.1728	12.5889	6.20496	8.48918	32.5351	37.0854	35.0572	46.8704	50.7109	58.5653	54.6828	48.9877	102.838	34.8269	21.0767	41.4964	28.4215	3.74134	59.8929
YBR276C	15.8436	11.26	1.74867	5.42286	5.81185	13.6729	14.385	14.4625	13.0476	11.7715	8.04269	4.73901	5.5512	10.7794	3.38066	5.33526	4.01936	4.83296	7.28197	3.48919	13.845	4.75311	1.84281	7.04704	5.85035	3.23277	17.945
YBR277C	0.306201	0.470413	NaN	NaN	0.176993	0.634195	NaN	0.653234	0.675323	NaN	0.567208	0.285755	0.28856	0.277771	0.599555	NaN	0.403936	NaN	NaN	NaN	0.630062	NaN	0.300321	NaN	NaN	NaN	0.588075
YBR278W	31.7888	14.2506	13.6396	15.6508	20.8992	48.1706	51.8241	116.133	88.0294	84.0821	73.9364	20.283	34.0729	93.0532	9.34653	34.7691	15.5415	21.5286	23.9942	7.66639	22.5699	8.4877	1.793	18.4467	13.3475	1.5342	31.2087
YBR279W	24.2874	16.2535	22.6511	18.7782	20.3669	19.0543	14.6699	20.2151	25.8697	19.5377	21.3873	11.5045	12.3977	18.6941	4.77359	5.32155	5.58264	9.35266	12.9397	4.62963	10.033	4.38239	1.98508	9.76287	17.5862	13.9965	69.7027
YBR280C	2.73325	1.51496	47.1713	35.5996	35.1295	9.32406	17.3131	27.8515	24.68	45.9743	49.6182	21.1262	23.0911	33.4292	8.24811	13.4378	6.95681	7.79003	13.2858	4.16996	14.0934	6.07336	2.77538	8.39979	14.4343	10.1313	29.8287
YBR281C	12.0666	7.36249	2.65224	2.01917	3.77746	26.5388	18.1708	26.3397	24.6566	39.5525	44.0557	15.6388	16.1003	35.5275	7.99748	17.4682	7.01993	7.16872	10.7972	3.70427	8.93268	2.84777	1.55661	4.1439	3.06733	1.41027	37.8322
YBR282W	76.619	32.7326	21.6264	33.3917	19.3609	78.7675	74.8795	75.3263	94.1869	92.835	82.7274	27.3509	54.4494	144.834	21.0415	82.7053	45.6585	72.4496	160.871	33.7653	195.851	76.9782	24.6386	287.947	265.831	23.4915	134.553
YBR283C	79.7639	83.1057	12.8055	13.7248	13.4284	39.0727	39.5844	45.8168	47.919	87.7729	139.473	52.0168	82.9254	87.7846	36.734	82.4711	47.0721	43.7427	57.3457	26.5259	65.6855	30.7286	11.7205	34.705	32.5907	15.7794	98.8637
YBR284W	2.00527	1.05322	3.80675	4.62201	6.98434	3.14157	7.7167	5.53939	5.7834	9.92016	10.5246	2.83105	4.21558	9.74843	3.12099	8.31562	3.86624	3.55893	8.61622	3.38364	9.25748	3.60951	1.91633	7.39768	7.28391	2.21917	14.9112
YBR285W	2.97121	2.02872	57.4914	136.557	109.589	106.081	92.8997	141.261	124.194	256.271	211.506	97.7086	296.269	678.454	211.655	621.997	363.213	676.954	1930.18	456.505	2150.59	889.42	271.432	4008.9	2453.74	156.022	1676.58
YBR286W	87.3243	108.222	73.2724	44.4847	54.3112	48.4145	82.9116	78.422	86.5405	105.416	129.408	39.7147	64.9721	75.2036	29.3437	64.5526	23.3412	32.333	93.6934	18.3779	95.8057	84.451	39.495	132.062	275.567	149.276	196.932
YBR287W	19.8923	17.0353	87.4824	98.4229	131.275	71.8774	74.4562	61.5596	58.4612	85.7166	64.3741	33.1022	46.7076	48.9617	23.5578	43.6838	21.8786	29.8601	43.6647	25.1422	62.1376	42.3021	15.9844	50.3782	43.9329	42.6175	208.236
YBR288C	48.5759	25.2662	2.7733	5.38598	7.79135	35.775	34.5111	45.756	48.0512	52.4856	32.6637	14.0032	25.0856	45.45	7.22068	24.1184	9.28217	7.51814	14.3924	4.10207	9.0708	3.75493	1.08091	9.25588	8.68151	4.84802	45.6694
YBR289W	8.63832	5.89311	4.15735	3.44485	3.80173	5.68039	10.5676	11.7627	12.5029	11.1958	16.7556	9.90121	12.9602	10.1767	4.20457	6.65158	4.42003	6.79253	6.65951	4.48432	4.77671	3.24193	1.48413	4.08866	5.79518	7.43876	21.1285
YBR290W	70.9759	32.9533	89.5144	145.895	124.92	165.148	127.892	111.727	131.665	117.603	73.0553	28.6589	70.3691	172.698	34.0573	141.4	66.3985	98.1219	144.082	52.9029	178.296	49.7316	13.4976	116.892	61.7663	13.7492	185.381
YBR291C	39.4581	17.6499	2.59036	4.62201	6.00832	39.1626	45.4147	42.1619	46.3024	53.9568	23.4351	9.18989	14.5646	48.1395	5.22213	24.2185	11.908	9.76258	19.5376	4.89732	17.4485	6.05795	1.07315	16.8866	10.3879	4.86998	99.1593
YBR292C	1.32358	0.847249	1.13945	NaN	0.191267	3.08403	8.69062	2.4707	3.64892	2.85855	6.74245	2.4704	5.30112	5.70326	NaN	4.29683	3.05558	2.86293	9.63549	1.2809	8.17048	7.74297	1.6227	9.454	10.1658	3.57036	24.4668
YBR293W	7.90386	3.40612	1.48729	6.13025	5.94175	49.558	19.6081	14.8346	18.8607	16.2928	16.2412	8.38376	11.6408	19.1984	4.90499	23.1478	5.58367	8.78165	29.0454	6.93845	46.8355	19.9967	7.87915	41.0744	26.022	7.17681	115.549
YBR294W	0.739512	0.146594	2.95728	3.90184	3.5024	27.8415	14.634	15.6746	18.4669	12.3306	18.1619	10.4188	12.1846	14.499	8.3143	8.56095	9.37788	10.6294	8.30961	6.97198	13.0078	5.70176	2.01215	7.64329	3.6644	1.95623	210.658
YBR295W	4.70322	2.31354	4.00541	13.3989	16.5259	17.178	14.4208	20.7505	23.0881	21.0191	19.4855	11.2954	11.7876	17.3414	4.7861	8.55706	4.66999	4.81311	8.48388	3.23015	4.57869	3.80377	1.5211	3.54345	6.18596	4.69281	18.6807
YBR296C	1.5342	0.292338	992.241	966.089	1068.13	481.923	665.257	551.079	806.256	632.173	364.96	185.929	237.583	354.411	101.858	247.071	85.5683	89.9855	145.297	77.6205	128.771	61.1858	31.8444	79.585	61.7489	41.5007	1401.37
YBR296C-A	NaN	NaN	3.53231	NaN	NaN	NaN	NaN	NaN	NaN	NaN	0.950073	NaN	NaN	0.930532	NaN	NaN	NaN	2.21877	NaN	0.9927	2.11071	NaN	NaN	NaN	NaN	NaN	NaN
YBR297W	6.82665	3.95996	11.6739	20.6745	18.9298	34.7704	38.8509	39.7409	51.6822	56.14	52.0377	15.1641	24.5257	51.9334	13.2759	34.1937	14.9456	20.658	21.3155	16.9295	38.1582	13.5286	6.43544	20.7528	18.4036	4.48389	54.6139
YBR298C	5.37072	4.30485	8.38564	27.687	27.2264	39.4511	31.2277	43.055	45.6881	46.1567	28.1778	9.89967	15.3411	39.4606	5.35603	26.4631	9.85734	10.679	22.7634	7.7479	32.4671	9.47862	3.86071	15.1132	20.0413	6.19095	47.986
YBR298C-A	NaN	NaN	NaN	NaN	NaN	NaN	NaN	0.591441	NaN	NaN	0.256776	NaN	NaN	NaN	NaN	NaN	NaN	NaN	NaN	NaN	NaN	NaN	NaN	NaN	NaN	NaN	NaN
YBR299W	1.32094	0.574681	2.79767	5.13557	4.84274	12.4906	14.9891	22.5747	20.3634	25.0015	21.7927	6.50514	9.93085	24.8651	4.25146	14.4897	10.3122	11.0749	10.2574	4.84394	13.0194	7.86005	1.75418	8.88003	9.46726	2.05596	46.9468
YBR300C	0.123587	NaN	NaN	NaN	0.357185	NaN	0.347774	0.395482	0.953995	0.266913	0.114467	0.46134	0.232934	0.672674	0.120995	0.583578	0.326069	0.534643	0.475313	NaN	0.890057	0.103284	NaN	1.00886	0.949213	NaN	0.237356
YBR301W	0.0339099	0.0385891	0.901728	0.241692	0.280946	0.920338	0.166106	2.68066	1.24335	0.722863	2.58761	1.34531	2.73355	3.41824	0.266897	5.12518	1.02375	0.319878	3.41147	1.5316	3.95782	2.62924	1.35437	3.48994	7.10107	2.46386	7.21487
YBR302C	0.59027	0.359412	0.598013	0.732224	1.19313	1.0688	8.94148	6.59379	5.96144	10.4239	7.76726	1.68784	2.04358	7.80831	0.7805	6.80879	1.33419	1.22616	1.91421	0.663541	1.08127	0.547442	0.109433	1.14585	0.688022	0.55729	2.11003
YCL076W	NaN	NaN	NaN	NaN	NaN	NaN	NaN	0.176478	NaN	NaN	NaN	NaN	0.311831	0.300172	0.161977	0.390621	0.654767	0.715732	0.636306	0.160113	0.680873	NaN	NaN	0.506464	0.282382	0.178518	0.476625
YCL073C	0.0166522	NaN	NaN	0.180078	0.192509	0.224182	0.499832	0.461823	0.881428	0.815183	0.339312	0.466208	0.439398	0.634454	0.326057	0.55042	0.175738	0.432228	0.41171	0.322305	0.616765	0.333996	0.0979943	0.169918	0.341059	0.107806	0.47972
YCL069W	0.134088	NaN	0.0769566	0.543766	1.21427	0.185146	0.125775	0.0476761	0.0492883	0.0643538	0.0413975	0.0417115	0.0842418	0.0810921	NaN	0.0527636	0.0589623	0.0966784	0.147343	0.0432549	0.229924	0.149413	0.0876753	0.136823	0.228859	0.0482271	0.343364
YCL068C	0.825335	0.603787	0.812025	0.850025	0.681524	1.09891	1.25341	1.67688	1.64691	2.71617	2.25688	1.6138	2.14817	1.99654	1.00041	2.13419	0.518461	1.53019	1.68428	2.12993	3.47741	1.97071	1.61897	1.52392	1.07327	1.61145	1.50962
YCL067C	35.0513	14.9788	28.1524	33.4603	31.9131	68.5781	67.8539	53.1008	60.3289	53.7221	38.7534	17.1342	27.0455	71.4878	8.72575	37.7625	14.3656	27.0949	35.0794	9.48789	31.8607	12.1479	1.76421	30.9874	20.4118	5.96245	75.5342
YCL066W	0.610025	0.429787	0.200699	0.141812	0.229085	2.71605	1.24645	1.85677	2.68223	5.22516	7.42784	2.28442	5.23616	5.05448	1.49117	3.18326	1.29168	2.2692	2.13906	1.21831	1.60702	0.896224	0.274384	2.9577	2.26804	1.0565	5.46242
YCL065W	1.3399	0.865526	0.382906	0.691423	0.520618	2.09577	2.8787	1.49447	4.12002	4.85102	6.91056	2.94707	4.7574	4.58962	1.69825	3.96422	2.30298	1.08233	1.27685	0.979249	1.05249	1.74704	0.283555	1.99694	1.83143	1.28378	3.53435
YCL064C	79.8456	22.9325	44.2272	75.0533	96.5764	23.6585	12.6869	10.4264	8.89892	13.9919	5.89519	3.60637	6.85509	10.6199	1.22402	5.09863	1.34944	0.983388	7.05653	0.98995	1.52018	0.664909	0.891811	1.85563	2.61888	2.94333	32.3067
YCL063W	25.2089	11.4475	0.99971	3.00867	4.64272	8.56836	9.1679	13.1094	18.7816	20.0638	23.214	9.75342	13.6794	19.3129	5.40024	11.1953	7.53188	10.2566	9.62349	9.45874	16.2285	7.2786	2.84738	11.2569	8.42352	4.90757	37.2637
YCL061C	6.17148	4.82677	0.901592	1.46624	1.70797	3.50542	9.50773	16.1183	10.6827	6.16617	5.71603	4.08393	3.87727	6.17527	1.83091	2.34016	1.48024	1.45626	1.89061	1.08591	2.03952	1.09404	0.440215	1.03047	1.75556	2.74433	9.2666
YCL059C	199.201	91.8023	7.80005	24.8451	33.5929	266.742	78.3096	70.6894	108.763	75.663	35.1257	19.3268	31.8362	62.2312	7.47647	22.7669	9.04969	14.5585	20.5522	4.2589	8.12322	4.5432	1.90424	14.7924	19.8826	7.26237	125.412
YCL058C	15.286	15.2438	10.62	8.15649	9.45582	24.3004	106.405	26.3172	27.7986	34.558	46.6964	18.5199	29.5689	28.2201	8.13906	28.4923	9.55189	11.6014	6.77776	3.11435	8.55319	8.96479	1.0521	13.6823	12.8161	3.76172	23.6921
YCL058W-A	123.093	63.0354	3.71822	31.381	36.8238	109.023	33.0853	58.7395	86.5243	46.1214	19.3348	11.0843	14.5849	54.8524	5.28555	7.64794	9.02123	8.56367	23.7299	2.08989	9.99808	7.8206	1.05903	13.2214	16.5863	2.71849	139.632
YCL057C-A	63.4305	40.7371	59.833	53.2003	43.8039	104.277	73.8323	116.562	121.889	91.3279	231.508	81.6618	139.675	85.8369	42.6296	41.5174	40.8717	37.1304	25.7639	24.7162	46.0909	28.6919	7.39157	52.5482	55.7388	15.8116	66.3385
YCL057W	14.7608	10.9332	8.62022	6.84551	8.01656	13.9154	62.7236	73.5378	64.2845	105.145	139.593	72.9842	66.9758	86.3972	22.8739	54.7548	16.8531	19.5426	25.0096	10.3586	19.5381	6.204	3.16074	10.922	8.15226	3.7256	40.0089
YCL056C	44.4266	34.1985	18.5142	38.6336	38.7651	83.6635	47.777	60.6696	45.5587	56.4285	34.8578	20.0699	28.2669	44.1522	10.8044	31.4005	13.8118	17.1381	43.2212	7.3939	38.4294	19.1553	6.38337	45.9101	62.7863	19.541	176.897
YCL055W	33.2155	12.1943	14.9282	25.256	29.9992	58.6149	113.628	119.577	108.134	189.011	112.991	37.9493	77.334	165.945	23.3131	88.0803	33.8296	35.9229	45.2881	13.5905	41.8372	10.3075	3.47335	32.3976	18.4456	5.66583	58.7497
YCL054W	64.0317	29.0222	1.92976	23.3845	29.5477	58.4883	12.7528	25.4179	38.1533	22.8379	7.08605	6.41218	8.8631	20.4673	2.48082	9.08912	2.95708	3.79457	16.1981	2.73523	6.01626	5.29423	1.95957	6.01662	9.8143	7.04575	83.7155
YCL052C	28.7315	12.0931	41.6761	61.383	60.9705	81.0082	138.35	85.2243	87.9977	104.128	106.445	27.1803	49.1451	99.5246	15.8947	42.8615	15.3166	22.1345	21.1378	7.42739	18.6269	5.18055	1.6406	10.743	5.96186	1.27403	55.8417
YCL051W	7.27175	5.79263	11.976	6.50564	9.05634	10.55	6.52434	11.2414	12.1639	10.5205	11.9084	5.90104	8.27633	11.2811	3.30166	4.9764	5.1903	5.167	3.93738	4.55554	7.08388	2.34865	1.17146	4.44486	2.75806	1.97104	16.7994
YCL050C	55.3663	86.7878	28.7411	19.1196	22.4649	34.7714	29.6422	34.2522	31.3354	42.106	39.6552	23.9023	40.5883	48.4339	23.8277	41.6678	34.46	36.3823	32.1349	28.1162	65.0255	26.5164	6.12393	42.6478	16.8552	7.1496	96.1777
YCL049C	49.6829	22.9586	11.0596	18.5176	23.6413	103.241	37.9952	60.4064	82.6871	71.3451	76.8557	23.1215	48.1793	72.421	13.0906	41.7827	25.9396	28.3549	28.1613	17.6339	53.5432	19.0623	6.55716	53.1038	36.1341	6.22361	49.0939
YCL048W-A	0.256444	0.262647	2.64923	7.27967	9.78328	18.8554	115.461	32.825	15.8363	17.723	49.8788	10.0514	21.2668	21.4022	4.51915	37.5386	12.8553	6.65631	45.6504	3.9708	7.91515	6.0008	2.51519	16.2237	22.76	95.7393	992.906
YCL048W	0.663216	0.498124	1.82706	2.98837	3.68023	6.95974	4.56204	10.8473	9.26386	132.859	43.6542	27.8106	189.835	865.475	193.232	1431.5	647.779	863.407	1732.2	694.12	2646.93	740.345	239.116	2268.53	758.718	39.9789	1695.94
YCL047C	40.7141	13.7104	3.00042	10.9215	7.96673	28.054	48.7403	33.1207	34.4154	26.5731	13.2056	3.69606	7.01679	25.2932	3.41214	12.9041	4.59769	5.82534	9.13922	0.919876	5.37863	2.51551	0.621513	4.68789	3.24467	3.7606	24.6447
YCL045C	17.1457	19.1895	9.84033	7.32477	7.72908	11.893	17.6504	16.966	20.6315	16.1471	26.3673	18.416	22.8648	13.3527	11.349	9.67466	7.82393	9.09666	6.63564	4.43519	7.26682	2.43321	1.32204	4.45635	4.4632	6.22491	30.7545
YCL046W	0.569874	NaN	NaN	0.256778	NaN	0.393436	0.712723	0.405247	NaN	0.547007	NaN	NaN	0.358028	0.689283	NaN	NaN	NaN	NaN	0.208735	NaN	NaN	0.317503	NaN	NaN	0.324217	0.409931	NaN
YCL044C	4.31905	3.97113	11.4927	4.04703	6.58177	4.37109	10.4044	4.92113	7.3607	10.5999	18.2741	15.2982	13.5982	8.54843	5.09335	7.53206	2.46034	3.8218	4.79991	2.18489	5.65548	3.19933	1.9255	6.00972	8.79574	19.1706	13.5736
YCL043C	59.1536	80.8331	72.9425	55.6232	63.7821	75.0703	85.8415	142.765	145.386	196.207	328.547	145.55	244.94	192.939	82.4142	138.874	122.847	128.035	159.959	95.2081	232.823	120.967	50.323	134.249	113.951	91.8041	152.368
YCL041C	7.17713	6.39992	11.5997	7.94509	6.07638	9.67081	19.0055	10.8865	18.253	21.5904	49.5039	17.4157	26.3101	23.3269	10.9555	13.7946	9.27009	15.0639	15.5153	10.2077	39.1811	12.1598	8.53639	15.3775	8.56507	10.3303	18.6444
YCL042W	1.02577	0.96304	21.1938	10.1684	8.30097	6.63923	28.0635	2.73542	4.52466	2.46153	4.11698	2.23365	2.73891	3.41195	2.00851	0.605462	1.80425	0.369795	3.09972	1.15815	2.63838	0.714381	0.670716	2.44228	2.48026	3.68938	12.3128
YCL040W	3.03023	2.66317	128.742	63.7672	54.535	31.6987	35.8367	28.741	31.9707	38.3233	50.974	15.2095	23.8871	27.2659	11.5058	17.6442	16.638	25.5092	15.7264	22.0336	45.753	19.2669	9.07676	27.7865	33.4079	19.2643	66.6514
YCL039W	13.1178	8.39345	9.75409	3.97766	3.94224	8.23051	20.6365	14.6671	11.6452	16.947	18.7977	9.70112	13.3728	15.617	6.67708	9.54455	6.74778	9.99338	9.27725	6.81317	14.3732	8.87135	4.04588	9.37253	20.5117	10.3263	28.9434
YCL038C	5.73968	2.89955	17.6282	16.0416	30.1283	38.2741	18.8434	34.004	34.6406	53.3813	60.7041	29.2432	44.4415	43.7649	16.0985	22.1583	14.6318	14.9316	18.2393	9.53292	19.95	11.0196	2.8908	12.5049	16.217	3.51502	65.3208
YCL037C	37.7296	34.3434	0.64962	2.55008	3.81654	21.4409	19.5532	11.0674	12.5858	7.53738	4.54288	5.72167	6.66672	9.32671	4.24788	3.89723	3.85735	4.08049	5.75246	3.28618	2.62019	4.25673	1.57271	2.30994	3.70278	10.0758	46.3755
YCL036W	84.848	22.7535	0.872175	4.7932	6.60898	17.1238	15.8157	13.817	16.9974	8.38744	2.07776	1.01299	1.36392	8.59963	0.495928	3.41707	0.668239	0.626108	4.65182	0.280127	0.297807	0.483814	0.141951	0.812248	1.48213	4.60684	24.1826
YCL035C	62.2857	45.2416	164.841	156.899	159.823	229.107	194.516	281.92	240.093	279.151	249.587	67.6133	99.2801	233.723	39.0845	58.9098	35.1096	48.7729	66.4117	17.171	37.2701	16.6818	4.35059	46.0168	58.359	41.8794	230.017
YCL034W	32.9981	22.0772	47.7608	57.0265	52.8456	76.7233	80.4433	104.917	111.523	99.016	133.706	28.0443	55.6587	103.591	17.8786	55.259	27.7498	32.7503	48.0715	19.9099	60.4078	18.9321	7.59515	68.0498	53.2629	8.60508	45.3944
YCL033C	29.7025	13.718	28.4257	73.6787	42.803	82.3685	176.747	139.328	114.414	118.539	82.9768	21.2981	50.3357	98.6695	14.0239	43.5646	22.9511	14.7043	49.6222	5.87396	20.023	9.73926	2.85749	50.2908	64.6439	24.101	81.5707
YCL032W	21.5206	7.9324	9.56879	23.4963	21.1198	31.4703	39.7071	36.3251	38.9877	41.4559	29.4605	14.2351	23.0665	36.0414	9.26114	11.4462	8.26729	8.44027	17.7359	3.2041	9.85402	2.96458	1.39169	11.583	12.3109	13.3966	37.6978
YCL031C	137.137	63.8815	18.2542	43.9246	64.0679	108.794	118.432	67.5593	80.9277	78.3065	35.0698	17.9892	24.5237	66.5737	10.6491	21.6178	10.8981	11.615	31.9239	7.4619	22.382	14.8438	3.78122	43.6941	47.3531	17.2336	218.821
YCL030C	99.8847	42.5489	3.09077	11.1622	14.497	129.199	57.6343	46.9397	75.9578	28.1722	14.2036	16.6567	18.7535	19.9134	9.03829	8.11319	18.2003	19.9689	10.5954	11.8131	16.4107	8.74403	3.67217	14.9154	29.8069	12.673	27.2852
YCL029C	18.6081	9.67209	3.3641	5.21942	4.46375	14.3564	9.94903	13.6957	13.6458	9.04237	10.4271	4.60189	7.71586	6.24575	1.82178	3.62453	2.94571	4.22623	8.48573	1.71078	6.98783	2.56594	1.00379	5.41147	5.3198	5.92308	11.0787
YCL028W	18.949	21.167	17.0525	10.9289	16.8239	20.6699	24.9313	16.8167	16.9396	10.2584	15.3509	7.63938	10.762	12.1015	6.9259	6.08444	6.53261	6.33934	7.10728	4.98795	12.4771	5.99658	2.67626	10.0029	8.452	6.32465	18.8271
YCL027W	0.159965	0.0409586	0.550847	1.51364	1.10957	2.0293	1.50047	4.35107	2.646	3.74268	6.37086	2.01533	3.91946	3.77292	1.33118	1.13303	1.16063	1.21102	2.15327	0.928842	4.11444	1.4037	0.313785	2.69324	3.13978	1.29452	3.60984
YCL026C-B	0.31725	0.216616	4.73402	2.71603	1.46703	3.83296	3.76935	2.70722	0.93292	0.761299	4.89728	2.96066	1.99314	1.72676	2.07063	0.749025	0.837021	0.914956	2.44027	1.63744	9.35674	4.06535	1.24463	6.04276	6.13672	1.59746	6.29604
YCL026C-A	41.9827	8.33973	5.09818	3.43077	5.13462	18.2887	20.8306	18.2737	22.3901	17.6621	19.0015	5.13181	11.9589	18.2269	5.38363	7.9896	4.74312	7.31965	6.15877	3.07021	5.87516	1.9443	0.414876	7.55345	4.5123	2.73851	16.2478
YCL025C	11.0922	25.4421	249.551	56.7747	72.788	396.273	95.7972	80.7933	237.604	104.331	138.441	96.3904	139.536	152.019	47.1371	66.8804	75.1883	69.3704	60.4247	45.4053	34.4846	21.0504	7.92119	17.3555	31.7282	23.0019	376.626
YCL023C	0.176858	NaN	NaN	NaN	0.408915	0.366302	2.32249	1.50919	0.390057	0.509283	0.655223	0.330096	0.666672	1.60437	0.69259	1.25268	0.466615	NaN	0.38868	NaN	NaN	NaN	NaN	0.360928	0.603714	NaN	1.35866
YCL024W	4.28888	3.88657	1.29314	0.641204	0.913952	5.5877	8.19425	9.52916	6.49494	5.37838	5.82125	2.28714	3.53889	3.76516	2.01238	2.00654	2.08583	2.99256	1.6723	1.95097	6.10031	1.81692	1.08555	2.50077	3.20469	0.98099	7.21213
YCL022C	NaN	NaN	NaN	NaN	NaN	NaN	NaN	NaN	NaN	NaN	NaN	NaN	NaN	NaN	0.233548	NaN	NaN	NaN	NaN	NaN	NaN	NaN	NaN	0.243417	NaN	NaN	NaN
YCL021W-A	3.58207	1.16732	2.24274	3.08134	2.07054	5.90154	18.9381	37.8616	27.2916	126.124	58.2108	43.4575	339.41	472.651	178.853	394.415	441.611	588.15	388.606	277.641	749.133	226.425	64.1971	649.282	235.381	26.3527	275.182
YCL019W	2.66125	1.98304	1.0255	2.17719	2.03524	4.04189	6.91999	3.87121	3.56452	2.96159	2.04403	1.90515	1.636	3.25064	1.60036	2.81256	1.35543	1.75826	2.58543	1.47646	3.71492	1.73844	0.780096	2.07539	1.69292	1.25315	5.23936
YCL020W	1.4229	0.843753	0.811299	1.64691	1.72986	2.30504	5.85218	2.60172	2.54025	1.60601	1.38571	1.10493	0.715495	1.86488	0.734783	1.222	0.312132	0.715835	0.990742	0.459169	0.974042	0.598535	0.298381	0.688612	0.466975	0.587803	1.49932
YCL018W	103.083	98.4388	26.7101	18.4627	31.5794	1395.57	190.537	331.667	370.279	58.1866	106.825	64.2033	91.3177	60.4719	37.9691	60.3803	40.336	37.9318	50.2131	25.6742	48.9221	29.3112	14.8844	38.5412	50.0768	52.5206	247.309
YCL017C	29.249	19.2397	59.1555	42.0436	50.8154	67.2775	50.3114	43.503	62.8728	42.8247	54.1809	28.4493	45.8103	42.9764	18.9558	29.4707	20.651	19.2471	32.774	18.2593	57.4722	28.7818	13.2527	46.8279	67.6402	22.9364	77.1406
YCL016C	24.6617	10.368	5.19184	8.00664	7.28319	21.9704	23.4357	27.4547	31.5895	31.4766	28.8264	7.93964	14.1069	22.5672	4.53364	14.6201	4.83026	7.68707	9.9404	1.87597	7.86667	2.25002	0.633748	6.92301	4.77901	3.48603	19.6488
YCL014W	2.48141	2.45159	1.38099	1.30444	1.78204	1.53144	1.69277	3.04789	2.51524	2.6525	3.08759	2.52624	2.62189	2.66029	1.42326	1.44985	1.12421	1.7349	1.55614	1.09155	1.75355	1.94807	1.13083	1.07419	1.73259	1.3252	5.34333
YCL012C	23.4028	16.3425	41.3411	57.1075	79.0568	83.5658	61.8643	73.5928	48.9334	66.2973	31.5283	12.4801	20.9088	39.427	9.81938	22.9627	10.4245	8.54637	31.3938	4.11787	15.9476	6.35006	2.08667	21.399	19.9718	13.1178	161.69
YCL011C	122.614	74.8177	17.9917	55.9177	57.464	105.632	75.8051	71.2742	77.8073	79.3672	40.4891	20.8454	48.7855	83.8349	14.8292	77.2954	41.8602	42.0944	101.709	37.203	139.662	40.219	14.1038	69.2578	63.4859	20.1709	156.407
YCL010C	22.1725	10.9908	10.5969	25.2789	18.5175	23.1249	25.4606	21.0417	28.1921	22.2674	14.4703	9.13098	21.713	36.5055	8.96104	40.6125	21.4428	27.6493	45.1735	23.8248	104.886	25.1902	13.1564	43.478	26.9349	8.34367	29.8539
YCL009C	40.2368	55.7829	15.0408	17.4444	19.6622	41.3945	39.6044	32.1897	54.15	29.8242	38.861	33.968	51.265	21.3722	14.7723	15.1561	35.7939	30.9196	32.7243	30.2293	56.2401	33.8479	21.9389	29.4424	70.3697	29.7054	40.4178
YCL008C	6.64361	7.23981	0.366042	1.29321	1.22886	5.28386	8.37542	6.34957	5.97818	5.9689	7.7778	4.3648	5.70989	8.58211	3.2261	7.65454	4.62747	2.98901	7.82595	4.21769	13.0142	6.92913	3.02344	8.56878	5.3521	3.32617	13.2698
YCL007C	0.156607	0.641581	NaN	NaN	NaN	NaN	0.293794	0.334097	NaN	0.225484	NaN	NaN	NaN	NaN	NaN	0.739495	NaN	NaN	0.172087	NaN	NaN	0.261758	NaN	0.319601	NaN	0.337958	NaN
YCL005W-A	179.649	151.342	26.731	39.3496	48.7161	166.519	42.6478	149.043	184.655	116.158	199.772	52.7797	119.136	178.059	32.5704	121.747	96.5515	83.9534	262.6	51.5131	250.432	126.967	39.6991	515.991	321.29	19.1449	286.456
YCL005W	21.7129	13.9806	4.94798	10.2512	6.82903	19.7575	18.2701	31.6755	38.9086	43.3306	60.1836	18.7731	32.4983	38.2351	10.4724	28.6475	8.84572	11.396	23.4206	6.95276	26.6097	8.00552	2.81857	19.712	13.7609	4.30667	51.5126
YCL004W	4.7162	3.86424	4.06012	4.14387	4.72524	4.76193	7.59418	6.95907	5.80752	5.6587	8.08108	5.50161	4.07411	5.20528	3.00122	3.34048	2.07385	1.36016	2.67757	1.90172	4.60959	2.36485	1.07931	3.28846	2.48194	2.45958	11.6241
YCL002C	68.6181	31.9156	8.56317	24.2656	28.0292	80.6365	107.297	60.5107	65.1277	74.4054	36.2755	13.4889	24.3133	63.7274	6.69503	42.7493	7.58603	7.05972	22.5434	4.21145	13.4318	4.41618	2.1341	11.5771	9.15176	3.35398	65.8176
YCL001W	138.615	83.2689	16.0729	51.5024	51.1987	142.649	141.323	217.444	175.002	170.354	149.398	38.4938	63.0129	178.426	14.4528	82.0096	12.3147	18.7832	57.9688	7.98362	28.1428	11.0672	3.83266	24.8105	25.1963	14.9918	145.304
YCL001W-A	0.53287	0.27288	NaN	1.80078	2.77212	2.48324	10.7464	4.83138	2.93809	14.1938	5.18221	1.49186	3.2641	6.76751	1.56507	3.77431	1.05443	0.576304	1.90302	0.257844	1.64471	0.222664	0.261318	1.63121	NaN	1.14994	3.07021
YCL001W-B	0.965434	0.494395	NaN	0.32626	1.95317	2.49947	4.52789	5.66392	8.51701	4.17013	3.57674	2.70291	5.00396	5.69267	0.472591	3.41908	NaN	1.04413	3.1826	NaN	2.48318	0.806831	NaN	0.985122	0.411946	2.08341	3.24479
YCR001W	NaN	0.200112	NaN	0.52823	0.451753	NaN	0.733086	1.6673	NaN	1.12527	1.0858	NaN	NaN	2.83591	0.382573	0.922608	NaN	NaN	0.429398	NaN	0.804079	NaN	NaN	0.79748	NaN	NaN	0.750496
YCR002C	39.3796	41.308	27.996	19.8332	24.4513	49.0686	55.407	67.6147	71.1619	138.73	101.537	71.2477	344.531	454.607	256.443	571.196	564.232	746.55	857.417	617.625	1480.76	589.305	173.929	1030.23	456.501	24.2608	1012.35
YCR003W	82.0619	30.6041	13.4381	19.8947	17.4011	36.3714	33.2578	46.1453	44.0171	44.6287	30.7741	14.7754	53.3773	81.5227	22.2683	73.7084	40.3014	71.8688	52.4379	30.6442	71.5805	20.4996	4.59295	46.8736	14.4629	1.92489	51.6068
YCR004C	52.4468	28.2134	81.1861	108.915	100.224	110.939	63.7829	105.887	121.509	90.2827	100.984	24.2408	30.2476	70.8405	10.2045	32.6168	11.131	18.2512	59.1765	9.60677	43.0652	24.8881	10.0607	69.7232	121.707	56.0547	99.6147
YCR005C	846.475	96.9003	1502.68	2071.18	1419.88	1610.14	4491.63	2988.76	2416.33	5090.66	3783.8	1426.08	2228.34	2630.12	802.246	1694.14	668.432	916.77	833.471	408.191	852.018	138.054	55.0831	550.728	258.02	133.682	2775.42
YCR006C	7.14146	3.32465	18.7794	48.9699	32.2732	26.7586	44.0896	27.1464	28.6371	31.221	29.1035	11.1481	14.9284	25.4424	7.88149	16.5544	12.6754	11.2343	10.4156	9.55002	26.4506	6.94487	2.80173	13.7792	9.08628	4.7635	26.683
YCR007C	10.2577	5.3405	83.5979	150.678	192.009	46.4746	22.2904	39.7547	37.7055	35.5691	17.893	6.54141	10.3112	34.4297	2.84539	13.7238	5.8638	8.50528	16.344	3.6399	13.016	5.00067	1.17375	9.94358	6.71129	10.5147	35.2968
YCR008W	24.9311	15.6197	36.9768	26.9515	46.5702	26.768	22.8756	30.4338	32.2869	36.1894	37.185	15.7222	16.5167	36.5434	6.91672	17.0812	4.8392	7.34692	21.3117	4.79914	18.3114	8.23194	3.13149	15.1805	21.3339	14.3666	76.1927
YCR009C	73.3467	31.9126	64.2721	82.9877	112.879	108.464	73.5015	98.5572	98.3179	105.938	72.2912	22.4565	39.3938	97.9508	16.0077	50.9863	22.3835	28.3602	71.6982	19.1076	77.7629	33.259	7.1106	95.6976	76.3494	32.4554	131.979
YCR010C	2.45608	3.4773	3481.31	6379.45	6638.6	1273.01	4390.37	5886.46	5697.09	9010.56	14020.4	2570.5	4971.84	10376	1635.52	6567.81	2127.55	2801.27	8007.83	1816.5	8688.08	2228.15	1013.3	11244.4	7925.94	669.232	4682.76
YCR011C	17.7801	11.8667	10.3614	20.8651	17.8217	31.1197	57.5473	62.8989	59.5101	60.6803	56.2443	24.4334	25.7412	50.4437	8.49313	27.8166	9.12433	10.9037	16.2313	5.86166	16.8857	7.41324	3.29609	12.6002	14.1729	4.42725	46.3806
YCR012W	1117.68	948.705	96.9055	129.616	193.775	40.4022	117.584	75.3584	75.6281	71.3313	72.0871	5.69317	14.7435	37.6676	7.12852	21.0242	16.2252	12.5571	10.7041	7.61784	12.4516	12.828	4.34277	6.02413	6.80156	2.86657	180.564
YCR013C	9.87782	3.59924	NaN	0.256778	NaN	0.491795	1.42545	0.810494	0.628426	0.273504	NaN	0.354548	NaN	0.344642	0.371946	0.224245	NaN	0.410883	NaN	NaN	NaN	NaN	NaN	NaN	NaN	NaN	NaN
YCR014C	9.60673	5.76653	4.84708	17.2196	12.2857	19.8607	19.6726	20.7948	26.5426	37.2397	23.7274	10.246	16.3821	43.095	6.75245	34.7284	10.2127	12.5743	31.2437	8.24128	36.7111	9.88125	3.10623	19.8925	11.5317	3.41726	59.2705
YCR015C	32.257	10.0434	0.444315	8.28474	7.75652	39.0838	56.5203	32.3433	36.8518	37.1552	12.6676	4.57568	7.05247	26.5699	1.38953	14.6225	1.53191	1.67454	7.51447	0.874075	0.796493	0.754818	NaN	1.18494	1.10111	4.31587	26.763
YCR016W	95.0339	38.5577	5.58372	20.6799	20.3755	79.5065	12.5645	36.0962	47.7344	38.9785	27.2942	12.5006	13.6863	31.0817	4.41734	10.3199	2.97608	4.2698	12.4725	0.409361	3.48158	4.12426	0.829752	3.88463	12.0328	5.93343	96.8101
YCR017C	13.1609	13.6555	4.88747	6.94755	5.71795	12.4712	15.4513	13.9466	14.0862	14.1499	15.8146	8.38874	13.4159	14.0848	6.82135	13.9117	5.39004	7.44241	12.8077	7.65856	21.4611	10.9988	4.42926	11.8055	15.0853	7.23953	22.3851
YCR018C	2.77236	0.757182	0.636452	0.249839	NaN	0.0957006	0.34673	0.197147	0.203814	16.8981	3.59487	2.24228	31.3516	260.381	27.323	559.861	99.4773	230.272	724.334	166.881	761.756	287.606	65.4401	720.803	412.299	20.9397	480.622
YCR018C-A	79.6168	71.3264	34.5105	83.8565	68.0042	134.633	258.568	150.346	185.57	330.616	110.293	46.3034	100.449	209.222	28.397	229.538	86.161	99.6129	186.286	45.5465	159.395	62.3415	10.4511	111.905	97.5774	25.4634	214.648
YCR019W	21.7554	9.75547	8.15148	14.8565	13.4874	18.1521	18.8206	29.4583	34.5565	40.3313	37.2721	9.4676	16.6778	43.5612	7.39396	22.7547	11.0039	11.4596	16.4121	6.65436	19.9473	4.71021	2.10059	13.9176	5.57938	1.33791	22.1901
YCR020C	16.7163	11.8678	4.25185	3.46651	4.28225	13.967	14.9672	28.3673	34.1445	44.8546	40.4661	21.4502	27.2101	37.3936	12.4602	17.7154	13.5318	9.86119	10.7499	2.38983	5.86307	4.44504	0.93155	8.91627	3.72849	1.63972	36.4824
YCR020C-A	50.9429	39.1905	10.3191	22.4349	22.9176	140.841	49.7304	86.5498	79.3087	69.0335	57.2179	24.0933	68.6448	63.5689	13.5405	32.1099	15.2043	18.9468	16.7176	8.47699	15.1781	7.70569	0.452168	22.1099	9.44236	5.96933	58.4375
YCR020W-B	217.62	74.7381	8.0483	36.8591	54.9395	169.964	121.307	152.906	144.331	131.614	42.3324	16.9645	23.9833	120.145	8.13574	65.6045	13.7031	12.3577	47.3697	8.04212	25.1147	5.64271	1.01881	21.7288	7.53496	2.24165	156.108
YCR021C	2.09467	1.07267	4.45516	2.16527	9.33013	1.78641	4.85422	4.86296	7.74492	13.5717	22.0257	5.86442	7.77985	10.1716	3.01578	6.10916	1.62545	1.86563	3.3172	1.19243	1.52123	0.411896	0.12085	0.628644	1.68242	1.72836	12.4237
YCR022C	NaN	NaN	NaN	0.241148	NaN	0.184744	0.33467	NaN	NaN	0.256856	1.32184	0.665934	0.336235	0.97099	NaN	NaN	NaN	NaN	NaN	NaN	0.367079	0.298177	NaN	NaN	NaN	0.769957	3.08356
YCR023C	17.9008	8.61758	5.31	7.11427	7.94444	11.1782	14.9672	21.3112	22.0319	23.2639	24.0933	7.50808	11.6886	22.5031	4.85718	13.9296	5.74882	6.09074	9.57727	3.309	8.55319	3.47385	0.460295	5.26767	5.20654	2.02554	28.0056
YCR024C	7.28237	3.75058	3.43916	3.71261	4.76265	10.7736	13.8179	12.7838	14.4092	18.3342	20.4275	13.2815	16.2354	16.2324	7.49626	14.4427	7.02668	6.66081	8.4595	4.75207	15.0704	5.56435	1.7142	7.30349	6.53432	3.14308	16.7834
YCR024C-B	568.901	624.215	92.0781	94.1021	217.717	502.015	836.768	315.218	383.325	354.129	465.429	143.7	278.489	290.661	103.359	180.142	80.2788	136.616	209.73	80.3083	121.899	93.2388	25.7736	102.552	186.487	181.07	1281.2
YCR024C-A	476.477	403.496	77.043	65.9172	144.794	456.086	475.388	272.846	276.997	241.834	196.28	86.8233	138.347	181.705	43.341	189.242	54.2251	69.2877	154.718	55.2429	72.5457	48.7056	16.6861	73.9836	105.721	90.9434	941.108
YCR025C	1.64723	0.766854	1.547	0.607272	0.692469	0.310154	0.561854	1.91679	1.65134	3.23413	3.05133	1.11799	1.69345	4.6187	0.586426	1.06066	0.790181	NaN	2.13916	0.289839	1.84879	1.50177	0.293744	2.13923	3.32263	0.323157	8.62796
YCR026C	19.0797	9.38885	8.082	15.8256	24.9939	26.4211	18.2852	24.2101	26.7948	23.6148	18.0041	9.99797	10.0961	20.0885	4.37925	9.19194	4.73523	6.09191	7.4639	3.42034	6.477	2.90752	1.08326	3.04287	3.91155	1.728	26.886
YCR027C	29.894	10.9061	3.70051	8.45168	8.80919	48.2577	28.5904	30.2198	36.1973	29.8197	22.8017	7.65824	9.75881	25.3459	4.78217	16.3763	3.60849	2.95836	8.15857	2.26903	5.82957	2.12273	0.958166	3.58866	3.00132	3.16232	27.0178
YCR028C	24.1547	11.7551	13.6335	25.4616	22.1452	62.2871	29.9344	39.9275	45.3348	42.6666	35.1138	19.2576	29.6975	36.9311	9.55315	23.7936	10.9732	13.1483	11.5573	6.19228	18.9264	4.87952	1.88271	10.2017	4.70968	0.949313	31.1829
YCR028C-A	81.4585	75.7042	54.543	58.3189	68.0121	94.8238	109.518	165.412	137.736	134.009	106.743	45.0485	109.177	238.928	73.2515	303.799	141.686	161.187	370.972	119.708	456.285	178.763	43.4979	446.691	165.808	19.2065	404.44
YCR030C	5.34674	5.74145	6.08319	6.59075	6.12668	6.34195	15.819	10.7532	13.1428	12.6496	13.0458	8.70454	7.76891	11.8373	5.11928	5.06058	3.5422	4.78908	4.45174	3.92065	5.76749	3.66131	1.98674	3.89355	5.06538	4.26968	11.7163
YCR031C	1192.7	1468.52	26.225	64.3532	98.6467	434.404	192.095	276.962	356.146	234.348	186.96	115.171	163.695	192.097	55.0257	90.133	115.389	94.7368	77.1101	53.5925	59.0124	46.1099	12.2673	94.3468	152.139	48.6261	402.432
YCR032W	5.09102	2.80093	1.27085	3.09555	3.66477	4.31182	6.71038	8.01447	6.84543	8.21571	7.92312	5.05133	4.31615	6.78155	2.14933	4.24494	1.92242	2.04683	3.26505	1.02567	2.33658	1.61329	0.928113	1.89254	2.69722	2.92019	8.88704
YCR033W	8.5105	8.13415	10.0183	6.28322	7.36446	6.18146	6.17925	7.81165	8.9977	7.46284	9.94208	8.08266	9.35949	8.91855	6.35128	8.25047	5.86711	8.39045	14.6982	8.70534	25.4592	17.7181	9.31459	14.7748	30.535	15.5152	41.9379
YCR034W	83.2999	86.2208	1.21804	4.86108	12.063	33.883	48.2194	49.1746	47.717	48.8063	28.0654	16.3948	36.3336	53.3719	21.124	89.3578	27.9969	28.3084	108.182	19.2835	82.0022	35.5713	15.6115	108.399	70.4333	22.009	161.454
YCR035C	89.1255	34.47	11.4465	32.085	33.6842	93.3728	50.569	60.1653	80.413	65.3584	43.6793	13.7654	31.5209	99.5081	10.5765	85.715	20.8288	32.3547	163.625	19.8037	100.993	33.7694	13.652	154.222	99.9048	4.59538	139.948
YCR036W	63.512	23.4653	9.72971	37.0315	38.7	138.668	101.518	118.851	179.903	173.251	150.077	52.6217	88.7952	143.09	21.8891	81.6467	29.6566	33.7465	38.8098	12.8397	30.0807	14.3732	2.77122	26.8254	25.685	4.24168	66.1796
YCR037C	23.2242	13.6895	15.6737	17.8278	24.7438	21.9813	34.4051	30.2672	35.6489	47.5683	50.2593	19.5393	25.7749	35.5294	11.0859	25.162	11.3644	15.6082	19.1277	15.8789	43.7218	19.7058	9.62521	28.884	30.0657	5.07888	56.2445
YCR038C	9.17347	4.42209	4.33985	5.52717	6.09616	10.4979	30.939	12.5691	12.6982	17.1528	11.7259	7.05677	9.83212	19.2178	5.84123	19.101	6.43973	10.8319	17.2979	7.09338	20.8445	8.32416	2.64949	17.2083	10.636	3.31642	33.1012
YCR038W-A	0.976928	0.500281	NaN	NaN	0.564692	2.52923	NaN	1.04206	2.1546	0.703295	NaN	NaN	NaN	5.31733	NaN	1.15326	2.57749	NaN	1.0735	1.89086	4.02039	NaN	NaN	0.99685	3.3348	NaN	4.6906
YCR039C	35.0513	14.9788	28.1524	33.4603	31.9131	68.5781	67.8539	53.1008	60.3289	53.7221	38.7534	17.1342	27.0455	71.4878	8.72575	37.7625	14.3656	27.0949	35.0794	9.48789	31.8607	12.1479	1.76421	30.9874	20.4118	5.96245	75.5342
YCR040W	0.610025	0.429787	0.200699	0.141812	0.229085	2.71605	1.24645	1.85677	2.68223	5.22516	7.42784	2.28442	5.23616	5.05448	1.49117	3.18326	1.29168	2.2692	2.13906	1.21831	1.60702	0.896224	0.274384	2.9577	2.26804	1.0565	5.46242
YCR041W	2.40887	1.71628	0.424301	0.766171	0.576901	6.72456	3.18992	4.41609	6.19594	10.9638	14.505	3.26568	9.80028	11.1217	1.88185	10.5019	2.55195	2.79845	3.64892	1.08511	1.16628	1.93591	0.676759	2.21283	2.02942	1.42257	13.8554
YCR042C	11.5108	6.56618	3.01049	5.94821	6.24931	8.38957	7.18898	11.812	15.2322	12.0839	9.82462	6.96203	7.2226	9.83403	2.88153	4.71297	3.26763	4.03412	4.17886	1.43829	3.41791	1.24205	0.600215	2.02202	3.50767	1.69795	16.1186
YCR043C	82.5428	43.8293	11.0385	19.4991	28.164	92.2853	62.8421	59.8372	70.3444	62.9999	47.5036	14.06	58.6047	168.368	38.2872	144.554	82.8825	106.778	144.771	66.697	233.167	59.2044	16.6631	138.687	28.45	4.15055	197.621
YCR044C	19.6559	17.7837	2.7627	4.02812	2.31871	13.9461	13.6532	14.9149	17.0623	19.1422	11.2523	4.49226	5.50843	12.6844	2.69297	8.11792	3.47746	4.21442	5.73031	1.10916	5.54208	3.06506	1.01169	5.14575	5.47727	5.07032	28.7253
YCR045C	0.625472	0.341655	0.574359	0.169098	0.289232	0.21591	2.11209	1.06748	1.5634	45.5684	7.64693	4.82531	85.4289	410.569	64.1743	788.971	260.405	417.056	1096.75	316.13	1678.44	504.458	226.489	1467.84	622.734	37.2537	631.377
YCR045W-A	13.3263	4.66929	0.603813	0.948105	1.01355	1.63427	8.22372	5.98518	5.80085	7.06902	7.47066	0.327275	2.6439	5.09009	NaN	4.96789	0.925254	NaN	1.34875	NaN	0.721609	0.879239	NaN	NaN	NaN	2.27039	6.39846
YCR046C	14.9642	11.0003	9.14244	7.17771	8.92877	8.87314	8.82938	10.298	10.6463	11.6416	19.8956	8.55921	21.8355	11.1664	8.50663	13.9612	17.1934	21.4046	19.8912	20.3211	77.7237	42.9637	12.5463	74.1305	60.1441	8.07322	22.7135
YCR047C	61.4721	39.2068	18.1735	26.8278	24.3186	56.1929	7.66952	18.3947	32.1317	14.02	14.5953	8.87912	17.0919	18.6106	2.18316	5.96687	3.92227	7.3959	7.51447	2.15804	6.42389	3.35449	1.31227	7.12965	10.0225	4.97264	22.1274
YCR047W-A	NaN	NaN	NaN	0.401914	0.343725	NaN	0.557783	NaN	NaN	0.856185	NaN	NaN	NaN	NaN	NaN	NaN	0.784455	NaN	NaN	NaN	NaN	NaN	NaN	NaN	NaN	1.28326	NaN
YCR049C	NaN	NaN	NaN	NaN	NaN	NaN	NaN	NaN	NaN	NaN	NaN	NaN	NaN	NaN	NaN	0.65016	NaN	NaN	NaN	NaN	NaN	NaN	NaN	NaN	NaN	NaN	NaN
YCR048W	7.18545	11.1077	6.70618	3.08638	3.92049	1.98199	3.2125	3.36667	5.4059	4.64106	6.09539	2.88281	4.80964	2.92409	1.44639	1.50622	1.86035	2.03357	1.69721	1.55972	2.34907	1.96426	1.31728	2.26127	5.32968	6.30394	5.61029
YCR050C	0.199179	NaN	NaN	NaN	NaN	NaN	NaN	NaN	NaN	NaN	0.36896	NaN	NaN	NaN	NaN	NaN	NaN	NaN	NaN	NaN	NaN	NaN	NaN	NaN	NaN	NaN	NaN
YCR051W	43.6989	35.2395	14.5727	26.9859	17.1231	40.1093	10.873	11.3833	20.4929	10.4643	20.45	4.97957	11.9642	18.3603	3.78284	7.81942	4.36903	4.37784	22.6445	5.16382	23.6626	13.0703	5.41385	22.9052	24.6521	12.9045	34.1004
YCR052W	12.9281	13.1541	1.75156	7.3914	6.8603	16.0219	15.5857	12.5693	16.8273	11.4736	10.2859	7.19938	9.18741	7.07512	3.56884	4.40336	4.58517	4.95097	4.42484	2.3792	2.87824	1.06272	0.49888	2.24909	3.32791	4.48214	14.3276
YCR053W	100.825	85.6383	16.3241	33.1169	40.7565	102.267	110.155	69.6017	79.3354	72.7849	58.4433	37.2503	52.482	41.9191	24.9601	25.6763	34.5785	35.845	19.4355	20.8949	27.7876	14.382	6.87647	23.0882	33.1797	11.8633	145.516
YCR054C	22.6616	6.14707	2.12941	8.11311	8.45235	15.2561	23.8838	16.6841	18.3714	30.5859	11.9264	8.21495	22.3501	45.7347	14.8858	57.6262	14.3956	18.4111	57.118	12.8136	50.148	26.0825	8.84775	35.7806	28.062	7.84974	74.82
YCR057C	36.2795	21.0345	1.37622	7.59331	14.297	18.9002	13.1622	11.0364	14.2987	8.53544	3.82497	3.52246	3.55703	8.21769	1.65202	4.77031	1.11301	1.15261	3.56205	1.84788	1.3249	1.33599	0.522636	1.26872	1.51582	2.25196	39.5716
YCR059C	19.4857	14.765	1.36383	3.6405	3.11344	13.2887	12.7795	16.0534	18.5179	14.7122	29.3459	8.87055	17.9152	10.7784	2.17136	8.97673	5.85161	4.79734	4.96129	2.91294	3.91173	1.85353	0.93227	2.58642	3.78545	2.90592	6.69361
YCR060W	31.5059	19.6986	0.630769	4.20933	4.23519	38.6972	33.6761	48.8467	51.7104	33.7582	42.414	15.3849	20.7145	32.5686	8.24924	12.1092	11.1154	10.3014	8.85634	4.9635	9.4228	4.59245	NaN	12.336	8.12858	3.16232	24.9774
YCR061W	1.65552	1.66232	1.67673	1.71131	2.10151	1.47912	11.9358	10.0414	8.80591	13.6007	30.246	23.5079	18.477	11.6611	10.996	9.65673	7.27979	7.58313	5.56451	5.59179	5.74433	4.72034	4.01156	3.11358	5.15259	7.49551	10.349
YCR064C	NaN	1.38034	NaN	0.607272	0.173117	0.930461	1.96649	2.23625	0.330267	0.862435	1.38697	1.11799	0.846723	0.815065	0.879639	1.41422	0.790181	NaN	0.16455	0.869518	1.23253	0.500588	NaN	0.611207	0.255587	1.29263	1.43799
YCR063W	7.531	4.92048	0.894255	6.66974	4.95356	16.5392	9.25637	6.6481	14.0322	8.22588	7.93732	3.63524	6.36292	9.42311	4.06787	8.2772	3.42578	3.37028	8.13275	4.02106	5.61074	3.47244	0.764107	5.29971	5.09718	7.28535	17.9549
YCR065W	9.2592	9.59476	1.51014	1.91425	2.10681	7.16931	23.4094	20.703	12.1725	11.7631	16.4746	10.8435	9.21338	12.1216	4.55025	6.22108	3.98705	5.05906	5.30668	5.41153	6.85452	6.00839	3.06274	4.44613	4.4781	4.85822	26.8356
YCR066W	12.2757	6.2002	0.723834	3.86431	5.54046	8.88133	11.4357	9.50669	11.4971	11.8638	8.48835	4.15867	5.70497	10.9071	5.18591	4.66503	3.10567	2.90986	3.0951	1.54601	3.28717	1.05401	0.742186	1.97327	2.08083	1.90517	20.6694
YCR067C	9.77189	10.2615	2.3858	2.49745	3.10527	4.82123	9.26997	9.24129	8.43812	13.0018	19.6129	12.8595	13.0877	12.1821	6.94166	8.88199	5.97325	7.28696	9.34727	5.1125	10.7317	5.72577	2.03857	18.7606	7.80592	2.79818	15.5239
YCR068W	1.73259	1.37121	11.2546	8.78271	7.10146	10.1538	7.97812	7.72847	11.811	7.7106	11.7437	6.76159	5.41783	6.35834	5.01164	2.97501	4.67511	4.42902	1.51443	2.36266	4.13228	1.44796	0.84966	1.44648	1.41137	1.44459	4.9913
YCR069W	13.9557	17.9819	24.1393	16.6045	21.4866	24.0428	30.0416	42.5319	38.5802	35.0016	48.4865	28.0882	35.7579	25.3198	15.3629	17.1579	12.2168	15.0236	22.3314	8.83783	14.4243	8.38446	3.40615	12.5997	25.0267	23.4547	51.876
YCR071C	36.9837	19.0107	37.9663	22.4498	26.1372	24.1361	25.9198	30.9642	28.6254	27.529	24.5597	14.8476	29.4606	36.2085	11.7505	20.7587	16.9378	27.7723	12.1152	9.72441	28.1428	7.23129	2.46386	19.0826	9.05161	2.10822	35.6485
YCR072C	54.7477	27.4863	1.36911	7.148	15.4437	30.7154	26.4039	19.5084	27.4461	16.7728	7.8068	4.30405	4.79591	17.4565	3.26967	9.19926	2.20286	3.78395	9.39309	2.61642	3.02698	2.72462	2.26172	3.48898	3.05367	4.46157	51.542
YCR073C	7.31596	3.26535	0.530377	3.87628	7.53177	12.457	4.33412	9.95593	20.6531	10.3562	10.4137	13.3962	16.1112	7.90813	4.25225	4.58187	5.36397	6.7296	6.88827	3.0407	3.32769	3.11496	1.02722	2.67174	5.17871	4.4206	7.77963
YCR073W-A	6.03778	8.91006	35.0995	35.8937	37.9773	19.7664	30.5704	18.0053	19.9028	21.219	22.3688	10.5422	13.3377	12.1323	3.81363	14.1019	6.3377	5.33628	16.3368	4.5237	11.4887	7.05339	3.18378	7.81707	33.1359	21.716	21.8202
YCR075C	32.8562	14.6519	0.812025	12.3254	9.81395	31.0136	150.409	119.394	101.762	84.7673	47.4672	13.3506	16.0001	79.8618	4.15554	46.7667	7.05108	6.80082	16.2382	3.34703	11.807	2.62761	1.07931	8.18105	5.63467	2.20514	25.5125
YCR075W-A	18.6259	20.4588	11.1547	8.02771	13.7309	23.7615	53.1729	42.039	50.0094	59.4654	79.006	28.2146	54.4391	65.627	24.8421	15.9332	17.0929	16.3488	20.467	6.26968	21.6625	9.02376	1.58854	15.4249	8.29313	4.07773	52.8803
YCR076C	22.7223	8.20381	21.3909	35.3556	30.3314	52.2251	64.4006	91.0207	80.9392	90.1451	92.3577	19.527	39.4373	92.8308	11.0428	47.858	23.0742	27.2263	28.9202	10.5993	36.1595	12.4319	2.88595	44.8702	32.9229	4.93877	34.5348
YCR077C	13.1536	15.4227	9.57313	9.81235	10.7426	10.5561	10.4789	14.113	12.6032	15.4178	12.8266	9.56079	10.722	11.7221	4.48576	9.60231	5.3652	6.01322	11.7101	3.28824	6.72672	5.20593	3.53451	5.88354	16.2117	16.1092	39.0055
YCR079W	5.27938	4.7905	18.6582	28.3581	18.7381	20.8619	47.1748	40.21	32.5817	33.9391	47.6967	14.262	19.028	31.5919	5.89405	16.8381	8.55286	10.2174	14.8084	4.92989	17.2478	7.27605	2.90694	13.1368	16.0454	11.0931	23.3026
YCR081W	3.44798	1.60384	0.643137	2.34985	2.64076	2.30606	3.07249	2.91165	2.24966	2.70975	2.28869	2.22561	2.22037	2.65866	2.55987	2.57788	1.40246	1.49161	2.95211	1.41814	1.68502	1.17663	0.394539	1.46596	0.662056	1.20912	6.73239
YCR081C-A	NaN	0.265972	3.57702	0.351039	NaN	0.268931	0.487178	0.554008	0.572742	1.49561	NaN	0.484699	0.978911	1.41347	1.01697	NaN	0.685157	NaN	0.570719	1.00527	0.534356	0.434055	NaN	NaN	NaN	NaN	0.997494
YCR082W	69.1801	37.6258	96.9331	117.163	131.271	201.421	371.743	212.048	212.554	374.153	380.618	124.669	174.751	356.343	56.6742	222.66	70.4915	97.0066	153.61	39.708	134.496	47.0495	11.8545	131.77	80.8883	17.1599	281
YCR083W	29.8116	17.4004	27.5962	83.1962	75.7834	187.558	106.741	119.333	101.805	109.384	75.412	26.026	43.8025	83.4571	16.3191	41.6255	17.3377	21.4943	44.0301	7.75547	24.405	10.1799	4.08718	33.3633	38.2981	10.3764	123.744
YCR084C	14.5964	19.9229	4.35354	2.64115	4.20086	9.40279	9.27138	7.84612	10.1393	8.72913	8.83541	7.34719	9.80214	8.08025	5.34477	8.68337	6.89859	9.07396	10.3245	9.63403	21.6392	11.286	6.42535	8.09208	16.625	19.16	24.9436
YCR085W	0.17386	NaN	1.19739	0.235018	NaN	0.360094	NaN	1.85452	NaN	0.750976	2.89853	0.324502	0.655373	1.89261	0.340425	1.64193	0.917413	0.752125	1.14628	0.336508	1.43099	0.581192	NaN	2.48368	1.18696	0.375191	2.00344
YCR086W	13.1205	8.39507	4.06863	5.37218	4.53232	10.6124	19.5458	24.0144	25.6645	31.2402	63.7346	20.4729	32.7889	46.659	12.4025	29.736	11.3356	16.776	34.1773	9.87502	41.4555	22.7139	5.05671	62.6755	46.4135	4.51997	47.22
YCR087W	0.357828	0.366485	0.410733	0.161233	0.27578	0.741123	2.9089	3.05349	1.31531	1.71735	5.30273	3.56197	5.17059	1.73122	0.934191	1.68966	0.629388	0.257996	1.5728	0.923442	1.22715	1.19617	1.40382	2.921	3.86798	0.514797	7.5595
YCR087C-A	103.91	85.4116	0.917483	19.6285	16.9408	112.298	21.7427	31.8303	38.489	26.0859	13.0789	7.21068	13.0564	38.9132	6.26029	13.2101	15.8164	16.7128	38.2067	12.8922	62.773	22.0438	9.14613	32.8961	37.7439	7.1871	73.4292
YCR088W	8.78741	10.4882	6.43321	5.89248	5.75928	4.90833	8.37239	7.74958	6.1804	5.42949	8.1389	4.58461	4.30358	4.14267	2.1677	1.7153	1.46044	1.79597	2.31897	1.00442	3.77293	1.27215	1.62872	2.1887	3.66097	5.59939	5.97992
YCR089W	1.1978	1.26593	0.526555	0.361723	0.383008	1.68909	2.37305	1.82135	1.77052	1.70626	3.44623	3.8529	2.7139	1.64144	2.07089	1.35383	1.3784	1.76399	1.79227	1.33182	2.77932	2.54612	1.30817	1.69031	2.28361	2.50236	3.84221
YCR090C	159.976	82.5545	2.31627	18.7911	19.9586	76.275	82.2318	93.034	77.6363	117.508	84.1048	25.7367	47.964	121.427	16.4632	55.5834	32.2398	33.9484	37.4492	15.6228	37.1392	11.0553	2.41898	37.0632	18.9428	3.87082	84.4
YCR091W	2.16252	0.961705	18.3229	11.4236	15.0658	5.78754	6.40561	4.18849	4.51839	5.28496	6.53587	3.02718	2.78874	3.61372	1.61572	1.67951	1.50145	1.10785	1.18814	0.991323	2.16633	1.2841	0.390708	1.91627	2.33112	3.56145	12.1864
YCR092C	8.33504	5.71174	0.415973	1.87783	1.79216	5.39999	5.17441	6.82914	6.74925	4.72498	2.27495	1.95402	1.85936	4.34675	0.630739	1.28341	0.637418	0.696767	2.16806	0.467611	0.787113	0.572066	0.276448	0.862828	0.996513	1.43375	9.24126
YCR093W	9.68868	10.6902	5.79506	5.87778	6.62368	9.00593	13.1575	14.2568	12.3146	18.0396	33.2638	32.8444	23.9079	16.4134	14.2091	11.6212	9.39337	12.0775	10.6357	7.94536	11.2091	10.5359	5.81987	8.59588	13.9132	13.0571	38.1306
YCR094W	10.7288	9.86268	5.58681	7.216	8.04686	9.64721	12.8617	16.1892	19.9685	17.7833	26.7571	15.043	22.5886	21.934	10.145	19.6466	11.4606	14.2635	14.7222	8.81274	24.5531	6.7356	2.8745	11.2146	7.5033	3.83996	32.0636
YCR095C	56.2339	17.423	7.20085	32.0867	27.3105	46.471	56.4052	58.3555	62.6971	70.7945	30.7792	9.70465	13.2086	56.0883	2.76654	26.8205	5.51712	7.33477	11.8617	2.07838	6.16349	1.32249	0.221724	4.15217	4.34075	1.82944	71.7468
YCR095W-A	2.32251	1.98224	NaN	1.56974	5.3699	4.40945	3.63085	4.95472	4.26855	5.57328	6.45332	0.722475	3.64783	2.10687	0.757928	NaN	NaN	NaN	1.27604	NaN	3.18597	NaN	NaN	1.57991	1.32134	0.835331	8.92099
YCR096C	35.1328	16.8532	26.8357	35.2236	29.9592	63.9284	39.3957	53.6142	61.3972	47.2819	37.7918	15.9281	26.6641	68.7818	8.36879	28.6585	14.6595	28.5358	35.3493	8.13462	32.628	12.9779	2.26367	31.2263	22.2251	5.31885	73.4391
YCR097W	73.5003	47.9797	76.7651	75.9903	78.4343	178.831	460.632	154.734	151.416	171.183	117.3	37.0852	84.3367	191.675	24.3552	161.711	33.2436	63.5931	64.0801	18.1344	60.1634	29.7003	3.80249	83.4057	51.2824	5.92624	176.219
YCR097W-A	0.583961	0.724002	0.529185	0.332369	0.31978	0.986684	0.0864877	1.08187	3.15201	3.05341	4.21306	1.49149	3.09915	2.78811	0.541621	1.12475	1.05417	NaN	0.624799	0.684108	0.505937	0.488027	0.391879	0.878124	0.760635	1.02805	2.44965
YCR098C	4.86205	1.33601	19.7374	14.6408	25.5907	49.0817	9.19536	8.17989	8.4565	9.22008	7.02944	3.02493	3.87415	9.25153	1.78018	5.87963	2.29442	3.07806	5.34266	2.06573	10.5739	7.53197	3.17912	13.5526	24.2207	5.37412	82.3702
YCR099C	14.203	9.15898	2.03787	2.84432	2.28049	5.03901	7.40135	7.85555	8.12119	8.14199	7.06464	4.17276	1.98292	5.96495	1.54501	4.03641	2.08182	2.27566	5.05782	1.27269	3.78845	2.41791	0.515936	2.95221	4.93807	1.98659	14.6491
YCR100C	13.4172	5.50151	1.67144	4.1117	3.25455	4.31166	9.10576	4.55615	7.85036	6.70904	4.55555	2.59704	2.13461	3.4051	1.14048	2.21557	1.19524	1.39985	3.05794	1.06473	3.32919	1.29806	0.952121	1.98112	3.53468	3.07254	13.4858
YCR101C	10.3138	4.3631	2.31627	5.10419	5.96166	4.87602	8.20215	4.30492	7.91198	5.97224	3.53032	3.76635	3.38072	5.49167	1.97558	2.91151	2.95778	1.45493	3.57245	1.08492	3.2295	1.31165	0.879628	4.57571	3.63548	3.6289	19.3776
YCR102C	4.92468	2.50047	5.30006	4.47701	8.49832	4.65403	6.6143	8.55621	6.79982	8.81044	9.56342	4.514	4.96698	5.99968	1.46964	4.38333	1.90693	1.80388	2.00691	1.02229	4.02312	0.836349	NaN	2.24089	2.41976	2.27961	10.6094
YCR102W-A	0.310841	NaN	NaN	0.420183	NaN	0.321902	2.33255	0.663131	0.685555	2.23776	NaN	0.58017	0.585864	NaN	1.21728	NaN	0.820112	NaN	0.341567	0.300818	0.639608	2.59775	NaN	NaN	NaN	NaN	4.1789
YCR104W	0.467753	0.252141	0.282585	NaN	0.0948682	NaN	0.333554	0.7878	2.2925	2.38933	4.77317	0.52076	0.309336	1.76181	0.0535603	3.58433	0.541274	1.42001	7.1856	0.555912	7.04775	8.64116	3.70235	7.20069	28.3399	5.75543	8.66823
YCR105W	4.98719	0.986741	0.975776	4.74969	3.27584	14.3202	16.3729	25.6313	30.8727	27.9064	46.8213	18.1936	27.2378	25.911	6.65804	22.2114	15.1018	14.2197	13.389	7.56865	24.9553	15.6296	2.66804	19.8929	26.5034	2.93519	22.857
YCR106W	9.08789	4.33857	2.28985	3.32918	2.84719	6.42722	7.9931	10.8234	10.8092	9.39697	6.75202	4.73469	2.83156	7.23871	1.39848	3.95404	1.2346	0.958892	3.03105	1.00104	1.16558	0.535143	0.338176	1.05549	1.47124	3.61408	14.9468
YCR107W	10.4588	5.08611	1.60765	2.36992	1.64907	10.8737	8.81645	15.4351	14.271	12.0571	12.0734	5.36619	6.96909	9.80511	1.01161	4.24395	2.79673	2.03184	4.60953	1.09997	4.09334	0.816436	0.626493	3.67074	4.25092	2.62369	10.2932
YCR108C	NaN	NaN	NaN	2.16657	0.0617632	NaN	1.5034	0.0854817	NaN	0.923075	NaN	0.5983	0.52865	0.678513	NaN	2.27048	NaN	0.346683	NaN	0.206812	NaN	NaN	NaN	1.52643	NaN	0.345879	NaN
YDL248W	6.49077	2.16181	1.61284	1.5011	3.54069	5.31977	43.326	50.1124	43.5021	97.3621	87.4999	13.6017	15.4365	65.1142	5.16173	34.2321	6.15869	5.77982	13.6555	3.74331	9.13257	0.980786	1.24362	7.44868	6.50371	1.64677	15.9689
YDL247W-A	0.820619	1.68094	NaN	NaN	NaN	1.69964	6.15792	10.504	9.04933	10.6338	24.3219	9.18989	3.09336	16.3774	NaN	3.87496	2.1651	3.55003	1.80347	1.58832	3.37713	1.37161	1.60972	3.34942	5.60247	NaN	12.6083
YDL247W	0.773535	0.361678	0.289533	0.909248	0.777608	0.818476	1.57734	1.5426	2.67029	6.1498	3.36419	3.57803	19.3652	24.7125	13.3023	31.1664	12.0234	16.5862	35.1271	14.5487	71.2796	19.4499	8.67533	29.8908	12.198	1.77816	21.5091
YDL246C	0.830934	0.469537	0.592007	1.54928	2.7162	3.47169	4.46148	5.31802	4.9923	5.15684	7.80227	2.8344	4.80637	7.84974	1.90752	6.42669	3.70425	3.09884	9.98081	1.66374	10.1408	4.16656	0.618258	10.6423	3.71672	1.42216	8.58458
YDL245C	0.0270891	NaN	NaN	0.0732361	0.0313165	0.012468	0.0338794	0.0256847	0.119489	0.0650053	0.15054	0.174153	0.243938	0.333113	0.106083	0.554296	0.381179	0.156251	0.88639	0.337891	1.90756	1.02126	0.460527	1.16709	1.91619	0.370237	1.91687
YDL244W	0.636722	0.256742	0.915016	2.52787	1.68083	1.69258	3.4612	5.67145	3.52729	4.88491	7.07307	1.58143	3.49223	3.09268	0.991493	1.83473	1.34922	0.672354	1.74089	0.640451	1.29985	0.51117	0.0590073	1.17663	1.0354	0.692434	3.22565
YDL243C	4.47836	2.42411	2.98641	2.18718	1.7942	8.03681	4.34452	6.09971	9.37726	7.95326	10.775	2.49197	2.29286	6.94942	0.797317	4.82054	1.99432	2.33083	2.8633	0.792154	2.01477	1.12223	0.264222	2.8416	2.56997	1.40867	14.5911
YDL242W	NaN	NaN	NaN	0.235018	0.200992	0.720188	NaN	0.370904	NaN	0.750976	0.644117	NaN	0.327686	0.630869	NaN	NaN	NaN	NaN	0.382092	NaN	NaN	0.290596	NaN	NaN	0.593482	0.750382	3.00516
YDL241W	52.7777	46.9376	6.267	22.1409	25.4385	19.8749	17.3812	25.0599	53.2743	26.6798	18.082	8.0288	34.925	69.3397	19.4372	56.64	39.286	30.0607	73.4479	16.972	61.9594	17.6982	3.89448	59.0875	12.9896	3.57036	73.4003
YDL240C-A	NaN	NaN	NaN	NaN	NaN	NaN	NaN	NaN	NaN	NaN	NaN	0.832417	NaN	NaN	NaN	NaN	NaN	NaN	NaN	NaN	NaN	NaN	NaN	1.82033	0.761205	NaN	NaN
YDL240W	2.80123	2.78644	1.52673	1.3076	1.72403	1.48176	1.92813	2.70855	2.17788	2.46637	2.38918	1.91832	1.86118	3.21756	1.49948	1.61774	0.744384	1.13336	1.39512	1.09216	2.19779	1.27999	0.55344	0.987058	1.13508	0.913284	7.39253
YDL239C	15.7173	5.65804	2.05419	1.36732	1.829	5.47925	29.6316	32.4238	34.2067	106.839	67.2137	37.8071	137.999	222.622	92.9856	318.912	183.39	260.418	298.422	183.575	423.315	196.812	63.0863	222.994	157.769	10.6903	440.435
YDL238C	1.92594	0.814743	4.90198	7.1311	7.40553	26.0583	34.6383	27.3318	24.2854	31.3469	28.9287	7.34566	9.70621	22.1049	5.16474	9.98394	3.53485	4.89035	4.92275	3.16043	3.87681	1.74951	0.492771	3.33233	1.7865	2.52986	16.9666
YDL237W	13.2747	9.78042	20.959	17.3059	23.4138	33.1995	37.2074	33.1328	26.7314	23.5703	20.9939	9.69521	12.1638	19.8958	6.67791	12.0163	6.92166	8.85238	8.4754	4.36686	15.331	6.57742	2.16139	14.4556	17.3734	5.66145	32.3471
YDL236W	91.2382	46.5884	3.6113	12.4041	47.0552	100.865	73.1622	56.4911	70.1106	40.863	30.718	9.66455	33.602	85.9776	17.5825	124.574	38.0448	36.5778	109.332	22.8353	117.471	42.5068	14.0143	106.208	62.6474	16.832	117.448
YDL235C	165.711	81.6708	6.72821	30.7034	45.1753	204.235	224.279	135.989	191.49	205.538	145.452	54.4738	118.993	232.633	43.5177	211.623	79.5801	124.674	190.009	48.9259	179.41	67.1518	17.0074	199.868	103.796	25.5621	313.332
YDL234C	7.7448	4.35988	189.714	172.073	176.624	29.8632	51.8313	42.0675	44.2775	52.9872	39.0094	19.7351	19.7217	32.0392	8.01253	15.173	7.10105	9.74238	9.5968	4.30569	9.21138	3.94775	1.7778	6.50154	6.32809	5.15624	54.0643
YDL233W	5.45292	3.57063	35.7079	23.2611	23.562	11.5254	14.1706	22.3124	20.3068	27.286	34.7739	16.3509	18.7017	22.7869	6.21369	16.2512	6.7217	8.89441	15.5201	6.57474	19.5896	9.56244	3.85771	11.4931	11.1378	3.95463	31.9329
YDL232W	60.4375	67.5785	28.6403	30.7301	30.1271	75.7949	78.0142	163.238	127.18	181.222	297.861	97.2803	133.767	162.969	77.0833	129.602	87.7741	91.1494	99.9222	47.2203	118.656	37.0706	7.61354	99.5772	52.9963	17.9483	133.112
YDL231C	19.5681	13.0997	7.90534	7.95512	11.0371	20.0568	16.6116	16.5194	18.5246	15.7398	11.5426	9.41977	13.7361	18.6437	8.88311	14.0235	10.1909	11.1924	14.455	11.3552	23.9563	11.6027	4.50321	13.237	12.4078	4.12843	33.9773
YDL230W	9.34187	6.0659	5.25641	8.5012	9.388	24.7865	18.5562	26.9634	33.127	25.5824	38.0029	13.3335	20.7145	37.9967	6.09726	30.2731	11.5987	21.1311	35.6937	10.2815	52.0138	16.6349	5.62923	37.6311	28.9711	6.06112	21.4595
YDL229W	604.243	628.592	24.252	69.1542	100.263	276.718	107.246	134.122	162.486	139.173	77.7158	41.143	68.8339	105.617	26.3221	53.578	45.7859	42.185	51.2648	28.4376	35.3882	30.0676	13.6393	30.4145	41.8242	27.1806	352.441
YDL228C	NaN	NaN	0.990367	0.518357	0.554137	0.198556	NaN	NaN	NaN	0.13803	NaN	NaN	0.180687	0.173931	NaN	NaN	0.252932	NaN	0.316029	NaN	NaN	NaN	0.188051	NaN	0.49087	0.206881	0.920585
YDL227C	2.09698	0.715904	0.120351	0.425194	0.323231	0.687675	1.96697	1.64032	1.38746	2.21412	1.16534	0.848016	1.51506	2.40956	0.479031	2.97058	1.38315	1.36074	2.34267	0.879393	3.66767	0.993075	0.068557	2.2824	0.894772	0.527952	2.9534
YDL226C	29.9305	26.4284	5.2034	6.52057	8.53276	17.9955	21.3696	29.1364	23.5847	30.1241	22.1773	13.5592	34.2855	38.1703	15.3625	40.7529	27.7537	33.1872	53.9637	20.3602	45.8017	11.5596	4.1041	24.4327	9.02664	4.8913	39.7359
YDL225W	28.9893	15.6446	17.5336	12.811	18.4323	28.6738	24.403	34.8865	34.0989	31.7859	31.4626	20.0474	33.3433	47.3358	17.9747	32.73	21.7686	24.117	35.122	14.6747	40.5317	14.474	4.08262	24.2711	24.7392	4.81223	59.2443
YDL224C	5.64965	7.91983	7.60805	5.24776	5.18126	7.61571	9.65136	10.504	11.2072	15.1327	15.9612	13.7848	13.5632	12.5407	7.47784	12.1465	7.91092	13.5174	13.8035	13.4396	26.3026	17.5672	7.5533	10.7568	20.5244	7.90094	22.4889
YDL223C	1.66554	0.602057	26.855	30.99	40.2986	6.02667	16.0271	10.8685	7.5195	15.404	15.2084	11.3008	14.477	10.6651	7.02115	6.8006	8.27161	8.22237	12.2729	7.66095	16.4905	8.94103	7.34136	12.6363	48.627	50.5307	320.1
YDL222C	1.05886	0.40668	35.3231	50.5439	135.307	5.34565	23.8371	4.65903	4.37871	11.5295	8.09094	2.59392	1.99572	4.56261	0.777488	7.18742	1.92065	1.14517	40.869	1.2809	3.13202	2.98658	1.68761	4.05171	47.2143	86.4028	66.8546
YDL221W	NaN	NaN	NaN	0.150718	0.128897	0.577324	0.418337	NaN	0.245906	0.642139	1.23923	1.04052	3.1522	0.809159	0.436633	2.10595	0.588341	NaN	0.612593	NaN	1.60597	0.559081	NaN	0.910167	1.52241	0.481223	NaN
YDL220C	2.08482	1.24935	2.44398	1.91876	3.12809	2.38869	4.61844	5.29931	4.05997	3.67234	3.36891	2.48375	2.29912	2.81675	2.12793	1.67566	1.05329	1.05541	1.21856	1.07319	1.32347	0.667271	0.391553	1.31261	1.05993	2.44097	3.66323
YDL219W	76.2198	37.4316	1.87142	4.40775	5.02613	58.6714	89.2083	99.9967	65.323	59.0768	28.4393	10.1434	12.8036	51.7647	5.85261	31.7567	9.31995	4.70203	10.152	2.89264	6.1504	2.72506	0.26651	7.48628	3.47835	0.586391	24.2669
YDL218W	1.03223	0.462524	0.222158	0.348831	0.298328	0.935338	3.02571	2.2021	2.56113	2.41509	5.49728	1.9266	2.55348	2.57506	1.13689	4.56952	0.170212	0.27909	124.06	0.249736	0.398246	0.323493	0.12655	3.02817	35.2356	303.225	538.852
YDL217C	25.4471	16.1629	9.51006	8.66627	10.3762	15.9342	18.8734	11.7833	12.8344	10.9349	15.7127	6.81141	8.55136	11.4527	3.47627	8.15045	2.08182	5.97361	10.6214	4.9635	14.8155	6.59429	3.09561	10.2656	11.6157	5.53407	14.586
YDL216C	7.35022	3.76402	3.04371	4.90499	6.34606	13.2965	14.3999	28.0861	26.2656	25.6535	21.9745	5.99114	7.01442	21.8601	2.36831	7.46874	2.57749	3.42123	7.77007	2.07094	5.16908	2.02165	0.730031	4.27221	5.955	4.01565	27.5182
YDL215C	25.696	10.8423	151.181	274.124	224.911	230.474	298.248	138.908	117.401	265.386	177.393	79.7704	152.368	313.674	123.23	364.762	218.54	254.56	257.651	225.097	668.86	230.275	115.501	556.231	420.698	44.7181	288.028
YDL214C	1.37747	0.900505	13.12	7.56689	6.20031	3.58139	3.18893	4.06405	4.39539	5.06372	5.32041	2.35217	3.81146	25.0978	2.00851	39.0955	2.86102	4.43754	88.5312	8.36853	98.7207	47.9085	27.5952	111.966	86.8382	14.0407	69.2332
YDL213C	118.826	79.8634	7.18965	20.7377	28.6494	187.074	53.4731	44.154	74.8772	39.0796	30.7723	20.1622	22.071	41.8328	4.26586	18.8604	5.74804	6.67594	13.3664	4.39248	5.41686	7.2829	0.534199	7.59547	13.3245	7.83584	91.3546
YDL212W	345.263	179.347	16.0712	72.5503	70.7015	534.159	467.134	181.912	230.522	140.552	73.3042	24.4991	44.5312	120.484	10.6613	95.4965	17.4439	26.9197	50.4289	10.1622	36.0121	14.3012	5.14957	56.3527	46.3	19.7233	122.685
YDL211C	8.5252	4.90087	1.5152	2.45351	2.60697	7.23373	22.5969	25.1101	14.314	13.6209	16.3015	8.4179	7.36021	13.3717	2.69237	6.7526	3.33761	5.94844	5.8625	2.66139	7.01683	1.83862	0.43156	2.80615	3.004	0.830852	17.0069
YDL210W	0.681458	0.293871	0.370522	1.74538	2.07317	3.19426	10.9675	8.95227	8.70128	10.6896	16.809	4.48516	7.30076	9.50054	1.75569	6.52036	1.51405	0.930952	2.16764	0.971874	1.62362	0.479585	0.211065	1.09793	1.28553	1.16099	8.67925
YDL209C	18.645	10.3205	4.779	12.7241	11.719	32.4307	10.7537	22.6557	29.4103	23.1094	24.3666	6.98251	9.66675	25.3981	3.89887	5.98339	3.02477	3.39341	14.2554	1.9854	5.83548	4.03415	2.01215	14.6537	22.657	8.72429	45.8906
YDL208W	440.103	293.362	15.2992	62.8829	72.2086	389.727	132.866	131.3	179.834	141.86	82.0572	31.4622	47.5333	137.031	15.3517	63.8627	26.5465	30.5257	89.7429	9.86377	31.7278	28.3932	4.10119	77.0686	83.1895	51.0403	419.357
YDL207W	19.4878	10.0576	4.98062	6.89443	6.7763	12.4556	9.78242	13.5604	15.8657	9.20677	10.717	6.0385	5.5956	11.9467	3.2792	4.85268	2.81181	3.62248	10.1215	3.53615	7.6753	4.26243	2.16521	6.52484	8.90002	8.54238	39.8396
YDL206W	3.19966	2.17553	1.38885	2.65327	3.76116	8.2142	8.97862	9.06308	9.84396	9.44609	11.5055	5.52036	5.16911	7.12229	2.68503	4.82465	2.62479	3.37323	4.93414	1.66534	3.37492	2.51672	0.68566	3.7862	7.48036	4.93206	23.8575
YDL205C	59.2947	22.4852	4.52308	8.7931	13.0155	44.8877	30.9774	40.4308	46.2123	50.9717	35.1063	11.9076	21.3376	43.2357	7.71562	16.9825	10.3964	9.47035	14.7769	2.66334	6.94989	5.7499	2.94461	10.3393	16.2267	10.5282	87.3309
YDL204W	5.77974	2.82646	9.86177	8.65748	18.8412	15.314	34.6774	26.771	25.6091	37.0354	34.0483	10.0101	10.7954	30.8918	8.5642	12.7854	6.18206	7.20818	43.7708	5.94612	14.0357	10.6178	5.51553	28.6911	60.255	98.5457	278.807
YDL203C	7.39741	5.85906	2.37751	3.15541	5.66321	6.67328	5.92108	4.83958	5.29328	5.15975	4.56766	3.43639	3.96585	5.30881	1.73813	6.6756	1.82159	2.84458	10.3324	2.09994	6.42683	2.91248	0.967379	5.70313	10.0445	3.54748	12.6285
YDL202W	33.071	18.4904	6.21686	6.21198	5.21775	13.9371	12.6237	12.4297	10.6782	7.08921	12.921	6.43292	8.81608	9.082	4.33838	6.39368	3.89717	8.16507	7.39424	5.55912	32.0827	10.8357	2.41458	19.929	10.6447	1.7709	26.0047
YDL201W	33.6683	22.8421	1.96923	8.98635	13.8832	36.791	13.6783	19.5196	19.8644	23.9806	11.9173	7.0712	27.2151	21.7881	14.4165	13.6704	15.2764	13.6064	23.5645	8.43968	19.7097	14.6958	7.01097	17.7974	11.5905	7.40446	82.9206
YDL200C	25.5087	10.7838	20.5584	45.3397	38.0226	122.19	57.4251	114.164	95.2813	87.0523	40.0136	11.7507	24.5505	66.762	6.8013	25.3717	10.31	11.7395	23.7362	3.99181	23.4523	6.16863	1.70341	26.1396	26.4931	3.27945	99.2322
YDL199C	1.2524	0.916212	12.6301	8.54535	10.4452	5.92899	39.2143	31.0438	26.2404	55.041	73.023	31.5568	31.4169	39.7099	14.5383	26.6826	9.5195	12.1258	13.4671	7.32982	10.8603	3.78788	1.93026	5.7203	2.95188	1.86614	44.5552
YDL198C	75.5869	24.2229	9.15349	6.54145	9.29771	139.684	74.5446	57.7255	62.5336	37.4873	63.0015	38.5456	66.4147	40.3128	26.5577	24.4599	50.7107	43.9331	21.5698	32.5843	55.818	24.8348	9.22513	40.7549	41.6462	12.208	82.3364
YDL197C	4.2123	3.71501	3.89494	2.95246	2.5701	5.77588	13.6095	13.6459	11.4407	8.98506	12.5713	6.77012	8.3803	8.27926	4.42941	5.15679	3.49873	5.39928	3.85724	2.94413	8.66754	2.28167	1.37714	4.4574	2.13022	0.757515	11.9851
YDL196W	0.186504	0.191016	NaN	0.25211	NaN	NaN	0.699764	0.795757	0.822666	NaN	NaN	NaN	0.351518	0.676751	0.730367	NaN	NaN	NaN	NaN	0.360982	0.383765	NaN	NaN	0.380615	0.318322	0.804955	0.716382
YDL195W	10.9985	14.0683	7.92967	4.87597	4.87745	5.7533	16.0111	13.2605	12.0397	13.1926	14.5568	13.7355	11.2905	10.1088	7.88269	8.28827	5.39574	5.8517	5.22002	4.6752	4.83773	3.60667	2.02162	3.02341	3.38061	4.93461	16.0511
YDL194W	1.94723	1.40079	23.2294	14.2264	19.2416	8.78629	12.742	14.8856	14.7755	18.0234	20.44	10.4273	9.39368	15.3932	5.21986	7.55288	2.32411	4.91388	5.4257	4.75599	12.9743	4.99825	2.63739	6.3866	6.25134	1.85094	16.3392
YDL193W	15.2775	13.1324	31.3774	33.1162	39.8648	20.0589	77.0764	113.723	117.81	168.353	213.564	76.6842	104.175	161.457	33.119	93.2669	32.2461	31.6293	49.2238	12.5672	30.5379	14.5004	5.56552	33.2937	33.246	9.30194	75.7631
YDL192W	937.05	614.76	64.9199	107.113	137.184	583.135	323.195	482.006	454.463	338.019	262.516	84.0098	140.192	366.972	47.5408	204.001	107.945	109.391	174.782	57.2782	194.874	82.624	20.7793	264.632	180.716	35.9064	375.348
YDL191W	3147.67	2229.28	33.4664	106.613	140.956	1064.09	421.752	556.53	746.037	379.165	193.065	97.9055	199.194	370.802	54.8194	152.623	211.583	169.334	143.788	55.1997	91.875	40.631	8.59974	122.391	199.106	59.6894	593.915
YDL190C	19.4065	12.9959	7.7843	8.73474	9.31917	14.8189	15.6028	25.2955	26.0098	36.7848	28.4429	17.3146	27.6135	35.2093	16.5358	27.6926	18.1175	21.6803	17.388	17.6663	33.7889	9.83797	4.18326	14.3621	5.0594	2.02494	25.926
YDL189W	10.8401	12.8456	0.956345	1.63486	2.5892	5.75207	8.48731	7.83595	11.0647	10.964	8.54651	5.26713	5.40325	6.66407	1.92957	2.64394	3.19092	6.00715	7.43244	2.08077	6.45194	2.91992	1.14227	3.10808	7.64529	3.28661	11.5278
YDL188C	23.9688	18.6955	11.3163	14.0258	13.8996	27.4647	34.7762	36.1041	38.2665	47.5014	41.2086	20.0685	29.6351	38.2692	13.905	36.8632	20.4359	17.6182	35.6106	11.9833	23.2192	15.7532	4.84955	24.6529	25.6943	10.085	84.5553
YDL187C	1.67854	2.29219	NaN	2.5211	3.01853	2.70398	20.643	6.76394	5.34733	7.78739	10.0189	2.43671	1.75759	10.1513	0.730367	9.68739	NaN	0.806825	3.27904	0.360982	NaN	0.93519	NaN	NaN	NaN	1.60991	8.95478
YDL186W	0.368983	0.075582	1.52474	NaN	0.0853131	NaN	NaN	0.314868	1.30206	44.4138	47.0252	26.5835	229.777	273.269	181.633	381.223	422.691	552.298	223.812	318.089	450.537	141.848	35.6107	266.116	55.1682	6.37015	223.65
YDL185C-A	0.539881	0.276471	NaN	NaN	NaN	NaN	NaN	NaN	0.595351	NaN	NaN	0.503831	NaN	NaN	NaN	NaN	NaN	NaN	NaN	NaN	NaN	NaN	NaN	NaN	NaN	NaN	NaN
YDL185W	97.6399	78.2846	38.1568	44.392	65.4874	103.433	73.3838	76.8774	97.2465	76.8219	87.2082	34.7193	52.59	72.8454	20.3474	36.4181	25.8519	22.3533	32.5534	14.2608	26.3051	11.9312	6.08149	34.4471	47.1663	23.6643	100.414
YDL184C	8246.63	5645.98	131.338	303.028	194.815	1331.11	283.243	473.153	794.433	468.263	182.492	98.9502	220.827	378.411	39.6973	137.178	163.932	163.214	166.674	48.9705	73.4152	16.7449	NaN	91.3556	73.4887	13.0766	2163.24
YDL183C	8.05281	3.53469	20.0274	12.3542	13.5209	9.92782	14.5076	13.2254	16.2099	17.9439	22.2572	9.3044	9.1548	19.4803	5.63134	9.8081	4.72139	4.97668	10.1832	4.82434	16.57	8.2254	2.50735	11.869	11.5627	4.82722	36.7006
YDL182W	45.3175	14.8286	49.174	20.6967	21.7891	30.0237	51.0142	26.223	22.3509	15.323	23.7989	13.0574	14.2697	12.8971	9.01139	10.2046	7.31487	6.74078	5.85929	7.28423	8.52457	2.4042	1.4071	9.00288	12.4603	11.3862	112.174
YDL181W	83.2547	25.8982	135.542	88.3557	81.355	231.23	94.875	268.707	294.103	196.808	393.286	136.245	347.104	320.709	118.642	113.207	140.354	145.51	100.135	70.1816	178.674	90.5105	26.2047	161.629	126.218	22.1363	179.137
YDL180W	22.6868	11.1961	10.829	7.43908	9.73784	32.0621	31.9555	27.0746	31.7057	26.7355	24.4106	11.3197	31.1876	47.4775	16.0534	44.3711	24.1005	30.7712	42.7831	24.274	58.4681	16.7071	6.09519	40.9509	20.447	4.92815	58.023
YDL179W	36.9951	21.1496	0.231627	4.00069	5.20998	13.5832	27.6349	9.18382	13.0548	15.8829	20.559	9.41587	12.6777	17.3293	4.21458	12.2283	5.14654	21.242	10.3478	14.3209	27.1278	13.6037	3.16666	20.1789	18.0243	2.75796	12.0141
YDL178W	89.0163	35.4945	6.78522	14.9367	17.4193	62.8564	66.0295	53.6574	56.9204	55.3497	30.6313	11.7542	19.3262	36.7306	7.48936	19.2471	9.27607	9.86119	9.04284	4.7859	9.61941	2.7768	1.36417	5.67698	7.64932	2.66802	22.0379
YDL177C	50.9888	21.8719	14.4597	24.6507	17.4757	53.5487	91.8287	44.5345	50.8032	51.8217	34.4471	16.1226	26.4564	71.8306	13.1552	54.6686	25.6393	30.6216	62.8843	12.5394	48.6326	18.4486	4.2361	50.682	26.6199	7.76711	58.7559
YDL176W	13.6288	9.66127	7.17422	6.92324	9.76781	16.541	14.2223	18.2721	17.3584	20.1228	13.6146	9.12724	14.6706	23.2567	6.74225	16.7377	10.9934	12.017	21.8863	11.6492	29.2343	12.2362	4.20025	17.7155	13.137	4.24617	37.1225
YDL175C	13.9743	7.49116	4.70974	6.26986	5.6371	17.2428	13.7215	13.574	12.9838	11.0448	7.93104	3.32967	5.04352	12.1913	3.02732	4.35231	4.39295	3.34423	12.4152	2.87739	11.3795	4.07508	2.33293	13.9559	18.0659	5.64635	23.7548
YDL174C	17.6545	14.4367	81.9399	81.2154	56.2272	25.4368	48.3706	40.1939	26.6247	40.0376	43.8843	15.4988	17.6895	24.7509	7.44652	7.24907	5.98347	7.69777	7.55281	3.57912	7.53824	3.7906	1.98477	6.69314	4.764	3.61408	27.1385
YDL173W	46.3678	24.4901	109.91	101.085	95.99	52.9703	100.638	79.6057	71.8443	91.9083	79.5835	33.5232	38.2751	78.0893	13.571	38.6186	22.1264	37.4792	61.4613	12.7441	50.9598	25.1385	7.88545	80.4315	122.152	53.2467	119.8
YDL172C	0.384665	0.660579	NaN	0.519976	0.148232	0.800442	1.9891	3.82958	3.11071	7.56921	11.9408	3.11116	4.36425	6.51373	1.00425	2.72458	0.338296	0.554692	1.83165	1.24087	0.263838	NaN	1.50911	1.30837	1.548	0.83011	0.492513
YDL171C	16.6151	26.3773	5.92559	5.82813	7.40467	31.8782	37.9669	43.5627	44.7406	23.9088	36.6216	47.1057	56.0906	30.8212	37.8678	17.6052	32.4613	31.5963	19.2239	20.7977	19.5137	9.89082	7.16347	14.164	11.9764	12.9558	44.1196
YDL170W	17.8395	6.83181	8.0128	5.13751	6.23189	36.7881	30.7751	27.3024	44.7334	16.919	22.6293	16.3588	20.101	23.7822	8.80859	14.7417	14.2225	18.6226	14.063	12.085	27.93	9.52869	3.87976	17.1745	17.276	5.85837	65.3953
YDL169C	0.91587	0.938026	46.6769	26.9893	34.0933	31.1095	42.267	31.0665	32.521	41.5384	50.8968	24.9577	27.274	36.7228	10.7599	19.0288	9.6656	12.6787	31.2991	6.38164	26.5723	13.3181	7.3659	34.2044	55.0242	26.0892	103.955
YDL168W	34.4575	16.5597	12.2307	18.3447	25.8007	67.1403	21.1828	34.2669	37.1794	32.8204	31.8164	13.0606	17.585	31.9314	7.26593	15.0192	9.51075	7.56789	23.3007	5.02763	16.6893	7.53146	4.57543	28.1282	37.006	18.9903	61.6977
YDL167C	52.6849	24.1696	0.588718	7.59422	13.9694	30.9961	39.1517	22.1531	27.2108	23.4666	9.2925	3.45805	3.43843	18.1971	1.17163	9.82194	1.72907	1.72571	11.0995	0.9927	1.82445	2.00027	0.447144	3.60527	5.45277	10.6992	52.2064
YDL166C	75.7415	44.4643	3.21119	17.2275	15.2125	72.2134	20.6042	45.535	56.444	34.1631	27.8304	12.1836	19.5288	36.4693	4.26047	9.29598	10.3881	9.41296	21.9741	3.60982	17.4826	7.10052	0.812989	19.4537	16.8003	5.36637	59.1015
YDL165W	73.5138	36.0046	40.4744	48.0978	46.8165	94.0558	159.761	108.961	93.0855	118.769	109.852	33.1059	80.5562	138.417	29.0815	99.6489	59.2018	68.8743	82.4244	33.09	127.962	48.5779	11.9471	131.709	64.0126	12.4516	114.509
YDL164C	8.62953	7.5598	1.30826	2.5311	2.38425	4.384	13.5926	21.6518	10.2942	11.1355	8.84724	4.15328	6.13762	6.9913	2.28481	4.03641	2.29111	2.58269	3.07139	1.68076	3.96455	1.45144	0.692009	2.60289	1.71372	1.63972	11.5701
YDL163W	NaN	NaN	NaN	NaN	NaN	NaN	NaN	NaN	NaN	NaN	NaN	NaN	NaN	NaN	NaN	NaN	NaN	NaN	NaN	NaN	NaN	NaN	NaN	NaN	NaN	NaN	NaN
YDL162C	0.517197	NaN	0.593665	NaN	NaN	0.178534	NaN	0.367787	0.380224	0.744665	0.958057	0.643549	0.649866	0.625568	NaN	NaN	NaN	NaN	0.568321	1.00104	1.06422	0.288154	0.338176	0.351829	0.294247	0.744076	0.662202
YDL161W	18.1709	12.0067	12.7318	8.57173	12.1973	14.9886	12.2651	15.4867	16.4081	13.5033	14.7835	7.82655	6.54365	10.2256	3.53145	3.09203	2.49819	3.12091	3.71595	2.80558	4.08305	1.95945	0.707569	2.76051	3.69798	6.42802	30.9147
YDL160C-A	18.7425	11.4138	11.3383	21.5694	23.4242	32.2617	36.5864	43.7667	43.5708	62.7235	16.421	2.83638	10.0248	37.2213	2.47964	30.4973	6.01415	8.76551	21.9868	3.92178	19.283	7.62007	1.49048	21.7092	16.427	4.91917	61.2905
YDL160C	23.1052	22.3794	33.0239	31.1781	34.523	20.8265	31.655	32.3718	32.931	45.735	38.7525	24.9988	38.2857	46.6918	33.0394	40.2208	34.27	44.988	39.5288	40.0213	65.7774	28.0004	13.8906	36.9955	22.1695	11.09	154.262
YDL159W-A	NaN	NaN	NaN	NaN	NaN	NaN	NaN	NaN	NaN	NaN	NaN	NaN	NaN	NaN	NaN	NaN	NaN	NaN	NaN	NaN	NaN	NaN	NaN	NaN	NaN	NaN	NaN
YDL159W	7.63367	5.25295	18.0723	9.56649	11.5827	10.4992	7.75708	8.05781	9.55791	7.09837	11.121	6.45607	5.09565	7.86264	2.33548	4.97511	3.46163	4.81593	6.42225	4.30939	15.953	7.17704	2.33971	9.1687	12.554	3.08878	26.7255
YDL159C-B	NaN	NaN	NaN	0.470035	0.803968	NaN	NaN	NaN	NaN	NaN	NaN	NaN	NaN	NaN	NaN	NaN	NaN	NaN	NaN	NaN	NaN	NaN	NaN	NaN	1.18696	0.750382	NaN
YDL158C	31.8687	24.2758	1.37177	4.3079	6.44735	39.1908	29.1455	59.9136	44.3681	34.7004	29.1479	14.1268	28.1556	42.2805	3.90002	14.5781	8.40814	9.47823	32.3925	3.85514	18.8529	12.6508	2.73496	46.339	74.1103	14.6142	59.6753
YDL157C	95.6814	61.0931	8.90498	22.6051	24.9129	125.152	56.2751	146.379	128.896	104.005	87.5025	34.1081	71.4852	95.3991	17.2158	55.3565	22.7426	25.3574	74.829	6.00625	30.5077	19.3063	8.79258	119.974	148.301	40.9242	116.548
YDL156W	1.96133	2.08913	1.21571	1.32562	1.17905	2.39672	5.37199	7.94997	4.4122	3.50168	3.99648	1.97679	2.51372	3.4161	1.15211	1.48182	0.827952	0.848477	2.75866	0.683312	2.42146	1.31129	0.846411	1.44095	4.28487	4.82511	8.81438
YDL155W	35.3748	18.6062	10.894	12.6997	13.8534	21.4441	17.535	30.5753	28.1206	34.7145	31.6987	16.5511	43.9973	123.752	44.6753	156.062	74.3619	136.859	218.007	138.05	453.309	131.393	51.9022	244.848	102.756	19.964	176.016
YDL154W	3.57088	2.21299	3.52448	7.44031	8.44033	7.20747	48.6421	86.3203	69.9768	124.736	124.626	35.1073	36.1378	133.988	22.9353	94.6185	39.4254	45.7529	66.5806	48.8206	98.4216	32.6176	12.18	45.8595	32.958	4.76101	79.0641
YDL153C	78.2342	39.0317	10.1749	33.6779	37.2641	97.8129	22.4245	26.8617	38.878	26.396	11.1334	7.20702	10.442	20.1641	2.6298	6.81764	1.68318	2.81795	10.1833	2.07963	4.07632	2.13262	1.05383	3.35764	6.87701	5.72427	79.3179
YDL152W	0.336319	NaN	NaN	NaN	0.583206	NaN	NaN	NaN	NaN	NaN	NaN	NaN	NaN	0.305093	NaN	NaN	NaN	NaN	NaN	NaN	NaN	NaN	NaN	NaN	NaN	NaN	NaN
YDL151C	NaN	NaN	NaN	NaN	NaN	NaN	NaN	NaN	NaN	NaN	NaN	NaN	NaN	NaN	NaN	NaN	NaN	NaN	NaN	NaN	NaN	NaN	NaN	NaN	NaN	0.456418	0.406196
YDL150W	63.5349	30.6484	2.67219	7.67057	9.47561	43.144	26.9318	24.3148	38.7217	35.474	29.7375	13.669	21.116	29.3899	3.5137	9.50418	5.11843	5.87475	12.7373	3.66102	6.4868	2.99939	1.42706	5.64175	9.27122	5.65181	53.373
YDL149W	2.01455	1.20007	14.4407	9.28108	11.5258	9.79253	13.1118	20.0853	15.0067	22.0502	25.2845	12.8916	13.5993	19.0582	7.96964	11.2599	6.83372	10.0489	8.96767	6.24665	12.3089	5.36001	2.54039	8.72593	7.99951	3.46018	42.441
YDL148C	56.6389	21.1154	5.48793	17.6104	22.635	55.6156	29.4703	22.7198	33.7537	25.7505	9.84046	7.6488	6.29352	21.8463	1.98127	9.73517	2.40269	2.18867	9.72897	1.37093	2.8108	1.8181	0.645078	2.63286	5.39695	5.459	70.0085
YDL147W	113.663	56.3926	128.937	196.301	217.92	288.387	315.317	353.666	366.031	568.316	510.142	245.544	353.552	601.883	104.388	266.512	114.808	180.486	143.651	76.656	190.91	49.8209	15.3392	97.5349	52.2876	11.9119	277.574
YDL146W	7.46397	4.74046	1.57949	5.9748	10.7498	16.2364	15.0193	14.4999	14.8063	14.7692	8.26486	4.28052	7.78055	14.3741	3.10258	15.9488	6.27085	4.69008	18.7404	4.35819	12.2696	6.5514	1.96307	9.36067	9.60789	5.3091	23.7848
YDL145C	24.6971	23.3892	4.87823	6.06783	6.43241	16.049	18.2189	20.6089	18.0685	19.9298	23.2697	16.6927	17.8859	16.4121	9.32403	9.75186	8.91616	9.52483	8.34594	6.54092	9.58773	4.90677	2.6784	4.98093	7.48666	7.91896	25.2403
YDL144C	11.6657	7.29821	8.31131	12.2736	11.4931	35.4092	40.751	28.9326	29.0238	24.243	23.9514	9.33147	12.3474	18.4543	3.37565	8.81905	4.09367	4.72343	4.60972	2.33576	5.08461	1.44077	0.901803	3.28374	3.13864	3.34834	18.652
YDL143W	119.331	74.9513	17.6282	31.5066	38.019	130.044	77.2651	88.6916	100.843	125.357	108.405	44.8781	62.7882	115.886	17.769	61.8052	23.1244	21.4747	44.6181	12.1601	32.1593	12.5105	4.3362	28.8088	20.718	11.4657	91.8364
YDL142C	25.2832	11.2457	7.71138	18.8461	20.7107	23.8638	59.8988	32.6709	35.8468	42.0194	22.6144	6.74141	10.2114	28.047	4.80911	13.1326	1.90589	5.62505	6.58839	2.37689	4.75652	2.29407	1.1336	5.4546	6.53457	3.74134	22.7527
YDL141W	6.59108	6.59849	1.53356	2.80933	4.05009	3.50505	8.35464	7.66391	7.72663	6.75408	6.87462	4.32231	6.21134	5.92524	2.84854	3.78523	2.74162	3.46783	4.50216	2.93069	6.41459	2.72933	1.68892	1.87829	4.56062	3.78014	12.6585
YDL140C	9.86731	14.7228	5.25568	5.85348	8.22027	9.96114	9.12236	8.02641	8.48048	10.3572	17.3796	20.1835	14.6729	8.65062	9.59081	5.894	6.61765	9.11051	7.77449	8.01488	9.05632	10.4413	6.8232	6.44676	12.9036	20.8597	27.358
YDL139C	9.06711	5.72196	5.36154	6.314	7.51746	19.6332	11.5117	21.6879	23.2293	15.2967	14.4207	8.3762	10.3572	18.2783	3.04863	6.27085	4.59116	3.96209	11.6743	1.59541	2.82684	1.83698	0.718625	7.10256	8.12858	5.92936	34.1241
YDL138W	7.35765	5.39046	4.99331	3.73875	5.43257	7.31358	15.4653	9.05122	10.3049	9.12443	9.94841	6.41528	5.71907	9.11045	2.68152	4.62814	2.40881	4.99513	3.98346	2.65066	5.02812	2.73784	1.36953	3.45244	2.79573	1.62255	11.2427
YDL137W	220.947	121.692	193.598	248.071	222.482	459.997	645.959	602.782	638.168	496.521	456.407	127.013	219.496	579.104	69.2177	338.387	155.257	192.946	237.316	102.208	386.614	172.858	38.7007	428.025	295.648	27.0968	390.591
YDL136W	2717.89	1714.85	19.0804	92.7825	130.124	1080.83	408.105	446.847	662.592	363.201	156.813	72.9808	165.746	381.314	35.1485	119.585	110.05	126.258	123.007	36.6866	50.4668	35.6012	4.70372	58.9207	111.982	50.0772	691.34
YDL135C	56.8976	33.6396	39.6732	56.8303	46.0321	68.5509	100.294	158.897	125.264	97.4912	84.8045	25.276	33.7146	107.08	14.4454	26.4852	13.5985	14.8647	20.7666	7.43302	16.6361	4.7297	0.792965	12.7872	13.1092	5.88846	78.8021
YDL134C	77.6467	39.2789	16.5065	35.3638	38.8748	92.2372	88.7746	91.3397	104.962	116.248	58.3513	22.0318	34.2039	73.4727	10.3307	39.577	16.8651	15.5823	29.0562	6.96771	18.1506	5.96321	3.31172	16.2292	26.6518	15.0639	101.677
YDL133C-A	9285.43	7441.94	1191.92	1914.47	864.242	5187.18	1222.19	6581.69	7489.18	3069.53	3095.99	2029.16	6574.15	3651.51	1375.53	416.121	2738.13	4933.13	1347.2	1397.32	2136.33	497.61	88.225	2109.92	1566.85	238.936	3519.6
YDL133W	38.3143	20.628	18.2261	34.1902	24.9083	37.883	37.5205	26.8795	28.5116	23.6712	16.3985	9.09197	10.682	20.9901	4.40221	17.2515	4.81956	9.11823	23.9331	4.35156	21.0107	9.08145	3.4914	20.2647	31.1781	15.8694	47.0473
YDL132W	28.1334	16.2738	9.60995	10.6714	13.9221	20.4384	28.2993	37.9204	40.9216	54.8415	53.558	27.1229	29.7584	47.6214	11.9132	27.3645	11.3429	12.6165	26.0796	6.95863	25.4009	9.95932	3.45222	21.2417	26.9481	8.3011	53.3073
YDL131W	30.8134	24.835	11.4364	10.4283	11.3408	34.4817	30.4898	33.1438	31.6093	20.5267	35.0164	21.4214	25.3117	18.6826	15.2813	9.73341	16.9408	16.385	8.76678	9.84165	13.2452	7.30294	2.19009	8.90059	12.1751	9.40341	64.4749
YDL130W-A	9.1966	9.17756	164.029	257.239	242.623	254.458	249.502	261.091	219.472	235.968	313.196	108.712	124.89	197.658	39.2467	62.3556	46.6615	58.147	56.4881	26.9284	53.8594	28.3782	4.62563	49.0863	53.5293	17.8108	323.813
YDL130W	1082.99	1249.56	17.0703	49.4722	70.3418	333.142	177.26	176.937	226.778	166.246	124.811	75.5603	149.184	115.021	38.9983	49.116	70.7449	56.6002	35.4275	31.2245	41.2114	32.6749	9.33292	27.5008	55.8133	34.0539	294.413
YDL129W	24.5202	7.48365	1.69357	4.84362	11.8585	14.1879	7.24927	4.34669	6.50808	3.4394	1.82206	2.36042	1.98632	3.69664	1.10055	2.98584	0.185368	0.607882	8.33798	0.815918	3.32509	2.34865	1.10255	3.87133	16.3086	12.1295	25.5027
YDL128W	21.8101	12.9029	7.88768	9.82739	23.7171	31.3526	45.68	27.8322	19.9876	19.9312	23.429	8.73634	11.8253	16.4424	5.94753	9.05254	2.62754	4.09287	10.6698	2.12033	6.66	4.9105	2.1489	10.5685	17.9327	13.9695	58.3365
YDL127W	12.4155	14.1439	6.17296	2.51294	2.30263	5.36295	8.59419	14.0223	10.3965	8.41223	12.0527	5.70031	6.6322	7.46835	2.34001	2.19455	1.57653	4.02107	2.26164	2.18458	2.59569	1.33166	0.260472	1.08395	1.69978	0.42983	11.0935
YDL126C	64.933	46.9749	74.6179	118.79	141.111	141.425	124.807	181.297	182.881	247.296	286.34	145.653	185.333	216.249	54.8736	110.605	60.8609	76.1176	74.2099	44.8852	119.523	35.972	15.9335	53.6367	44.9839	15.0399	94.4494
YDL125C	73.5461	73.7395	183.502	136.916	129.176	61.3315	109.652	193.509	214.85	367.837	573.39	180.619	319.55	374.554	96.7622	157.192	71.489	123.358	152.7	39.9577	69.8259	28.0361	7.84611	85.5786	65.1859	32.021	306.535
YDL124W	6.03011	4.56486	18.7336	18.0746	28.415	23.214	18.4443	35.7964	28.0442	36.3332	43.588	9.66455	12.1066	29.4916	2.43845	10.0588	6.74431	7.93936	14.0446	4.31333	11.5988	4.4917	1.41429	13.1087	23.8284	13.4373	57.9057
YDL123W	10.0395	9.09021	75.6565	64.9049	64.5911	37.2174	45.311	19.2449	30.4853	35.6137	40.9677	14.1216	14.8086	16.6308	7.12237	7.55754	1.91941	3.77663	17.9068	4.22425	6.5866	5.83665	3.13952	8.31415	20.8602	41.1326	55.6085
YDL122W	40.4231	23.1908	2.44209	8.07996	13.8789	34.4125	19.6236	21.0188	30.723	31.2888	13.606	19.1456	73.7537	69.4338	47.6091	59.9183	63.4827	85.0254	75.7848	63.925	147.28	56.6848	25.3382	75.7754	47.6383	14.1563	132.845
YDL121C	172.877	86.8487	9.89046	36.2366	34.4688	184.978	65.9411	79.0718	93.8114	56.3199	26.3487	9.44516	15.209	48.1395	3.21362	20.0206	1.80425	5.91672	15.7804	2.6472	3.37713	2.28602	NaN	1.95383	4.43529	5.01755	99.0279
YDL120W	37.9829	26.775	11.3034	8.24039	6.2342	34.7213	24.1918	34.5131	28.1822	28.3569	23.0189	9.6275	15.0249	35.7324	8.03404	16.8837	15.1557	18.2573	27.1809	13.6142	41.2492	16.8512	6.66884	49.7628	38.0167	11.3844	35.3484
YDL119C	17.5181	7.36777	2.29371	8.10353	7.08431	17.4517	33.3638	18.3308	19.2445	21.8661	11.7217	4.47559	5.02169	16.7979	2.34761	9.27851	1.75738	2.01706	6.36778	1.67599	7.12706	1.66998	0.261318	5.84517	2.72847	3.59355	4.73324
YDL118W	0.161539	NaN	NaN	NaN	NaN	NaN	NaN	0.344619	NaN	NaN	NaN	NaN	NaN	NaN	NaN	NaN	NaN	NaN	NaN	NaN	NaN	NaN	NaN	NaN	NaN	0.348603	NaN
YDL117W	20.9091	13.9446	1.03657	2.50402	5.94265	11.2222	8.5575	13.5351	12.716	10.9685	8.66432	7.82247	7.20096	8.99024	3.08304	5.74027	1.77166	3.50595	3.4095	1.88232	2.8111	1.5481	0.545052	1.65392	2.33173	1.09932	11.5179
YDL116W	27.5421	15.3759	3.40112	11.0623	10.3742	22.7944	18.8465	25.5255	27.5712	34.1296	22.9481	17.8552	23.6682	23.8585	9.2828	14.1913	10.7212	13.7948	13.2718	7.75589	16.4327	5.84869	1.99277	11.3452	8.91039	5.60257	68.7215
YDL115C	28.1653	13.2362	51.887	60.3212	55.6748	64.0967	55.991	73.1917	78.7343	122.159	86.7411	44.3486	127.579	210.395	51.6312	212.356	121.863	135.633	171.432	83.5663	249.827	64.4154	21.4857	138.613	52.3253	4.37723	227.391
YDL114W-A	1.07976	NaN	NaN	1.45958	0.624133	1.67728	3.03845	5.75877	1.1907	0.777326	4.00031	NaN	3.05266	1.95902	1.05711	1.27466	2.84881	NaN	2.37299	2.08989	3.33269	2.70713	NaN	2.20356	0.921458	5.82533	3.11061
YDL114W	0.331966	0.135999	0.914513	0.0897478	0.537279	0.412535	1.37009	1.55804	3.22144	37.9506	23.8594	17.1009	76.3329	279.22	61.3603	427.468	148.894	238.679	535.133	165.643	616.818	177	50.6619	567.45	196.154	11.7487	374.119
YDL113C	6.11304	5.67089	47.5015	40.4516	49.2471	27.0789	20.6545	25.3997	26.8939	30.9208	23.1812	12.0668	15.8649	31.9952	6.2668	19.7979	9.28863	13.8976	19.5189	8.177	25.2231	7.64979	2.95073	13.3245	12.6733	7.04493	33.9918
YDL112W	18.8308	12.4579	0.737434	2.7404	3.46596	13.5723	8.32948	7.37058	8.34402	6.70112	5.79167	4.26346	4.22458	6.34601	1.62134	3.60665	1.46901	1.54403	3.04344	1.0224	1.46883	1.16926	0.252044	0.990607	1.46202	2.00258	14.6143
YDL111C	36.3263	41.9446	9.82672	14.5958	17.1191	20.6864	23.8735	26.6549	22.4532	28.7611	24.7162	9.06897	10.0302	17.0714	3.32235	8.37631	2.84881	7.34029	8.98347	2.83629	5.39579	3.48059	1.3616	4.24973	9.21458	5.49246	35.4017
YDL110C	19.1568	11.2712	278.842	230.488	157.381	168.698	130.754	321.149	391.638	397.497	762.827	184.609	310.36	546.487	93.1097	100.402	109.689	149.877	182.437	62.8491	180.039	64.493	26.9175	228.47	176.005	28.1468	181.349
YDL109C	2.97601	1.71856	0.545109	1.32669	1.57382	2.1639	4.33573	4.79542	4.53863	6.10825	5.806	2.89548	5.72844	8.38628	4.71132	8.67081	4.84473	6.16325	9.42788	5.63755	17.7195	3.96879	2.67044	5.29807	2.86392	3.21112	7.84372
YDL108W	32.0763	14.3729	3.68188	13.1885	16.3779	35.7091	33.8485	34.9278	33.7508	35.4076	29.3378	9.72871	24.6864	47.6481	8.89763	29.5039	15.5153	19.3691	24.2323	8.9246	27.5011	6.92508	1.31085	15.1378	8.4402	4.32631	43.3796
YDL107W	18.2425	6.4468	2.00699	7.72086	8.96127	19.9177	11.8085	16.7855	15.6821	30.1258	15.8705	7.28838	21.3108	47.4783	13.6944	29.4475	19.8365	21.1792	37.2735	13.7624	49.1699	15.3917	5.48768	35.8016	13.4292	4.02477	39.0652
YDL106C	6.99724	6.6037	21.6663	8.56723	13.1291	8.27058	16.0134	13.5208	12.8468	17.934	20.9695	14.7695	21.1978	25.1908	19.0517	25.4294	25.9038	32.8589	26.0457	37.9353	65.2811	22.3499	9.19839	26.4664	10.0863	2.29268	48.8291
YDL105W	10.8941	5.52667	3.15541	4.4041	5.41431	9.27845	17.8587	21.9376	15.4939	11.141	10.6559	4.65575	4.6055	11.4527	2.09324	4.56726	2.4176	3.30338	4.19542	2.95593	7.12298	2.80789	0.998585	5.29839	2.51972	1.97743	26.3977
YDL104C	7.44189	2.67797	0.865762	3.60245	5.75487	8.33158	5.1882	7.0799	10.0918	6.37103	4.65722	0.844659	2.17976	5.74741	0.295369	1.42462	0.132665	0.652579	1.6576	0.194647	0.724262	0.588314	0.394539	0.205234	0.514933	1.08511	9.07769
YDL103C	29.314	18.4183	12.5626	18.6234	25.3048	39.9576	71.7405	106.12	75.2533	92.7555	94.5302	33.9654	91.3285	176.684	43.4477	203.374	96.1384	110.474	225.576	71.6904	297.265	87.304	39.4853	265.221	143.138	9.72514	139.387
YDL102W	9.5851	5.37733	2.95967	5.15241	5.52966	8.55239	14.7919	17.5784	10.8378	9.03907	9.58725	6.83522	7.04317	11.424	4.28043	6.96998	3.54934	3.07152	6.40578	3.14626	7.99685	3.2479	1.13619	5.03328	2.83823	1.69348	13.7796
YDL101C	17.4821	10.8738	1.37444	3.45302	3.36837	17.1122	19.6179	36.3587	25.2642	25.6881	20.702	8.19461	9.62914	21.6521	4.76728	11.4025	5.0547	6.21601	8.5086	2.85836	8.86989	2.80193	0.548056	5.37601	4.83676	5.34027	17.0942
YDL100C	141.008	91.3865	46.5668	49.2147	59.5933	215.268	243.823	271.477	271.48	317.267	358.191	135.583	199.979	321.99	59.0672	190.473	52.1452	60.5005	96.9049	22.93	60.7646	20.5742	5.4413	59.3224	49.0216	27.1871	172.366
YDL099W	23.9347	22.2405	22.5159	18.2448	19.2788	35.0986	22.6196	31.7372	37.3086	30.0566	45.1146	20.6011	17.4115	31.4531	5.63792	6.79817	8.07163	10.1207	10.7444	3.83147	10.2449	5.41426	1.5297	5.38649	9.52174	6.60204	93.0878
YDL098C	28.8269	10.7753	7.97034	12.515	11.068	26.1484	42.8292	33.4422	31.0926	37.8697	22.9966	8.64006	16.4583	36.2669	7.82804	16.1456	10.2703	10.468	16.7631	5.70166	27.9263	7.20976	1.44462	24.9059	11.4922	4.31373	29.2982
YDL097C	40.2764	36.034	52.6192	51.4478	56.4302	79.7562	94.8462	118.019	102.247	178.588	245.665	107.655	116.534	161.463	37.6769	76.3856	46.4127	68.7563	60.0639	36.0567	84.0401	33.0291	10.824	48.0276	38.7987	12.0096	117.297
YDL096C	NaN	NaN	NaN	NaN	NaN	NaN	NaN	0.401529	NaN	NaN	NaN	0.351295	1.06423	0.34148	0.368534	0.444376	1.48974	0.814227	0.20682	NaN	NaN	0.31459	NaN	NaN	NaN	NaN	NaN
YDL095W	40.404	40.751	12.5229	8.78069	11.2786	28.6477	51.4258	57.6778	44.1957	42.6104	58.3052	27.197	37.2489	42.5906	19.2012	33.1598	18.5939	23.5439	23.8663	23.6403	70.8557	32.907	14.4147	46.4742	23.0297	6.92773	36.2701
YDL094C	0.724076	0.370796	NaN	NaN	0.279024	0.624869	NaN	0.257451	0.79847	1.21629	0.447093	0.225242	1.13726	0.875795	0.708886	2.27939	0.955189	1.56619	1.19347	0.467153	1.24159	0.806831	0.71017	0.985122	0.411946	0.260427	4.86719
YDL093W	10.0923	8.19008	1.32936	3.13104	4.14411	7.08185	26.6926	29.1778	19.3393	21.4789	18.2353	8.8008	12.5252	18.7107	5.18325	13.6717	5.67464	6.08372	9.30219	5.17698	14.9225	6.22203	2.92086	12.1551	14.2603	7.43826	13.981
YDL092W	191.059	89.6217	33.1604	45.6542	45.1753	185.718	127.505	117.307	122.505	114.738	73.1621	27.0904	35.2475	108.625	16.9425	47.4484	21.3564	30.7911	43.3999	13.7762	41.3526	13.063	3.5589	46.9944	39.303	12.3481	105.874
YDL091C	8.77307	7.37256	13.7884	15.3256	19.6602	15.608	29.2873	31.0014	31.4544	37.1821	36.4195	12.6798	22.3862	41.3842	10.3949	17.8452	13.7692	12.067	14.2379	7.48879	13.4234	5.26386	2.0298	8.90607	6.45021	3.39811	53.3988
YDL090C	16.5264	6.66346	6.05071	10.2069	8.23509	18.7866	48.9106	38.9037	31.8402	27.9657	22.9601	5.93868	12.352	28.2606	5.39322	13.1183	5.38768	7.80678	10.6977	2.02217	13.1919	3.49253	1.49048	10.6608	3.64744	3.58689	18.4236
YDL089W	4.6107	4.11571	2.62192	3.20205	5.08572	8.62963	16.2677	13.5361	11.195	20.2201	20.7645	9.63201	13.075	28.3956	9.52489	40.2476	14.9548	19.0311	41.4148	9.49717	37.514	14.9181	5.06149	39.7096	17.3272	3.28621	57.5986
YDL088C	43.7457	25.8576	14.9572	10.5371	17.7093	23.7356	26.4826	14.3958	15.909	14.4621	13.5776	8.68609	15.7153	24.134	10.8589	44.225	13.7109	22.1457	54.5474	24.3953	75.5705	33.318	11.7914	48.1993	41.3698	13.2232	90.9426
YDL087C	5.71615	2.64652	1.07857	3.81051	2.89674	3.73013	5.28829	6.34784	7.59867	7.7792	9.7183	5.40753	5.90336	7.5295	2.60646	4.43697	5.16483	5.75864	5.07657	6.66852	20.4626	6.54395	3.53278	6.23222	3.87575	2.02775	5.11311
YDL086W	52.6364	44.6309	18.564	17.0036	21.5531	24.192	59.1352	77.1507	67.5397	56.9207	83.9115	17.0494	27.0951	44.421	10.8489	18.3848	13.2355	14.5759	11.8476	6.08663	14.7904	5.75677	2.6437	9.62652	7.53982	4.03946	42.1332
YDL086C-A	3.39567	1.44909	1.46164	NaN	0.654263	1.02565	1.59257	0.603678	0.312046	2.24084	0.786267	NaN	1.06668	1.54019	0.277036	4.00857	0.746585	0.612074	0.932831	0.273848	0.873396	0.47297	0.277538	1.44371	0.241486	NaN	0.271731
YDL085C-A	68.9796	41.7191	18.4294	23.311	16.4988	69.2789	44.6226	98.3164	102.952	87.3309	95.8334	31.6319	44.8313	100.875	18.6297	13.3377	24.3181	37.301	28.0976	16.6889	55.0619	22.3632	4.08262	37.6203	18.7764	5.13305	32.5487
YDL085W	0.375741	0.0769663	42.957	63.2352	36.3575	81.8303	147.675	104.527	70.5218	95.3776	119.229	32.1898	40.6499	82.6231	19.938	26.0814	13.3831	13.1663	34.517	8.79976	41.209	24.9327	11.6454	53.2931	81.5103	37.0559	117.193
YDL084W	337.014	180.88	24.3389	56.5809	59.3722	255.992	152.743	207.671	267.431	213.113	130.332	52.1685	87.4549	188.938	32.891	98.2826	38.1435	44.2761	104.799	25.1395	77.1565	35.8245	14.2246	123.543	144.213	45.9563	187.926
YDL083C	1550.69	1440.15	8.45561	50.092	84.5833	505.659	317.012	271.883	332.919	232.224	92.452	51.6681	90.7909	191.381	27.9847	108.003	78.7075	61.8207	64.5015	30.3264	30.0793	17.4123	4.42797	39.4009	69.5321	35.5887	421.626
YDL082W	824.351	672.863	10.4996	28.705	52.7468	284.059	122.299	125.388	165.419	88.2049	46.5377	17.4188	33.641	85.8409	11.2705	31.2703	21.2915	24.63	26.7641	11.4495	18.7248	10.9504	3.42426	18.0054	20.4756	16.2893	231.369
YDL081C	2835.93	2075.59	44.8966	149.287	204.451	1100.97	238.116	311.164	478.151	296.395	161.246	75.3316	158.875	222.284	32.2863	102.306	113.943	101.192	82.7252	35.997	93.5023	41.6611	17.3007	96.3584	147.916	39.7211	367.129
YDL080C	15.6389	9.61031	2.08464	2.13673	2.99379	12.3642	12.3032	15.9282	20.5464	20.4348	17.5063	7.90933	20.4111	33.3161	13.0388	23.9803	22.5383	22.2604	18.8478	18.5521	37.4391	12.7043	5.60763	21.277	10.0454	2.32249	38.0446
YDL079C	0.899085	0.711555	16.3246	26.0748	17.5752	18.7486	9.89009	11.2468	10.5455	19.5942	15.5191	19.8321	63.3923	43.9686	33.2884	75.1641	67.7131	87.3364	66.6423	65.8109	170.37	61.7499	20.362	74.0608	43.5251	4.49781	95.7555
YDL078C	100.609	46.3603	164.909	263.052	214.074	258.281	612.995	320.743	305.546	409.931	299.494	86.9344	183.106	321.034	50.5631	178.118	58.6904	58.8232	121.171	26.2027	70.4387	25.4187	8.30596	98.949	103.825	60.2312	264.239
YDL077C	8.51881	4.1023	1.21108	3.27503	3.23004	2.71134	7.2209	9.5453	6.72236	12.4061	9.22928	5.39723	4.97147	7.40881	2.52498	3.50591	2.062	3.46551	4.31545	1.21015	3.37713	1.60021	1.07315	3.22979	3.86837	5.05972	12.871
YDL076C	33.0334	14.3877	12.4529	18.5194	15.1146	35.6493	28.5717	32.4912	40.3385	32.4422	19.71	9.73505	15.7289	53.4977	8.85106	73.0659	14.4951	21.6612	163.153	20.1905	136.087	44.5193	15.8244	258.444	184.098	20.7105	102.176
YDL075W	1901.94	1917.38	16.1123	88.9685	109.149	807.658	813.085	416.606	597.448	328.524	264.414	131.809	246.109	325.462	60.6077	111.881	100.932	125.085	91.2633	60.7562	74.218	54.9493	12.3553	105.706	165.71	41.3987	599.917
YDL074C	47.8499	27.0066	11.5896	13.2133	16.4091	28.1253	19.1063	28.2204	27.0447	34.637	20.2212	11.1979	15.1138	26.0177	7.10571	13.6812	6.94931	13.0404	18.5557	8.1002	27.7614	10.9083	4.24819	16.544	19.231	8.33662	81.4438
YDL073W	19.3491	9.15133	1.86477	3.71638	3.13017	15.7023	11.6438	15.9959	17.5934	18.1729	10.2627	8.12473	12.2478	19.9143	6.28042	16.621	7.14371	9.73105	18.1492	9.03004	28.1142	8.98162	3.1459	15.897	13.7218	4.62951	31.0808
YDL072C	49.0762	39.6546	63.7201	72.049	70.3373	101.541	88.8598	146.747	154.371	185.194	182.749	48.8025	62.7391	129.91	13.7839	64.3452	19.8998	18.7073	68.2933	13.6253	25.4526	13.2791	3.15631	34.4793	52.0082	48.1789	158.184
YDL071C	0.328248	0.504283	1.13034	1.33114	1.32815	1.86961	3.38686	2.45093	2.53381	1.41784	10.9448	3.67595	3.71203	2.9777	2.57089	1.93748	2.1651	2.13002	0.901737	2.22365	3.37713	0.274322	0.965831	3.68436	1.96086	0.70836	1.26083
YDL070W	54.4511	34.3291	37.3684	41.2726	87.445	85.3811	114.317	106.848	98.2822	150.512	147.96	73.1667	83.8088	127.158	32.0607	88.6874	36.8473	45.8337	65.6546	30.6354	93.0825	40.0859	12.8475	70.0416	88.8811	17.5289	288.818
YDL069C	17.0368	9.13556	2.45726	5.90814	4.84653	21.7074	26.2716	23.0251	25.3775	22.3464	14.7055	7.99121	14.1219	29.2915	4.01702	10.951	9.88413	9.26095	11.5658	4.48873	12.8478	4.47265	1.39976	8.55557	5.32843	3.46481	35.1183
YDL068W	NaN	0.191016	0.642238	NaN	0.21561	0.772565	0.349882	0.795757	NaN	0.268531	0.345481	NaN	NaN	NaN	NaN	NaN	NaN	NaN	0.819761	0.360982	NaN	NaN	NaN	1.52246	0.318322	0.402477	1.79096
YDL067C	187.717	83.3468	214.293	140.509	144.279	501.395	131.497	327.52	436.63	291.938	689.119	232.3	604.494	418.74	202.19	280.127	292.288	245.544	236.33	136.993	378.52	178.881	46.9501	410.303	264.95	48.6998	348.042
YDL066W	103.773	33.2074	27.995	18.6173	22.3349	105.931	138.517	136.197	116.861	55.9784	64.5784	50.9657	68.2732	53.0121	37.6908	23.1459	34.8232	36.6174	20.9144	26.472	37.4909	17.0253	7.78594	28.9853	32.3219	17.3375	51.157
YDL065C	28.4705	14.5183	45.7243	35.6555	32.0837	44.7209	35.0086	58.4406	60.153	63.5549	62.5995	30.365	53.2094	99.1844	25.5309	64.1119	31.719	51.2322	159.644	32.0674	179.81	75.4787	21.94	184.193	149.249	12.7784	219.061
YDL064W	29.8643	33.6455	7.60117	12.6374	12.3088	26.4897	50.4229	40.4426	31.2145	56.8334	34.6356	19.3879	26.6753	45.7021	9.1527	48.1304	20.8973	23.592	37.6675	15.079	67.596	28.8646	8.65988	44.7825	33.9073	8.40618	59.1015
YDL063C	59.0687	30.7225	2.50276	13.1739	18.523	39.2752	22.9311	24.0329	34.7547	37.8149	16.4618	10.6056	13.6362	30.9278	4.91616	13.7277	4.00944	4.14456	10.8542	2.4298	4.28259	2.31915	1.36087	4.92165	2.76289	1.99618	82.6724
YDL062W	1.1558	0.295941	NaN	NaN	NaN	0.149616	0.271035	0.308216	0.637277	1.66413	0.535252	NaN	1.36151	7.60153	0.848666	11.5976	0.762357	1.25001	13.3355	0.559267	1.48641	1.44889	0.283401	2.35874	0.246587	NaN	11.9313
YDL061C	880.614	1251.23	50.8157	112.874	116.089	463.271	172.427	284.824	370.287	187.823	205.812	109.723	162.087	190.35	54.265	50.9863	94.5609	102.764	80.9041	66.3431	77.337	60.76	12.0023	118.992	196.44	60.5835	726.899
YDL060W	58.8162	32.1701	1.52216	8.54106	11.4227	45.3454	15.3655	17.8062	23.6842	15.9859	6.5024	3.49425	5.43984	14.9546	1.12008	4.84983	1.50926	1.57479	5.82872	1.20785	3.1567	1.73842	0.61206	4.61659	3.19532	2.35671	40.2999
YDL059C	9.35643	3.25287	2.66032	6.26582	5.95407	106.85	41.2246	56.036	63.421	39.0549	39.116	18.5848	32.5191	52.7951	8.73996	29.9944	15.4003	12.2543	22.1661	6.97797	37.2685	15.4952	3.19923	42.9188	25.4924	5.55722	72.3726
YDL058W	7.54869	6.51119	1.65805	2.1992	2.67495	4.63912	3.41677	7.16004	6.77057	4.30459	5.96584	4.5231	4.4841	4.86308	2.58087	3.19127	2.41775	2.62635	3.63766	2.01947	6.08422	3.88662	1.48299	3.20261	4.26207	1.7798	15.5323
YDL057W	9.29121	4.15126	3.86514	5.22611	6.41586	15.8857	14.3888	16.7617	19.3914	18.4054	13.7457	7.68152	9.28478	12.4448	2.80825	8.68626	2.79686	4.5859	5.41316	1.6897	3.07945	1.25071	0.489276	1.39983	1.49002	0.269134	14.3712
YDL056W	10.7743	7.98649	1.60944	3.32519	6.65442	8.38103	7.3836	7.76674	9.16868	7.86274	7.24516	5.18813	6.11996	9.8632	4.14225	8.36321	2.92054	4.78871	16.0831	5.18965	17.2096	6.24955	3.32945	15.3615	14.023	1.85796	25.8422
YDL055C	749.835	401.314	13.4657	86.8734	172.506	800.64	323.1	267.557	360.098	212.807	110.439	55.7444	177.206	392.263	73.1275	802.153	134.421	142.688	1133.27	99.4894	550.649	311.644	109.723	1309.23	839.5	86.099	778.66
YDL054C	12.9749	6.55809	46.7106	38.096	41.1031	51.1725	128.185	139.119	138.713	230.12	278.74	99.8559	129.816	149.191	47.8413	108.511	37.4557	48.1113	48.0494	23.727	46.1148	17.462	7.02393	31.2933	23.9428	6.18179	136.407
YDL053C	47.5386	39.8772	24.3084	33.696	42.4612	70.7042	66.6281	67.5324	69.0863	72.5755	88.8778	38.4971	52.1797	73.8422	20.3011	67.968	37.2489	36.7409	41.9356	21.5619	59.6899	27.2848	6.92352	36.9156	39.91	6.90271	129.642
YDL052C	21.5952	32.8309	6.04211	4.83487	3.66678	10.9722	9.49515	14.253	17.2652	16.421	26.127	10.9583	9.66675	18.2433	5.54983	5.25796	2.31466	4.08721	7.11897	3.65732	5.55449	3.38391	0.926647	5.23346	6.10466	7.28166	26.6994
YDL051W	271.235	148.453	14.8459	36.7751	42.4501	225.156	94.4048	97.6821	141.15	147.692	66.3674	33.9904	100.03	200.267	36.2405	167.423	71.7776	75.2452	184.513	51.3614	196.846	80.3834	27.7035	237.705	111.263	14.7575	319.776
YDL050C	0.165447	0.3389	NaN	0.223646	0.191267	NaN	NaN	NaN	NaN	NaN	NaN	NaN	NaN	0.300172	0.323953	0.390621	NaN	0.715732	0.181802	NaN	0.680873	0.276535	0.32454	0.337643	1.12953	NaN	NaN
YDL049C	2.82183	1.95277	0.52525	2.16496	4.14387	11.0572	8.01217	10.5756	8.57836	10.322	4.80334	1.56581	9.9183	28.7808	7.46658	51.1379	10.8657	15.5066	109.616	12.2519	92.7455	44.9981	12.5666	118.755	69.6403	17.7748	112.198
YDL048C	2.42342	4.32218	1.87047	7.51195	52.7958	7.70205	18.8124	11.0531	8.38583	13.0546	15.2476	7.79861	6.93013	9.47589	3.84521	3.65003	2.75598	2.34982	3.03028	3.154	1.37561	2.51416	1.0655	2.3023	3.99361	2.52471	32.4196
YDL047W	27.7485	24.9852	24.228	21.2435	26.1496	23.8331	16.4063	23.8472	24.9437	21.8698	33.0089	17.4274	21.6882	21.3545	6.82378	9.15955	5.37804	10.8094	10.7659	5.85438	19.754	11.9796	4.38545	22.41	44.106	12.629	36.3702
YDL046W	30.8911	40.333	107.999	88.4558	112.179	83.8832	122.982	100.361	105.575	123.416	284.148	132.259	184.668	106.102	51.9442	67.088	65.6372	65.2879	43.7912	35.1439	55.3151	35.0786	10.6389	41.3865	48.9008	20.6096	191.118
YDL045W-A	34.4062	26.0459	6.62308	10.1107	14.5761	13.7211	24.4553	23.7069	21.2094	20.6153	17.8139	10.7694	14.5001	31.7932	10.461	29.264	15.2233	31.4326	48.1396	22.3357	73.435	39.6482	7.12636	74.5768	64.1949	14.7575	102.196
YDL045C	11.6277	9.78725	19.56	20.4151	18.541	21.3839	22.9418	22.2397	18.4229	24.7276	17.5779	10.8512	13.7287	24.7334	6.80407	17.513	9.52078	13.2982	15.5674	8.40723	34.5138	11.9513	4.71905	18.6836	14.7133	5.04736	35.0374
YDL044C	40.054	12.1497	4.64567	10.8161	12.3157	29.0982	23.2144	27.0936	27.3942	24.5149	14.9943	5.73065	9.55715	25.9114	4.099	10.6539	3.19118	7.04371	8.43461	2.79126	9.38092	5.20964	1.27755	9.49381	11.513	3.21252	25.2846
YDL043C	39.9552	11.8044	2.38133	10.5943	13.5907	43.0481	36.469	38.6851	27.6225	26.2195	16.7953	5.01944	10.1374	29.8328	3.6108	9.97765	3.85176	6.3156	8.18993	2.82566	10.5931	3.98127	0.753614	8.31082	6.55719	2.48722	36.1545
YDL042C	6.66844	5.07567	2.25867	2.61066	3.74923	8.26425	8.47672	10.8056	6.42936	4.14482	4.18504	3.46865	2.40381	4.09897	2.14051	1.0324	0.865269	1.41875	1.52158	1.48112	2.62432	1.82719	0.929234	2.37969	2.239	2.59501	12.3872
YDL041W	NaN	0.178066	NaN	0.235018	NaN	0.720188	1.63081	0.370904	0.383446	1.0013	0.644117	0.324502	NaN	0.630869	0.340425	0.410483	0.458707	NaN	0.573138	NaN	0.715494	0.290596	NaN	NaN	NaN	0.375191	NaN
YDL040C	19.9636	19.5373	1.90042	4.60579	6.10263	10.4613	13.9544	20.834	17.2519	19.6232	16.579	11.6441	12.7081	15.498	6.38964	8.78097	7.47021	7.05854	8.41093	4.45844	11.109	4.93299	2.30632	6.95347	9.00982	8.18135	21.8434
YDL039C	47.4521	25.3536	14.6548	21.9528	29.2643	17.5071	60.1909	21.3511	16.6808	24.2651	34.6533	20.8451	17.0378	28.8611	9.5397	20.7884	10.0971	10.6653	15.4197	8.25567	4.16706	5.3768	2.36046	2.33597	4.85908	3.48353	88.8355
YDL037C	51.4446	21.4588	7.73028	28.6991	35.0659	15.24	63.6381	23.9453	20.0791	36.9005	47.9368	28.1656	19.662	36.5425	17.7468	22.2309	9.70673	12.3429	13.4986	9.20358	5.51735	5.21129	2.93566	2.79966	4.25719	3.63331	48.4303
YDL036C	29.8649	16.7459	4.88267	6.7683	9.7327	24.4576	16.7913	17.8659	20.2291	14.4821	10.26	5.87187	6.34707	14.7117	1.90873	8.26462	3.9748	4.2171	8.86156	2.7444	8.844	6.6655	2.34678	10.8512	20.0412	3.53798	27.7424
YDL035C	17.9205	10.9619	11.7499	10.521	19.1601	27.0661	39.1501	26.8	27.0148	27.8947	25.3914	15.6297	18.0083	26.4832	9.35392	18.2104	11.4881	15.0389	12.3976	14.2955	41.1847	15.2436	7.52116	24.858	32.1247	5.99715	35.6606
YDL034W	0.356791	0.182711	0.614314	NaN	0.206235	NaN	NaN	NaN	NaN	NaN	NaN	NaN	NaN	NaN	NaN	NaN	NaN	NaN	NaN	NaN	NaN	NaN	NaN	NaN	NaN	NaN	NaN
YDL033C	10.3559	5.57969	5.23931	8.22674	5.16328	7.52234	10.6806	9.63285	10.7163	11.3066	15.4557	7.23685	5.08776	10.2403	1.92202	4.63511	1.81288	1.69858	3.99094	1.04495	2.62576	1.39458	0.19255	1.70275	2.93191	3.17745	9.23756
YDL032W	NaN	0.202036	NaN	NaN	NaN	NaN	0.370068	NaN	NaN	NaN	NaN	0.368185	0.371798	1.07369	0.386252	NaN	NaN	1.70675	NaN	NaN	0.405905	0.659429	NaN	NaN	0.336687	NaN	0.757712
YDL031W	39.3831	27.0242	7.37671	14.1723	17.0258	37.9049	9.62176	13.0948	18.0351	14.0871	11.4848	6.88165	7.53152	12.8929	2.33923	7.10019	3.20634	4.36625	9.8684	2.27245	5.59464	4.61335	2.06063	6.85184	12.832	9.11232	46.6799
YDL030W	27.9335	10.8027	7.3174	17.7047	16.7493	17.7646	18.4825	20.4409	21.5582	23.6975	16.4608	6.9227	14.0541	27.548	5.29551	20.7978	5.91222	7.68839	23.2227	5.01024	32.2767	11.753	3.86514	17.1886	13.782	2.00102	39.5494
YDL029W	88.5515	39.8795	26.4923	73.2919	63.8908	95.3881	135.49	139.45	135.971	141.287	112.845	25.7879	42.7113	113.753	12.6044	43.2473	16.4315	14.7163	36.4605	8.91404	28.6453	12.1591	4.31175	36.3138	42.2507	16.2634	57.3928
YDL028C	9.33253	6.56447	4.98679	3.69761	5.89051	9.05365	6.33904	11.3851	12.8938	17.1052	16.0457	12.063	28.3053	53.9101	25.5724	67.6218	45.2123	63.5757	90.7336	71.0072	203.952	59.9744	29.6167	91.8353	53.0495	9.31749	103.473
YDL027C	7.99178	5.63974	14.5991	15.3482	12.619	20.9932	70.1177	35.5539	22.892	34.2393	29.7885	16.0077	35.9116	36.4256	18.0336	43.6048	24.8137	40.897	39.4108	24.7114	74.1003	33.0686	7.55153	53.4037	33.1025	12.4089	89.5648
YDL026W	0.591793	NaN	NaN	NaN	NaN	NaN	NaN	NaN	0.435064	2.27218	0.730825	0.736369	3.71798	8.94743	3.09001	17.2324	7.80683	2.56012	12.3555	3.05446	10.1476	5.60515	1.93476	24.1544	10.4373	5.10837	37.5067
YDL025C	15.5601	10.1168	20.5909	15.0495	20.2034	37.154	38.549	23.6805	26.9585	20.596	18.8485	9.3724	12.3286	13.9055	4.7221	7.95583	4.53241	5.85955	6.67953	5.37113	14.1394	4.25178	2.46253	8.4949	11.0516	5.63209	26.8384
YDL025W-A	NaN	0.600337	NaN	NaN	NaN	NaN	NaN	NaN	NaN	NaN	NaN	NaN	NaN	NaN	NaN	NaN	1.5465	NaN	NaN	NaN	NaN	0.979723	NaN	NaN	NaN	NaN	NaN
YDL024C	0.262458	0.0448013	6.77842	7.21389	8.36924	2.76328	5.00578	7.09225	7.42855	9.63619	13.2889	5.63346	6.38954	12.8568	3.3832	7.48759	2.07738	2.08157	25.777	3.42894	16.1116	11.1864	6.00641	11.7837	14.26	46.5381	76.9538
YDL022C-A	NaN	NaN	7.66043	4.34358	3.2861	0.511941	5.10069	2.10924	2.18056	3.73678	7.78373	3.69072	1.86347	5.38139	1.69392	4.96041	1.30427	0.534643	5.62952	0.239205	6.61185	6.19704	1.45457	6.80981	8.43745	10.1347	27.5332
YDL023C	0.958667	0.589116	NaN	1.81425	0.221655	0.794226	1.07908	1.2271	0.845732	1.3803	0.355167	NaN	0.722748	NaN	NaN	NaN	NaN	NaN	0.842744	NaN	0.789049	NaN	NaN	NaN	0.654494	0.827524	0.736468
YDL022W	5.23354	13.6148	119.125	54.12	77.8064	30.5134	41.0397	39.4123	37.9749	42.2731	86.8638	33.3094	53.9562	64.8524	39.6578	56.9628	56.889	61.8086	43.1315	51.0531	99.7201	36.1273	18.1709	57.3545	25.7256	21.7974	125.138
YDL021W	6.70698	1.27956	21.9637	60.975	58.0004	49.9134	80.1813	98.475	79.9067	99.9761	41.657	14.2365	26.0259	99.734	10.3	59.9252	14.5728	14.5073	65.6794	10.8179	41.4023	15.6065	5.41732	75.013	49.044	7.09496	64.5318
YDL020C	18.703	18.1681	146.338	108.687	64.0628	52.7944	52.8111	62.277	81.1378	112.879	167.084	71.2562	87.5095	94.2426	29.5236	46.7981	31.8456	43.7081	35.9339	16.346	33.8824	11.0219	3.93352	18.3368	13.4928	4.74348	99.2432
YDL019C	5.20876	5.66205	12.2145	9.33042	8.7923	9.71272	8.30289	11.0098	13.2498	8.7879	14.8874	9.18511	8.7332	10.4359	5.31848	5.24356	3.62535	5.52964	6.93508	5.00989	17.4577	12.7921	6.08032	13.8581	23.6163	8.72348	23.1374
YDL018C	40.8494	19.9891	5.62668	12.3935	7.1361	43.1491	72.0355	147.955	85.6883	66.396	72.6427	16.4347	24.6374	77.0777	9.42044	24.0041	11.2566	9.42486	32.9174	6.67656	27.8314	14.4141	4.27359	36.6806	27.7335	5.87688	50.9075
YDL017W	15.5482	6.45244	7.78776	10.9727	16.6673	16.4778	28.7895	43.939	34.1131	49.3082	45.9326	16.0552	29.6853	49.897	9.01457	26.3161	14.7039	13.2777	19.6145	8.44186	25.8437	10.6651	3.32717	17.5548	14.7506	3.39887	24.5093
YDL016C	47.3278	50.3451	4.1968	14.0033	14.3242	18.7213	92.2164	25.5667	19.2634	40.9443	27.4674	14.4066	12.6338	25.4284	9.94312	35.0089	9.64646	9.66592	11.3833	4.32463	10.0311	3.73459	1.59378	7.04704	5.20031	3.06839	131.467
YDL015C	120.916	79.9934	14.311	40.0376	47.8917	64.2148	102.467	69.52	85.4012	112.645	66.7189	22.7777	38.294	69.0569	13.9498	55.2898	15.4898	15.6955	26.5302	10.2143	22.3966	5.18214	2.32918	14.1354	7.99387	11.8155	157.351
YDL014W	157.994	182.38	7.96923	26.2102	45.4095	92.1072	24.7584	42.2989	58.4896	48.8104	40.6677	16.4605	24.2848	38.583	3.79657	16.0964	11.8816	8.38803	25.7737	6.90047	7.9795	5.95899	2.69922	6.76521	15.4794	20.9215	123.969
YDL013W	20.0853	7.86248	19.1428	34.8887	40.3572	25.3576	18.4986	22.1657	26.8561	19.3905	14.0366	6.176	9.29255	19.8714	3.04516	8.59365	4.0159	3.86495	9.63549	3.9708	13.4813	4.20333	1.75252	8.84624	8.52795	4.8557	22.3061
YDL012C	18.046	27.2375	30.7442	19.5152	17.3486	17.5079	32.4289	29.583	38.9624	33.9145	81.9878	26.5911	35.4447	38.2552	17.4815	24.667	13.5318	27.1183	46.7567	17.2803	51.2042	30.1628	13.4143	114.749	106.343	12.7079	82.4503
YDL011C	NaN	NaN	NaN	NaN	NaN	NaN	NaN	0.405247	NaN	NaN	NaN	NaN	0.358028	1.03392	1.11584	1.79396	0.501179	0.821766	0.834941	0.735333	1.95436	0.952508	0.74524	1.55066	NaN	NaN	0.364824
YDL010W	11.761	12.2267	40.1952	41.9567	41.5048	43.1321	56.7352	134.696	82.6921	93.8353	104.508	43.4077	58.5005	110.22	29.7813	39.6682	37.5625	48.5834	31.2887	28.0694	62.0475	21.2836	5.37729	40.9654	20.8281	6.10655	155.396
YDL009C	0.189958	0.583661	0.654131	0.513557	NaN	0.393436	1.78181	NaN	0.41895	0.273504	0.351879	0.709096	5.37042	1.72321	1.48778	8.07282	4.51061	3.28706	5.63585	5.515	5.86307	4.76254	1.11786	5.03963	1.9453	NaN	7.66131
YDL008W	44.4914	22.5307	18.7255	33.5792	28.0033	75.1273	72.5689	112.053	103.032	172.426	86.9946	55.8221	313.995	464.145	138.902	426.012	403.347	453.912	500.301	215.284	598.627	194.587	42.6672	578.077	205.663	22.9364	329.687
YDL007C-A	NaN	0.488646	1.64293	0.322466	0.827339	0.494082	21.0336	23.4101	26.8323	123.649	129.475	49.4224	186.591	293.875	133.589	574.485	250.496	365.323	445.888	203.157	615.541	249.602	48.6659	588.582	181.184	10.8107	662.487
YDL007W	83.4203	44.2783	67.7429	110.358	123.567	187.329	164.317	237.619	234.291	370.039	331.354	126.763	171	343.575	43.6553	165.216	54.251	76.5931	106.129	37.3509	135.22	41.3363	12.4955	95.5884	87.7784	21.5298	168.939
YDL006W	41.322	17.1373	12.7764	40.8114	22.5396	61.1751	33.5738	82.1013	94.9859	98.6708	71.2891	25.3917	37.1587	114.172	15.9541	41.5665	20.7296	19.1979	56.8382	25.3455	103.29	36.2359	7.13528	58.3475	40.8513	5.80881	85.3689
YDL005C	17.7785	10.2141	31.3983	23.0459	25.4161	25.9668	35.7684	35.3578	36.5534	33.2905	39.4349	15.6168	19.6915	28.6053	7.81087	14.2396	8.89593	12.6106	17.8991	8.10233	25.3421	12.3462	4.57042	31.4477	38.0144	14.1426	68.587
YDL004W	140.805	66.5591	124.179	96.8039	117.701	238.056	105.421	214.484	289.747	165.488	239.111	77.2959	133.773	229.57	48.4038	68.2931	51.774	46.3047	50.1276	24.4167	38.2811	15.5478	4.74917	41.0876	48.9346	15.3991	178.406
YDL003W	49.57	23.717	0.747578	0.733653	1.75682	4.68376	7.87389	14.2801	8.85781	5.73055	6.90353	2.49872	1.77309	6.10508	1.41694	2.30652	1.14555	1.40874	1.9482	0.980444	2.90362	1.33049	0.496827	3.47052	3.14954	1.24931	5.62872
YDL002C	86.1851	33.5777	15.93	37.5199	27.7862	67.7983	117.348	66.7227	65.2084	63.8551	42.8464	9.5728	19.3335	58.2039	7.87651	48.9118	13.7972	16.532	33.2626	7.20194	34.5576	10.9258	3.94539	28.5275	26.4332	7.16173	63.737
YDL001W	18.1355	10.6765	8.52343	6.75607	7.75894	15.9218	15.0019	17.9738	14.2774	14.3237	10.4927	5.24172	7.80517	18.9129	3.63489	15.284	2.38613	5.97163	26.6755	8.19956	41.8223	15.3551	5.97575	24.9652	20.1481	3.69794	48.9085
YDR001C	9.19377	9.55589	61.3457	47.4617	76.765	79.5295	57.3211	71.8192	78.5198	92.7003	102.891	57.4368	100.718	70.8788	34.0271	41.3518	42.0161	37.3854	42.3888	22.1245	52.5421	25.8089	9.95371	28.4834	40.6495	13.5408	104.423
YDR002W	562.449	351.063	111.215	197.008	189.736	763.893	238.734	452.617	645.101	495.28	560.637	165.676	409.64	628.892	96.846	340.497	232.051	242.966	330.562	100.056	361.537	145.819	42.8329	411.215	289.484	23.6705	467.156
YDR003W	18.6288	7.91445	58.2437	42.8164	49.3132	70.4686	58.1606	71.2692	83.1686	65.9401	74.3481	14.4753	24.6613	61.4112	8.99863	41.6703	9.235	11.6683	30.2167	10.0872	52.866	19.5283	6.55492	59.9078	50.4748	16.5416	69.6638
YDR003W-A	30.0227	8.7122	77.5385	56.8169	70.5727	74.1003	45.9967	68.3187	88.2861	81.4107	76.0058	18.6786	27.3498	79.8896	4.8988	38.9858	11.8816	28.1405	36.2894	11.6219	43.2437	40.9811	9.81536	75.5661	98.214	24.8358	132.618
YDR004W	43.3451	17.5934	3.83114	17.9266	17.5949	40.6016	70.7126	66.2671	60.656	62.6009	31.9027	9.05367	11.3233	50.1397	3.57262	17.9668	5.75324	4.81295	14.5236	3.53151	10.0728	3.57036	1.7459	8.35538	9.11464	7.87494	44.4437
YDR005C	22.6914	14.4854	26.0463	24.6507	29.0474	67.9213	77.6544	79.2442	72.0975	108.68	92.5121	32.7796	40.2293	66.4532	10.6512	39.5079	12.575	16.1365	40.8742	7.42018	22.2797	11.6899	4.97956	20.5109	31.0364	16.7699	119.795
YDR006C	14.6929	14.2563	21.1469	19.1849	23.7959	18.5133	28.7586	22.7567	21.6201	25.6414	20.9817	12.9477	11.06	19.6423	4.36439	10.1492	4.50061	5.21484	7.49781	3.38971	4.82046	2.58508	1.42769	3.10991	4.27017	1.86514	47.919
YDR007W	64.0083	35.9535	21.0369	59.4083	33.3093	90.8365	74.0661	88.7004	94.5152	72.0737	57.7644	39.4825	106.377	70.3069	30.3508	20.4512	59.6604	74.1562	25.0482	32.2958	106.942	31.5471	9.83717	95.2723	45.4422	6.29654	63.567
YDR008C	1.92881	NaN	2.41525	0.711079	0.40542	0.544757	1.97369	1.12222	1.93362	1.51479	3.57292	4.58185	14.2109	1.27252	9.27004	0.413991	15.7293	21.998	0.385358	21.3812	47.2654	26.6702	7.2231	32.5638	15.2631	1.51359	2.69409
YDR009W	2.44138	0.887254	36.0689	12.5087	8.92235	10.6839	5.76197	5.88036	6.86081	6.97356	7.36717	24.1065	28.054	5.35815	12.9532	1.85938	9.45411	11.5836	1.51443	5.18262	12.3158	6.97653	2.93519	5.22342	6.85523	2.29435	7.18445
YDR010C	0.369648	0.189295	NaN	NaN	NaN	0.957006	0.69346	1.57718	NaN	1.59667	0.342369	NaN	1.04505	1.00598	NaN	NaN	NaN	NaN	0.203094	0.35773	0.760615	NaN	NaN	0.377187	NaN	0.398852	0.354964
YDR011W	16.1447	18.3818	39.1799	17.7064	17.6378	8.92539	8.4815	9.41187	11.4773	10.6983	16.8761	8.64229	7.25972	8.57428	4.30586	5.22422	3.56765	3.60439	6.43883	3.0931	8.71264	5.50197	3.37591	7.41465	11.6096	7.3984	23.0058
YDR012W	453.267	478.723	26.9275	81.445	103.259	237.075	190.489	133.72	167.748	123.53	116.667	50.0459	72.7136	106.212	24.7024	47.6771	35.4512	37.8072	34.671	21.5403	24.276	22.0098	8.51433	21.1723	32.0194	22.0528	221.371
YDR013W	45.2519	27.6471	3.3802	7.29791	10.0996	54.8928	69.424	112.662	91.7922	92.9965	54.186	20.7029	24.6063	79.9634	7.88028	30.36	11.6542	15.7119	25.0243	5.50972	19.9962	5.57833	1.5404	14.824	9.7172	5.93125	94.8264
YDR014W	10.1944	4.73414	2.5075	5.13557	6.66127	7.54085	27.7962	20.8702	16.6882	19.6923	7.56539	3.90003	3.40126	11.3732	1.92172	6.50311	1.33648	1.36961	3.30498	1.16428	3.19212	0.952508	0.310517	1.55066	1.67512	0.683218	14.897
YDR014W-A	0.251724	0.257813	15.6028	12.4199	12.9498	3.64954	80.988	137.207	116.864	214.742	418.265	157.158	154.431	227.895	63.5823	75.4784	40.5125	54.4483	77.0349	28.0148	53.6094	23.1407	5.67846	41.354	16.9707	3.53094	173.8
YDR015C	NaN	NaN	NaN	NaN	NaN	NaN	NaN	NaN	0.565583	NaN	NaN	NaN	NaN	NaN	NaN	NaN	NaN	1.10938	NaN	NaN	NaN	NaN	NaN	NaN	NaN	NaN	NaN
YDR016C	94.5872	51.7553	17.1038	42.9117	23.2177	99.9658	97.2304	189.809	148.123	154.532	67.6052	22.5716	24.0142	141.441	7.18835	38.7496	17.0929	17.7501	75.4611	12.1214	40.881	22.7399	2.11805	60.3776	55.6561	27.9616	137.696
YDR017C	18.095	12.3952	6.85624	12.2169	13.4269	29.9176	22.2646	25.8186	32.03	30.1567	31.1689	16.5771	18.984	29.5008	8.25572	14.0103	6.79811	6.33331	16.7735	5.36492	19.3197	10.6362	4.32679	18.5636	21.8555	9.26732	32.9154
YDR018C	2.1704	1.32316	14.5919	17.7429	21.2677	10.9706	51.7684	63.1695	54.4783	79.0915	125.4	29.6106	36.0373	71.1611	11.7374	37.3343	8.3168	12.7426	17.8871	5.20105	11.5903	3.2822	1.11504	6.11669	5.9976	1.33821	46.2491
YDR019C	198.657	65.7601	43.6914	75.9347	141.947	353.704	268.833	223.308	384.427	382.6	241.854	133.685	239.909	313.736	89.3561	90.2304	125.397	124.163	68.4173	64.4636	154.329	65.0746	20.0713	136.879	115.175	32.3488	194.057
YDR020C	74.7538	24.7091	1.51601	6.78424	5.29308	30.9109	20.9779	20.0988	32.8184	25.1013	11.2541	4.60152	5.47644	18.5308	1.20683	10.3942	0.696919	1.52362	6.09543	1.02252	1.44941	0.294337	0.345433	1.61721	1.65309	0.950054	32.806
YDR021W	74.5225	23.9009	4.41538	12.4101	16.9577	56.3007	37.7173	30.8555	40.4957	37.8091	16.3413	6.98814	9.08674	31.545	2.10894	11.6249	2.1651	3.55003	14.8787	1.19124	3.06052	2.91468	0.40243	6.90817	10.9423	4.31657	47.3797
YDR022C	11.3512	6.18621	7.53081	8.024	8.30699	28.2555	30.6724	31.7697	38.1266	40.634	27.7788	9.71858	12.1693	35.5208	4.2821	14.2606	2.74758	4.0546	13.2743	2.41876	13.7142	5.22187	1.83851	19.1274	15.8191	4.49467	80.8021
YDR023W	269.227	161.605	17.2419	34.9795	52.5054	167.762	64.5884	100.106	141.994	126.256	92.0114	46.3133	81.0921	116.246	27.6767	53.5631	38.8127	36.8038	48.7386	18.8677	39.57	23.4774	8.86562	49.6444	57.1742	20.176	233.087
YDR024W	8.13607	5.76271	0.872175	0.674559	1.63248	2.86164	1.13399	1.42321	3.0324	2.30434	6.21933	5.00802	3.46618	0.229761	0.743892	1.04648	3.07266	2.73922	0.139157	0.857889	2.74378	2.96336	0.248413	1.03377	4.46699	0.273287	7.54427
YDR025W	455.636	706.346	14.0628	42.1027	65.4993	227.416	265.777	122.051	143.958	123.439	90.0672	74.4652	98.5476	89.3532	35.7649	52.1882	53.4363	61.7338	37.9641	34.9186	36.0328	27.6325	8.38797	32.6547	63.4147	36.8729	336.847
YDR026C	23.0305	13.1002	4.7015	7.52797	12.6269	20.3153	7.75133	18.9323	22.6629	16.6056	16.6388	9.12014	13.8822	20.2729	5.62805	7.38006	6.2564	7.46066	11.4494	6.46733	17.8911	5.82515	3.03056	10.5586	6.62288	3.64415	31.7416
YDR027C	12.8395	8.33389	7.85839	11.716	11.139	13.2009	16.9083	18.7361	22.8267	22.5023	19.9836	9.37919	13.2945	23.3783	5.91269	16.0005	7.11562	10.67	8.58676	5.62158	11.5259	4.39224	1.85389	6.11551	4.40643	1.89029	25.1016
YDR028C	20.3942	11.7169	17.4701	18.5518	23.3198	29.8065	30.145	27.5967	34.325	31.6919	29.6619	19.5794	31.2765	37.6247	17.7699	24.3855	25.1706	30.0791	26.0526	25.7026	59.5157	21.8917	7.61246	25.6981	32.5316	15.31	50.4256
YDR029W	NaN	NaN	NaN	NaN	NaN	0.607015	NaN	NaN	0.43092	NaN	NaN	NaN	NaN	NaN	NaN	NaN	NaN	0.845245	NaN	NaN	NaN	NaN	NaN	NaN	0.33348	NaN	NaN
YDR030C	10.197	2.56949	12.5407	25.4894	22.6879	22.6284	16.5487	27.7102	40.249	28.8393	12.6676	6.41963	7.39783	22.4649	1.34693	7.64291	1.70816	2.45071	5.15786	1.01815	1.58199	0.608704	0.238124	0.990952	1.31221	1.04787	29.6091
YDR031W	31.2777	17.395	29.5324	30.2325	30.9099	53.8104	21.1363	43.0492	32.266	32.928	10.2795	4.70793	7.92357	26.5431	0.658528	7.54346	1.331	1.45493	6.65216	NaN	1.73009	0.562136	0.659721	4.11813	7.74931	2.90312	43.5995
YDR032C	52.7835	30.5146	85.5564	138.382	106.429	127.473	270.956	319.782	252.835	287.072	208.157	28.8627	39.4442	184.236	8.27627	84.7038	13.3278	17.3934	102.295	6.58474	25.4558	19.6437	6.47123	83.1042	117.187	72.7493	127.311
YDR033W	67.618	67.9531	5.06187	8.42617	39.1219	67.3586	54.1872	32.3137	27.6272	24.1603	24.2698	9.12005	10.6003	16.3495	4.81223	11.0656	4.25166	6.91205	7.86562	2.86574	4.99731	2.45694	1.62978	3.26072	4.96115	4.55138	37.5599
YDR034C	20.0746	10.1207	11.5213	7.50274	12.5931	28.1215	17.5649	20.5831	23.7388	16.0202	14.0289	9.92376	12.0743	13.7874	5.43389	7.47068	8.07463	10.3225	7.40997	7.27896	13.5555	6.50259	2.39118	9.73914	13.5901	6.88435	57.8812
YDR034C-D	2.75753	2.73567	0.932898	1.72907	1.92444	4.61177	6.38059	5.60425	4.92676	4.47367	2.44179	2.00431	1.60406	3.48269	1.66877	2.62891	1.77393	1.8196	3.76408	2.06001	5.86423	2.54162	0.771172	3.01276	2.35639	1.05309	7.64315
YDR034C-C	1.35614	0.949355	0.885057	1.50816	1.57969	2.07286	6.51231	2.26881	2.46602	1.47784	1.25947	1.22278	0.846566	1.77455	0.636198	1.23492	0.404605	0.738699	1.15916	0.406764	0.931114	0.612483	0.29347	0.767331	0.644539	0.49836	1.49323
YDR034C-A	0.478996	0.514224	1.59392	1.1225	2.12249	3.84645	152.395	3.60313	1.70542	9.20712	4.52151	2.86459	5.78127	4.42567	2.12219	68.8371	4.56842	4.84096	3.54954	2.25535	11.6371	2.26704	NaN	10.2347	2.91693	NaN	3.24967
YDR034W-B	6.70698	3.23258	46.1917	197.324	199.314	161.384	595.069	457.025	361.795	916.258	1116.7	201.765	328.669	560.467	55.6203	340.922	58.291	100.698	313.874	23.6721	47.085	48.1383	17.0259	181.963	407.391	291.177	273.534
YDR035W	151.737	54.3701	17.7091	25.3401	29.7902	243.379	121.27	129.884	167.815	55.8921	69.3476	40.149	61.492	52.3707	18.2986	19.5837	40.5591	43.2989	29.2274	24.0817	29.584	14.6034	7.05066	34.5324	52.6647	16.4679	73.2795
YDR036C	3.15308	1.13237	3.66627	5.7014	4.59192	1.56903	1.84369	3.93114	3.88344	5.66005	6.4476	3.51576	7.17771	6.61217	4.32972	7.34772	7.77878	10.4517	4.99465	9.19387	17.1047	5.06484	1.60651	7.43758	4.47303	0.972051	8.41499
YDR037W	63.1406	53.8782	4.29605	12.0391	18.0682	43.2088	24.2494	29.4242	38.8265	21.0062	18.1027	10.4137	16.3943	19.6166	5.08913	10.4729	16.1834	12.1433	13.0996	7.78062	7.34469	4.46006	1.83541	5.16274	7.39346	3.81402	63.827
YDR038C	0.601186	0.198829	21.2413	11.2799	9.61062	10.1947	8.59379	15.5575	23.8456	21.3107	15.3241	9.99358	10.3336	15.6282	5.97158	7.11177	3.62667	4.17204	6.18292	3.67263	4.07194	1.74278	1.43725	2.85636	2.84848	3.27719	30.982
YDR039C	0.526038	0.227692	16.7774	9.97203	8.22061	8.66748	8.2061	13.5134	20.1787	17.9971	12.6618	8.04746	8.17366	13.4126	5.1255	5.93633	3.10621	3.72504	5.55328	3.25446	3.1055	1.57007	1.19771	2.41544	2.51179	2.60824	26.0028
YDR040C	0.582399	0.20845	24.9289	18.4923	13.7046	12.9088	14.8497	19.6656	35.1159	26.5314	17.4992	9.94098	11.8031	20.2127	6.92801	9.39612	4.71714	5.10669	8.3712	4.16352	4.99972	2.308	1.49253	3.73819	3.23326	3.80425	34.4458
YDR041W	107.907	37.8006	57.1403	88.0901	75.6853	164.236	138.855	145.245	175.22	118.878	78.4276	24.9644	40.3729	126.625	17.9191	66.0072	25.4717	23.4928	58.6792	17.3236	68.9084	23.5326	4.33993	54.1817	33.1273	6.29364	103.911
YDR042C	5.91989	3.13609	3.51473	1.51768	2.12392	5.81346	29.4876	15.2421	15.0822	190.163	39.8936	56.9605	455.347	1510.89	344.944	3971.59	1045.92	2128.69	4796.92	1365.09	6036.2	2142.72	591.832	10398.4	6020.39	316.736	6562.92
YDR043C	41.4731	39.3065	78.5634	73.753	68.6977	34.2493	22.3955	29.9953	44.6616	24.1909	16.5444	10.233	9.33341	19.092	5.54072	10.0214	3.49961	8.03347	30.4142	6.84621	15.4664	11.5286	2.42846	13.8957	27.469	17.938	184.268
YDR044W	228.913	465.9	55.1856	34.1383	48.8038	59.7975	62.8192	116.8	193.227	169.868	41.4682	36.8946	51.1251	166.647	14.1634	99.9656	14.3133	19.4227	45.9776	12.19	36.1835	12.0902	4.03653	21.8883	20.1152	6.19008	73.1733
YDR045C	197.947	83.1007	1.2729	12.2421	16.666	155.418	102.285	113.557	131.256	117.089	36.6334	17.9382	27.1714	103.281	5.7903	41.0187	8.77741	6.39645	29.6517	3.21957	15.2123	5.56059	0.362549	14.3331	15.1418	3.98852	125.302
YDR046C	43.9472	14.5867	36.4324	24.3151	34.6935	63.0343	5.47088	5.64264	4.56206	5.81003	7.78903	1.20253	0.511299	4.79878	0.066397	2.40183	1.0736	0.440086	1.60226	0.459431	0.209326	0.0566782	0.0665173	0.276811	0.405137	0.219533	20.9053
YDR047W	63.0724	43.7022	16.5425	12.8347	14.8967	29.1468	38.275	44.9723	44.8727	42.8836	53.8113	15.4009	21.4107	40.0924	5.75441	19.2147	7.45556	7.09028	18.5067	4.37554	10.9315	7.17924	1.88466	10.6111	13.8904	6.70796	52.4262
YDR048C	0.195386	NaN	NaN	0.264115	NaN	NaN	0.733086	NaN	NaN	0.281318	1.0858	NaN	NaN	0.354488	NaN	NaN	NaN	NaN	NaN	NaN	NaN	NaN	NaN	NaN	NaN	0.843286	5.25347
YDR049W	18.8626	9.46028	2.67853	4.60011	8.50517	16.1775	12.2818	13.2752	18.5132	11.7127	13.7483	7.86391	9.34605	15.7588	3.87106	5.66245	4.18995	6.02888	4.91468	2.00736	6.73559	1.95016	0.826475	2.57953	2.15735	1.74852	25.2092
YDR050C	2233.06	1761.53	66.3904	165.836	261.65	382.846	332.009	300.566	276.931	186.009	199.63	35.0618	84.4773	136.478	36.9437	65.1662	59.3445	48.8307	33.0456	32.8508	46.1134	31.6738	7.75768	32.4517	38.2498	5.86744	518.701
YDR051C	74.8968	35.6887	4.85033	29.4705	24.4958	75.5326	80.9951	77.2122	78.2024	67.0125	27.4528	8.57265	14.8897	48.5543	4.55662	17.9289	5.0088	6.09333	10.4978	3.20035	7.30871	3.37785	0.480513	3.87432	4.07642	1.32157	55.8671
YDR052C	19.3515	13.2628	10.5218	11.6435	12.279	14.224	27.132	39.7314	39.2138	38.379	37.6795	21.7798	34.005	45.2991	17.5495	27.001	21.0367	26.9399	21.2963	17.1223	32.9929	10.0196	4.79491	15.7969	7.10242	2.00953	60.5267
YDR053W	0.777102	0.15918	NaN	NaN	NaN	NaN	0.583137	0.331566	0.342778	0.671327	0.863702	NaN	NaN	0.281979	NaN	NaN	NaN	NaN	0.170783	NaN	NaN	NaN	NaN	NaN	NaN	NaN	NaN
YDR054C	41.7934	31.3047	63.7247	85.3295	72.1928	88.4274	75.6738	87.6812	105.474	90.3116	149.818	60.2828	107.118	106.382	49.2628	80.6737	54.4931	85.6262	68.7726	64.9249	135.485	47.9601	20.3934	71.0054	61.7502	19.1449	192.479
YDR055W	35.3604	11.285	19.6857	88.7426	244.046	496.143	140.802	96.7784	147.941	117.158	66.5264	45.089	100.1	59.7214	31.0529	46.5865	42.4505	45.0734	33.7391	24.5386	35.1942	16.7213	6.69209	25.8733	32.2614	13.1325	51.7083
YDR056C	54.376	46.1035	29.836	35.1363	36.1512	72.9155	58.6647	110.904	124.538	106.109	81.7247	27.8819	36.2268	100.461	11.7001	43.0289	16.028	17.664	36.3321	7.13202	28.4843	9.65455	3.12567	22.763	18.6976	9.8861	70.5776
YDR057W	16.9262	11.0283	6.24496	12.1551	12.7539	25.0799	26.4377	29.4196	31.9143	26.0025	14.6273	7.26334	10.7527	22.1408	3.84687	12.2207	4.48569	5.39369	7.26537	2.41319	9.79554	3.53639	1.48225	5.70573	7.3513	2.11986	24.2356
YDR058C	21.7703	7.32521	2.80856	11.3642	11.6772	58.344	59.0841	57.954	66.2787	75.9688	49.0435	12.7637	17.9737	64.1982	5.7737	27.255	8.93847	10.3135	29.8511	4.12866	17.4279	7.86475	2.70748	41.3556	48.7218	8.39418	42.4133
YDR059C	9.22508	5.07667	87.5382	97.7137	97.2558	120.059	321.328	331.334	305.491	577.287	927.118	291.424	576.631	712.95	280.383	714.526	349.83	436.01	433.923	257.436	753.055	316.437	95.6108	698.825	309.029	30.6045	745.446
YDR060W	63.9659	47.1639	2.89195	13.8931	18.8396	49.4487	40.6252	25.6372	34.7067	31.3932	18.2977	9.81538	10.1378	27.6076	3.24964	12.7938	2.47952	3.54657	11.3376	2.67042	4.11444	3.40898	1.0198	3.22373	5.66526	7.3356	85.6377
YDR061W	27.354	10.895	5.23305	16.9474	13.3079	26.5176	24.8028	34.3649	40.9733	38.017	33.5692	11.0619	20.0496	39.2891	5.05847	22.6039	9.12147	12.1621	11.8144	7.86807	27.5955	8.63608	2.75739	14.6537	9.98588	1.96767	18.3142
YDR062W	62.167	38.397	11.5649	19.9849	24.3079	54.5882	53.2792	69.9332	82.5228	83.5695	86.5547	39.5176	64.9496	69.5416	25.16	48.2646	27.0637	37.1111	29.7637	22.9628	54.9084	21.7213	8.01995	25.1057	21.4329	11.9741	74.9461
YDR063W	45.1341	40.7629	14.1292	10.5382	16.4438	29.7437	45.6713	63.6075	44.6434	57.3045	56.2443	15.5718	19.8491	45.6581	7.49844	14.2082	11.908	15.3835	14.1272	7.9416	17.1671	9.82989	2.95115	13.6768	18.9083	6.19815	56.7375
YDR064W	2394.64	2226.42	33.9287	93.4133	161.026	736.745	432.473	455.231	576.895	436.274	273.021	132.76	240.651	426.576	79.2833	183.232	169.504	134.878	139.858	71.8401	101.092	63.6175	16.6797	122.022	141.905	58.8359	893.004
YDR065W	20.2352	7.57802	1.15813	5.53126	6.54487	18.9236	21.8724	23.4379	19.0382	37.1248	8.51431	6.38187	35.6032	99.7653	27.6582	113.417	43.923	54.8024	110.438	30.1607	89.0418	21.6422	6.59721	62.2296	14.7333	3.6289	73.7424
YDR066C	16.0375	7.46612	1.79305	4.78625	3.97291	11.5395	17.5829	16.2181	15.3885	19.3424	7.1376	3.88743	1.57023	13.6037	1.42737	5.16333	1.92331	0.901023	5.49281	0.60469	1.28571	0.348125	NaN	0.637579	1.42195	2.24734	13.4003
YDR067C	87.9886	40.436	24.8046	66.6802	98.7683	146.925	202.527	123.519	104.57	126.424	69.4186	17.8692	33.3395	106.205	9.46231	49.7286	17.5613	21.3002	31.16	3.88256	23.6399	8.38207	2.14629	24.0042	17.7411	8.06744	121.53
YDR068W	28.1676	14.3907	16.1282	24.1652	34.7202	41.0565	28.2156	42.9223	55.7217	48.1542	50.3597	20.8882	34.2243	56.0115	15.6736	28.0342	20.8852	24.542	37.8381	13.9057	58.774	20.6183	6.59933	47.7911	45.7114	8.54132	87.9238
YDR069C	3.71802	2.49331	13.1842	9.12436	12.3574	6.66931	12.9951	9.25379	8.39528	9.59122	7.4612	5.20463	4.33805	5.78195	3.55335	4.44136	1.51814	2.77645	3.35598	2.82711	4.55384	3.32916	1.47601	3.43252	5.43929	6.06538	20.5293
YDR070C	0.872999	0.447059	54.8635	46.3185	34.0617	20.3415	47.4946	66.5812	38.0264	69.4466	63.4729	5.70294	7.40432	47.5165	2.56405	7.7293	2.30329	4.72078	43.8877	2.53455	17.9635	25.9001	11.131	44.0947	138.199	57.4601	378.501
YDR071C	224.174	132.965	76.9013	61.8194	75.104	181.251	182.412	171.191	186.407	211.23	187.046	50.2572	84.1813	201.034	28.4539	91.5761	51.8721	64.2518	81.6025	17.1654	60.9027	19.4669	4.61117	77.1936	57.4472	29.0538	197.005
YDR072C	31.356	29.6473	41.4779	41.7557	32.4762	25.4705	38.9973	29.9238	36.5915	37.3146	25.1913	8.92011	8.56826	30.1718	4.1844	33.5756	7.38101	8.7406	22.6715	7.21963	22.0665	8.70246	4.19198	13.6387	14.4571	14.0867	58.3553
YDR073W	19.0673	14.0903	39.0632	42.0875	29.7161	34.3678	35.3175	26.7749	38.5927	31.6235	44.9329	14.6407	13.8746	28.9012	7.56145	16.8105	6.04953	7.83095	14.3217	7.9416	13.9058	11.2956	1.65706	13.3906	14.0062	4.16683	66.5182
YDR074W	5.76355	12.415	84.5076	43.314	47.6192	17.6217	17.3342	21.7613	19.3194	24.7306	20.4207	10.9281	12.3717	14.0254	9.44918	5.61588	5.43084	5.54074	7.51447	4.60383	11.3418	6.76631	3.67884	8.44822	13.6626	9.72317	42.1244
YDR075W	26.0925	10.7439	6.40159	15.9751	17.3465	31.7652	32.0102	40.9339	39.8288	32.0238	31.2386	13.5072	14.2655	39.6304	5.59003	15.9889	8.0578	6.89326	20.6466	3.98365	12.9785	7.1022	1.69307	13.6849	14.5048	8.88316	117.948
YDR076W	6.65367	2.99431	2.43009	8.24467	5.06974	6.78604	8.60521	9.67813	9.33837	8.63653	4.85541	1.41122	2.09011	5.94443	0.59219	2.26118	0.797947	0.654182	2.71407	0.390251	0.829762	0.674011	NaN	0.617214	1.11843	2.17555	16.5542
YDR077W	140.645	39.7303	1048.65	691.584	1278.76	1098.06	1285.29	582.523	773.33	771.484	1686.93	1098.58	1622.76	575.118	828.644	463.223	790.355	1011.08	374.66	660.16	554.387	423.622	201.571	311.105	322.266	247.613	768.611
YDR078C	32.147	16.3217	16.0846	12.7518	12.9173	32.4374	78.3486	67.0177	63.6281	87.2965	57.5133	18.1199	26.9288	95.5457	10.2219	40.4362	9.42396	15.4521	22.8453	5.14077	18.2802	8.41949	2.33553	23.5506	16.4135	4.54584	64.5544
YDR079W	36.6348	16.5093	34.6923	17.8278	19.6936	46.2849	29.2089	51.9729	47.6706	68.5713	59.7189	18.8037	18.9883	61.4816	6.81459	21.1912	12.082	15.8483	15.2973	4.60896	19.9763	9.49107	0.359312	24.672	29.3879	6.32465	71.4144
YDR079C-A	88.2447	59.5814	15.4841	37.6093	33.4638	108.847	172.928	122.307	91.7329	165.091	41.1264	11.5398	36.0186	119.312	10.4553	85.5941	28.9174	35.2571	37.9841	10.335	28.9138	4.22757	1.10255	34.4118	20.6255	4.24531	93.9148
YDR080W	9.04912	5.41694	3.34798	5.34071	6.63982	7.65971	14.1856	11.2392	12.8951	12.5531	7.70358	6.06578	8.80402	11.9223	3.37059	8.39024	3.92464	4.46882	5.60788	1.95941	5.86905	2.52084	0.900273	5.43996	4.16095	2.45215	22.4185
YDR081C	14.2013	9.37135	5.5693	8.92458	10.7828	9.10851	12.7608	9.35831	9.13728	11.1043	6.44326	4.38322	5.72071	8.40092	3.21014	7.3822	2.74729	4.60047	7.61997	3.25897	9.66665	3.74009	2.12949	5.33519	10.2097	5.30697	24.849
YDR082W	25.4889	9.59326	7.27869	11.429	12.9845	13.7774	11.1962	17.2414	18.6471	19.2149	9.82701	5.2602	7.18659	21.3552	4.78796	17.907	6.3422	8.96472	27.1432	6.33724	24.4757	10.7374	3.82105	17.7621	18.8164	8.49675	68.6135
YDR083W	85.0897	46.782	10.4261	29.0022	37.0541	93.5236	47.7905	27.6187	41.4473	27.8097	13.1511	7.79464	11.0196	25.6666	3.47528	15.1597	4.26959	3.61326	12.2182	2.82907	4.40402	4.44989	1.12639	6.17895	10.3353	5.74529	100.057
YDR084C	33.2351	25.1091	16.2486	23.0176	23.0055	26.2382	56.3835	52.0823	33.03	47.2614	41.0431	10.913	19.7202	30.8937	6.62808	21.3123	6.49529	6.65631	14.2024	5.36058	14.986	4.97209	2.41458	19.8872	15.5819	9.96132	31.1268
YDR085C	2.47772	1.31958	2.84405	6.60925	16.6898	26.7536	18.4068	29.3892	31.4031	40.1931	49.5078	29.9054	43.6483	41.7166	19.4706	24.1795	23.4465	24.1528	25.6654	13.6196	26.6472	19.3263	5.96192	15.4391	23.7947	7.98474	33.1197
YDR086C	385.742	323.218	20.9322	36.6337	43.0421	257.832	75.0735	432.263	395.489	209.321	296.986	100.219	147.03	308.339	48.601	92.688	80.8569	92.0378	175.338	43.6298	158.954	91.4408	18.3826	329.256	269.748	58.4835	385.255
YDR087C	211.552	85.9299	5.82388	31.1116	33.4929	167.223	44.8326	61.8067	92.4394	61.3001	29.2854	14.8224	18.7098	62.9694	1.72775	19.6178	4.26811	4.13534	29.8155	3.84271	2.26958	1.96647	0.43272	4.95209	9.28724	9.67966	110.86
YDR088C	20.5155	8.06458	11.4362	19.6224	14.7999	28.013	8.84297	17.9409	20.4378	16.813	12.7999	6.79844	8.68241	15.5494	2.30743	5.56456	2.82649	3.93933	7.59295	2.90293	7.93581	2.95452	0.525365	5.13781	6.49111	2.88985	28.3934
YDR089W	13.7949	11.2304	1.54285	2.77321	4.63437	8.64474	7.03384	7.94843	12.1178	26.0753	26.9952	14.4802	36.7114	53.9067	23.9174	58.013	32.9119	31.9299	44.2576	28.4346	69.7261	30.073	10.7315	41.6752	21.9349	2.44262	52.6706
YDR090C	13.3911	6.89133	23.3973	22.1143	24.1746	40.5783	37.2495	45.5961	47.5744	52.9981	69.1628	24.2552	32.0774	49.0699	14.4664	21.3372	8.70215	10.2734	13.2651	6.38392	18.053	5.40265	2.71737	11.3083	4.95395	2.13533	29.2657
YDR091C	118.276	72.3164	4.87215	19.8997	27.4168	74.8652	39.3718	49.0848	62.3349	67.5163	36.3181	17.6051	21.4605	55.3735	6.72801	27.8373	7.91024	8.01526	25.1346	4.10772	5.47605	3.54727	1.58593	10.1747	16.1565	14.8302	128.878
YDR092W	33.1711	19.3745	24.772	20.3489	25.7191	92.018	59.9798	107.427	110.179	137.91	218.887	76.3337	99.4294	131.241	33.6491	74.228	36.8879	52.4436	61.482	21.9167	58.3871	24.9384	8.10086	45.9457	49.5673	10.6369	114.877
YDR093W	4.27989	5.87496	1.75192	1.41841	1.08807	4.44536	2.76782	4.65343	4.95104	4.80709	5.13616	5.36504	4.79442	3.99212	3.93484	2.82274	3.69127	2.86115	3.59185	3.68031	5.10338	5.4316	3.71742	3.99729	6.9575	5.42085	8.95256
YDR094W	5.03728	13.5076	0.630769	0.247608	1.27056	6.73408	3.26452	6.64315	4.64586	8.04394	15.269	9.23091	15.3632	4.65266	1.79331	5.62215	6.52428	6.33934	4.83073	2.48175	8.29206	11.4811	5.03037	7.85019	17.1951	4.94113	25.1533
YDR095C	NaN	NaN	NaN	NaN	NaN	NaN	NaN	NaN	NaN	NaN	NaN	NaN	NaN	NaN	NaN	NaN	NaN	NaN	NaN	NaN	NaN	NaN	NaN	NaN	NaN	0.323157	0.287599
YDR096W	4.03433	4.22583	10.0246	5.70134	9.61932	6.97898	11.5676	8.85113	7.98767	14.4227	21.5704	22.6324	34.1306	37.1381	39.093	56.9878	52.7969	82.9001	86.6473	96.3196	162.678	112.104	55.261	122.796	123.904	33.4888	163.591
YDR097C	8.68153	7.33638	1.9324	4.72985	5.05633	8.80245	19.3828	32.8162	15.6525	11.264	6.66503	3.9431	4.97725	11.4389	2.39147	7.59872	2.69984	3.21302	10.1201	1.78894	5.67157	3.97249	2.00729	7.20812	10.1412	6.41115	23.2983
YDR098C	98.0583	60.6109	13.0918	22.6899	16.7512	97.7105	118.825	78.1985	89.2276	87.514	69.654	31.3292	47.3198	76.655	12.5005	45.3885	20.2908	17.6881	33.6575	5.18079	19.1882	8.51263	1.68852	23.7153	17.6301	12.5387	81.2818
YDR098C-B	9.01543	6.06711	1.25246	3.03407	1.69117	6.4239	11.1436	8.19877	7.51284	6.36737	2.85861	2.76577	4.07065	7.81517	1.98783	6.83745	1.50004	3.999	6.9786	2.4481	5.92447	2.81489	0.953108	4.50645	4.37666	1.66309	12.1078
YDR098C-A	1.93843	1.32319	0.578621	1.22112	1.16807	2.57009	7.55314	2.23408	2.07194	1.50102	1.0542	1.07882	1.07464	2.09889	0.798614	2.69603	0.79888	1.05678	1.33087	0.969255	1.18102	0.917076	0.380645	0.933845	0.61765	0.654529	2.03209
YDR099W	80.2029	66.9291	176.303	140.445	173.509	169.511	374.394	374.017	379.548	478.356	953.466	363.998	561.015	491.458	228.525	376.091	248.883	318.276	199.674	188.028	319.836	113.448	41.1007	336.74	293.899	80.0523	406.276
YDR100W	23.5073	14.1538	14.7179	16.7548	20.0936	22.1308	116.263	102.426	83.5806	149.948	194.501	32.1752	43.7689	121.228	20.643	91.1556	21.0495	22.804	35.3806	11.03	37.8168	12.1445	5.5893	31.9823	20.1825	7.07131	76.6131
YDR101C	121.228	70.393	11.1797	23.5302	36.3741	72.3564	37.0616	33.2302	46.5416	41.2245	19.3853	14.1175	18.0316	37.5346	7.70943	18.755	12.7573	10.0106	18.9	7.55388	12.65	6.75415	3.11646	8.74006	13.2045	12.1489	129.081
YDR102C	0.369648	0.189295	NaN	NaN	NaN	NaN	0.69346	0.394294	NaN	0.532223	0.342369	NaN	2.78681	3.6886	1.80947	6.54553	0.487634	0.799556	5.28044	NaN	4.944	2.7803	1.08765	3.39468	1.89273	0.398852	7.45425
YDR103W	1.76549	1.35043	0.384783	0.966695	1.13676	2.75405	4.86328	3.52803	3.59804	5.88837	6.41661	4.08773	6.99613	15.9752	4.59463	26.118	9.96463	8.99109	30.1316	8.99702	19.0377	9.52508	4.16458	13.4542	12.244	3.08654	40.7316
YDR104C	4.75841	2.25969	5.32965	7.54508	8.35617	9.68496	8.58699	12.8911	11.5477	16.5235	11.102	8.88134	32.1811	46.9896	20.472	45.4825	35.0134	41.8824	76.1519	40.0585	125.253	44.4178	19.9923	56.3836	36.7859	3.6953	76.3672
YDR105C	15.2351	10.8162	7.60117	13.4565	11.4082	14.3878	23.6281	22.8067	21.5733	25.1762	14.5117	5.89717	18.3546	34.2373	12.0341	47.7216	17.1289	26.775	34.481	17.5084	57.4433	15.0472	5.34875	26.0569	9.89887	1.86804	38.5698
YDR106W	1.7996	1.32706	1.73517	2.33533	2.74618	7.8273	5.80681	6.14269	5.71536	10.2607	4.80037	2.14968	6.24099	16.8475	5.77887	13.4264	11.7751	12.4562	17.6392	6.96631	28.8833	8.5425	2.11805	18.363	9.70603	2.17479	18.6636
YDR107C	5.0298	3.12211	4.09391	6.75789	4.5813	9.0917	18.2999	18.5992	18.1524	18.5218	15.6981	6.59997	7.87129	13.8266	3.10379	9.28435	2.33238	2.24185	7.40282	2.47806	4.39077	2.85328	1.19593	4.60358	5.30694	2.89449	17.0367
YDR108W	10.5953	7.66524	2.12242	3.61033	3.90195	7.53776	8.47926	13.0862	12.493	18.0442	16.0928	7.99787	7.46788	14.0578	4.08023	8.52324	3.56203	4.31692	9.41728	4.09009	11.8973	5.39619	2.13017	8.56521	8.96675	4.49692	22.9417
YDR109C	7.04862	3.72695	1.28268	4.14432	6.59175	8.45667	10.6968	12.3476	12.9547	12.0051	13.6938	5.29445	6.37249	14.6598	3.0857	8.72677	4.61141	7.06535	9.76042	5.71218	22.1094	5.0765	1.96718	9.76523	4.45028	2.16416	27.5697
YDR110W	38.86	11.7844	1.86895	5.42903	8.95141	31.6247	32.921	23.3885	28.4886	22.4013	12.3325	5.87537	6.13762	17.2649	1.84202	6.57786	1.81379	2.97401	12.047	1.19054	3.42478	2.78193	1.41951	6.94103	13.5245	8.2767	66.5718
YDR111C	12.6808	8.85142	46.5875	60.6503	61.8604	27.8534	43.6388	46.179	50.0563	88.6733	60.8196	18.2411	23.4438	59.8618	9.09365	42.0486	6.07335	9.08472	20.1471	3.59561	11.5507	4.05004	2.21812	11.2911	7.3753	4.18323	68.3313
YDR112W	NaN	NaN	NaN	0.269243	NaN	NaN	NaN	NaN	0.439288	NaN	NaN	0.371759	NaN	NaN	NaN	1.41078	NaN	NaN	0.218868	NaN	NaN	NaN	NaN	NaN	0.339956	0.42983	NaN
YDR113C	10.7514	8.37101	4.91123	4.8939	7.16585	9.31622	15.9505	34.7559	29.1563	36.5676	47.5544	22.729	67.6156	94.7451	49.9442	79.7785	94.7953	144.042	106.931	99.3762	222.471	52.2606	21.1975	104.557	37.1688	4.61665	102.19
YDR114C	0.406247	NaN	NaN	NaN	NaN	0.631056	0.38106	NaN	0.447987	0.584919	0.376266	NaN	NaN	1.10558	NaN	0.959257	NaN	NaN	0.223202	0.786297	0.835923	0.339508	NaN	0.829063	0.346687	NaN	1.17033
YDR115W	89.223	42.42	28.6583	41.5981	28.192	69.3486	80.2418	79.2754	64.4551	91.1232	100.385	19.8681	58.3653	114.473	20.0851	168.615	50.5529	51.9108	134.835	40.4572	180.406	57.5818	20.8808	250.416	123.545	11.6946	132.7
YDR116C	35.3641	23.8036	10.1276	7.75722	12.1073	22.7312	20.4546	20.2	13.922	18.7972	15.148	6.69426	12.4383	27.3303	7.30367	16.4279	11.3554	11.4817	17.7352	10.1353	28.0443	11.0304	3.65845	15.5174	15.6712	5.88236	48.218
YDR117C	12.215	7.94439	2.12188	3.62575	3.64555	11.336	13.3957	16.1612	11.5915	21.2927	17.1215	8.59184	16.0543	33.2756	13.2008	37.0551	19.0307	28.5382	42.6174	29.8161	77.7903	27.5049	7.89217	50.5963	19.4874	6.49226	65.1579
YDR118W	13.4309	4.95531	2.5424	6.62512	7.86331	9.74432	37.0725	34.1152	30.0374	56.1365	23.3372	11.4639	39.1111	111.635	33.0035	146.238	60.427	74.6838	111.44	55.427	163.523	44.8452	17.1942	83.4148	37.5625	5.32219	86.0427
YDR118W-A	13.1509	11.8528	0.90572	9.9551	2.73658	11.9847	5.92108	35.9111	40.0259	79.5264	67.2359	25.0365	85.7614	153.18	34.5052	95.0109	76.3335	108.094	213.873	71.7798	241.919	95.837	20.6374	133.118	92.0277	9.64914	337.434
YDR119W	39.2702	26.1213	1.37801	10.8548	9.65336	22.8479	23.0722	21.3996	24.7121	24.6217	13.7384	5.87563	8.29656	26.96	4.3879	27.9662	6.54596	8.07874	21.1949	7.74538	26.4593	13.3772	3.24456	20.1444	9.97188	2.93615	58.5636
YDR119W-A	191.376	193.183	141.292	407.703	469.385	292.047	468.163	576.805	509.869	919.658	1072.02	218.317	559.806	1113.86	158.882	418.582	207.623	203.994	306.86	73.4894	160.036	52.2032	14.4154	126.228	70.0308	33.7	455.17
YDR120C	70.4568	37.6446	9.77416	15.4445	12.71	40.1098	17.7944	19.9288	32.2511	17.3299	11.514	5.96833	9.14194	20.9248	2.67332	9.50077	3.69697	3.88576	7.38287	2.3644	6.28406	2.70239	1.19813	5.27929	5.08981	4.03182	40.5051
YDR121W	38.4275	23.145	20.4408	18.5819	16.4936	27.9319	17.3875	62.2064	66.1474	80.5184	76.1987	35.3756	42.2	85.779	14.8854	28.5212	19.2331	23.8771	31.5837	6.24847	19.0714	7.31062	2.45135	19.3399	15.8191	5.16887	59.8016
YDR122W	2.58129	3.21589	7.56212	4.16632	5.03291	8.6977	8.05879	11.8766	10.4089	12.2314	16.4501	11.1098	10.7832	11.9528	5.092	6.64018	6.4038	7.75006	12.764	6.63664	20.2549	11.9775	7.7463	16.1181	29.1631	14.0508	26.8223
YDR123C	17.8922	8.5425	21.078	17.2757	28.0717	19.7131	12.8711	19.5156	20.1756	16.7546	9.22038	3.76635	3.93009	11.7156	1.44876	3.17619	1.95213	2.0369	7.53911	2.34342	3.73699	1.46155	1.1875	6.1772	9.18437	7.11263	35.5255
YDR124W	2.14623	13.9648	0.869491	0.682636	1.16761	1.83038	0.947373	2.02	2.08831	0.999761	2.5725	0.706914	1.4277	2.9777	0.494402	2.38459	0.666183	0.819238	0.971101	0.488714	2.33801	0.211017	0.247649	2.57647	3.98637	2.45202	2.30344
YDR125C	3.52469	1.2496	1.71169	8.36849	8.77635	9.78043	9.57937	9.73663	7.87331	8.84851	4.43646	2.10855	2.89577	5.65698	1.76961	2.77392	0.71534	1.17292	4.02206	0.524775	1.11579	1.13294	0.531845	2.12105	3.00793	3.5106	11.0219
YDR126W	5.41804	3.11748	2.09633	2.55102	3.44847	9.45647	11.1921	10.7793	13.9634	11.5699	13.1939	4.20408	4.81903	8.61502	1.07279	4.31189	0.963692	3.42362	2.07373	1.06045	1.50317	0.61051	0.358246	1.3666	2.90929	3.02157	17.5375
YDR127W	30.5473	30.0036	2.88987	3.40324	5.83598	25.992	26.0859	31.8128	30.8099	13.7189	13.8953	16.3864	15.5982	9.51029	11.098	6.82812	14.0343	15.5272	7.06521	11.0453	10.5735	6.3013	4.81194	8.14167	13.398	9.16656	16.4894
YDR128W	5.66006	3.98657	4.30394	4.53754	5.49063	5.43619	8.74248	9.86559	8.70279	13.3424	11.5431	8.43139	8.07666	9.52399	2.97169	5.60671	2.63806	2.62622	4.06135	1.83161	3.49029	1.93983	0.700487	2.73288	3.44364	2.38894	13.408
YDR129C	60.7169	34.377	110.089	164.15	165.651	108.739	70.1505	76.8469	86.7638	78.6006	54.9062	20.6046	30.4285	53.0823	8.93365	24.5575	11.6168	14.0787	20.5099	9.26314	21.4025	5.91948	2.81638	11.9157	20.3122	30.5019	59.6837
YDR130C	27.5413	11.8011	19.3551	15.9554	13.9703	22.8462	49.295	39.8696	47.1061	49.9725	52.4492	14.5559	22.2468	69.7262	8.11658	42.6311	13.5318	24.9232	34.2783	14.9585	55.3699	15.6185	3.44546	36.9927	18.3471	6.6712	39.2661
YDR131C	10.755	4.14955	1.64883	4.03285	3.1935	9.87898	16.9288	20.5868	18.1961	25.1898	22.6516	9.34938	10.899	20.181	5.33679	11.6527	6.31648	7.01083	8.6612	4.06347	10.0041	3.26281	1.37274	7.21598	6.60075	3.81523	21.9288
YDR132C	9.72004	5.80366	17.2342	13.5865	10.6631	10.9654	15.8293	27.0012	18.8832	34.124	32.4097	13.124	18.2421	28.9666	10.5285	27.5387	16.3692	18.9669	22.6798	13.2894	39.6609	13.6193	5.03037	25.2388	18.3549	4.90925	40.8309
YDR133C	532.857	500.94	1272.55	960.392	1347.47	1445.3	4589.56	1270.81	1691.46	3298.65	4920.67	2407.54	7828.6	8164.59	4617.74	35531.4	12574.7	16750.5	25643.6	13249.8	36746.2	17280.6	5541.15	58947.8	55817.9	9546.43	48379
YDR135C	19.7035	14.5114	3.49503	5.61593	4.63077	13.4677	15.6131	11.3458	12.1175	9.35253	6.96887	5.22841	5.30523	6.97285	3.1532	3.2909	2.78492	2.40025	2.98894	1.99064	2.33904	1.53809	0.637092	1.49133	2.05565	1.6938	13.6188
YDR136C	0.322233	0.440037	NaN	0.290388	0.372519	0.667399	0.403006	1.14572	0.947574	0.773256	1.19381	0.200477	0.202445	0.974379	0.42063	0.253597	0.850168	0.464664	0.354085	NaN	0.221016	NaN	NaN	NaN	0.366654	NaN	0.618864
YDR137W	28.734	10.0629	3.93661	16.9984	10.787	20.5736	33.0965	30.2544	28.0066	21.2196	12.4196	3.97905	6.63861	16.8729	2.54089	7.8783	3.09765	4.54447	4.24387	1.73423	3.94168	1.23941	0.545462	3.34185	1.89843	1.93359	17.9203
YDR138W	14.0857	6.92022	1.78257	7.0343	7.05527	10.6369	11.5512	12.264	12.198	14.828	11.6078	6.35644	5.34046	12.1105	4.3211	8.04066	3.73788	4.71451	5.98763	3.05852	5.83037	2.23137	1.06887	3.05807	2.13906	3.17492	22.7092
YDR139C	152.814	98.5938	27.1716	56.8863	40.1365	223.623	100.658	144.206	136.9	103.006	48.7217	11.291	41.1457	100.211	9.27004	33.5333	11.1031	17.0675	39.0174	4.07261	32.4724	9.23201	1.54781	42.9412	45.3405	11.9195	83.3483
YDR140W	44.2654	20.0653	14.6384	22.2356	24.7854	59.2387	37.6202	59.1441	69.7043	56.1496	61.7975	22.2503	33.9643	65.8917	12.4853	21.8184	14.3852	19.1893	23.0511	6.0814	20.5366	11.4301	3.98804	38.6616	40.3781	7.37875	54.842
YDR141C	5.72357	5.14473	2.95225	3.46039	4.816	3.92649	10.0578	12.8544	9.66717	16.2904	15.4114	11.2913	10.7876	12.7503	5.34342	7.26982	4.39646	5.90279	5.09516	3.43559	4.67113	2.4421	1.08957	2.53818	2.01972	1.48531	10.6213
YDR142C	13.4224	8.2706	14.2795	11.2108	18.5447	25.5398	35.5186	26.7722	23.4657	27.2602	36.3858	12.0169	24.3726	28.9059	10.4699	22.0285	14.5395	16.2867	16.1881	13.412	33.6815	11.6733	4.3882	22.3814	17.3215	2.47267	21.1676
YDR143C	8.32707	8.08146	2.65935	1.77013	2.60072	6.53709	7.81079	6.30354	5.77617	8.12185	12.6884	7.01901	10.5053	9.25963	7.75791	7.21401	7.79576	9.58682	6.16162	7.79862	13.749	9.20394	3.55666	6.92085	6.64777	6.15903	23.086
YDR144C	30.9279	25.9392	0.118335	0.418071	0.556179	3.62989	5.7376	6.59799	6.0632	5.09624	6.36565	1.53934	1.23061	3.92788	0.336434	2.43402	0.815991	1.63527	1.62373	0.465588	0.636394	0.402064	0.134817	0.841562	1.40766	2.00227	8.0518
YDR145W	24.3079	16.1479	27.717	20.8342	22.7414	19.617	26.0468	25.2167	26.5891	32.7146	28.3846	14.7832	18.6673	22.934	6.22513	8.53327	5.24521	10.0405	15.9885	5.14036	12.7017	5.10699	1.80348	9.66494	16.9467	17.7222	62.1781
YDR146C	10.8067	6.89542	NaN	0.0781185	0.267234	2.72302	1.78883	2.15751	2.2942	2.28819	3.37209	1.13256	2.45073	5.50456	3.33809	4.77547	12.4264	13.2501	12.8593	10.6261	27.7662	7.87228	2.83401	9.78879	6.36196	1.1224	17.2588
YDR147W	33.7834	18.3019	8.58318	8.8639	9.57548	17.3141	14.6754	26.9144	34.7596	36.7159	19.6052	11.9526	34.186	74.373	16.0681	65.5483	35.8151	50.7621	77.1533	42.2315	151.497	29.3551	10.3052	59.3191	26.6379	2.97909	92.2058
YDR148C	14.5908	12.7701	88.3077	60.6041	77.2849	92.3998	68.9283	80.8363	90.9808	93.517	138.907	76.4173	180.752	164.528	100.512	159.925	151.067	159.139	141.236	140.347	355.636	147.877	64.701	187.863	169.644	22.6133	132.978
YDR149C	NaN	0.089033	NaN	NaN	NaN	NaN	NaN	NaN	NaN	NaN	NaN	NaN	NaN	NaN	NaN	NaN	NaN	NaN	NaN	NaN	NaN	NaN	NaN	NaN	NaN	NaN	0.333907
YDR150W	5.05984	4.83065	13.8003	11.5508	13.1138	7.07927	7.74221	9.79138	9.39827	9.82106	13.6584	14.4724	15.0645	12.3349	11.1495	8.73944	10.9869	12.9785	16.8194	10.5589	22.4968	16.1285	9.51544	14.4839	21.8958	12.6585	45.9941
YDR151C	24.4801	14.6309	17.7699	13.5258	16.5874	14.3375	33.1744	20.9436	20.819	19.6621	24.3638	12.3331	15.6566	16.4413	8.87194	12.4807	8.46778	13.0676	7.46837	8.40445	13.5966	5.25925	0.617224	11.4301	11.9224	4.34577	51.9707
YDR152W	78.8998	49.6858	18.3255	37.3236	41.2819	93.3685	28.0695	52.3225	51.5403	47.9721	36.1456	16.6984	19.6242	42.6785	7.85282	15.2959	7.73248	11.6777	23.3062	6.56824	12.696	7.0901	1.51289	14.3232	16.0597	11.1513	126.942
YDR153C	36.0515	32.3847	22.6342	21.4722	28.495	56.0016	44.9327	32.9312	37.9984	29.6818	30.1625	19.4244	18.0196	26.9222	7.50754	12.2268	6.56886	9.04741	12.2566	5.97547	11.1683	5.90925	2.05122	11.1783	13.0883	11.6054	91.4257
YDR154C	317.197	494.585	327.569	201.591	203.419	168.239	435.199	207.05	180.213	312.678	277.226	120.437	117.323	128.366	35.5352	98.7368	42.5617	51.9609	180.251	23.0781	104.994	85.5792	26.1407	280.907	421.831	204.902	437.789
YDR155C	312.137	378.728	329.827	204.928	196.211	136.923	233.992	184.062	169.328	258.506	259.842	85.8615	92.3975	121.369	28.7106	73.5469	45.3275	47.37	145.149	22.1683	89.9964	58.6932	19.5043	228.089	332.646	190.806	295.145
YDR156W	23.3831	35.139	17.9175	13.5646	12.5677	18.7929	11.574	11.5106	11.8273	12.8428	11.9792	5.96566	8.82616	8.49616	2.03762	7.19534	4.3145	3.85873	4.49235	1.15096	1.98835	2.73329	0.583231	1.56311	6.21651	5.45386	34.3154
YDR157W	8.191	18.7541	2.10884	2.49482	5.57507	15.8211	26.5383	9.75425	11.0658	7.53553	8.20999	6.57237	6.93667	8.25793	1.00417	3.06398	1.88322	2.16358	5.44372	1.61884	3.00881	1.69755	0.154011	5.51978	7.50489	6.53319	27.4134
YDR158W	450.612	217.581	11.3883	27.8836	35.8348	794.328	339.758	293.213	423.909	120.01	149.935	64.9695	128.362	100.477	47.9628	62.7298	120.677	123.912	43.239	56.6327	66.7814	24.2655	9.23609	66.6909	108.682	34.2326	94.6271
YDR159W	7.3112	5.8904	3.79818	3.34404	3.95284	4.45471	6.11891	5.34478	4.34396	5.7398	6.1295	4.41143	4.39533	5.48885	2.99271	3.45978	2.07862	3.74907	4.48444	3.26325	6.06301	4.68792	1.82361	4.91994	7.28816	5.81459	21.032
YDR160W	8.10518	7.04498	5.13489	8.48543	12.3451	12.5281	20.0782	14.7257	13.0489	22.3702	13.0983	7.76597	14.5965	26.3996	8.75927	39.1243	13.3256	13.4219	34.8855	16.5256	50.8747	17.1653	8.39771	25.7685	20.3196	7.83722	52.7041
YDR161W	96.9198	45.9768	9.65012	19.6555	28.6072	79.0684	57.3338	45.2331	51.7771	47.0483	22.8213	11.0531	13.2544	40.483	3.10594	20.3485	5.58014	3.88856	12.027	2.14914	4.89597	3.35833	0.726033	8.95624	12.6344	5.0206	70.9828
YDR162C	53.6692	20.2139	15.2023	40.4865	30.4219	61.3162	37.0255	70.7284	79.8021	71.0417	60.2915	19.2264	44.5405	84.4939	14.9155	38.6269	19.4128	27.3367	43.4698	11.0579	29.0333	8.82577	3.90544	27.2052	18.7635	6.91174	58.8522
YDR163W	33.9205	14.3262	20.4713	37.3438	29.7811	74.9629	56.8558	75.0996	71.9833	54.2097	49.8788	24.5847	39.7655	66.1947	15.9768	28.897	15.6846	25.2133	44.5745	9.47577	51.8082	24.1591	6.8596	63.0394	55.3084	11.3197	99.6219
YDR164C	10.1587	6.54988	2.92329	5.27866	6.18279	4.8938	7.96283	7.72708	6.98983	7.57813	7.60058	4.48931	5.06671	7.08488	1.93925	3.87496	1.94112	1.83622	2.70521	1.58832	1.57211	0.520267	0.666091	1.38597	1.40062	2.62582	19.2386
YDR165W	101.563	57.2276	2.54009	18.1349	25.9022	45.3556	45.752	34.0298	37.0107	39.6943	12.5538	6.79776	3.82325	26.8495	2.7081	9.68739	1.58125	3.58992	17.5281	1.51693	2.65617	2.15759	0.452168	6.49185	6.9244	9.25246	132.901
YDR166C	8.90693	7.43627	5.59645	6.90449	8.27169	7.54085	16.5114	17.2005	14.896	23.7644	21.3473	12.291	16.2704	18.5341	9.79458	13.4547	9.18829	15.0657	9.62502	8.61974	14.3754	6.13839	2.27712	8.91627	4.86325	2.45958	34.4151
YDR167W	58.4741	38.9784	24.5726	25.0526	21.7693	62.0944	35.1403	64.91	74.9739	67.6386	84.6345	24.9725	55.6655	75.3416	19.4059	26.6754	27.4559	30.4411	28.6421	17.2643	42.0102	14.9088	3.88821	28.5186	16.4082	4.27754	81.6572
YDR168W	41.1928	22.4209	38.7369	44.7433	65.1634	48.7767	60.729	72.0812	76.5712	131.379	105.539	41.8409	95.4091	161.513	46.5879	132.7	85.8351	99.4288	151.268	66.4149	191.504	69.5275	19.2881	109.83	80.8048	15.4561	193.353
YDR169C	5.069	4.98723	29.413	9.49581	8.767	6.8614	19.6928	15.8377	11.5317	14.9416	20.9977	14.1543	16.5501	15.9313	10.0816	11.8736	10.1094	17.094	13.8155	12.9012	22.0105	11.3412	6.57667	13.3586	10.0141	5.77093	30.7389
YDR169C-A	0.41031	0.420236	NaN	NaN	NaN	NaN	1.53948	NaN	NaN	0.590768	NaN	0.765824	NaN	1.48885	1.60681	0.968739	3.24764	NaN	2.70521	1.58832	5.0657	NaN	NaN	3.34942	2.80123	NaN	0.788021
YDR170C	12.9459	11.0279	6.28504	8.21495	9.39069	10.9288	13.9843	16.1773	14.4657	13.8444	12.8683	9.27816	9.17433	11.1415	5.25394	6.87521	4.12936	5.02998	6.75791	4.18321	7.07679	5.15118	2.74293	5.13552	6.49312	7.11603	13.9661
YDR170W-A	3.75525	1.86985	0.465139	0.686948	1.16379	3.12512	6.60808	2.66224	4.29053	4.44532	1.35105	1.01352	0.624949	3.99272	0.530918	0.973798	0.804293	1.02925	0.954018	0.354136	1.24326	0.220851	0.0450552	0.443001	0.61817	0.0857449	1.7444
YDR171W	0.927562	2.79412	427.259	182.102	172.895	16.1037	83.218	62.5072	60.6497	100.792	232.465	71.9997	83.1958	90.6774	28.9525	46.1182	30.6626	36.5861	29.7981	13.7288	32.3342	10.3053	4.49523	17.9274	11.2683	7.88899	123.652
YDR172W	133.47	75.6547	14.8295	47.2981	51.8594	138.251	67.0998	62.46	86.4699	78.8408	51.4092	26.067	45.8255	86.8135	22.4859	51.4731	36.2953	33.5079	57.3444	24.1952	56.1829	26.5425	12.4366	32.5299	33.1268	20.0065	116.308
YDR173C	5.36857	3.78246	20.0344	18.9727	23.6813	12.0071	10.0249	21.1457	24.2336	45.2006	43.1062	14.1555	36.9858	69.6583	11.7779	45.5173	23.777	36.1485	38.6464	14.8323	52.5551	14.5688	5.00211	21.5514	15.5189	2.2385	38.7552
YDR174W	153.492	102.252	70.9322	51.18	62.1252	93.0269	86.6348	80.8469	72.5412	64.0995	65.1702	25.0116	31.783	53.4097	12.31	22.7477	13.5866	19.7623	27.3807	13.1824	39.6233	26.3772	7.8205	75.5822	83.3391	17.7449	166.537
YDR175C	34.4917	21.5371	21.4146	18.0258	19.4925	16.1333	20.326	26.5335	24.1787	18	20.189	8.3762	18.1252	27.7997	7.28085	24.8239	9.81059	15.5314	30.0814	9.30656	49.4697	16.3951	6.791	29.5691	23.0883	5.11901	33.9834
YDR176W	14.533	10.3714	4.22068	4.89158	5.73528	6.28602	8.43101	12.5759	11.199	13.0255	14.7038	8.60599	11.7156	11.5953	5.19984	7.51014	6.0056	8.58471	16.2261	6.10023	21.4373	7.60923	4.00712	15.6036	24.3564	8.75374	31.2742
YDR177W	133.066	65.6618	45.135	81.9123	54.5712	205.275	125.261	171.825	205.076	245.88	159.401	81.3688	232.181	534.022	94.6603	527.2	227.034	367.74	897.666	208.283	847.409	286.388	77.6913	1188	476.761	41.403	639.719
YDR178W	12.2867	10.3904	260.847	142.47	165.237	211.171	235.574	229.655	223.996	337.906	721.429	258.36	572.994	330.288	190.919	259.75	154.65	149.218	133.403	61.3074	151.924	68.769	23.4382	115.941	128.903	30.407	214.108
YDR179C	31.9689	11.3438	11.7021	14.2914	15.8599	30.8907	24.7923	56.655	55.2398	55.2712	37.5366	12.2156	26.806	62.5683	7.39329	31.2017	13.2828	23.9573	36.3737	6.5774	32.8908	16.4089	2.71578	52.9126	44.2526	4.61738	125.213
YDR179W-A	34.443	11.1852	4.11088	7.47093	7.51381	27.4727	45.2886	34.8058	40.6635	44.6896	25.4718	10.4806	18.4168	37.863	5.02127	27.4546	6.41596	9.18111	12.875	3.08079	7.55123	3.02996	0.693844	5.86509	5.35796	2.5762	31.6737
YDR180W	5.38291	3.54416	1.65503	2.84003	2.7781	6.5699	29.4964	48.8933	37.0998	64.1185	78.3206	51.67	39.0293	52.3191	15.5949	28.8223	11.4849	14.376	19.3747	8.37217	11.3588	5.76095	3.31318	8.43519	6.51559	3.40786	39.2164
YDR181C	23.6652	9.45966	7.76815	15.9948	17.468	20.1877	17.6465	30.7819	32.3861	35.9118	26.7282	11.5191	18.2906	40.8508	8.33406	27.1327	12.3527	14.178	34.2828	6.92006	19.7058	6.97189	1.08539	19.6309	6.4655	2.11259	45.7771
YDR182W	19.056	16.1432	14.0718	9.35676	15.2329	19.6478	29.7258	20.8158	23.451	23.5947	35.145	14.6316	22.0842	30.0343	11.9204	18.7053	9.13124	14.2506	12.2797	8.47427	21.2787	8.43318	3.18999	10.4669	7.61514	2.69954	38.8404
YDR182W-A	1.81019	1.85398	NaN	0.407825	1.04634	1.24974	2.26394	1.93088	1.99618	4.34388	3.3532	2.25242	1.7059	5.47372	1.77221	9.97231	2.38797	5.22063	8.61954	0.583941	7.62199	3.02562	0.591808	6.77272	2.57466	3.25533	15.6445
YDR183W	20.1602	10.5514	2.75245	5.0422	6.7763	21.8893	21.826	31.0724	33.4943	42.9649	25.1708	12.2664	29.7954	75.2482	20.172	71.2925	38.4281	41.1097	83.4399	26.9877	93.5655	25.5322	8.18796	65.7921	23.9499	3.64146	105.581
YDR183C-A	53.2588	35.8893	NaN	9.02905	15.7194	25.0731	51.277	13.7407	27.2776	25.3047	24.7461	7.56919	4.94578	15.041	3.26967	16.3334	0.629388	3.09596	5.24265	0.923442	1.96345	3.1898	0.935883	2.43417	3.25725	4.11837	112.865
YDR184C	53.7395	23.2987	1.07765	6.76851	14.9136	30.6444	15.0583	17.3583	24.7175	15.5528	8.88882	4.93242	4.84976	12.1439	2.31489	4.10483	2.38527	1.65467	5.4257	1.07683	1.64564	1.27862	0.682084	1.1354	3.44219	2.40122	87.1699
YDR185C	5.92669	3.6187	13.3443	27.7321	15.8114	30.2159	28.01	31.6093	37.7055	55.1383	56.7932	21.0602	35.6596	58.1066	10.0425	26.1021	17.441	11.3404	12.3989	7.0592	13.3678	3.81003	1.11786	9.76913	4.08513	0.983834	18.8249
YDR186C	21.4268	18.7622	33.7944	26.5318	32.509	30.5858	55.1122	37.2366	39.6295	44.2403	38.9753	27.3118	30.1237	41.9726	19.0786	25.5977	18.9931	31.3357	26.7029	23.4214	44.2065	17.4966	7.88359	28.039	27.9964	8.97552	99.6245
YDR187C	0.118587	NaN	NaN	NaN	NaN	NaN	NaN	NaN	NaN	NaN	NaN	NaN	NaN	NaN	NaN	NaN	NaN	NaN	NaN	NaN	NaN	NaN	NaN	NaN	NaN	NaN	NaN
YDR188W	94.2344	52.0556	26.347	26.6409	27.1385	81.6551	43.7391	54.1682	60.0951	46.9127	66.5551	27.0208	30.8205	44.8121	8.81247	16.495	11.2074	10.0751	13.8497	8.87829	16.3925	5.07971	3.16352	13.0137	18.6953	14.083	42.0228
YDR189W	23.8988	16.507	13.4514	9.64594	13.4764	13.4736	18.9262	22.966	22.4537	26.1284	14.5858	8.43899	13.8552	25.5024	8.00995	23.5286	10.7119	13.306	24.4023	11.073	37.151	11.7728	4.34407	22.5973	13.6492	12.6777	52.8104
YDR190C	129.681	62.3561	8.52626	48.1725	60.4683	160.211	52.8367	92.0609	103.073	76.838	30.3859	14.5242	29.9169	73.3997	11.6874	32.3609	16.0982	17.9797	42.8519	11.9809	52.8586	18.9927	7.97921	43.2212	40.0715	11.0681	98.9272
YDR191W	21.4555	6.90954	1.52337	5.08297	6.20095	25.884	37.8646	44.3565	32.319	45.7805	31.652	13.211	35.2276	103.337	18.5151	93.8711	51.6471	58.1305	78.2639	34.2495	108.892	33.6433	10.3048	69.7419	30.202	4.65398	73.9168
YDR192C	9.90074	7.65395	3.44216	2.25202	6.32822	8.62638	11.5193	12.0841	11.023	10.2802	19.9273	8.70658	11.1246	12.7813	5.40573	5.8439	5.02342	5.14795	6.64272	3.31668	8.03146	2.70504	0.84034	4.56562	3.98087	3.08161	15.6324
YDR193W	0.154252	NaN	NaN	NaN	0.356647	NaN	NaN	NaN	NaN	0.444186	0.285736	NaN	0.290729	1.3993	0.906095	NaN	NaN	0.667299	1.35599	0.895669	NaN	NaN	0.302579	0.944384	NaN	NaN	NaN
YDR194C	72.8994	33.6189	13.2794	17.3482	16.6911	37.4113	19.0409	28.3002	41.2323	43.9745	37.26	22.5716	24.3631	41.5871	10.7523	16.8255	9.11619	14.2802	18.0008	6.92651	23.2336	7.78622	3.99404	21.406	33.4358	17.6424	66.5374
YDR194W-A	0.804529	NaN	NaN	NaN	NaN	0.416579	NaN	NaN	NaN	0.579184	NaN	NaN	NaN	NaN	NaN	NaN	NaN	NaN	0.442028	NaN	NaN	NaN	NaN	NaN	0.686577	0.868089	NaN
YDR195W	21.4375	10.742	6.61481	8.20537	7.10623	15.5562	20.757	20.7359	23.8096	27.9342	29.1783	8.67647	15.0613	27.4629	5.79233	15.8735	6.58854	6.9804	18.364	4.90773	13.993	7.25619	2.63765	15.3672	26.4255	18.5712	66.2587
YDR196C	66.2938	27.4369	25.3976	77.5811	66.0549	88.5816	69.0222	114.661	112.369	165.146	88.2547	27.2152	96.3479	373.443	48.8018	322.646	125.03	189.237	503.687	100.583	397.371	119.308	25.2766	369.024	156.846	11.8914	313.092
YDR197W	24.9868	11.5834	4.34746	15.9993	18.7912	23.0977	21.3159	24.6889	28.1921	30.22	19.4887	8.34552	11.6001	28.4409	6.07703	25.3362	7.49456	9.55777	24.7978	7.9416	31.823	12.4852	3.09561	21.1486	12.3003	4.99485	62.7386
YDR198C	48.767	14.752	3.09077	6.18194	10.0303	35.6748	36.9636	20.7892	27.9021	22.8923	11.8759	6.14255	6.92784	19.8514	2.17589	10.6965	2.02978	4.43754	7.37358	1.40632	3.69374	1.85739	0.670716	4.18677	2.845	0.922344	29.6329
YDR199W	0.16816	NaN	NaN	NaN	NaN	NaN	NaN	NaN	NaN	NaN	NaN	NaN	NaN	NaN	NaN	NaN	NaN	NaN	NaN	NaN	NaN	NaN	NaN	NaN	NaN	NaN	NaN
YDR200C	7.69754	3.99398	9.69195	11.7804	9.44762	11.0266	14.0589	18.9535	19.744	18.846	26.9475	12.0886	14.3803	19.2566	8.49882	12.4095	7.42574	10.122	12.1101	5.64444	20.3046	7.48152	3.25935	12.5949	11.5175	4.75655	34.3864
YDR201W	40.5366	18.9866	12.3418	37.9228	25.8602	51.322	20.8665	80.151	80.4082	96.4446	86.9946	31.8324	59.3981	116.148	23.4729	37.6408	41.7368	40.0982	65.729	17.9404	71.2045	23.1356	5.57583	54.9829	31.2186	6.93425	84.7359
YDR202C	18.1842	7.93911	30.707	27.4957	33.15	22.332	56.9652	39.4149	41.1333	61.846	42.3214	14.468	26.0343	73.4909	13.6944	63.7111	16.4535	18.1536	80.503	11.9575	58.8839	20.7495	5.83066	57.806	28.8479	12.2001	93.0178
YDR203W	0.580627	0.198224	NaN	NaN	NaN	0.400859	NaN	NaN	0.426855	0.835992	0.717036	NaN	NaN	0.351144	0.378964	0.913905	NaN	NaN	NaN	NaN	NaN	NaN	0.379651	NaN	0.330334	NaN	NaN
YDR204W	16.9131	7.62928	28.8051	44.5694	48.9164	28.3906	82.014	106.29	94.5332	111.736	86.2983	21.9946	49.0242	160.628	19.7264	145.887	35.9238	35.6588	141.701	18.4359	93.4741	29.0855	15.2109	102.925	59.0885	10.1458	102.959
YDR205W	7.27238	5.85432	6.62612	5.77592	6.01922	7.50187	10.7764	10.5644	10.9216	13.4858	21.3865	10.8272	9.65342	10.576	6.09479	6.07967	4.33019	5.63108	3.48257	3.94341	5.2986	2.50674	0.832613	3.58041	1.93189	1.28238	22.2276
YDR206W	34.6793	17.8066	5.66766	12.8476	15.2218	26.4549	31.3985	24.5291	28.8351	26.2341	22.4153	10.0379	14.9425	24.3936	5.9461	18.0612	6.05493	7.52125	14.2138	5.69821	15.0254	4.9595	2.77381	9.8874	11.5135	7.80397	38.7332
YDR207C	5.17176	5.12115	6.07709	2.45182	3.31529	3.09672	22.6692	15.7916	12.055	20.7863	30.6475	15.7831	14.6907	19.0776	8.3028	15.1619	7.24285	9.64912	18.3148	7.82774	24.461	13.7653	6.01	19.4082	30.2045	14.0699	52.9113
YDR208W	17.4119	14.385	22.4619	10.9151	15.8418	15.0353	20.0884	28.3361	25.0597	31.8106	51.4014	24.7911	33.2635	39.1301	22.4026	28.5654	25.7452	34.59	37.1966	25.3011	53.6877	33.9386	13.0016	38.9692	39.6841	21.0578	90.976
YDR209C	NaN	NaN	NaN	NaN	NaN	NaN	NaN	NaN	NaN	NaN	NaN	NaN	NaN	NaN	NaN	NaN	NaN	NaN	NaN	NaN	NaN	NaN	NaN	NaN	NaN	NaN	NaN
YDR210W	283.708	149.018	35.3231	58.3833	57.7323	126.075	97.7368	128.421	181.582	117.376	90.5069	37.7874	54.4391	118.031	18.4994	34.4157	24.9271	40.8721	67.037	10.9719	51.1013	21.2058	6.88367	83.7354	58.5126	36.6996	64.8043
YDR210W-B	2.47196	1.74291	0.798243	1.49232	1.54673	2.79353	5.2017	2.92415	2.8083	2.38678	1.69165	1.58297	1.35476	3.0637	1.21375	2.57037	1.11818	1.55871	2.15396	1.25988	3.2404	1.36792	0.629699	1.77315	1.46339	0.833779	4.58043
YDR210W-A	1.1426	0.656291	0.535491	1.13501	1.12843	1.38605	3.88722	1.42089	1.57919	1.10361	0.767375	0.676924	0.504086	1.35495	0.479734	0.822037	0.229029	0.433044	0.675021	0.393376	0.740225	0.425592	0.197399	0.453762	0.368095	0.381864	0.9425
YDR210C-D	6.32569	4.05412	1.36575	2.32599	2.68322	5.45742	13.8429	4.71536	5.18503	3.7887	2.41144	3.06238	2.2455	4.89088	1.91347	3.5304	1.89912	2.51792	3.24774	1.86439	3.13035	2.34428	0.888583	2.21231	1.93915	1.35456	8.86411
YDR210C-C	2.78406	1.63835	0.821842	1.66019	1.44865	3.06714	9.17822	2.53557	2.60083	1.90362	1.18199	1.16463	1.11443	2.42672	0.86617	3.08472	0.825991	1.19578	1.60145	1.05545	1.45316	0.988664	0.481533	0.920222	0.662982	0.711683	2.51981
YDR211W	67.5889	31.5914	7.13397	20.2643	25.8459	73.242	38.8649	53.5267	73.6765	67.901	36.0841	24.1132	37.3112	53.4045	11.6623	22.8258	12.4501	14.5636	17.7059	8.07526	14.4463	6.39637	3.27362	10.6284	13.0633	2.98048	80.4046
YDR212W	76.4202	56.1315	8.45231	19.1153	24.3523	79.2534	43.0917	53.536	63.6685	74.6372	48.7252	33.368	49.3004	58.1583	10.6164	32.4355	13.0486	12.9956	22.4629	6.66527	16.4334	4.46999	2.65891	9.79405	9.37913	9.17074	51.2917
YDR213W	11.6045	10.4829	6.49264	9.2238	16.5812	9.69299	11.0745	14.4612	15.8413	19.3583	12.3073	8.58829	8.46105	14.3347	3.07649	9.11505	4.44152	7.37971	9.02723	5.77808	12.5164	5.10228	2.20148	7.46656	12.2209	16.1784	21.5542
YDR214W	47.1096	32.7449	49.5127	36.423	25.8117	21.4271	23.1361	36.2852	53.2389	65.6409	107.296	36.4366	61.5808	66.0651	19.6845	29.8074	30.8418	36.4106	27.8742	11.9916	39.2074	10.3555	4.35679	23.737	18.0564	7.82022	46.8098
YDR215C	NaN	NaN	1.53579	1.00479	2.06235	0.153953	NaN	NaN	NaN	0.428093	0.82615	NaN	NaN	0.26972	NaN	0.701985	0.392227	NaN	0.81679	NaN	0.611799	0.496961	0.291616	0.606778	1.01494	0.962446	0.285515
YDR216W	0.883219	0.476098	67.5514	39.1684	64.5412	18.4534	28.4002	26.941	26.2458	35.6959	50.8619	32.6516	32.534	27.4099	22.7854	18.2919	13.491	16.8921	19.8532	10.7667	17.0259	14.607	10.3951	15.3367	30.7311	33.5053	72.999
YDR217C	6.74975	3.09563	1.56392	2.41333	3.80197	4.6059	6.25781	5.47918	4.24835	3.90087	4.29346	3.30298	4.45704	4.43246	2.29982	3.29075	2.68571	2.7777	5.31749	2.06118	6.12266	3.1411	1.96607	6.61574	7.72478	3.51477	19.1591
YDR218C	3.14506	0.693785	2.33266	1.56974	1.34247	1.30279	3.08622	8.8772	14.9399	152.429	60.7688	46.69	303.773	776.204	246.327	838.964	580.848	1071.68	1077.46	717.083	2220.82	595.794	193.527	1610.82	729.376	33.3088	851.49
YDR219C	18.3583	9.82955	23.3466	15.2943	14.9631	19.1027	16.4354	28.3638	32.3329	35.1165	30.4186	17.2557	27.4652	65.4967	14.6544	69.745	26.4829	51.0412	125.924	42.7756	222.575	66.8146	21.1578	190.022	173.274	17.291	101.8
YDR220C	4.81486	1.28644	4.32527	1.69788	3.87217	3.46866	23.5635	2.67959	6.46381	7.83672	2.71449	4.68872	3.55105	11.7741	4.099	33.6093	6.07552	3.62248	25.7639	6.48294	67.198	13.6461	5.33835	39.7316	33.5862	4.06584	24.1231
YDR221W	9.36767	5.64897	3.31625	3.58978	5.36417	8.31084	7.50032	15.1284	15.8331	13.1515	11.5685	6.48172	6.43533	9.63624	2.74277	3.65172	2.23285	2.27242	4.29704	1.86396	4.92398	2.3413	0.915914	2.91823	4.23373	2.45609	12.6106
YDR222W	12.477	7.12178	NaN	0.599973	2.16646	1.02142	6.0136	10.5208	9.68017	11.3609	14.7992	2.30115	4.27568	15.8369	1.8347	9.43123	4.29376	5.12024	12.4639	2.95901	8.42253	2.06072	0.580427	6.44119	2.18846	0.319273	29.5508
YDR223W	2.93705	1.07753	7.24576	33.6577	11.7572	14.0275	19.079	15.337	17.4026	20.2603	12.7488	1.88183	2.56128	16.5428	0.515002	9.0043	0.809598	1.51711	10.7418	1.44238	4.69046	1.53867	0.773903	8.49879	12.9437	8.32475	45.5469
YDR224C	881.327	724.62	1105.35	974.711	1259.45	379.579	380.232	2265.58	2015.27	1532.48	1077.91	442.457	407.954	1179.59	183.674	645.573	173.495	241.126	494.781	163.897	434.525	208.113	69.6378	524.86	347.686	124.698	1839.96
YDR225W	2145.73	870.85	895.573	1380.82	2204.14	759.646	431.905	4564.49	4185.17	2770.49	1033.1	334.121	510.813	2605.16	188.252	1043.66	240.614	271.223	713.971	141.37	541.223	305.998	70.6549	1028.03	831.419	87.6659	1740.77
YDR226W	438.093	282.01	20.5919	32.9552	47.5405	260.949	139.451	245.918	291.364	183.059	141.446	51.1694	102.65	173.588	38.3688	68.8543	40.7776	49.3502	49.9392	21.5456	40.6997	16.7607	4.51154	45.0594	35.3295	21.4414	84.9861
YDR227W	6.31013	3.81892	3.11904	2.18347	2.98426	4.22097	6.08882	7.47157	6.25928	7.49871	6.73929	5.86061	12.8605	13.9409	10.3455	16.8941	12.0681	15.3469	20.6358	16.041	33.237	17.6372	7.40305	16.2665	12.6509	4.75628	41.8364
YDR228C	18.1811	14.2461	3.04218	2.08974	1.48683	7.69388	10.4943	11.1685	12.4293	14.6514	15.7758	8.31644	12.0256	15.9049	4.43633	7.02992	4.02159	9.35103	8.23897	3.70347	9.34249	3.22857	1.74097	6.34685	7.20413	4.83699	32.0553
YDR229W	22.8201	9.67283	12.7599	19.1803	17.187	22.2283	30.9422	27.3783	29.201	22.0562	19.5874	5.98827	7.06908	18.9386	1.94657	5.0144	3.45748	1.95486	6.25654	1.66179	6.22984	1.66164	0.709127	6.27093	6.55575	5.36341	23.953
YDR230W	NaN	NaN	NaN	0.23907	NaN	NaN	NaN	0.377299	0.390057	0.254641	0.327611	NaN	NaN	0.641746	NaN	NaN	NaN	NaN	NaN	NaN	NaN	NaN	NaN	NaN	NaN	NaN	NaN
YDR231C	25.9929	9.9959	58.3002	60.1759	38.2236	46.4102	53.6203	62.0382	72.9218	67.6802	81.1713	21.1903	30.7834	61.6139	7.21503	32.4481	8.67089	12.0632	17.9472	6.36099	14.3446	7.15769	1.95354	14.2269	15.468	5.80271	53.7461
YDR232W	28.4003	32.3788	24.3208	13.6387	19.1378	34.9061	26.99	25.6701	29.093	25.3417	29.4194	20.9939	20.2843	22.1023	8.41452	12.0872	8.97193	7.43631	12.442	6.36485	7.61238	7.18285	3.0787	7.54991	14.6057	16.9348	62.0799
YDR233C	142.084	231.011	43.4378	33.8219	40.2351	89.0733	111.443	63.2842	84.6846	88.1162	122.354	62.116	81.253	69.6642	35.5709	50.4006	46.4727	41.6769	40.8219	23.7443	25.956	17.6085	6.7978	20.651	36.7898	42.1193	163.328
YDR234W	34.2023	25.5532	5.39517	7.99195	9.97893	26.9396	14.3079	12.3606	21.189	15.3225	13.5255	12.5246	22.8993	20.8632	8.91385	12.9817	8.26729	9.84698	13.6105	6.00769	15.2068	5.6327	3.36325	11.5227	12.9668	12.3121	68.4124
YDR235W	34.8951	12.9155	8.29606	21.1171	24.8485	28.4183	46.3963	43.606	38.854	52.5729	27.9618	9.34446	19.0852	58.1199	10.6138	47.2816	16.5858	18.7272	29.2444	9.90878	30.3632	9.81521	3.8397	20.5113	11.115	4.46787	52.2696
YDR236C	47.4011	22.1631	3.87102	13.9294	11.3712	59.4681	79.2587	72.145	67.7667	66.63	54.4882	18.0091	24.7186	50.4782	7.52045	36.4936	8.15618	14.5892	21.8228	6.70866	19.8541	7.51568	1.10255	14.5294	19.3464	11.1187	50.0159
YDR237W	62.3867	30.9798	12.5379	7.5719	9.47063	20.3029	32.7074	27.6342	25.3258	32.2604	30.2207	10.9777	20.9831	26.1692	9.73407	17.8539	12.0078	17.8713	11.2332	8.94446	32.9933	11.8202	3.7084	30.0076	18.0455	3.17312	28.2396
YDR238C	45.9808	27.1169	11.8227	16.9695	21.5255	36.4926	33.5082	54.596	57.0461	48.432	43.9335	24.335	35.6102	53.2333	20.4563	30.4347	20.2283	22.8711	24.5802	16.7149	42.0841	15.8777	8.34608	27.0378	24.7337	11.8636	52.9527
YDR239C	5.98802	4.533	3.31714	3.06179	5.4176	5.66188	5.76329	8.05351	8.55552	6.18507	8.43973	5.63677	4.90698	5.90439	2.29398	3.13488	2.12938	2.13993	3.37579	0.655081	1.44642	1.43602	0.663907	2.76284	5.15455	4.71941	15.7004
YDR240C	32.7499	12.9139	0.716492	2.98134	4.28158	22.9693	24.7472	17.1338	19.8241	14.6194	10.7919	4.27184	3.84317	13.4389	1.46666	7.46695	1.09792	1.44017	6.81332	0.88598	4.79511	2.78217	0.897916	6.53917	8.09687	3.41249	26.1342
YDR241W	6.62479	2.84535	2.20769	5.77752	1.72937	15.4915	7.61722	15.5007	15.0822	16	14.2511	2.3932	2.01391	10.863	1.25532	8.09035	1.70267	0.9424	11.7414	4.1663	13.2949	5.35786	0.429206	11.3647	10.5988	2.30586	14.7754
YDR242W	9.25062	2.02477	8.0922	21.1268	36.5674	108.468	67.9471	55.3051	79.0582	58.6471	27.984	13.1582	22.4972	46.9665	6.5733	25.8917	9.5461	10.6501	16.4772	4.40398	10.8222	5.73583	1.31704	7.61231	8.72202	3.21982	38.7563
YDR243C	16.0571	7.17041	5.39741	11.9121	13.5699	9.59476	11.6964	12.7808	13.9811	11.033	7.54896	2.92547	3.54502	7.96245	0.818408	4.52297	1.10276	0.753402	4.32497	0.741575	1.2184	1.16436	0.819891	2.0614	3.32914	3.38245	17.8609
YDR244W	17.1687	7.95226	25.239	26.5558	26.3867	26.6176	25.8673	32.4859	42.9585	37.441	31.9894	13.1177	15.9588	34.7925	6.81517	18.1737	6.62244	9.84511	34.7529	7.25497	38.0134	17.7884	5.90843	51.9078	52.4946	13.939	49.878
YDR245W	155.116	85.1137	15.9581	35.6857	42.0767	124.885	81.1744	105.195	124.83	133.747	78.0314	26.7261	43.2796	124.606	15.3952	63.1893	24.7282	33.7884	56.1869	22.9782	73.1783	21.0616	7.55832	62.6953	35.6375	11.349	111.603
YDR246W	13.2418	11.0789	33.0752	32.9003	29.8619	28.9712	42.6856	29.642	32.701	38.1314	63.5685	31.5032	25.4851	39.4207	11.1381	16.0723	9.34927	9.6819	8.9149	8.84405	18.0369	7.94912	1.6463	14.0828	8.11721	5.03097	49.7886
YDR246W-A	0.306201	NaN	NaN	0.413912	0.707972	0.317098	0.574433	1.30647	NaN	NaN	7.3737	2.28604	2.8856	0.555542	NaN	1.44588	NaN	NaN	NaN	1.18531	0.630062	1.53539	1.20128	NaN	0.522618	NaN	0.588075
YDR247W	1.42099	2.0466	15.2914	9.24402	23.6144	8.73734	6.74773	7.29444	4.50508	9.0789	12.6676	12.7637	15.0651	10.1513	8.7818	15.2021	7.73248	10.3735	26.0079	11.9468	44.4071	41.7867	16.9857	27.1868	52.6747	17.7282	89.3772
YDR248C	26.4375	9.09789	1.82078	8.71988	9.16896	31.8683	10.7129	34.2914	31.7193	32.4313	24.2905	12.2374	22.1239	33.384	6.00482	8.9883	6.13816	7.77713	10.5745	3.27489	13.9263	2.2978	0.622314	11.6539	6.49771	1.14104	18.4819
YDR249C	15.3043	7.24738	6.23348	4.96805	6.72195	14.4856	11.9372	11.1172	15.0016	18.3233	9.2467	5.01676	10.4422	14.8288	3.75924	15.9298	6.2232	8.54285	14.7677	4.14067	20.2041	8.98516	3.12044	13.5454	8.98792	3.31452	39.401
YDR250C	0.891977	NaN	0.767893	NaN	1.54676	0.461859	0.418337	NaN	0.983623	0.321069	NaN	NaN	0.840587	0.809159	NaN	NaN	1.17668	3.85873	0.980148	0.431609	0.458849	0.745441	NaN	0.455084	NaN	NaN	2.14136
YDR251W	6.86318	7.02921	18.788	15.4512	21.3197	14.675	13.9869	14.5362	16.1167	17.3818	17.9725	11.6118	14.5641	13.93	9.42622	11.5409	11.7895	12.9228	8.38257	11.3247	22.5548	8.41784	4.16474	8.36346	7.41602	4.10227	21.5734
YDR252W	12.4461	6.72377	1.41292	3.69761	4.5853	6.65693	8.46715	21.2998	22.3217	27.3722	15.7079	5.36077	7.47562	26.303	2.14241	15.4998	5.05189	1.18334	12.0232	2.6472	7.31712	3.65763	0.536573	9.21089	4.90216	3.24665	20.7512
YDR253C	5.76998	3.06422	10.6705	2.45544	3.21168	220.644	21.4485	43.0828	62.4498	30.6153	49.0871	23.932	44.9101	74.0549	20.2943	54.4916	27.9094	55.007	100.623	39.5012	148.189	54.1144	13.6239	177.502	98.6632	4.15055	354.814
YDR254W	7.06197	2.38042	2.46261	2.53758	2.22186	23.421	11.8228	21.2635	29.9673	23.103	19.0429	8.09204	8.2557	25.8684	5.07597	8.5477	2.59434	5.8007	5.8937	3.46039	9.7488	1.34472	0.350701	4.46954	3.3566	1.15745	15.7089
YDR255C	1.99321	1.59331	31.1379	19.7805	22.4244	14.449	21.1587	26.9652	27.341	39.4079	41.7852	19.9622	20.1582	31.5764	10.3757	16.2987	7.69584	13.2495	11.3251	6.02207	15.9053	6.90682	2.76551	11.0126	8.04857	5.97994	42.2954
YDR256C	2.18673	1.50666	303.258	449.733	430.722	133.649	239.052	143.514	144.859	302.826	214.098	60.5535	68.5665	189.93	24.5225	84.5769	17.3082	19.0917	57.7129	9.927	29.3699	9.96811	3.66554	27.7495	34.9476	32.6896	206.703
YDR257C	36.3891	17.7857	3.99615	11.2049	14.6614	45.5813	23.7142	29.7083	30.5301	39.6829	21.036	8.74122	8.28021	28.4987	2.84032	11.8401	3.3898	4.12377	10.3836	2.48676	6.3108	2.63239	0.812989	3.89074	5.94201	3.93534	31.5208
YDR258C	6.99851	4.68366	121.717	84.2891	80.1473	40.7904	26.3058	39.3469	54.7195	58.3492	96.6921	30.6518	41.0004	49.4145	17.3147	20.2815	18.198	20.6575	17.0186	9.34018	26.2019	11.1908	3.8657	14.1793	22.6824	6.37917	63.6142
YDR259C	10.3112	3.99443	14.35	24.3378	49.4105	26.6122	37.4848	37.0421	34.5241	39.5384	34.4401	19.1456	21.0453	37.2213	7.53191	19.2991	6.90688	9.47599	19.432	5.58394	10.5535	7.23311	1.36239	8.61341	8.11927	4.61172	106.814
YDR260C	13.557	6.1438	4.95762	6.97356	8.32177	32.5516	21.6068	32.5051	45.5112	59.4223	92.6738	41.6501	105.599	236.388	76.8167	170.237	145.922	202.414	204.868	150.937	370.052	89.8366	30.1234	220.601	53.0351	4.91917	166.821
YDR261C	10.859	8.50921	0.75289	1.32996	3.32797	8.45293	10.3908	13.06	13.9839	17.6286	13.3651	6.46121	9.88996	15.9992	4.70912	11.2704	3.7495	6.14792	9.44982	4.02017	15.0711	7.36967	2.28734	9.89059	10.8218	3.8532	15.6064
YDR261W-A	1.13488	0.753868	0.636868	1.39102	1.20041	1.67426	4.52022	2.01245	1.95547	1.37542	0.934841	0.73464	0.641099	1.4267	0.545184	0.894609	0.229396	0.528712	0.810767	0.411682	0.719619	0.425809	0.227774	0.451775	0.362477	0.402174	1.03127
YDR261W-B	10.9537	5.16568	1.2295	2.33939	1.4798	6.05071	17.2113	6.21112	8.21498	4.6866	2.82617	3.4318	2.63698	5.80072	1.59111	6.37024	1.77208	3.16161	4.81572	1.19075	6.20114	2.78016	1.33079	3.23263	2.52224	1.45811	12.9808
YDR261C-D	3.05712	1.8318	0.687873	1.49785	1.39097	3.00471	7.29891	2.91311	3.04103	2.24303	1.37871	1.52054	1.62746	2.46824	1.10772	2.89407	1.19242	1.46536	1.70529	1.24216	1.85	1.15122	0.590886	1.39136	1.12038	0.908966	3.48658
YDR261C-C	2.23174	1.50203	0.632534	1.53622	1.43895	3.119	9.50811	2.65891	2.5405	1.79095	1.10098	1.17963	1.20868	2.32685	0.851266	3.1703	0.885811	1.01614	1.59808	1.04138	1.29801	0.971265	0.383808	1.07406	0.637297	0.725506	2.50885
YDR262W	8.94265	6.77303	83.8438	48.4549	52.5598	38.8334	24.1073	38.3159	42.0976	34.0828	29.5114	15.1482	14.5886	29.3135	6.47432	10.1132	8.32729	7.47717	8.67054	5.52712	14.226	5.02422	2.35856	8.74161	12.1849	3.56775	117.193
YDR263C	2.23719	1.70629	0.491737	0.90081	1.15559	2.56327	14.1982	23.8635	11.9678	20.5604	9.0819	4.70866	27.1835	75.3925	23.3006	103.729	42.4479	56.8334	123.126	34.4566	143.195	40.0186	13.3521	101.512	34.203	3.08161	98.0912
YDR264C	27.7562	14.3649	20.0395	29.3271	26.3523	31.6045	38.0845	35.0705	37.9717	36.952	25.534	13.1141	27.8503	45.1034	16.0156	47.3606	19.1745	22.9708	32.0912	24.7591	91.8226	26.4909	10.5736	37.2705	22.9317	5.20853	33.993
YDR265W	28.0419	10.1329	36.1591	52.9207	48.8375	39.3482	50.5569	42.8602	41.7661	40.6371	30.02	7.02383	12.6983	38.3225	3.68425	23.5019	5.92519	8.13986	27.7457	5.16909	25.3535	7.91315	2.97655	26.3841	31.1824	14.6702	29.2593
YDR266C	27.5997	21.1103	5.51923	8.44962	13.5261	23.2705	28.9855	18.806	21.068	20.3076	18.2889	14.2994	18.3668	17.6801	8.6617	15.3636	9.04942	10.4005	8.94692	7.69342	14.2473	8.62615	3.01822	8.37354	9.68395	6.08747	48.3894
YDR267C	41.7747	18.2822	3.20149	10.8918	9.95973	20.5395	10.9299	25.3873	31.987	28.1106	15.6145	5.20575	5.14002	21.928	1.45632	6.87775	1.96232	1.60877	6.87881	0.95971	4.33619	1.86473	0.48632	2.27679	2.4331	0.936277	23.8073
YDR268W	30.0174	7.85177	4.46186	12.9903	9.92371	21.8605	41.6268	31.9036	31.4345	31.8704	23.4018	6.75134	6.91936	26.2508	2.8542	16.698	2.84881	5.83886	11.2124	1.8809	12.7753	4.33141	2.96527	12.8908	15.5726	2.79616	24.6775
YDR269C	NaN	NaN	NaN	NaN	NaN	NaN	NaN	NaN	NaN	NaN	NaN	NaN	NaN	NaN	NaN	NaN	NaN	NaN	NaN	NaN	NaN	NaN	NaN	NaN	NaN	NaN	NaN
YDR270W	6.10361	3.55423	45.6915	21.8545	36.3897	13.5929	27.8026	27.7407	36.3324	25.1885	26.5453	19.3551	29.8178	36.0361	22.6232	38.5568	22.6204	24.9032	67.9667	24.0619	127.356	58.5494	32.1944	99.441	82.0511	10.088	66.4133
YDR271C	NaN	NaN	NaN	NaN	NaN	NaN	NaN	0.705914	NaN	0.238213	NaN	NaN	0.623661	0.900515	1.29581	2.34372	0.436511	1.43146	0.727207	0.320226	0.340436	NaN	NaN	0.337643	NaN	0.357036	2.22425
YDR272W	61.9941	23.0748	65.4687	130.189	117.464	218.327	222.665	283.449	265.557	279.917	190.429	57.2279	123.031	273.272	27.9	126.641	40.5463	51.3141	78.9429	23.4932	49.5824	20.6989	3.21944	50.089	37.0527	14.3282	107.314
YDR273W	2.01792	1.43523	10.2302	10.1533	10.6273	7.54623	14.3012	44.0058	45.123	76.4286	56.589	51.7873	272.571	405.265	170.668	349.249	371.793	530.565	644.705	405.868	1472.42	536.184	180.214	983.205	581.103	28.4263	937.874
YDR274C	NaN	NaN	NaN	NaN	NaN	0.171335	0.310379	NaN	NaN	NaN	NaN	NaN	NaN	NaN	0.323953	0.390621	NaN	NaN	0.181802	NaN	0.340436	NaN	0.32454	0.337643	0.282382	NaN	1.271
YDR275W	65.8929	31.6957	131.414	289.659	290.232	482.886	380.793	471.233	539.892	621.433	360.545	125.42	279.025	558.635	98.0425	265.787	170.409	169.228	263.93	88.67	295.32	78.7515	24.0435	246.948	118.103	11.4433	593.353
YDR276C	406.28	392.47	449.108	391.716	670.007	677.581	2050.81	859.702	776.465	1001.67	1891.32	413.682	894.174	1106.67	429.678	839.862	567.371	759.136	1216.14	425.443	1542.32	772.144	215.587	2055.26	1424.38	311.489	2501.26
YDR277C	0.945414	2.08181	8.95285	11.6296	25.4658	15.7139	24.1209	21.7825	17.0978	18.3084	11.7336	8.73463	10.9586	11.4065	4.81302	11.4954	5.86172	10.4292	9.60952	8.23438	21.3016	9.32317	4.26538	8.97165	14.3612	4.99851	38.4932
YDR278C	1.64511	1.28846	2.55481	15.9154	9.24816	0.100215	18.8804	19.406	17.0031	4.22641	29.0997	1.26433	38.1198	0.702289	2.0843	2.5894	4.85104	3.76772	18.4672	1.49841	0.398246	110.527	4.36598	10.9936	31.9323	1.04416	3.15952
YDR279W	16.0149	8.9794	5.63559	8.76997	9.18951	9.07929	39.6932	40.5247	25.7816	41.3201	36.5954	14.4001	20.2699	29.0559	5.95114	14.7657	4.93469	5.05702	10.3404	3.6201	7.9377	2.73541	0.802566	5.24837	3.99036	1.51359	26.0428
YDR280W	148.637	58.2287	15.2374	28.004	41.3111	114.906	82.7597	67.6524	81.6214	66.7992	42.7222	18.8953	23.8826	71.7665	7.22013	27.5426	8.1368	13.6317	41.0349	8.17517	37.5237	15.8004	6.57565	44.0569	48.9758	17.2171	73.7804
YDR281C	2.7354	2.40135	6.72821	34.5991	38.399	205.171	97.5005	110.042	101.266	112.246	75.6439	96.6397	378.2	388.165	126.249	353.82	283.009	342.324	498.746	192.489	781.564	284.12	83.5521	580.964	247.442	18.1307	791.398
YDR282C	13.298	4.25299	6.9795	15.4364	15.9447	17.9691	16.8786	18.7722	18.6438	22.5631	16.0253	6.82783	19.3801	34.5306	9.67956	29.529	16.9556	14.5423	27.5953	9.75955	38.5522	11.7331	2.61822	29.5596	10.7156	2.2403	37.6921
YDR283C	6.50069	4.62006	2.63859	3.22427	3.38611	6.60403	7.14097	10.5989	10.6302	11.5662	11.2177	7.28917	9.4804	11.6821	5.85614	8.02419	4.95624	5.61375	5.60869	3.68375	8.01051	4.93698	2.73943	5.92705	7.31949	3.54714	18.4663
YDR284C	62.8906	42.6032	8.28265	15.683	12.1857	56.1908	86.264	111.077	85.9686	87.3929	74.5643	21.6543	38.9337	76.3678	9.83477	44.2613	13.6252	16.22	36.4581	9.17392	28.9676	13.2432	3.19168	40.5684	45.8823	16.793	49.7268
YDR285W	5.59726	2.95029	6.20976	8.48424	7.01223	4.48679	43.6274	62.4025	66.5787	132.147	187.065	64.7803	64.7981	124.921	25.0376	60.8779	23.2945	25.531	44.2891	12.9187	28.3837	10.9212	3.53734	16.7758	17.108	4.44747	86.3584
YDR286C	26.7593	16.6267	9.21472	13.5043	9.07435	30.8522	13.0521	25.1183	34.2301	27.2267	19.1667	6.65934	14.1219	29.777	4.19167	12.2145	6.58942	8.4892	18.0347	4.14344	11.3795	6.26171	0.699878	17.1111	25.5765	13.4742	47.9665
YDR287W	7.14191	3.65734	11.5734	22.8103	19.9126	27.3364	44.2666	36.4473	31.5028	29.74	31.3881	10.5856	22.6987	31.1236	7.54048	20.3336	12.1925	11.8132	17.7731	4.8788	23.0521	11.3521	3.84574	26.0066	30.1157	8.31054	34.8289
YDR288W	67.9575	25.5736	6.97166	27.276	26.8377	107.835	104.067	85.8057	89.3026	93.2791	39.628	11.84	18.1888	75.5445	6.07838	36.1684	8.19033	7.59052	27.586	3.65732	11.109	3.60951	1.45616	16.6644	25.2249	7.28166	54.5652
YDR289C	21.4292	9.64419	24.0555	29.2054	30.951	38.1272	24.3888	42.2538	49.5859	48.5448	40.8132	17.3334	30.0608	44.0482	10.8901	22.5984	13.6421	19.5004	24.2228	9.25351	31.3032	11.8526	3.95785	26.8646	34.6901	8.20661	68.3441
YDR290W	NaN	NaN	0.642238	NaN	NaN	NaN	NaN	NaN	NaN	NaN	NaN	NaN	NaN	NaN	NaN	NaN	NaN	NaN	0.10247	NaN	NaN	NaN	NaN	0.761231	0.318322	0.402477	NaN
YDR291W	9.192	4.63897	2.29371	6.25129	8.18436	10.741	8.78275	8.93197	8.81428	10.4672	10.6465	4.22695	7.85536	11.3597	4.9188	7.09929	5.22194	5.43372	8.28125	5.08321	13.745	4.67595	1.94122	8.07837	6.56133	3.69622	17.8365
YDR292C	53.5975	31.011	8.51843	17.3437	21.0861	38.2556	40.5289	39.5448	33.9714	33.48	20.1623	10.4654	21.385	43.6842	12.529	29.9811	18.5356	26.1116	28.8498	15.2576	47.9829	14.7195	4.20546	27.665	19.1966	8.6125	50.3598
YDR293C	13.9886	12.0763	16.038	19.8181	28.5325	25.5082	31.5341	25.3294	29.2602	31.2384	39.2484	32.2001	28.8998	23.8323	17.9176	18.5075	15.7926	19.8643	20.0206	17.9654	33.778	22.2572	12.7066	28.8824	45.2877	24.0296	75.2431
YDR294C	18.916	13.996	23.9478	23.9718	31.2743	21.4616	25.2449	30.9334	38.1912	38.7003	44.6373	21.2224	25.6906	31.7327	9.1234	16.7477	6.69712	6.46827	11.3863	3.56699	7.79888	3.0222	1.02313	5.03832	6.35025	8.40428	31.7212
YDR295C	17.1418	8.40471	4.18644	3.94412	4.91909	11.6457	20.2983	17.6363	18.2998	21.4864	15.2012	11.2888	14.092	22.4982	5.71309	18.6572	8.25944	8.67785	21.0071	7.47099	25.2034	12.4969	3.15982	16.9952	16.9112	8.92009	46.464
YDR296W	49.7071	29.5276	20.8515	23.7005	18.3886	34.8165	44.0821	42.6098	45.8446	31.8806	43.1927	13.8321	22.9958	39.8448	7.60933	25.6054	13.8299	13.684	19.6634	11.3701	42.5861	14.9548	6.73671	38.7322	30.6963	6.24106	40.2689
YDR297W	34.3488	47.8468	44.2043	65.8439	174.151	63.251	88.6301	67.6507	62.0525	58.4016	41.6946	27.132	40.3242	62.4254	22.4953	67.6733	34.3322	43.8682	65.1183	38.3466	102.038	51.9253	16.3271	92.4678	77.134	38.5803	221.997
YDR298C	165.472	56.1301	73.9629	66.1403	83.5107	291.553	124.134	272.463	343.917	158.509	288.323	90.245	172.64	226.298	52.8059	99.3753	41.9297	44.167	38.5249	18.083	29.7283	9.65924	2.45614	16.9043	18.7406	5.81986	82.8716
YDR299W	67.1834	30.6733	3.69737	12.793	20.9242	44.2808	23.0243	26.1782	37.8172	31.25	11.5275	5.81326	6.07287	25.2548	2.17745	7.24542	2.12463	3.1519	8.21676	1.18753	2.14423	1.98784	0.902646	1.87818	3.27247	3.73659	114.226
YDR300C	59.2032	21.2077	2.63482	6.33507	10.1723	42.5901	17.4044	24.2808	34.1723	17.7643	15.3252	7.8546	10.9962	21.604	4.21366	9.37125	3.65896	5.17195	6.09566	1.75863	4.23125	2.31799	0.562839	4.09894	2.77511	2.37359	31.2269
YDR301W	4.68321	4.16213	3.01729	2.5935	3.35322	4.92809	5.27142	7.12256	6.6304	7.24321	8.45131	6.68263	7.34616	7.18113	4.34832	3.85213	3.86624	4.77084	5.07974	4.0359	9.13914	4.1916	2.37072	4.50124	5.51789	2.70591	11.5476
YDR302W	76.4668	34.6694	6.10126	27.7321	25.3341	64.7989	87.8204	78.3821	81.2383	106.204	70.4781	19.4937	53.255	152.438	20.0851	112.065	30.0161	54.8641	56.9734	22.5614	58.9079	13.0927	3.84137	46.6254	17.6669	3.01858	110.144
YDR303C	17.76	14.3003	3.10971	2.94223	2.46272	9.208	13.9005	10.0772	9.14125	12.0021	9.43639	7.60638	9.55764	13.3173	5.75803	13.9953	8.73613	11.7199	14.0706	13.9829	25.3475	11.5333	4.04247	13.7511	10.6311	2.99814	42.7808
YDR304C	138.706	89.1606	55.3291	45.7702	48.6934	119.671	265.152	232.583	196.402	190.562	216.583	53.0316	90.6792	216.575	36.0821	115.52	36.1648	41.2338	66.7325	19.6783	80.3189	26.4005	8.90331	110.227	45.706	8.22764	67.9929
YDR305C	46.301	23.5178	8.10162	17.9368	15.3399	53.796	55.7885	83.1165	82.8138	88.2087	80.3639	22.4829	42.7465	117.981	13.82	61.9904	28.5534	35.826	84.2793	17.3039	76.4889	27.5266	7.38403	135.014	69.2277	4.46787	85.3086
YDR306C	19.0164	10.0453	35.6918	35.2585	33.4217	27.189	26.6758	33.4417	33.8169	49.0251	44.3499	13.27	15.3376	38.1538	5.11562	22.4489	6.21504	7.96719	19.9549	4.31068	20.4461	11.3824	4.0327	22.6383	30.6294	7.2093	70.0006
YDR307W	9.65434	7.98638	2.23766	3.80636	3.72032	6.34482	31.463	30.366	18.5627	31.2314	32.0417	13.2258	16.8548	19.0878	5.51356	14.9037	4.082	6.96084	8.43253	4.1924	7.13119	2.8446	1.15327	4.79931	5.91512	2.87137	21.3942
YDR308C	70.8584	34.4236	8.51762	22.4217	27.4176	61.3258	28.1146	49.9747	51.9855	54.049	52.0182	13.5784	23.0357	59.6597	7.69216	17.8633	11.1326	15.1065	27.9794	4.78749	20.3586	5.10707	2.85411	16.9252	9.18844	8.79171	80.1993
YDR309C	8.60154	7.71527	5.88718	1.80547	1.72937	3.92821	16.7378	10.3718	7.65894	7.53844	14.647	11.5671	10.8751	7.56057	7.32269	4.28869	4.79253	5.3158	4.10948	3.72262	6.70589	2.94682	1.25759	4.14316	7.47725	4.26584	18.1614
YDR310C	8.97432	9.72512	1.26273	1.61749	2.07496	10.8126	8.43601	9.14035	9.57713	11.8654	11.8692	9.94202	10.2578	10.7147	5.59284	6.88051	4.99011	6.67927	11.9609	6.05145	15.8849	13.0968	5.52726	14.2185	23.2228	14.0772	46.3323
YDR311W	29.0344	12.0581	5.27374	13.1975	13.9425	21.609	19.9917	20.3518	22.5178	24.9905	16.6078	9.52813	9.74192	26.1649	5.12279	15.8192	6.90271	11.0421	20.3347	7.41051	36.5681	16.9585	6.69673	27.6731	26.3024	8.9509	45.8964
YDR312W	53.1315	21.3092	10.5954	15.7967	16.1573	39.4817	28.7186	30.0109	33.0314	33.1784	23.3959	11.5604	16.9992	33.2863	5.58207	16.1899	5.42267	4.57112	10.9624	4.6982	8.54629	3.76639	0.265923	6.50866	4.68692	2.60044	55.7707
YDR313C	10.6509	6.29621	47.0154	43.7722	37.3523	41.8248	36.7437	66.9462	67.1605	85.7334	133.076	47.6305	67.7683	88.5789	21.4148	37.1294	24.1404	32.4698	26.3923	19.093	27.7995	12.9037	2.10329	15.901	16.1047	5.70761	94.5899
YDR314C	2.78276	2.33464	5.70878	6.92301	9.10351	5.18109	5.44261	6.12607	7.70433	8.82316	6.03221	5.1939	4.63111	8.48624	3.47794	5.24209	2.6556	3.45782	4.32651	2.12005	5.48235	2.37509	1.21948	2.41661	1.61687	1.53325	8.75578
YDR315C	14.259	4.69412	1.00207	5.99878	5.97131	55.0726	84.3439	41.2834	43.963	36.1374	11.5895	8.96177	10.8322	26.2661	4.55832	13.3975	6.14211	8.49741	9.75282	2.81617	7.03569	2.79673	0.428117	7.27488	5.4634	2.51192	22.9141
YDR316W	24.1665	12.3756	4.0412	11.0458	15.3256	17.9597	12.068	17.6179	18.3096	19.1499	14.8952	8.11254	14.9097	17.5855	6.38298	8.72275	5.27513	6.76912	13.0866	5.80477	24.1479	11.7691	3.41042	16.9422	15.5789	6.37824	33.3072
YDR316W-A	2.23024	1.54171	0.607101	1.37936	1.36214	2.93529	9.41682	2.54306	2.35676	1.77547	1.13298	1.16847	1.13664	2.29856	0.874214	3.15917	0.83161	1.13824	1.52467	1.03936	1.27795	0.993165	0.405414	0.997439	0.664281	0.704964	2.4033
YDR316W-B	3.8052	2.46355	0.733494	1.56056	1.50306	3.33339	7.5352	3.36603	3.46464	2.83761	1.61761	1.70092	1.81361	2.90959	1.21223	3.32877	1.36756	1.64536	2.22287	1.27642	2.09383	1.20142	0.605674	1.58726	1.36614	1.04696	4.53464
YDR317W	4.39971	0.658201	0.340463	1.67061	4.40051	5.63135	7.88288	7.1714	13.3014	109.043	12.3624	23.1593	146.562	625.228	89.6328	992.199	336.764	560.092	832.042	350.579	1373.94	330.757	97.3589	895.868	353.023	20.5894	609.529
YDR318W	34.5261	12.9829	2.10598	17.962	14.3973	25.7365	19.2957	39.734	41.0776	40.185	24.7173	6.53752	7.75436	35.7082	2.6127	15.7519	2.34699	5.53189	8.98071	2.69024	5.26247	1.57977	0.654357	4.19812	2.08764	0.719878	23.064
YDR319C	29.7661	9.78003	19.2671	35.4971	33.1176	40.0961	106.504	75.1195	81.9375	93.6636	62.3248	21.1646	27.2778	65.1034	12.8545	39.278	12.7937	16.1365	25.3306	6.49767	22.7189	8.22967	1.75606	15.2246	14.2608	7.56658	67.0534
YDR320C	5.55053	5.71621	3.80159	4.1453	5.9204	3.58856	4.31469	6.08415	6.08699	6.4905	7.44153	5.38023	3.41009	3.95024	1.38104	2.46167	1.45634	0.795971	2.29141	0.949668	0.820304	0.410048	0.240616	0.625825	1.25616	3.57357	15.195
YDR320C-A	128.714	73.973	30.0004	56.6038	62.3791	173.166	638.463	248.211	247.927	263.822	174.397	44.5856	113.882	244.233	36.3183	143.984	43.0053	63.2197	97.894	20.6699	47.9969	17.8497	1.10255	57.9265	28.3001	18.1942	238.025
YDR320W-B	0.445989	NaN	NaN	NaN	NaN	0.923719	NaN	0.951449	NaN	0.642139	0.82615	NaN	NaN	0.809159	NaN	NaN	NaN	NaN	NaN	NaN	NaN	NaN	NaN	0.910167	NaN	0.962446	NaN
YDR321W	99.3551	68.2608	2.58913	5.0092	7.32621	48.8314	36.069	26.4662	34.468	36.0337	29.7457	9.92363	18.6249	30.5955	3.78567	26.5008	4.67593	6.27296	13.8683	2.1829	10.6088	4.93709	1.68557	9.64492	7.79139	7.41739	49.7154
YDR322W	27.3168	13.9317	9.79064	11.3792	12.1808	22.6888	28.2378	19.1479	23.2381	21.913	20.5505	8.94848	13.1342	25.2862	6.44033	15.663	8.82512	10.8527	10.4141	5.39511	19.9599	5.77717	1.53098	12.6286	7.8975	2.1655	37.2597
YDR322C-A	249.147	75.8157	84.4841	129.226	119.319	548.88	119.032	338.853	406.753	306.042	468.964	142.901	356.773	383.341	89.8653	110.356	97.6525	197.631	93.1949	74.0943	148.402	35.7043	9.54215	107.906	44.762	8.67194	161.26
YDR323C	19.9191	8.75491	1.77984	9.29777	6.61871	12.5579	29.9095	31.4679	36.3902	52.7798	27.3974	9.42438	13.1138	47.0316	4.28171	25.1572	6.39878	11.5238	18.4804	6.69495	20.0435	4.12015	1.79378	14.2805	4.81801	1.80179	31.3834
YDR324C	93.9435	45.4038	0.727374	7.03117	15.8114	44.7879	34.5244	25.4038	29.5821	30.0326	10.8091	6.25866	4.67786	21.6046	1.24078	13.5898	2.43817	3.76934	9.92258	1.48202	3.25978	2.60377	0.56972	4.25682	4.55155	4.33039	62.6258
YDR325W	19.4659	6.24675	1.02287	3.50666	4.69305	15.1959	12.6309	22.7282	22.8854	26.231	17.3874	8.75966	14.4068	28.0597	6.9406	17.1119	10.0313	10.7083	14.7751	9.12211	24.3261	7.11623	2.60259	11.5581	5.50918	1.8803	27.1167
YDR326C	11.4767	9.7101	2.01285	4.18197	4.51596	7.4411	8.63885	8.18154	9.37005	14.2868	9.87706	11.655	32.0837	53.5687	33.303	87.3144	48.3723	79.8695	126.472	108.224	315.301	136.375	69.747	169.187	122.201	18.1828	124.583
YDR327W	0.188215	NaN	NaN	0.254423	NaN	NaN	NaN	NaN	NaN	0.270994	0.697301	NaN	2.4832	3.75628	1.84267	7.11001	3.97265	5.69959	2.27502	2.55005	3.09828	2.83131	0.369202	3.84107	0.321242	0.40617	2.53034
YDR328C	194.95	94.7147	150.712	301.497	176.358	301.36	597.437	446.42	367.078	369.912	395.23	84.437	216.535	449.137	48.6162	193.003	105.479	144.732	175.723	60.2747	205.659	88.9789	27.035	346.536	229.486	32.9206	156.19
YDR329C	19.6336	12.55	60.4168	53.5191	55.5365	33.3584	34.8299	39.0137	41.5614	38.7608	33.618	11.4354	19.6834	35.2844	7.81592	19.7255	6.98023	10.0397	43.1487	9.34306	51.2873	20.4035	9.10474	64.6013	69.714	27.8456	84.5072
YDR330W	7.16609	4.52949	21.9976	15.4436	15.5747	15.8175	28.0395	24.9846	23.3007	29.0667	45.8159	17.8081	19.9123	30.2377	5.85314	13.1486	6.91448	9.7431	15.5239	5.38951	18.4529	5.88616	2.97204	10.6132	17.1233	9.72051	33.1094
YDR331W	35.5535	20.9608	9.60239	8.0773	11.4556	24.3395	38.8607	31.3378	26.2474	29.6818	14.2972	10.781	20.4597	55.9223	21.6451	79.1215	35.7346	50.8378	70.8585	51.2734	140.68	45.1101	13.6748	80.2803	28.5563	4.94305	87.0265
YDR332W	9.51443	6.18173	2.76441	6.5512	7.32135	8.40584	6.91651	11.7345	14.6232	13.699	10.5196	4.66154	4.70729	10.8967	2.32871	5.05429	2.90248	1.80074	3.75724	1.09341	2.7531	1.19271	0.291616	2.24508	2.38511	1.60408	20.1002
YDR333C	26.9478	12.8276	8.19651	10.7634	11.0396	24.5028	25.4631	28.6539	27.373	34.8014	20.3662	11.5826	15.9275	33.5197	6.65804	28.9685	13.2328	20.1038	26.9338	14.534	51.6598	16.861	7.61504	31.6899	30.1307	8.86673	43.537
YDR334W	9.01869	6.71268	6.48173	6.02234	9.14241	10.9243	5.79211	10.3711	12.0359	11.3084	14.4737	11.1967	9.7497	12.0631	5.56815	7.03375	5.75215	6.20962	6.91927	5.42545	12.8732	6.63172	2.97506	7.15758	8.82897	4.93865	20.7538
YDR335W	12.9792	9.00505	11.2457	16.5713	20.7742	19.8581	17.4056	25.9384	24.8579	29.6831	30.2162	17.7234	22.6005	27.4982	8.29637	14.3927	9.41154	11.7368	9.84549	7.0664	13.7153	5.68239	2.39815	6.52794	6.31707	4.55375	37.439
YDR336W	59.788	21.8789	4.70974	19.4565	20.3289	48.7636	51.9269	54.3262	54.5832	63.5779	34.7455	9.60319	14.4848	66.2893	4.97345	32.7526	6.52965	9.01595	20.1102	2.52114	7.63875	2.39488	0.638777	7.31023	6.22496	2.38931	45.7802
YDR337W	50.8241	24.4527	6.4	11.5953	15.3706	39.53	17.0308	37.3618	36.891	39.6247	30.1905	9.87299	18.5925	41.5011	9.09778	14.8517	12.2588	15.771	14.4529	8.43968	26.917	12.7842	2.52395	22.9032	18.4227	6.78742	66.7209
YDR338C	10.8767	6.55109	6.80071	7.61038	9.20058	9.89016	7.74164	8.48922	9.42638	8.06364	10.2106	5.88672	7.05562	10.161	4.67498	9.11672	3.73292	3.18789	9.58743	3.93657	18.2564	7.78429	3.58486	10.3466	9.40788	3.75299	21.1158
YDR339C	138.965	76.5271	6.32097	21.018	27.7115	125.237	65.4279	52.2896	65.9648	58.2995	34.6026	17.3318	28.4915	64.2557	8.45688	40.789	14.8138	24.2897	33.5778	8.15059	19.774	12.0918	1.90625	26.6631	23.405	13.5148	146.821
YDR340W	93.8431	48.9027	11.1915	53.2675	33.6166	145.32	28.1969	118.3	174.161	110.962	97.0767	40.5659	60.3813	120.834	12.1782	30.2131	12.8137	28.0129	101.499	10.1432	46.3623	22.4075	3.18756	46.8138	60.9469	12.2736	109.744
YDR341C	179.747	102.502	6.62308	20.9815	32.3379	147.845	64.4404	68.6014	88.6328	60.2428	40.2531	23.1133	37.0135	52.4649	14.6674	23.5015	19.9417	16.6408	16.6851	10.3842	15.0666	7.5574	2.51519	11.0178	18.026	12.306	104.853
YDR342C	1.31141	2.82784	16.4552	26.3093	148.218	32.7024	46.317	37.0471	28.4622	18.3817	4.41059	8.81279	12.3755	16.6007	3.68168	9.8118	8.25586	6.48922	9.21872	5.69948	6.86274	6.53077	1.63274	2.6152	8.03331	1.1501	77.128
YDR343C	0.844332	1.68659	10.2691	18.6418	108.078	21.168	23.4674	23.6335	19.4522	12.8465	3.39853	5.79509	9.32816	10.734	2.62642	7.0973	4.34473	4.31319	5.27066	4.05946	5.07654	3.64822	1.49179	1.3687	4.84452	0.995033	39.0402
YDR344C	1.24756	0.851829	NaN	0.187379	1.12175	0.287102	2.08038	0.591441	1.83432	1.39709	1.79743	0.776173	1.04505	3.01794	1.08568	3.92732	0.731451	0.599667	2.58945	2.41468	4.56369	1.15846	0.543824	1.69734	1.65613	0.299139	2.66223
YDR345C	52.1946	96.8569	3.55719	8.29319	52.0974	13.9492	28.5424	11.2596	9.9274	7.98558	4.72809	3.54462	6.04771	11.3271	3.93392	15.5523	6.8483	10.1173	10.5555	7.18426	15.6041	5.69593	1.74764	10.0001	5.53554	2.77353	59.3593
YDR346C	138.288	72.2771	17.5883	64.0369	69.4782	149.997	72.3428	84.9908	134.895	117.296	87.5959	38.9267	58.8027	115.834	14.8346	72.0525	20.5504	19.3337	56.7327	12.6044	41.7762	16.3626	8.18218	29.707	29.2764	13.0429	121.309
YDR347W	31.4103	22.6431	14.6997	7.83733	9.64886	16.8909	15.0601	15.7669	18.8293	14.3105	18.8834	10.4647	14.1699	19.1886	6.11286	7.52126	9.41346	13.7812	9.73147	9.00212	30.6773	12.779	3.62437	20.2837	19.5738	6.04966	39.1563
YDR348C	29.5013	19.4569	7.06462	10.76	11.8585	23.71	25.7093	27.7481	27.2385	18.9636	18.8494	10.0323	10.2081	15.6329	4.1777	7.65304	5.19623	4.97004	7.98037	4.20905	12.3265	4.252	2.09263	6.36389	8.12358	4.5158	24.0346
YDR349C	24.2268	19.0408	15.7386	14.6325	18.3142	36.7615	21.9834	30.7173	35.1666	42.848	52.0073	33.2883	52.6571	37.4707	19.244	28.2346	17.0451	24.0831	32.2103	15.697	41.507	17.6334	6.94309	30.0858	26.6868	11.717	54.6467
YDR350C	25.7567	6.31887	10.9321	29.311	32.0959	41.2815	41.6896	30.9242	44.454	46.2696	21.8586	9.89422	14.1685	32.1136	4.80869	20.0819	4.10894	5.9599	8.26043	3.30417	5.66963	1.50177	1.40997	4.21733	1.89134	1.16337	38.7683
YDR351W	20.7052	9.64356	5.47201	11.8623	19.9333	31.4139	22.3358	24.8939	37.7666	31.7239	19.6824	17.9725	19.0429	25.7322	6.50153	13.1032	8.38505	10.2602	10.3986	5.50862	7.71079	4.99489	1.53528	5.27581	7.52933	3.12211	40.6309
YDR352W	43.1599	24.6459	4.88747	12.4707	13.4993	38.6829	59.3039	56.2911	46.1003	56.0115	45.8903	14.0883	23.4677	46.351	10.1057	28.1787	10.5531	17.0245	14.6745	5.86879	22.4346	5.39156	2.65755	11.3227	5.8359	2.64521	32.0908
YDR353W	81.6773	62.6414	80.5808	61.0972	47.9529	46.6738	62.1806	52.3324	39.2338	41.9076	43.1095	16.8189	25.7377	23.6123	8.2851	13.078	6.59677	10.5392	8.45378	6.20437	10.1138	4.28629	1.63487	8.50438	8.86328	7.74769	27.4576
YDR354W	39.7386	22.2251	6.30438	14.048	9.46192	61.5619	51.6191	43.0774	50.5907	19.7698	25.834	12.1607	15.0203	20.8088	6.00971	12.4588	11.5074	12.3459	8.81619	6.87855	18.0601	5.76005	2.64062	11.4285	13.418	4.64803	31.8518
YDR354C-A	NaN	0.437746	NaN	NaN	NaN	NaN	NaN	0.911805	NaN	NaN	NaN	NaN	NaN	0.775444	NaN	1.0091	NaN	NaN	0.939309	0.82725	0.879461	NaN	NaN	NaN	NaN	NaN	NaN
YDR355C	0.203124	NaN	NaN	NaN	NaN	NaN	NaN	NaN	NaN	NaN	NaN	NaN	NaN	NaN	NaN	NaN	NaN	NaN	NaN	NaN	NaN	NaN	NaN	NaN	NaN	NaN	NaN
YDR356W	9.79099	7.82661	4.41071	5.83988	5.87279	5.53058	13.4399	27.9736	24.1794	28.1318	23.0028	12.9663	27.0874	40.0572	13.7301	37.9295	23.5411	24.3243	45.1823	21.8499	64.0136	33.7097	8.9003	28.0004	26.8266	4.91917	88.5585
YDR357C	49.7042	26.9908	16.0821	29.7613	26.2237	79.6276	171.784	118.134	105.208	129.2	100.414	36.7346	91.1661	174.305	28.0865	116.564	54.1274	82.9783	150.289	27.4405	84.4283	31.5025	3.59897	104.839	89.9583	19.0768	183.551
YDR358W	4.63253	3.61493	30.8919	21.3706	25.0772	15.6105	24.0716	26.7463	32.516	30.5442	30.307	12.6265	18.0169	52.0965	10.7984	45.746	23.5716	30.3788	44.198	25.0488	62.7916	11.7374	4.97628	37.4408	11.107	3.96707	47.5919
YDR359C	4.13231	4.40328	2.37164	1.38237	1.35112	4.77646	9.31832	9.21638	9.1598	12.4704	19.5234	14.5296	15.0656	14.9945	13.5671	12.6636	10.6272	13.904	14.8837	13.0879	25.0365	20.616	10.3576	15.6738	15.887	7.7916	26.2941
YDR360W	NaN	0.144909	NaN	NaN	NaN	NaN	NaN	NaN	NaN	0.203713	NaN	NaN	NaN	0.256699	NaN	NaN	0.373292	NaN	NaN	NaN	NaN	NaN	NaN	NaN	NaN	NaN	0.271731
YDR361C	197.353	88.2643	20.6466	38.6687	34.1559	135.553	36.3187	55.1706	77.1105	48.5719	19.0015	7.41555	9.93905	37.6145	2.82889	16.3731	6.09886	3.43753	27.3061	1.11853	5.64837	2.65629	0.566802	10.6143	17.7543	9.66513	108.63
YDR362C	11.5838	7.24329	5.66849	6.34582	6.3081	11.7119	8.00622	15.8028	15.2615	13.2989	16.8274	5.80342	8.50329	12.7758	3.40223	7.77294	3.53879	3.56058	9.91508	2.83207	13.4859	6.47083	2.45165	9.51822	10.1977	5.46006	18.3247
YDR363W	17.7322	6.34492	5.10136	14.0784	16.2957	21.385	15.6643	14.4612	22.1778	20.8126	12.5568	6.78684	5.41507	16.8595	2.81279	7.52521	1.65817	2.71884	6.01815	1.4771	5.17285	1.27557	0.88059	4.12264	3.75439	3.87506	24.1407
YDR363W-A	180.992	85.2145	107.539	211.38	129.39	399.416	187.304	481.433	446.936	644.922	547.664	192.307	319.647	726.642	73.199	234.112	114.269	237.655	422.814	81.1808	405.256	188.597	34.4301	687.096	407.735	40.8291	376.937
YDR364C	41.4809	13.1324	6.35196	20.6774	32.767	58.6582	45.0703	36.7602	40.3846	32.7125	23.0018	10.7484	17.2136	43.2616	6.07838	32.61	7.35942	9.92607	17.9457	5.74721	17.8669	5.33906	2.64756	13.405	5.91269	1.7476	57.6326
YDR365C	56.0017	32.9374	5.72807	18.3852	22.2088	69.58	14.9298	17.117	29.9246	15.7319	4.77302	5.05273	8.6678	14.6755	2.17136	7.23859	2.58159	3.24526	7.92066	1.70448	4.36235	2.99836	1.08765	1.93031	4.11946	1.83002	57.5042
YDR365W-B	4.79875	2.16925	0.758749	1.57997	1.53157	3.31804	6.65914	3.28153	3.2752	2.42155	1.62983	1.57025	1.69468	3.84144	1.16673	3.04865	1.39364	1.63946	2.175	1.35802	2.12425	1.22961	0.589054	1.70044	1.34354	0.931805	4.29049
YDR365W-A	1.70624	1.14401	0.507547	1.15659	1.09897	2.3291	7.12098	2.0252	1.91733	1.36911	0.966005	0.951318	0.977791	1.86254	0.707304	2.5556	0.685528	0.905586	1.16486	0.837816	1.06201	0.825664	0.329078	0.858598	0.507809	0.554146	1.8193
YDR366C	326.489	309.948	32.0036	110.018	103.898	362.594	1808.03	360.56	367.582	570.764	161.057	91.8977	132.279	464.084	61.1849	824.675	170.884	160.349	376.148	81.6987	265.433	125.196	24.0173	217.872	250.831	50.7631	691.275
YDR367W	76.9793	51.6776	7.3192	7.37024	8.01252	36.1748	25.4847	43.1752	48.5077	43.5093	39.3724	16.0409	39.1895	74.6102	18.4566	57.8189	24.3817	21.588	31.0734	13.0571	27.192	12.0479	2.90039	24.7057	9.77908	2.59254	74.72
YDR368W	40.5721	19.8034	9.02826	14.5305	19.5495	27.4902	82.7533	55.9318	49.0051	52.9426	24.0402	6.85082	10.13	34.0105	3.33682	20.4271	3.11276	4.53678	10.5875	0.761176	5.12504	0.985983	0.514287	5.48427	3.0205	7.07229	33.2328
YDR369C	5.63876	1.94144	2.1483	6.77895	7.43412	9.54185	14.8096	14.6913	11.4307	16.8248	9.24515	4.16501	5.60785	10.5787	2.67801	6.79817	1.77259	2.80266	5.14148	1.34682	6.07291	2.36623	0.658949	4.30919	3.3582	1.86411	17.5116
YDR370C	31.8615	11.9051	1.75419	2.31622	3.05163	9.11208	11.2073	14.6218	14.4013	16.0027	9.86531	4.66755	2.96767	22.0975	1.45084	21.5397	1.34402	3.60613	25.3423	4.57135	27.0628	8.05009	1.99852	16.6337	12.9628	5.99628	62.259
YDR371W	11.9006	5.29399	0.689904	2.22073	1.80657	4.60597	11.2755	12.0529	12.3721	51.7499	8.90693	5.23512	31.1904	533.093	36.012	1258.7	115.761	239.211	2375.2	263.221	1877.29	536.389	201.293	2921.34	2200.36	116.821	1894.64
YDR371C-A	NaN	NaN	NaN	0.792345	0.67763	NaN	5.49815	NaN	NaN	NaN	NaN	NaN	NaN	NaN	NaN	NaN	1.5465	NaN	0.644098	NaN	NaN	NaN	NaN	1.19622	NaN	NaN	NaN
YDR372C	91.6674	48.2785	25.1141	46.5674	46.6801	95.0523	87.5413	75.39	87.6163	83.4929	41.0783	19.0349	31.9617	61.9638	12.6548	33.0379	20.8062	21.5464	34.2712	12.3944	18.911	8.0275	3.95451	14.6416	22.0617	11.0042	85.7485
YDR373W	77.4433	34.3229	72.4955	80.7279	78.1048	163.735	68.5109	159.026	182.171	182.798	142.461	43.9046	71.868	147.131	15.1427	47.4226	21.821	30.6678	72.3514	10.3948	29.3952	17.953	5.6888	64.0072	72.4141	26.6562	164.618
YDR374C	1.73747	0.342212	10.3553	15.3565	19.6226	27.8891	435.016	280.848	245.393	552.666	529.689	148.924	281.249	644.401	151.129	587.081	237.314	333.032	350.635	178.88	548.784	153.915	39.5875	393.856	160.706	12.1137	313.411
YDR374W-A	32.1409	19.8445	24.3337	46.2201	39.2649	99.1458	387.864	378.825	280.529	504.45	297.267	81.2624	188.609	478.5	58.0236	553.258	122.689	223.849	455.627	84.2692	334.43	163.45	21.0158	608.477	322.142	46.2402	363.365
YDR375C	25.1393	12.8278	4.01926	6.7358	6.43526	20.8271	23.8333	27.3901	32.4746	36.7776	34.5935	8.4626	10.4917	31.8458	4.74659	16.3223	5.32983	4.27246	13.6642	2.60665	16.7194	5.55248	2.02536	16.0325	9.884	3.10005	19.6574
YDR376W	17.1931	7.52851	1.7161	4.26647	4.27291	12.8161	19.0098	14.4412	19.784	14.53	13.4626	6.35603	6.7315	12.3569	1.54501	8.72649	3.17752	3.41349	4.97415	0.964567	4.01632	1.80475	1.14049	4.06812	6.66285	1.97165	13.0805
YDR377W	344.539	115.977	207.09	293.09	283.907	1092.06	646.733	769.778	875.212	533.718	476.527	160.673	368.474	616.341	87.4292	286.348	119.929	152.268	157.583	55.669	153.544	58.4952	10.6526	194.562	124.614	21.2682	185.03
YDR378C	158.7	96.3644	19.4886	37.2949	42.5271	158.975	67.6841	157.459	150.302	138.864	77.7531	25.5275	42.2226	127.494	13.3901	55.6746	29.8634	34.6842	88.3598	19.1694	80.5465	31.9255	6.01332	90.4727	76.068	19.8463	158.51
YDR379W	8.73431	6.49077	6.36515	7.00166	6.15234	10.3703	9.14543	12.5233	11.4685	13.4824	9.63242	6.78626	7.54198	11.5718	2.3068	7.19361	3.48345	4.12999	11.7851	4.01011	12.5806	4.0741	1.75316	8.62226	5.02697	2.36705	16.9307
YDR379C-A	12.3093	8.40471	178.382	128.954	153.568	90.028	415.179	189.291	154.404	276.922	198.09	29.197	85.5507	289.861	39.1659	286.383	70.3656	126.47	268.83	56.0875	280.196	118.302	27.667	356.399	180.329	23.2431	496.453
YDR380W	16.9995	9.41566	177.615	84.6352	87.6338	6.0797	12.4659	31.3111	49.7998	62.2814	34.2385	10.7769	24.2581	90.7123	17.7482	129.927	27.4892	44.794	235.642	41.7059	175.361	55.3713	29.676	149.433	177.5	25.8256	242.23
YDR381W	340.81	222.614	151.874	334.373	312.605	380.267	333.328	324.105	480.372	351.858	406.48	124.826	216.842	420.42	61.2286	244.959	123.515	195.095	269.826	95.3342	317.071	156.95	38.6474	438.043	470.934	118.385	480.623
YDR381C-A	82.5971	29.9646	11.0577	20.9799	22.8921	80.733	103.413	70.4072	84.985	57.2788	36.6811	19.645	26.5625	63.438	11.1778	29.0622	18.8269	20.8371	45.0868	5.1793	27.1639	11.9271	2.44957	29.4894	30.1437	9.62446	58.5876
YDR382W	2437.81	1929.37	36.9142	115.176	141.765	941.774	282.585	295.721	479.777	245.621	177.689	68.9931	130.268	199.52	24.9707	96.4375	72.6575	48.4472	67.8333	32.3575	45.2566	25.9494	10.8765	41.3717	76.4657	36.9642	425.325
YDR383C	26.095	10.5499	5.02504	10.327	9.62575	17.6898	75.3637	71.0521	58.1202	50.0546	24.3282	12.4967	25.8859	67.7459	11.5973	38.101	21.5151	17.8244	29.3347	7.97483	20.8421	4.4477	0.841903	16.2916	10.4021	2.77861	58.5245
YDR384C	23.4144	21.0118	281.049	231.302	131.475	173.351	186.16	111.637	104.756	100.174	253.766	44.9505	43.8506	78.0838	16.1554	35.8012	18.8269	17.0427	23.3602	15.1063	24.6249	10.3119	6.41555	16.2313	18.142	12.6722	234.836
YDR385W	272.666	279.626	23.7005	33.586	42.6999	130.675	56.181	68.493	87.7561	64.0093	35.322	29.2766	41.5582	51.7385	25.2707	32.7144	37.3796	40.7151	31.9029	35.6145	58.5837	37.0777	18.9757	37.8944	39.199	22.5014	150.334
YDR386W	8.52381	4.9791	3.23655	3.85533	6.70672	10.5053	17.8147	28.7629	24.5175	30.285	22.9939	8.22686	9.22388	21.8153	3.55376	10.4067	3.07833	3.50516	9.86497	2.25827	8.93632	2.8169	1.0172	5.42362	5.53166	4.33633	21.4745
YDR387C	12.5085	7.86052	5.84483	11.023	15.655	10.4317	17.7899	14.9562	18.473	16.7349	15.9257	5.23405	6.88495	12.4517	2.31195	6.09818	3.01789	2.39435	4.78439	1.49976	4.85918	1.66518	1.01331	3.61448	7.43133	6.05164	16.3699
YDR388W	18.6466	16.792	38.4678	26.5837	38.4481	22.2132	30.2	26.7312	29.696	23.9732	30.9216	12.4466	16.6516	19.8822	5.90494	11.4323	6.83596	7.34996	16.4292	4.93267	17.48	7.09944	3.91598	11.0954	38.1327	25.6652	32.0592
YDR389W	9.52169	9.11045	8.62854	6.52021	7.24185	9.40642	12.9857	12.6957	10.5	11.0487	14.5049	7.83362	11.4525	11.9904	7.85005	11.5361	11.7345	12.7367	16.7613	11.6396	28.6798	13.245	6.94268	20.3905	18.2829	13.7211	42.4689
YDR390C	26.9246	15.965	3.43804	6.18203	5.13807	19.5779	15.5277	21.9864	25.5711	26.6634	24.4603	10.9403	17.1786	22.0289	7.25208	13.9912	7.9874	8.63822	13.8375	4.23884	11.7961	5.86757	2.52703	12.2908	10.4442	4.1701	39.7103
YDR391C	23.3331	16.3225	23.953	39.2772	47.5359	84.6174	116.617	82.086	64.4716	87.4742	87.423	19.8851	23.7312	65.3369	9.30983	33.8851	11.383	7.61809	23.1239	6.6464	19.0235	4.41506	2.24532	13.6564	12.9241	12.9207	41.5994
YDR392W	18.4518	11.7492	11.4957	17.1479	11.9287	19.6741	18.3326	30.9474	29.3166	35.1315	35.5293	10.9889	17.6175	37.3314	6.65542	17.9131	9.28813	14.1791	21.4096	10.5731	42.2141	12.1741	4.28623	19.819	12.9495	1.30984	44.297
YDR393W	26.8003	9.8852	2.78256	4.67258	4.98214	14.9695	12.2956	18.292	20.9897	15.5125	13.222	4.85971	6.4304	15.0677	2.72489	5.19346	3.1979	4.85507	4.39029	1.39021	4.43387	1.50067	0.352236	2.10713	2.14536	1.06564	16.0363
YDR394W	49.591	30.6606	57.6367	57.4681	72.2568	109.645	113.129	149.664	148.396	200.985	278.422	115.677	137.543	219.25	42.2302	114.374	54.3797	67.6492	61.3769	39.8931	95.2524	27.736	7.59832	57.0923	23.262	10.2167	108.468
YDR395W	58.1163	35.1975	2.54177	12.3841	17.4678	38.5117	24.1918	25.2874	27.6268	29.2258	10.8178	10.0489	13.8301	24.6173	7.8215	25.4742	8.30526	10.049	24.261	9.74842	31.4037	16.9819	8.51703	21.4434	16.3776	4.40383	79.1356
YDR396W	1.35132	2.26474	NaN	NaN	0.142018	0.254438	0.230461	0.262076	NaN	0.353753	0.227562	NaN	0.463078	0.222882	0.24054	0.290042	0.324116	NaN	0.269981	0.475545	NaN	0.410662	NaN	0.250705	NaN	NaN	2.35934
YDR397C	96.018	52.6009	25.9516	87.3466	114.229	103.048	81.4249	107.481	98.8039	90.0218	65.9234	14.5871	20.7802	75.9618	8.74453	19.1112	10.6782	13.2824	30.0579	5.67257	11.1997	9.56396	1.91633	16.2344	20.247	11.1434	155.996
YDR398W	79.9594	29.1033	2.30368	11.6268	19.4819	34.3426	24.2636	27.7959	35.1294	22.7042	11.5071	4.22154	5.46382	21.7317	1.43465	8.79988	2.10122	2.20499	6.47598	1.78809	3.21194	1.70387	0.68738	1.49528	3.15356	1.92489	74.0911
YDR399W	926.708	476.173	20.3665	177.385	182.792	859.009	418.156	433.329	512.184	477.404	121.883	31.7368	35.706	373.89	7.59977	97.3103	19.993	22.7874	116.677	9.12211	13.1206	9.42211	1.99402	27.1574	24.29	21.1391	802.219
YDR400W	13.1155	7.33256	2.69326	4.96087	5.35546	10.7162	20.8801	33.2421	24.5473	38.8937	33.2108	13.138	15.875	33.4009	7.18587	32.528	8.25403	10.6709	21.8823	8.03475	33.1771	12.4692	3.65845	18.4169	10.5765	7.0109	54.9997
YDR401W	0.654749	0.447059	NaN	0.147511	0.378464	0.113008	1.43303	0.931205	0.240674	1.57119	3.03215	0.814706	0.822702	0.989928	0.213671	1.8035	0.863735	0.472078	0.359735	0.422425	0.449086	0.36479	0.428117	0.445401	0.931261	1.88394	4.40118
YDR402C	0.418683	0.0857624	0.432527	1.13192	0.580826	1.08396	4.08434	2.67959	2.49318	6.93248	10.2375	2.50065	11.2845	34.5626	6.31246	63.4623	16.2382	23.0027	164.567	15.478	78.1392	22.0438	7.88434	63.3142	122.411	150.888	174.008
YDR403W	1.22252	0.234769	1.05246	2.58213	2.47329	4.07503	8.81546	13.2033	11.7961	13.5866	8.98765	3.20876	6.19248	16.0807	1.94493	21.1066	3.32626	4.79287	318.84	2.14438	5.10972	2.74578	1.12411	21.0508	223.394	416.178	475.674
YDR404C	91.4847	47.8873	8.21467	17.7356	19.1667	59.1663	45.1999	55.2172	70.5006	89.8173	72.6916	29.3863	56.202	90.6728	26.6244	63.9255	40.2808	47.4713	51.378	25.6255	57.6763	16.5471	7.48706	52.0912	28.2973	12.6125	87.736
YDR405W	17.7179	12.814	35.3231	13.3408	10.6906	18.5094	13.8495	13.9258	16.6247	18.5734	37.4271	17.9853	39.2529	39.3361	26.3236	29.9061	44.286	62.8651	46.0261	54.5985	166.938	77.6727	19.2069	71.9998	54.5126	10.7327	101.786
YDR406W	1.91746	1.13299	6.57979	5.22809	5.99127	3.94362	8.60298	9.95477	11.1786	13.4757	10.5936	11.6876	24.6913	15.9103	16.1468	19.4281	18.0425	16.5142	12.8335	14.0804	25.7629	14.3661	9.14116	13.5454	11.4658	4.2247	15.2711
YDR406W-A	2.00151	2.30617	1.72308	2.36737	5.20618	2.59092	76.5047	12.8098	10.484	13.6885	12.0497	11.6741	36.3093	23.6037	7.83809	96.8739	15.1821	28.1405	15.3955	15.0116	24.1959	24.6723	3.92614	19.9127	17.5077	2.15964	55.738
YDR407C	8.6992	5.00048	0.821467	1.59083	1.54437	4.72672	6.86203	11.3658	6.87468	8.99891	7.57112	4.12595	4.61606	6.86718	2.24206	3.79235	1.80425	3.09596	2.23687	1.53907	2.94517	1.08985	0.592726	1.20086	1.3029	0.686396	9.7739
YDR408C	128.341	81.7016	27.9299	30.0538	35.5204	115.022	94.159	76.3372	88.1783	69.793	52.6738	23.1528	39.2065	63.0165	11.2103	30.1886	26.9378	27.6572	22.0191	12.7435	39.0726	15.1515	4.11789	42.0624	38.2727	16.6794	98.2277
YDR409W	3.91804	4.12445	2.8883	3.35875	4.64522	4.19126	9.39524	4.20507	4.06516	5.22715	7.57639	4.45262	4.47048	3.62065	2.68325	3.59899	1.26627	1.90273	1.6055	1.26436	2.12751	0.920434	0.558597	2.09139	2.60433	1.664	7.55771
YDR410C	20.259	9.10511	0.588718	1.8488	3.85402	14.5178	13.3101	20.2421	23.1889	35.4461	22.6434	8.45597	16.9168	31.6381	7.86666	29.4658	12.4042	11.4636	20.1012	8.6034	21.8106	5.85793	2.34751	15.177	10.3587	4.61172	39.8935
YDR411C	8.69808	11.9804	3.92479	7.86553	7.90568	5.28032	9.11535	8.4462	9.26101	8.63696	7.11166	5.48616	5.20082	4.4622	2.23168	3.68234	1.74094	0.778515	8.96463	1.97379	9.87465	4.21109	2.23572	9.18151	20.8864	15.5342	9.56224
YDR412W	85.2783	47.9888	3.29283	19.5065	23.0136	102.987	15.9819	31.5268	37.9612	26.4093	13.0434	5.19203	8.02832	23.3422	2.55319	7.38869	2.98159	4.51275	12.1314	1.17778	3.04085	2.61536	0.852605	6.3866	14.2436	8.62939	62.7745
YDR413C	0.427406	0.109436	NaN	NaN	0.123526	NaN	NaN	NaN	NaN	NaN	0.395864	0.199433	0.201391	NaN	0.20922	NaN	NaN	NaN	NaN	NaN	NaN	NaN	NaN	NaN	NaN	0.230586	0.410427
YDR414C	13.79	12.7344	0.194618	0.840366	0.914707	4.33105	9.11814	9.52497	8.97454	12.1246	13.0864	4.85233	6.49776	8.51065	2.3239	5.87114	2.38578	3.42289	3.85039	1.20327	5.46574	1.98374	0.443449	3.46014	4.63014	2.07337	18.1266
YDR415C	15.4276	9.35725	3.95618	9.61379	13.408	26.911	54.4976	26.6101	27.0273	25.915	29.1862	10.1089	17.2197	23.0276	6.21299	13.9498	5.77359	6.15338	6.4925	3.28253	8.89311	3.20043	1.5024	6.36389	5.22897	3.06956	16.9162
YDR416W	18.7502	8.72233	2.54655	8.96455	10.8933	20.5785	18.08	18.7789	20.8345	19.9212	14.4941	6.3225	9.62179	17.3122	3.9236	7.49083	4.72041	3.71515	5.50479	1.93923	7.26476	2.51196	0.935883	3.35915	3.05367	1.38995	20.4336
YDR417C	0.992685	0.50835	NaN	0.447292	NaN	1.71335	0.775948	1.41183	1.82446	1.54838	0.306475	0.1544	0.311831	0.600343	NaN	1.56248	0.654767	NaN	0.545405	NaN	NaN	NaN	NaN	0.168821	NaN	0.357036	0.953251
YDR418W	1083.8	1162.24	10.6551	49.5213	76.3944	441.498	179.399	279.086	337.941	217.65	204.2	106.993	181.377	199.005	53.2762	64.9237	88.3611	73.4455	54.7945	45.8451	50.0383	32.2467	10.2033	56.8188	86.4564	46.2979	403.348
YDR419W	10.1119	3.58495	1.67408	5.21345	5.77003	19.8359	21.1587	15.6952	16.2974	15.1658	7.86474	3.99245	5.07008	12.3483	2.2211	3.82598	1.62468	2.1031	3.134	1.2546	3.26776	0.758395	0.7629	1.71968	1.88077	1.39882	15.0633
YDR420W	6.63368	5.95509	1.13629	3.1685	5.81416	10.2634	9.54171	9.66119	10.3392	9.91166	13.7637	12.3602	12.1813	9.45499	7.37456	4.54012	4.50311	6.7929	5.50144	4.47073	3.93343	4.98284	2.85696	2.48466	3.72876	4.37078	14.9256
YDR421W	6.81692	3.1595	4.97717	4.95736	7.15751	9.49459	10.4817	9.02026	12.2751	10.4363	8.51169	5.67724	7.56263	8.68888	3.5904	5.39886	3.52881	3.91959	3.76909	2.29647	4.66087	2.19948	0.888646	3.34589	4.38153	2.23458	15.371
YDR422C	7.51731	5.99969	8.39789	6.55918	8.2254	7.31617	8.34829	9.81532	8.65009	9.55654	12.7608	8.44659	7.39222	8.48427	4.38131	4.86744	3.0513	4.133	5.88449	3.16301	5.4837	3.74	2.41655	4.05337	7.33779	4.82874	20.3282
YDR423C	13.7103	8.35347	23.2615	11.7016	14.1724	13.7837	22.8106	23.0576	24.9408	18.2994	27.3436	13.1684	15.3725	17.7028	4.99678	8.38786	8.58117	13.8538	12.4814	7.84475	20.3863	13.967	4.90768	11.8455	31.9409	8.53056	25.947
YDR424C	98.1655	65.0688	41.0203	73.654	54.8297	117.65	123.324	208.48	180.014	158.173	165.088	51.8784	74.8394	202.116	23.3246	79.1658	47.1432	61.0758	91.6281	23.9102	90.3292	43.8768	8.6544	120.651	53.4644	8.56888	150.402
YDR425W	5.99734	4.5313	20.9907	11.1194	11.5175	7.02528	13.7717	9.57833	14.3112	13.1649	19.9728	10.7044	13.0949	16.708	7.89287	12.9991	10.1165	13.6103	13.1803	10.9736	24.3439	9.03818	3.34287	13.4431	8.33434	1.83879	32.3516
YDR426C	0.81723	1.60644	NaN	1.10998	0.188231	0.845773	NaN	0.347354	0.361763	1.40659	0.603221	0.303898	0.315802	0.590814	NaN	0.838888	0.859165	NaN	NaN	0.654365	NaN	0.606277	NaN	0.69033	0.559086	0.351369	0.657771
YDR427W	115.699	54.9293	50.564	91.6425	98.8411	182.636	279.764	235.162	222.099	489.033	422.372	151.707	221.501	435.98	73.5094	301.932	111.277	154.075	130.74	57.244	162.749	37.0753	10.9289	98.0809	30.3052	7.41621	178.805
YDR428C	35.3148	17.8039	1.88749	5.08069	8.32812	18.2452	16.8932	31.071	23.8322	26.7198	8.12276	3.36144	3.83718	19.6051	1.22657	5.91596	2.8923	2.3712	4.7324	0.909343	1.28898	1.04703	0.307198	2.07741	3.20752	2.36571	22.4075
YDR429C	333.395	194.073	23.1206	71.3975	77.447	291.952	90.5495	107.746	117.312	110.742	65.7796	27.1519	47.244	96.64	11.978	36.8121	15.943	14.8456	43.1194	7.21963	17.0392	7.35683	2.34141	16.7471	21.6459	18.192	137.116
YDR430C	8.91076	6.28231	8.91997	9.27204	8.48064	4.97875	6.37563	5.79135	6.17	8.50348	10.0573	5.95641	4.1401	5.94037	2.0288	3.62054	1.31218	1.43436	3.27904	0.802182	2.51579	1.17765	0.487794	1.69162	4.06745	3.75646	11.3825
YDR431W	NaN	NaN	NaN	0.266655	0.228049	NaN	NaN	NaN	NaN	NaN	0.365413	NaN	NaN	NaN	NaN	0.46574	NaN	NaN	NaN	NaN	0.405905	NaN	NaN	NaN	NaN	NaN	0.757712
YDR432W	52.1291	48.4537	89.627	71.669	74.7801	59.2059	29.2594	25.3636	32.4358	36.4781	36.6751	26.7577	35.8252	25.741	13.019	15.5815	16.8251	20.7441	18.8224	19.0407	38.3487	16.9799	9.40619	20.7321	20.1655	24.8566	39.5434
YDR433W	25.3303	35.4485	16.8205	40.6548	30.4127	29.5559	6.4145	21.5856	14.3127	15.372	28.0498	16.9315	17.2292	14.1795	5.60197	6.26056	6.44374	5.43372	17.2526	8.77898	23.548	10.3804	7.66533	9.39887	13.8156	14.7575	30.1538
YDR434W	36.391	18.7339	7.79088	17.8315	18.8406	46.7005	53.0905	61.5187	67.9968	69.0149	49.4393	19.9687	33.9691	60.2498	12.1637	35.5808	14.1642	16.9207	19.5938	8.6838	28.6425	7.43491	2.03095	18.7818	10.0792	1.7378	49.4906
YDR435C	6.79692	5.68404	43.3754	49.9852	30.9259	19.0499	26.5549	32.4592	30.6687	35.2845	39.158	11.5223	27.2667	43.7831	13.675	27.6783	20.2361	17.8041	26.175	14.2418	35.9269	14.3832	4.28117	23.1609	10.4301	2.55677	39.0417
YDR436W	2.77002	2.24599	8.34638	9.049	9.87377	6.8428	13.9116	12.5575	12.664	16.2856	24.2128	12.1713	12.9978	15.9189	5.76281	11.7175	5.25287	8.36823	10.7803	6.42449	22.2264	7.47538	4.41484	12.6604	12.6568	4.98144	22.0557
YDR437W	7.42049	3.12942	3.50726	2.75354	3.53233	9.49269	11.7372	8.38085	8.98515	9.84613	7.27715	3.53039	8.22702	17.1588	7.69216	21.642	7.67764	9.44157	14.0696	12.3911	34.7294	7.29581	2.5687	18.7068	5.71174	1.88394	16.2075
YDR438W	9.29003	6.22991	1.90421	5.45672	4.60277	9.50609	48.8609	47.3057	34.7582	59.3953	74.162	19.9197	78.272	187.11	56.195	278.219	92.3521	109.802	466.424	128.007	513.397	167.2	67.7948	501.848	203.58	12.53	736.194
YDR439W	10.7294	7.24544	2.63908	2.47039	4.56621	8.6081	11.7231	10.1871	11.8317	12.5623	18.5646	8.9126	13.5557	17.4341	6.00244	11.5525	6.37708	4.33552	6.73711	3.65131	6.42916	1.47803	1.15641	2.88743	3.42105	2.67162	18.5683
YDR440W	8.02321	5.40612	0.605885	1.61731	1.83065	5.13829	10.4304	14.8641	9.93408	9.22125	10.6904	3.87509	3.97945	8.29977	1.10244	2.99096	0.6499	1.67454	5.18151	0.749207	1.23094	0.646987	0.345137	2.36987	3.54358	4.10071	16.7606
YDR441C	5.29795	2.88623	7.37515	5.94259	12.5101	18.3272	12.2651	17.0738	16.9053	21.5857	36.1236	27.1405	36.7549	19.0197	18.5401	11.1778	13.9779	17.0675	9.5376	13.5269	29.4571	20.3481	8.18126	21.624	14.6218	4.3786	58.8851
YDR442W	0.156607	NaN	NaN	NaN	0.181046	NaN	NaN	NaN	0.345394	0.225484	NaN	NaN	0.295168	0.852396	NaN	NaN	NaN	0.677487	0.172087	NaN	NaN	NaN	NaN	0.639202	0.267293	NaN	0.300771
YDR443C	4.1724	3.28263	1.69034	2.772	2.1532	4.24612	9.91628	8.19277	6.81458	7.87867	9.05393	5.12291	4.87704	6.23411	2.18363	4.46533	1.86748	2.73039	3.47432	1.97582	3.0906	1.81103	1.39052	1.92204	2.98753	2.49247	10.2639
YDR444W	10.7945	5.95538	2.56708	4.71606	5.79137	13.4329	18.9638	33.0794	29.1999	31.2128	27.7289	10.352	9.44194	31.4325	3.50321	14.3621	2.43888	2.57996	23.3626	2.42403	9.63317	4.38597	1.5793	11.8057	17.4568	7.59325	33.0442
YDR445C	0.150849	0.803392	0.415566	0.180078	0.221951	0.106005	NaN	0.238435	NaN	0.217194	0.558866	0.351941	NaN	0.136843	0.375924	0.178077	0.378096	NaN	NaN	0.114703	NaN	NaN	0.0845441	0.615702	0.110343	0.263175	0.86914
YDR446W	0.812494	0.138692	9.32622	9.24402	9.00152	2.31387	48.7756	82.7666	79.7416	226.753	328.606	116.137	98.1351	221.117	38.7119	91.2789	25.9025	36.9062	67.1094	18.3469	42.7714	18.6729	5.3126	36.2024	26.3482	3.21451	160.335
YDR447C	3917.08	2401.34	20.1398	94.8081	134.9	1080.59	566.823	512.547	652.532	460.948	116.638	57.9025	125.227	339.05	30.2097	140.503	84.1249	87.3858	115.297	31.1571	41.5138	15.2226	3.95671	69.1684	120.849	52.7846	643.906
YDR448W	18.629	10.4334	1.29924	3.37885	3.48941	9.96342	8.93607	14.4883	15.9143	11.4079	6.72695	3.52103	5.33338	11.2092	1.38518	4.23127	1.74203	2.4483	7.77359	2.0995	5.53151	2.52251	1.20266	6.54484	7.96903	5.0888	24.7275
YDR449C	75.6886	50.5998	1.60195	13.4573	26.5674	50.7291	34.298	25.1088	29.241	22.5054	8.18657	5.557	8.32963	22.3665	2.91484	12.9605	5.89142	4.22623	18.1472	3.24147	11.3911	5.05413	1.09505	8.73431	6.352	1.00391	82.2865
YDR450W	3329.78	2035.64	24.5838	73.1314	104.238	896.306	439.641	439.395	611.526	360.688	127.618	70.4056	115.145	343.542	26.9666	113.748	85.2067	88.2277	91.7202	37.595	57.1183	33.1537	9.61348	84.067	126.856	34.0287	540.922
YDR451C	19.9359	9.31879	0.199565	0.626714	1.60794	8.94233	13.0464	6.55263	3.83446	3.42111	4.83088	1.51434	1.63843	3.99551	0.794326	2.32607	1.22322	1.50425	3.05673	0.897356	4.88921	1.16238	0.682084	2.36541	2.07719	1.12557	5.23121
YDR452W	46.7449	25.4009	53.2724	84.1823	79.4082	196.812	133.707	142.193	168.72	141.434	130.561	53.2106	73.8969	133.004	23.6855	77.3556	28.6274	35.6318	49.5621	31.8252	144.779	74.9307	25.7555	107.429	138.557	13.0522	188.95
YDR453C	12.705	8.74602	6.81359	9.57249	9.5109	12.2944	28.328	26.2156	19.0633	25.1901	34.3377	11.0792	9.02884	19.4609	2.44692	14.2606	1.92331	4.50511	8.01035	1.61251	4.2857	2.43687	0.408558	4.67558	3.37712	1.79787	26.2007
YDR454C	318.426	196.259	13.528	24.7819	25.7355	164.088	96.8317	161.099	176.414	161.676	98.0394	31.5699	90.0859	275.002	45.2983	326.434	86.6614	107.634	384.437	69.0666	342.653	135.702	40.6711	397.075	174.146	18.1329	347.903
YDR455C	0.199179	NaN	2.05765	1.8847	1.15131	2.26894	1.49464	1.69968	1.75715	2.86781	3.32064	0.743518	0.750816	3.97509	NaN	3.29183	1.05102	NaN	1.75094	0.385514	NaN	NaN	NaN	0.812965	NaN	NaN	4.59041
YDR456W	13.6878	10.307	21.0601	20.9522	19.1158	21.1115	37.2729	31.686	27.8331	33.9645	35.0658	17.6357	22.261	28.415	9.75743	17.8774	8.96431	12.4587	9.1027	7.45308	13.3833	4.38094	1.58687	8.18864	8.50532	2.30441	45.2428
YDR457W	7.21086	6.67826	3.58742	4.38589	5.97824	5.77119	12.727	14.3925	12.1802	17.7285	21.995	19.374	20.5459	20.1762	16.4908	20.3883	18.909	19.9004	26.8259	21.1841	32.2191	25.0385	17.6409	21.5422	24.4326	8.53218	46.8618
YDR458C	18.5072	11.2021	3.40463	9.98188	13.7516	18.8138	12.1721	11.469	16.6268	12.189	8.06989	5.24774	5.35748	9.80983	2.72238	4.66862	3.17917	2.80688	5.22844	1.49503	3.75095	1.44598	0.848496	2.01772	3.05858	3.8005	37.5022
YDR459C	33.0983	10.9822	5.84008	9.61379	11.1312	46.7402	52.0345	38.8648	41.2649	40.9599	30.4023	10.211	14.6419	37.6183	5.78451	15.629	9.52642	6.62672	13.8867	4.23552	16.8857	3.84051	1.39509	13.8443	10.7381	4.25016	38.0351
YDR460W	22.4906	12.2678	20.6234	15.4163	17.3827	30.8126	24.0245	22.8348	24.5906	21.8327	23.4863	13.4376	18.4929	27.7426	7.73463	15.3434	8.90916	18.1911	22.1934	9.00212	49.6868	18.636	5.37406	29.3854	31.4269	9.34948	45.0297
YDR461W	0.554472	NaN	5.72807	3.74758	7.69202	21.2455	13.5225	49.6811	50.1382	64.6651	108.873	26.9073	65.8384	82.4904	23.885	34.0368	21.9435	45.5747	47.524	21.4638	54.7643	14.8282	4.35059	30.5521	25.5518	8.37588	85.1914
YDR461C-A	11.3975	2.33464	74.1349	73.2675	57.0966	89.9657	191.01	144.268	142.443	176.136	176.409	38.2912	114.569	378.187	47.1132	618.319	147.681	239.956	1016.4	145.106	659.27	276.862	79.9891	1356.31	872.792	65.5889	569.612
YDR462W	36.0407	22.9994	48.6886	39.3496	33.4923	34.5958	27.565	34.895	35.7693	25.7463	32.8674	10.0902	13.5857	20.6226	3.79988	6.21826	6.21733	11.3937	7.4637	7.78062	13.4058	5.3289	1.35956	9.05248	7.5709	2.99139	39.401
YDR463W	23.6323	14.7487	49.5882	31.3052	48.62	40.6525	56.9164	30.0475	33.935	29.7088	27.5521	16.4947	18.6643	26.8423	8.80654	14.2516	8.32729	14.8487	15	10.8433	20.9447	8.04503	4.64342	13.0434	14.2755	6.81116	84.7122
YDR464W	6.64324	6.08698	8.75697	5.38806	6.06139	7.85611	6.19116	9.05202	10.65	9.64729	12.0148	10.4261	11.767	9.79781	4.69958	5.29568	5.69167	7.47855	9.95301	5.47506	14.3457	11.2948	3.83934	8.65927	17.5321	8.38588	56.2205
YDR464C-A	NaN	NaN	NaN	NaN	NaN	NaN	NaN	NaN	NaN	NaN	NaN	NaN	NaN	NaN	NaN	NaN	NaN	NaN	NaN	NaN	NaN	NaN	NaN	NaN	NaN	NaN	NaN
YDR465C	89.1157	46.1954	10.6055	28.2693	41.3469	143.42	39.1393	48.2175	76.3606	44.6294	29.0773	15.3906	23.2189	54.6153	5.64133	22.5179	10.7468	9.45528	25.6547	5.86486	13.0833	4.81559	2.6309	10.4416	10.6827	3.85911	94.3526
YDR466W	6.16149	4.58099	5.73656	4.84309	6.54263	5.41182	10.0178	9.63937	9.31104	9.33137	10.3567	6.38896	8.34416	11.4686	4.87047	6.30381	4.93709	5.42969	8.92709	5.78615	13.6175	5.33998	2.73061	7.77743	7.90671	8.66737	28.4441
YDR467C	3.01145	1.15661	NaN	NaN	NaN	1.94913	3.17783	5.21988	1.24532	2.43895	6.97301	NaN	3.90217	3.75628	0.737068	2.22188	2.97949	4.07114	2.89548	1.82147	6.97114	2.83131	NaN	1.53643	2.56994	NaN	1.08443
YDR468C	45.9547	26.9885	10.6754	18.8578	19.1845	41.6412	45.5002	48.0461	54.8993	55.7947	43.07	13.6146	24.9187	66.502	11.7833	38.5343	24.7783	24.8502	45.4876	12.5301	57.5988	18.7454	3.57715	40.9373	23.188	2.55797	54.461
YDR469W	49.7734	21.6087	9.23217	15.7569	14.0146	51.9067	31.052	76.8403	79.9529	64.9509	42.5373	10.0079	24.826	72.5392	8.44487	20.6407	16.6073	26.2218	31.6376	9.47577	28.7824	7.59842	1.60057	23.0748	9.74861	2.51548	64.9221
YDR470C	7.05602	4.0102	7.02248	4.6312	4.90372	4.77285	10.6356	8.09205	8.72549	10.2181	13.675	6.69906	5.45797	7.17786	4.23264	5.0074	2.47501	2.11731	3.63025	1.34202	3.86054	2.31783	0.640047	2.83002	4.45524	4.84093	26.0846
YDR471W	1247.45	1020.61	5.76901	39.6857	57.3904	355.949	384.142	220.533	276.253	215.937	75.4496	35.2712	68.2152	178.75	10.2625	74.412	34.3329	37.9325	60.4866	21.5163	32.6156	15.4005	4.99365	36.4592	70.3949	32.1256	464.67
YDR472W	27.5948	17.6085	4.22882	6.15183	7.7665	20.273	28.5942	18.8012	15.9319	14.6652	16.459	8.49417	13.8874	17.5622	4.80911	9.38039	4.19297	5.93755	5.00083	3.63524	8.17527	3.25999	1.27531	4.57007	3.08234	2.65012	39.2623
YDR473C	14.3172	6.66118	15.6323	19.5895	22.506	22.692	16.9507	25.7944	27.2443	22.688	13.8266	7.33236	11.4356	19.3234	2.73499	6.59567	2.30329	3.39896	6.13948	3.12595	7.36502	4.66932	0.77061	4.81033	9.01461	3.1085	43.7603
YDR475C	5.87159	5.24696	6.68601	6.73538	10.1954	9.93235	10.6201	9.33223	10.2669	8.62238	10.4865	6.37459	6.6576	9.54936	3.3895	5.63349	4.19688	3.54193	6.04071	2.35441	10.1083	4.53555	1.7896	4.82171	5.11057	2.42313	11.4115
YDR476C	7.02085	7.93779	33.5962	16.023	15.8114	14.7302	22.0659	14.0053	13.0713	18.2482	34.456	14.4656	57.7427	33.5819	32.8503	57.9091	71.6887	88.7507	45.3874	69.8861	140.151	52.8833	22.7149	65.8719	44.1972	9.83834	42.7282
YDR477W	14.2379	15.3114	11.9229	7.78598	8.79102	13.6722	18.8793	14.842	18.6268	19.1487	21.3392	14.2535	18.4797	17.6713	6.90623	8.55668	6.57383	9.29153	9.67162	4.13364	9.58807	5.24631	1.84077	6.73581	11.8191	9.63661	43.6892
YDR478W	56.9073	24.6017	2.48504	14.9112	14.4209	45.6939	37.52	43.9866	39.5624	37.1085	31.8919	7.11947	8.9381	33.6675	2.62418	13.6305	3.26396	4.01385	15.6331	2.79353	3.60623	3.27395	1.01113	6.7325	10.3815	6.89672	56.2306
YDR479C	7.61476	6.51176	12.6017	13.8411	14.9994	17.341	15.1174	13.0117	14.1039	16.3393	11.5721	7.45126	17.1389	22.8022	8.54069	34.9095	15.0191	19.6691	53.0887	18.1727	85.1128	31.3247	12.7617	37.1152	38.0438	5.82323	37.4132
YDR480W	11.0176	10.0519	2.83457	2.91016	2.63523	7.47528	17.3429	31.7443	20.9475	32.0911	28.5022	15.0092	43.4407	67.2051	21.2009	72.2069	53.9603	76.6982	106.038	57.1109	253.154	91.6525	30.1822	238.672	161.784	12.8445	131.945
YDR481C	33.9754	16.639	77.499	56.6869	66.7591	100.72	129.512	107.525	96.3985	84.9685	105.631	40.9925	63.6267	72.9327	24.1588	44.3365	32.3619	38.1926	32.7217	21.4997	58.9658	24.9769	9.93654	37.3634	44.0317	10.9315	61.221
YDR482C	25.3427	12.9779	31.6869	37.9277	30.3439	48.5835	23.4884	44.4103	56.5583	23.2398	49.4597	16.6116	19.6178	32.8423	6.20275	7.83539	10.3479	13.0516	20.8858	9.63503	42.8349	34.5424	10.9485	81.8883	70.0308	10.4171	49.541
YDR483W	80.1632	68.2527	83.4039	74.4947	101.828	87.1882	83.6637	88.7189	70.2702	86.2814	55.7605	31.2034	38.5797	46.9677	21.2186	31.9268	21.1378	27.4466	27.8867	18.6439	54.9832	31.5811	11.9003	51.0351	60.3087	22.486	180.195
YDR484W	12.8781	7.92033	2.9711	5.65873	6.53881	14.3292	19.5433	18.6792	16.9851	20.6125	17.6992	7.69402	10.1185	16.1176	5.31848	11.2416	6.4076	8.29446	6.32058	3.52548	6.96993	3.68541	0.814889	3.97808	3.92696	2.82737	19.2095
YDR485C	13.634	7.04792	13.4015	12.8209	15.9107	18.4964	13.1513	15.8902	20.5201	16.0309	23.6325	10.3425	15.6417	20.0602	5.75302	11.5007	8.5679	8.69668	12.1213	6.93393	20.8949	7.66793	3.64007	11.5189	12.273	5.72873	52.9142
YDR486C	44.0637	22.8389	23.6511	27.4909	32.482	80.733	52.0412	83.1566	98.7557	97.3483	90.5461	29.8005	58.0005	90.4639	18.6879	34.7482	30.5937	32.4133	31.6588	14.3294	28.0816	10.4362	4.37424	30.9457	19.4868	7.69957	92.1641
YDR487C	136.835	66.2525	7.77446	7.56329	4.65263	51.1316	40.1444	50.4678	63.6484	49.1835	65.4596	19.6036	29.6015	51.6468	7.49587	53.9991	24.0854	23.7801	71.2976	16.1492	46.6577	23.7899	9.04986	33.2538	36.8583	18.6411	108.966
YDR488C	3.57292	1.84935	0.793777	0.675125	0.488553	1.47207	7.63975	11.3924	11.5235	9.95676	16.653	5.73651	8.47198	19.3077	4.36305	17.0527	6.89262	7.3128	24.4854	8.77443	25.2178	7.96254	3.99415	8.62443	9.70465	3.3992	13.2812
YDR489W	19.1941	13.7467	1.91583	3.29025	3.85905	20.8854	26.4843	30.2658	26.5345	26.0338	24.6053	7.00923	8.65092	28.8938	2.85957	10.8367	4.40358	4.8136	8.94095	3.9035	7.01184	1.85981	1.22775	4.25773	4.03568	2.85145	51.6888
YDR490C	5.99148	6.54735	7.27646	7.84597	7.57585	15.8441	10.9891	11.8689	14.453	15.0195	12.1887	6.98927	14.8719	22.2745	8.85106	18.4401	11.9969	15.8525	25.3356	12.5802	42.5444	16.3181	6.87331	19.3236	15.7957	6.98432	36.062
YDR491C	0.125094	NaN	NaN	0.169098	0.289232	0.388638	0.234677	0.26687	NaN	0.540336	0.695175	NaN	0.235774	0.680877	0.24494	0.295347	NaN	0.541163	0.824759	NaN	0.514806	0.418174	0.245384	1.27645	0.427017	1.07982	1.20125
YDR492W	49.3148	120.37	36.1031	20.9959	62.8464	58.9781	94.3357	51.4983	72.6515	79.6698	78.5234	42.6397	43.4241	64.8144	14.4461	37.4355	12.2939	15.9583	33.2106	8.64306	14.3821	10.4926	5.58578	27.7357	39.9861	31.5634	111.243
YDR493W	33.2549	21.0118	13.6734	6.48573	6.69433	27.4136	18.3124	26.4718	38.3137	30.9677	31.2605	7.4112	18.398	28.8165	5.5072	13.2811	10.0398	12.1674	17.2712	6.40451	20.0858	16.8686	1.94724	34.1019	40.6631	5.35555	39.0833
YDR494W	87.7859	38.3668	21.8574	37.9209	35.7066	46.4233	57.8369	55.0106	54.371	73.7644	64.7729	16.7127	32.1513	62.4125	8.76642	29.7044	16.7466	20.1038	24.5362	8.88494	29.1534	10.9881	2.77921	26.8323	26.7936	8.68328	58.9927
YDR495C	9.97393	4.65083	5.44506	4.00087	5.85896	10.5808	11.9036	11.5904	11.8482	15.3821	13.6315	8.17282	11.8828	13.0201	4.44571	6.98794	5.1881	7.10357	7.15063	3.96295	14.5997	7.25111	2.42571	9.88773	17.5077	4.98722	41.776
YDR496C	126.497	59.2616	3.22585	22.287	31.2256	61.861	30.2273	31.043	41.4589	38.7551	11.1059	6.23616	7.41559	26.0039	1.83426	11.2798	2.55396	3.24204	11.2546	1.26921	2.24885	2.40084	0.612526	3.56863	4.79663	6.33427	108.008
YDR497C	72.6984	40.551	72.2161	147.715	239.884	230.796	144.014	181.351	174.644	151.782	87.3092	35.673	43.2481	101.865	16.4114	44.9594	17.5798	21.998	28.5165	12.8966	33.8712	10.3164	5.65007	24.5481	25.1393	18.1631	96.5531
YDR498C	18.4853	14.6645	9.56667	11.6995	9.26447	11.2314	11.2254	19.9457	18.028	15.5384	35.3308	10.0714	15.6078	21.1308	4.07979	7.316	4.36966	4.39131	7.45576	2.48175	6.26616	3.12542	0.209599	5.77862	3.2827	2.07527	26.6778
YDR499W	9.27036	6.65748	4.34455	8.11942	6.40487	9.94109	24.9548	29.4898	26.1922	30.8021	21.3385	10.5454	16.4903	38.316	10.0963	36.9753	11.4333	13.5262	52.0789	11.6257	48.9864	20.3541	8.39292	32.0725	27.6191	8.16793	65.6333
YDR500C	1515.24	1598.9	29.1493	98.928	154.377	717.226	436.72	389.504	447.895	310.356	258.848	111.05	213.029	336.369	76.8462	200.523	151.014	139.612	110.414	70.7372	115.746	73.1963	18.8483	196.628	193.635	38.1625	564.832
YDR501W	6.64199	4.62903	0.54135	0.903152	0.999569	1.09891	4.20261	11.1513	4.94072	5.60211	10.9204	5.72167	5.03708	8.3427	3.23208	4.63955	3.73292	6.12074	4.57778	5.47696	13.9905	4.13849	1.69606	8.8227	4.36016	1.44183	9.51059
YDR502C	64.6572	67.3874	45.9354	31.6505	87.0312	627.753	131.797	110.742	144.033	69.1287	64.6754	44.9964	71.7739	56.8565	25.9031	49.9912	36.4195	34.8215	35.6993	23.8938	60.6486	21.3063	10.007	41.8743	40.2679	18.6631	263.897
YDR503C	8.6538	7.94628	7.44996	4.73966	4.65717	21.0138	23.3721	37.7189	22.3765	15.5748	28.744	10.8608	13.0765	22.8742	4.9665	15.4998	6.10163	9.35917	24.019	7.9416	42.8281	23.9409	7.46324	89.064	72.7047	8.04955	26.3629
YDR504C	11.8605	11.9833	12.6942	23.3989	32.3632	20.0837	63.7441	39.6635	28.6326	71.3075	201	72.9926	133.522	90.4361	39.2287	124.498	60.4704	97.0711	153.929	73.5218	281.961	184.042	49.0461	193.311	257.965	33.5503	333.37
YDR505C	11.4273	7.53629	25.6743	26.0194	34.3362	19.9082	36.6587	25.6258	26.1162	39.2559	43.6898	30.6511	43.6726	56.0972	32.1075	62.0994	34.9707	57.9726	89.1295	57.7228	153.863	78.4126	38.4746	111.283	120.225	40.0661	126.626
YDR506C	1.21274	0.379523	1.50805	2.04917	2.18088	2.37224	16.7472	21.7037	22.7348	37.1049	49.7969	13.2039	10.6668	36.9768	6.26629	16.1456	2.48862	4.80915	10.846	2.21687	5.54537	2.70268	1.18945	4.39989	2.58735	1.30855	14.3629
YDR507C	12.6539	9.89006	0.494461	1.11608	1.82598	5.96659	9.93322	12.7509	9.10475	5.427	6.31719	5.15909	5.1759	5.82906	2.24925	2.33074	1.94158	1.94118	1.87369	1.56331	2.3637	1.02001	0.422498	1.09889	1.89935	1.23948	8.06635
YDR508C	55.0338	33.9329	30.6899	16.1648	13.796	26.9281	5.67597	10.3903	23.4183	40.6457	49.53	19.5466	60.7439	94.4895	30.4932	144.114	65.5651	84.2658	182.135	70.3282	251.828	103.428	49.1647	117.985	139.825	37.8452	317.447
YDR509W	NaN	NaN	NaN	NaN	NaN	NaN	0.663569	NaN	NaN	0.254641	0.327611	NaN	0.666672	0.320873	0.346295	0.83512	1.39985	2.29528	0.583019	NaN	1.45566	1.18242	NaN	1.44371	NaN	NaN	0.339664
YDR510W	55.7136	79.1032	49.1753	39.423	42.3187	63.32	101.123	199.095	173.002	214.298	338.3	134.395	147.086	199.243	78.7651	85.477	74.2925	95.7116	94.8149	56.4476	126.229	50.0907	12.6252	97.6913	97.8372	39.064	286.237
YDR510C-A	0.526038	0.538764	NaN	0.711079	1.21626	0.544757	NaN	NaN	2.32034	NaN	NaN	NaN	0.991462	NaN	NaN	NaN	NaN	NaN	NaN	NaN	NaN	0.879239	NaN	2.14706	NaN	NaN	NaN
YDR511W	14.8508	11.4467	15.8163	8.07128	8.84965	15.5378	14.3608	18.2905	18.909	26.6727	36.3013	10.2872	19.9106	24.1661	8.39377	21.3267	7.67478	11.9217	12.4493	5.63024	27.7227	15.3539	3.90417	28.745	21.166	6.60784	43.2235
YDR512C	12.4402	8.71766	11.2733	17.8488	19.554	22.3756	9.82647	33.989	35.379	33.9377	29.9172	10.7949	13.3689	26.926	2.35038	7.21401	7.19779	4.72078	6.35532	1.90091	6.28721	1.82395	0.214058	4.00861	2.60753	0.470984	27.0358
YDR513W	43.7379	43.045	138.839	99.7584	113.48	86.7526	106.908	118.231	89.2364	137.846	224.851	79.5074	137.483	114.507	57.7447	50.7915	55.6309	53.6202	31.1537	20.957	49.543	18.5739	8.66342	42.4492	15.5624	4.91917	159.519
YDR514C	41.9635	17.3651	3.79504	16.9028	19.0618	36.7407	26.8773	29.66	34.9633	33.0171	14.6829	9.25634	14.3803	34.8373	4.23281	19.0145	7.04551	6.96803	17.7925	4.59431	12.5596	3.82578	1.41349	6.92028	3.76199	1.28061	60.1598
YDR515W	18.7753	10.1776	1.10385	3.71412	4.87047	22.3363	33.1607	25.498	24.4413	52.7471	33.9312	19.2311	36.8545	86.0742	20.8921	93.0898	27.1845	45.3659	104.716	32.6173	143.98	36.51	12.7556	109.342	39.236	3.75526	114.069
YDR516C	5.40528	5.24246	37.2267	33.1014	31.8121	24.5956	28.1163	29.1778	33.9576	86.3158	56.7389	23.3874	142.474	427.933	97.2584	819.561	230.446	239.149	1897.34	206.862	993.169	454.466	175.27	1653.9	1158.02	173.379	1644.3
YDR517W	27.9957	20.6738	14.205	11.6727	9.15618	33.2638	38.0743	41.7719	47.5514	41.0211	52.063	17.3491	38.356	40.8137	12.4926	43.3725	25.1047	29.9801	26.1697	13.6263	50.589	12.8704	5.3945	29.5207	27.6932	7.00289	25.4575
YDR518W	17.9015	22.6343	2.18212	3.42636	5.4943	11.6891	30.537	37.3453	23.4968	29.1392	35.2151	14.5625	24.1109	23.6406	13.8037	19.0756	14.5245	15.7627	14.2311	7.28235	17.0323	6.88454	2.33067	14.8719	6.21895	9.1451	30.4255
YDR519W	104.84	62.7264	12.467	34.869	34.5292	83.2638	138.949	154.792	133.744	114.244	146.423	26.7475	49.1867	116.043	12.9962	48.4369	12.7359	13.0516	24.3668	5.54744	12.1055	9.07685	2.36723	20.3182	15.1905	4.883	58.5221
YDR520C	14.8359	5.9257	4.11265	7.60569	9.08182	12.5055	13.6422	13.7019	17.8528	19.1445	15.0438	8.66877	8.6538	16.1308	4.3652	7.83262	3.4311	4.2481	3.96624	2.00338	4.69653	1.28644	0.624729	1.7332	1.72133	0.687284	28.1363
YDR521W	0.183174	NaN	NaN	NaN	NaN	NaN	NaN	NaN	NaN	NaN	NaN	NaN	NaN	NaN	NaN	NaN	0.48328	NaN	NaN	NaN	NaN	NaN	NaN	NaN	0.625275	NaN	NaN
YDR522C	0.611794	0.417729	2.94944	0.1654	0.565814	0.253426	0.382575	0.69609	3.6881	242.18	63.3885	67.2189	647.576	1523.19	502.247	1926.21	1356.63	2121.55	2451.99	1531.72	5362.62	1778.6	537.8	3944.39	2543.73	100.955	3478.57
YDR523C	0.793878	0.385488	0.431647	0.508327	0.289821	1.64426	2.42993	2.85241	4.4233	55.4672	10.2941	13.0237	94.7381	482.967	88.2762	879.066	265.676	602.095	1763.34	580.659	2412.31	827.926	310.469	3340.12	2356.87	136.965	1650.43
YDR524C	11.5957	10.4406	2.63278	2.64115	3.73188	12.5802	20.5583	12.5954	12.3655	13.8213	9.9138	6.18367	6.64464	11.8677	3.99207	8.02268	4.25847	6.24746	10.1749	7.23458	9.78878	7.52541	2.49956	11.4421	15.0791	6.32465	40.0536
YDR524W-C	NaN	NaN	NaN	NaN	NaN	NaN	NaN	NaN	NaN	1.96923	1.26676	NaN	NaN	NaN	NaN	1.61456	NaN	NaN	0.751447	NaN	1.40714	1.14301	NaN	1.39559	NaN	NaN	5.25347
YDR524C-B	1578.47	1556.13	385.918	704.064	831.867	1555.36	2185.14	1058.24	1130.49	981.821	2034.01	868.124	1840.43	713.871	561.184	844.393	598.633	570.919	236.874	354.409	464.355	250.78	91.8981	338.066	325.591	136.782	903.871
YDR524C-A	3.07732	2.62647	5.29846	4.85311	1.18585	5.31138	6.73523	4.37667	7.91816	11.0769	21.8517	1.91456	8.70007	4.65266	2.00851	6.05462	2.70637	2.21877	2.25434	NaN	15.8303	6.0008	1.00607	9.42023	28.8877	5.53407	11.8203
YDR525W	NaN	0.191016	NaN	NaN	NaN	NaN	NaN	NaN	1.64533	NaN	NaN	NaN	0.351518	NaN	NaN	0.880672	0.492067	NaN	NaN	NaN	0.383765	NaN	NaN	NaN	NaN	NaN	NaN
YDR525W-A	17.4382	31.5177	135.994	106.768	140.82	117.647	327.14	206.25	157.232	301.661	586.67	166.567	239.735	238.682	80.3404	339.059	144.114	174.173	77.7748	90.832	238.51	130.732	36.7217	249.636	191.272	39.8453	340.819
YDR526C	NaN	0.267666	NaN	0.176637	NaN	0.135322	NaN	NaN	NaN	0.188143	NaN	NaN	NaN	NaN	NaN	NaN	NaN	NaN	NaN	NaN	NaN	NaN	0.256325	0.266673	NaN	0.281991	NaN
YDR527W	38.9328	19.9612	9.79413	17.6477	27.598	38.3385	28.8653	34.317	46.892	29.2027	26.1702	15.4905	17.2244	36.7983	6.7559	15.0815	8.85721	9.6819	15.6779	6.78345	22.4502	18.7817	8.14006	24.9303	33.1055	7.54645	123.486
YDR528W	12.3867	12.2899	0.99971	0.588653	1.51028	3.65784	10.6202	8.46431	6.29611	4.52829	6.90147	2.34804	3.83022	5.70609	0.94741	2.17052	2.1702	2.09318	1.70139	1.12381	3.58422	1.53659	0.569476	3.25857	1.982	0.835331	15.6117
YDR529C	396.526	158.245	241.19	183.725	195.666	559.189	196.344	457.156	514.681	400.614	484.834	162.738	341.659	395.185	98.8563	120.714	105.295	144.22	120.466	51.4963	133.568	45.8097	12.8903	124.949	123.375	31.1291	254.26
YDR530C	16.0474	11.2149	11.9188	12.6751	13.0953	33.6931	36.0078	30.7441	35.6699	41.3175	31.7079	9.63153	16.3682	35.8512	7.02362	24.8128	6.97347	13.8843	13.1388	7.55183	14.244	4.52295	1.48134	6.67828	3.32969	0.814832	32.0284
YDR531W	80.5567	44.9926	8.44682	10.701	13.2119	54.2108	75.5099	84.0843	100.207	74.1671	84.0608	37.7709	45.0765	81.017	12.6623	38.1704	12.7964	13.0232	17.0913	5.39511	6.76803	2.23632	1.20291	6.2574	4.85268	2.52642	36.2961
YDR532C	29.1788	11.3768	13.1775	19.901	23.4713	46.509	29.6131	43.3131	42.0817	37.7265	18.8045	10.6144	18.2316	48.7927	6.97255	24.7204	7.71245	11.9561	25.9308	7.20093	35.4336	9.32767	1.98087	19.9577	15.1492	3.78496	55.3248
YDR533C	24.8255	11.9185	8.90498	9.55475	14.2502	26.066	33.3123	49.2835	43.9159	39.4673	67.543	26.3855	39.9667	60.3673	9.78937	47.8264	23.1974	29.0864	84.301	21.1887	78.575	35.1548	14.3725	91.6516	93.1292	25.8566	155.286
YDR534C	0.814414	0.516358	7.7457	4.56085	5.46972	5.6628	43.3616	19.6909	29.5942	13.0661	24.2899	12.0158	21.1243	14.4241	10.2893	19.2283	9.6181	12.7925	13.9778	10.809	26.0148	15.4274	7.91166	15.0375	15.7536	7.69957	20.2591
YDR535C	0.491389	0.377457	NaN	0.332121	0.284037	0.508875	0.691384	0.786227	NaN	1.23814	1.8205	1.14644	0.231539	1.11441	0.96216	0.870125	0.972348	2.12577	3.23977	2.13995	4.29725	1.64265	1.92781	2.75775	2.51608	2.38594	6.37023
YDR536W	0.215952	0.0368628	1.98305	1.16767	1.24827	1.56546	3.98374	2.91778	3.01644	3.05748	4.00031	1.41073	1.69592	2.80792	0.563792	1.78452	0.0949603	1.08992	2.21479	0.348316	1.03684	0.421109	0.353009	1.17523	1.84292	1.32041	6.84334
YDR537C	NaN	NaN	NaN	NaN	NaN	NaN	NaN	NaN	NaN	NaN	NaN	NaN	NaN	NaN	NaN	NaN	NaN	NaN	NaN	NaN	NaN	NaN	NaN	0.207266	NaN	NaN	NaN
YDR538W	11.6508	7.17687	5.52377	6.96155	6.34407	16.4369	26.1332	24.3148	32.585	38.6552	29.8706	12.9213	30.5517	45.6459	17.5228	50.8289	23.1656	35.062	50.4676	26.472	86.5129	27.2347	10.599	48.5872	26.5137	8.19862	64.0469
YDR539W	2.89008	1.83436	1.54188	1.76077	3.71755	4.17323	4.81088	7.46812	5.65583	8.02929	5.65519	3.34288	7.13498	14.1057	3.10841	10.091	6.87332	8.80464	17.5785	9.13914	19.8507	8.36847	2.79465	10.1346	10.1434	1.49332	16.6516
YDR540C	19.7177	7.35413	2.35487	5.08421	5.92926	32.2224	28.6515	25.2874	33.6836	26.5846	19.2126	8.72188	12.6742	22.7463	3.34752	16.4147	4.20991	2.4653	19.2871	1.7648	15.244	11.6206	3.13001	23.0272	21.9819	9.59238	23.4217
YDR541C	10.4064	5.17682	0.819086	2.8134	3.29976	9.853	19.4108	18.141	15.2134	15.6682	13.5489	7.54725	7.39717	13.2702	3.02732	6.73905	4.23606	4.11598	5.2928	2.87739	6.60743	2.08724	0.93317	4.85423	4.87171	2.4382	10.7354
YDR542W	0.309428	0.35695	0.123258	0.356287	0.245011	0.503692	4.49987	0.398883	3.14005	0.580461	1.68727	1.10574	1.02653	0.872672	0.64038	0.517061	1.9667	1.54593	3.35486	1.23376	1.16874	0.532145	0.704371	1.71661	1.77029	0.566111	1.30523
YDR543C	1.23093	0.0840471	3.29682	8.11023	5.1586	15.1427	60.5273	14.3331	20.9773	20.7049	39.8784	10.2382	4.7395	16.1041	7.87212	19.6496	10.7971	12.301	19.6761	7.68029	22.3945	11.1801	2.98948	26.471	17.4314	2.78987	52.8607
YDR544C	NaN	0.146936	NaN	0.0969653	NaN	0.29714	0.13457	0.0765151	0.158205	0.240989	0.17717	0.0892569	0.405598	0.260289	0.0468184	NaN	0.0630855	NaN	0.236469	0.971874	0.984012	0.0399654	1.12568	0.0975937	0.163242	0.670796	0.642907
YDR545W	1.22458	0.797595	0.335044	0.532789	0.540463	1.75476	2.62612	3.63321	2.88794	2.45694	2.02232	2.01581	2.08165	2.70259	1.19767	2.10985	1.58235	1.75427	1.73589	1.615	2.61961	1.9428	1.36402	1.58168	2.34395	1.55083	2.71456
YDR545C-A	0.109564	0.0138235	0.0232389	NaN	0.0087195	0.0427542	0.0780713	0.0448845	NaN	0.167468	0.0750057	0.0251916	0.268604	0.702701	0.227745	1.39088	0.60021	0.517034	0.744613	0.490907	0.620592	0.674073	0.272543	0.55106	0.43024	0.145633	1.21233
YEL077C	8.52145	7.721	1.728	2.41414	2.33124	11.8686	13.5053	28.5267	18.906	17.0605	24.9647	13.033	15.9011	16.551	5.17198	11.0934	8.82772	9.84706	12.0799	10.2511	17.7698	12.5584	5.57308	9.9631	20.0204	7.56386	23.8716
YEL077W-A	0.151359	0.0137377	0.0230945	0.0574163	0.00866535	0.101871	0.0775864	0.0446057	0.121356	0.36539	0.275176	0.094223	0.464892	1.1432	1.00395	3.00249	1.05727	1.18188	1.83337	1.18917	1.67586	1.38499	0.852467	1.7803	1.12122	0.254723	2.31059
YEL076C-A	1.29271	0.757751	0.558875	0.725925	0.885423	2.59198	3.64423	5.1121	4.48514	4.42909	3.60367	3.8375	3.37947	3.92016	1.8122	2.34151	1.73227	2.6841	2.56542	2.93408	3.91407	3.05114	2.90866	2.86017	3.77754	2.96006	2.52494
YEL076C	1.32475	0.958939	0.346358	0.869165	0.846866	3.13574	4.83106	8.05004	5.91112	5.42675	3.88776	4.80802	5.41082	5.54681	2.56501	3.80665	2.64063	3.71509	3.16594	3.29776	5.44982	4.02669	3.39727	3.25462	4.24348	3.35989	3.54174
YEL075W-A	4.57576	1.90548	0.865762	2.17506	1.51138	2.55155	4.43355	0.85817	1.99618	3.11311	5.0298	2.44012	5.87587	4.01406	2.95369	13.059	6.13777	6.09074	7.2382	6.42335	5.89756	4.53842	1.77543	4.30991	5.75008	2.17022	12.9405
YEL075C	0.915724	0.77975	0.620111	0.826241	0.853992	1.51416	2.35763	4.88607	2.71822	2.55041	1.13399	1.58941	1.80293	2.51954	0.899982	2.55726	1.81776	1.29189	1.52658	1.65674	2.0724	1.76834	0.826099	1.12448	1.63713	1.89497	2.43731
YEL074W	3.0864	3.16107	1.25037	0.981666	1.25931	2.06815	7.15246	2.71121	1.60165	2.87542	4.70832	1.01658	2.73749	6.58784	1.77744	4.7151	1.91601	3.92702	3.98998	2.10839	2.98861	3.64145	2.49293	2.59357	5.57768	2.35075	21.9669
YEL073C	13.487	6.61482	2.61652	8.47369	16.9094	19.2784	23.8762	23.5043	26.8128	48.6836	10.9082	4.25458	12.531	69.9622	8.92671	81.1767	29.5696	22.1877	73.8923	6.98567	34.7876	11.7476	2.98096	31.0131	19.7772	7.78868	124.04
YEL072W	8.31231	3.35102	1.52255	2.3907	1.63566	61.1725	18.7458	27.7315	37.4455	21.8992	13.4321	6.43688	16.0001	37.0609	7.61848	16.0761	9.56561	8.79857	12.8264	5.64812	12.5551	1.77364	0.693844	8.66228	1.96207	0.38166	60.2904
YEL071W	402.219	58.0889	136.886	108.306	150.749	167.699	322.222	236.974	112.616	214.852	141.689	60.1719	68.1224	163.938	46.1513	75.5304	32.019	38.3932	49.3506	33.3164	75.5947	23.8031	13.1174	59.5583	31.2814	17.1033	323.85
YEL070W	0.438452	0.0626594	0.772473	1.50238	1.83104	3.4976	3.7077	4.04686	2.88751	3.59449	3.2747	1.42355	2.69823	2.64093	0.758682	3.7074	1.1837	0.793993	5.81721	0.907837	5.00051	3.67136	1.04008	8.43614	9.9952	3.76534	14.7655
YEL069C	0.311666	0.037189	NaN	0.0245417	0.0734599	0.0689383	0.0340593	0.335673	0.520537	0.169911	0.218601	0.107306	0.302264	0.543497	0.0355488	0.985885	0.622704	0.235621	1.81544	0.339685	3.0185	1.25124	0.142453	2.04875	2.72571	0.646457	2.72669
YEL068C	18.2976	13.0614	28.0039	14.9903	16.025	22.5853	22.5374	21.2919	29.3492	19.9584	24.9929	9.65904	14.9791	16.0957	4.34272	16.1456	2.43817	4.79734	5.68663	1.07319	4.56369	0.617843	0.725099	4.52624	8.83272	3.58966	46.5003
YEL067C	1.36072	0.321609	23.789	18.1107	18.1508	15.1754	17.6726	10.9417	18.0063	4.82259	4.65342	2.93045	4.93202	5.69714	2.0495	2.22415	2.48544	0.45281	1.61024	1.62073	2.58454	0.174951	0.410643	1.70889	0.89325	2.03292	11.4585
YEL066W	18.236	14.1246	6.67214	15.0986	8.95977	45.2058	20.0988	83.3998	71.1378	36.1025	51.7262	13.8274	22.3409	39.4959	7.36454	14.262	7.8184	9.86119	12.2736	3.7502	7.97378	5.14355	1.78858	21.399	14.2007	6.14896	16.636
YEL065W	35.3558	2.57219	607.512	798.763	825.157	599.131	932.622	482.686	897.883	282.141	206.146	101.663	222.105	258.715	85.9604	134.453	130.542	131.362	85.7295	68.4316	86.643	24.423	11.8362	47.2593	63.0166	24.9165	397.769
YEL064C	7.54936	4.06257	4.4062	7.37985	9.36848	27.9151	40.6474	54.8676	41.0136	40.5923	31.0502	9.5529	17.1228	39.2333	5.76246	24.2688	5.73908	8.67211	21.3717	6.35658	27.0311	6.8438	2.50996	14.6232	18.4177	6.53503	37.1893
YEL063C	13.7464	13.0479	27.4934	13.9482	18.2593	56.8345	35.8822	32.3621	61.4007	29.8383	61.0233	51.3789	53.1414	36.2766	30.6544	16.4735	28.1169	35.1399	12.635	19.7532	21.9285	9.34135	6.20862	14.6643	15.9376	10.5625	97.4025
YEL062W	7.49348	4.70719	1.94965	4.8171	3.65766	5.51832	13.1831	10.7996	10.2833	14.6253	12.1535	6.34042	5.52386	9.4866	3.97789	6.05462	1.75738	2.73744	3.25708	1.54706	2.19294	1.05766	0.261318	1.90308	1.19371	0.862452	18.6131
YEL061C	11.4157	8.69019	1.90554	2.65962	3.5777	4.88159	9.07386	16.9208	14.5097	17.5873	11.1617	8.72167	17.5373	26.6982	13.3232	34.8881	16.7087	25.6233	47.7218	26.7365	80.8436	25.6235	10.2919	36.6813	26.1654	6.36887	56.7595
YEL060C	2.96765	3.20463	429.653	309.152	353.742	127.173	203.63	176.787	175.437	303.837	299.602	201.33	242.155	159.419	90.6987	135.486	69.6167	69.2144	73.5497	44.6403	67.1709	30.8936	17.9069	33.9023	43.8243	109.011	174.827
YEL059C-A	7.38557	6.16346	10.3614	11.4626	14.8627	44.474	32.8423	24.5093	23.5283	18.5107	27.8688	14.8059	23.2002	24.3179	6.96283	25.1872	15.8774	15.3835	21.0405	11.6477	37.1484	17.3738	4.29258	33.4942	19.1418	11.806	56.7375
YEL059W	NaN	NaN	18.5189	13.7314	9.67103	2.88774	1.8683	1.27476	3.95359	2.58102	0.36896	0.743518	1.87704	1.08412	1.17001	0.940523	1.05102	NaN	1.53208	NaN	2.45908	0.665831	0.390708	1.21945	1.35982	2.14915	2.29521
YEL058W	49.5239	21.8779	19.8771	34.3917	30.2201	74.2071	26.0719	48.7081	80.925	62.253	59.32	31.429	93.272	104.06	36.6427	120.745	78.766	93.8404	132.513	59.6331	197.529	69.1951	24.8814	119.375	66.8933	13.9641	91.159
YEL057C	4.82201	0.538764	4.83051	7.58484	5.1691	3.45013	7.0724	5.05	6.96102	10.6035	10.394	6.38187	16.0286	20.8376	5.83669	20.6995	6.01415	12.5161	113.969	7.29677	22.1895	8.79239	3.95551	26.3015	53.1217	79.0851	159.625
YEL056W	27.5581	13.9556	3.339	6.27766	5.89976	12.7896	8.90372	14.5889	15.0822	13.814	20.0413	7.33438	9.3301	14.8144	2.49815	6.86793	2.28897	5.29855	12.8419	3.16084	4.93548	2.38838	1.5016	6.66551	10.4524	9.80163	24.1111
YEL055C	31.3247	22.7782	1.7955	4.58135	8.39254	23.3846	13.3557	18.9099	18.5763	14.8125	7.57829	8.12237	9.26043	14.9904	5.14398	11.6476	5.18522	5.29208	16.3071	4.23086	15.3919	11.9329	5.62536	14.6107	11.7745	4.28444	46.7574
YEL054C	927.335	894.007	13.6029	51.0493	82.7671	438.911	126.875	213.157	261.713	150.69	90.4365	48.7091	82.7699	149.44	33.3559	43.9135	52.8266	47.9184	45.7003	22.5675	25.4894	21.2545	5.06962	27.421	46.4335	24.1114	296.139
YEL053W-A	NaN	NaN	NaN	NaN	NaN	0.366302	0.165892	NaN	NaN	0.636603	0.655223	0.825241	1.00001	0.641746	NaN	1.25268	0.699923	NaN	1.36038	0.34231	1.45566	0.295606	0.693844	0.541393	5.13157	0.763319	2.03798
YEL053C	11.5714	6.95622	0.673737	1.51128	1.80948	5.78897	6.39703	7.27457	8.38357	8.12909	5.07396	2.60839	2.37059	5.42599	1.69656	2.11169	0.958659	1.57188	2.08849	0.540981	1.61035	0.79419	0.438616	1.31193	1.04951	1.86982	12.5611
YEL052W	8.00506	5.52074	7.6187	11.2016	10.3239	11.9975	17.206	15.8761	13.574	13.0316	13.1147	6.98251	5.45887	9.4148	1.5753	4.65375	2.12264	2.61032	2.82898	1.71289	4.71805	2.48773	1.10471	3.61212	3.43288	2.9515	12.2066
YEL051W	175.858	170.956	44.8067	64.6362	72.2586	181.124	123.248	143.221	146.303	79.7652	51.9028	22.3489	38.5165	76.3254	16.5683	39.0134	19.1657	25.9	47.2798	19.1587	72.4375	29.0867	8.92548	73.1463	75.072	23.4283	118.816
YEL050W-A	NaN	0.328309	NaN	NaN	NaN	NaN	NaN	NaN	NaN	NaN	NaN	NaN	NaN	NaN	NaN	NaN	NaN	NaN	NaN	NaN	NaN	NaN	NaN	NaN	NaN	NaN	NaN
YEL050C	35.3033	17.492	6.45498	9.64288	9.27012	27.9319	23.0531	17.8843	22.6233	18.1429	24.0171	7.58049	11.7768	18.7051	4.48601	10.2037	4.39613	4.27986	8.75417	4.13205	18.8571	8.355	3.06419	16.0457	21.3292	6.62964	31.2008
YEL049W	1.49769	0.665663	4.54108	7.76123	6.90168	11.5522	25.7034	16.9915	22.8083	18.653	31.522	15.296	25.4241	19.6043	5.84822	19.7363	3.53166	11.5311	12.4937	2.14483	9.99884	3.06692	1.94695	14.1879	18.3299	16.6033	23.8546
YEL048C	105.796	35.2943	2.77044	7.06896	13.3312	51.7947	29.9344	42.9085	70.9751	48.6515	20.3676	5.50592	6.31814	47.4389	1.5753	24.3768	3.53774	4.06049	11.7874	1.03812	3.31091	0.896479	0.789078	1.36823	2.51745	4.05108	66.956
YEL047C	37.7642	37.384	2.39987	9.18515	15.9121	17.9978	60.6314	88.9272	43.9978	41.0778	24.367	11.6256	13.2995	26.7108	6.14067	11.3122	3.33268	5.08762	10.0991	2.27625	3.76432	2.62092	0.683532	6.84461	9.59021	20.4913	58.8088
YEL046C	80.2642	59.9486	12.1992	15.7958	25.9176	61.1083	36.5032	27.749	38.0165	16.2157	18.022	12.2374	18.7356	23.7909	12.0096	19.974	16.8799	18.9853	30.9681	15.5557	33.7278	20.5035	10.8905	20.8259	29.8714	25.3312	84.6919
YEL045C	10.8356	7.10258	3.48256	2.53885	3.17341	9.72507	7.86003	5.23967	3.18638	2.28819	5.0849	2.42691	6.53527	4.98031	3.67755	4.09326	NaN	4.37504	4.92145	3.07597	5.64837	6.51999	2.83401	2.94843	5.9181	4.67667	11.3764
YEL044W	111.791	70.8361	31.7273	34.2084	31.5281	90.3253	71.2854	75.4778	90.4933	78.5332	79.4193	29.3489	54.0272	75.557	12.9892	44.4031	30.4669	36.6695	64.3905	22.6383	76.1726	34.4956	12.2898	62.6762	121.191	19.0876	43.6478
YEL043W	8.21048	8.23346	5.01979	3.59329	4.80785	6.50464	9.49105	7.59171	8.27394	7.06823	10.1659	6.36186	5.73742	7.62317	3.44196	3.89723	2.54517	3.15311	3.58056	2.69699	3.88176	3.15313	1.09333	3.14992	4.537	4.81122	21.0798
YEL042W	27.9469	33.8051	2.85851	5.34337	7.6315	28.2455	26.6962	27.1539	26.7644	22.1965	24.7495	13.0588	23.2449	28.9738	9.5975	25.1051	13.6622	15.7323	28.2336	17.9795	56.8549	30.9207	13.8796	32.51	34.2058	8.10383	73.9434
YEL041W	1.53039	0.720162	6.69429	9.7845	8.94171	7.3674	17.7692	21.5304	20.9813	29.7766	23.4453	10.1132	19.0996	43.75	11.9863	40.8198	17.3513	21.472	36.8149	19.7739	70.3852	16.2464	8.35691	39.3354	19.555	6.69443	46.5504
YEL040W	401.522	321.399	3.01907	13.9253	27.1776	168.729	78.6831	83.8646	97.7443	38.6135	14.0481	10.9637	16.8397	20.1218	5.60065	9.47668	8.71602	10.4872	12.765	5.23925	7.39649	3.44368	1.03187	5.12909	7.18265	2.18761	23.91
YEL039C	16.0577	21.5831	54.5339	40.5676	98.9851	89.9022	42.8759	90.8787	143.034	141.391	122.914	44.7693	67.7137	132.793	16.209	37.3899	34.1857	54.323	50.0306	26.1237	139.44	68.8085	15.1401	146.767	129.269	17.476	54.4745
YEL038W	45.1701	26.449	14.563	21.5288	24.2372	49.0138	59.4186	53.7485	71.0452	58.429	49.3371	20.1533	19.3335	59.2602	3.87607	23.1563	12.3448	12.067	34.705	5.74721	18.3298	10.3773	4.58911	45.5403	81.3955	11.8448	52.3619
YEL037C	40.1569	32.9132	24.9652	25.9945	38.8746	49.2534	34.6287	50.7869	50.0094	72.1803	100.674	68.713	98.3634	68.5655	34.8343	46.8588	43.1391	49.3801	36.8379	29.358	56.7087	24.1493	6.95931	32.3189	19.0435	10.3192	77.9133
YEL036C	41.7257	37.0979	4.65137	4.54132	4.7678	14.3403	13.8395	13.1774	14.5808	12.6817	13.5188	6.02061	5.7116	8.9752	2.08802	5.72993	3.66153	4.33352	4.8594	2.30009	5.06961	2.60116	0.994734	4.21163	7.00762	3.78566	32.8126
YEL035C	0.122847	0.125819	1.69212	5.47999	3.69248	3.56213	3.45692	4.71736	4.87688	3.36066	2.27562	1.60502	1.62077	4.45764	0.24054	1.74025	NaN	NaN	0.674953	NaN	1.01112	0.410662	0.240976	3.50987	5.66118	0.53021	1.88747
YEL034C-A	0.102067	0.209073	4.56915	13.1072	7.66969	6.65905	9.95684	6.75008	6.97834	6.61307	6.80649	1.33352	2.1161	5.92578	0.199852	4.33764	0.538581	1.32464	1.12156	0.395104	0.630062	1.36479	0.600641	4.37424	8.01348	1.54183	2.74435
YEL034W	1687.18	1887.85	243.41	407.954	426.039	479.468	681.313	837.387	862.272	711.842	844.622	313.012	522.266	560.996	211.165	239.375	323.52	290.623	214.469	141.742	167.061	99.9634	26.3764	112.18	134	179.591	958.074
YEL033W	683.092	1083.91	88.8123	154.507	212.776	195.459	1691.09	341.849	322.544	478.522	1227.9	312.757	538.714	321.698	159.533	412.406	133.385	232.337	99.6741	86.5067	109.757	76.4184	17.8219	74.4441	86.288	75.8958	842.338
YEL032W	11.2497	7.3498	4.43355	4.59348	5.05085	15.0817	15.2443	18.7314	16.8046	12.4596	15.2481	8.82431	8.91091	10.4541	4.87663	4.73406	5.23454	5.47844	4.17471	4.77967	7.38313	4.09226	2.73255	2.6275	4.14277	1.91301	17.0657
YEL032C-A	NaN	NaN	NaN	NaN	NaN	NaN	NaN	NaN	NaN	NaN	NaN	NaN	NaN	NaN	NaN	NaN	NaN	NaN	NaN	NaN	NaN	NaN	NaN	NaN	NaN	NaN	NaN
YEL031W	18.5584	21.8066	12.3747	7.6172	12.3656	16.8951	15.0656	17.9242	15.5907	19.5303	20.9391	17.4452	15.1679	16.8965	9.6131	11.8702	6.05372	8.17441	10.6599	8.35958	17.1495	10.9131	6.51963	13.91	14.7433	13.5803	28.4167
YEL030C-A	NaN	0.200112	NaN	0.264115	NaN	0.404677	1.09963	1.25048	0.861841	0.843954	NaN	NaN	NaN	0.708977	NaN	NaN	NaN	NaN	0.429398	NaN	NaN	NaN	NaN	NaN	NaN	NaN	1.12574
YEL030W	5.27995	2.63869	1.09736	3.35365	3.1255	5.79723	6.62335	9.90687	9.82098	7.9227	9.01464	2.97029	4.25637	8.82924	1.24559	4.73105	2.85323	2.75196	6.36109	1.47751	5.30131	1.91388	0.873491	7.07694	3.63726	4.11837	24.4347
YEL029C	48.0442	20.4076	1.35424	10.2777	12.5784	58.7137	50.7832	39.5718	50.0171	38.6925	14.8126	7.09549	13.9597	31.3943	4.36354	18.7248	4.84207	5.67097	9.65117	2.91784	4.58556	2.08152	0.771431	6.82189	7.71905	2.82892	36.6316
YEL028W	6.66087	3.13812	0.458741	0.540235	0.154007	5.10445	20.2432	9.94697	12.0462	19.3726	12.8322	1.74051	3.76627	14.0184	2.34761	13.2101	1.40591	2.88152	4.53796	0.773532	3.56353	0.667993	0.261318	3.26242	2.04636	1.43742	12.7925
YEL027W	368.514	368.033	148.313	153.302	189	392.185	343.276	300.93	377.992	298.503	607.338	178.137	312.218	336.379	118.016	313.185	147.253	151.593	190.009	141.568	409.031	193.176	85.4851	489.15	430.189	95.9696	438.795
YEL026W	204.509	389.628	18.3569	67.9108	110.182	238.72	123.037	126.82	171.723	144.901	115.206	63.9192	99.2554	153.281	34.1605	81.6182	45.6034	44.7248	63.9026	30.0155	61.493	56.4305	17.4281	65.2741	66.1709	28.5854	456.99
YEL025C	7.47116	5.12483	0.891247	1.18952	1.25666	4.00252	14.3719	15.8281	19.3316	26.9547	40.9434	16.0701	14.2115	24.7933	7.26374	14.9507	5.41729	5.59824	9.04391	3.4398	7.17179	2.94164	1.76	4.85933	4.03458	3.94692	18.988
YEL024W	116.824	49.5139	56.5823	58.8023	84.7665	147.834	121.341	164.53	176.588	173.128	249.482	100.337	172.032	135.444	62.487	89.698	66.4063	71.0828	38.9291	44.3038	89.3141	26.5115	9.50181	54.0791	44.904	16.1923	86.281
YEL023C	5.3166	2.21501	0.724045	0.771463	0.798671	3.14173	4.33895	8.3304	11.3282	45.6699	19.3631	12.2778	53.7828	398.589	59.8142	623.794	161.669	323.817	1669.1	356.267	2019.36	594.031	296.019	2739.79	2311.68	179.553	1822.89
YEL022W	14.1079	9.35456	1.35486	2.03242	2.17677	9.34222	18.7954	19.0955	15.8673	16.8733	10.62	6.29444	5.29685	11.5998	3.02652	6.33661	2.59515	2.30995	4.01458	1.16948	1.99505	0.869001	0.385892	1.03235	1.22314	1.18262	16.516
YEL021W	524.293	163.155	115.986	398.286	682.662	530.663	201.77	247.412	209.688	143.614	50.9069	33.862	44.4382	130.275	21.2842	53.3168	23.8322	21.8565	75.5373	18.2242	45.9945	27.1252	8.85946	34.9939	55.1362	17.1804	224.057
YEL020C-B	0.621681	0.31836	NaN	0.840366	NaN	0.321902	0.583137	NaN	NaN	NaN	NaN	NaN	0.585864	1.12792	1.82592	NaN	NaN	NaN	1.0247	NaN	0.639608	1.55865	NaN	NaN	NaN	NaN	NaN
YEL020W-A	502.862	223.728	17.6615	53.8885	50.6682	245.048	66.4776	127.819	157.335	108.084	25.4792	14.7943	21.9699	106.588	9.12959	35.2269	26.4486	24.2047	90.9422	13.5368	66.1994	33.511	6.40229	77.0746	46.1567	15.596	227.451
YEL020C	6.76535	3.82032	23.1709	35.6414	54.452	20.7532	17.6313	22.3904	24.2767	20.6927	10.5677	4.64136	5.58294	12.3407	2.07653	3.71264	2.991	2.21481	7.15281	1.69874	2.40794	0.85573	0.286937	3.65689	6.17919	7.65496	25.565
YEL019C	7.57848	4.15532	2.63605	4.34607	6.81423	5.15284	6.60598	6.36903	8.44154	7.60503	4.25406	3.71482	1.4428	4.7221	1.349	1.98808	0.403936	0.662319	1.76646	1.18531	1.57515	0.639745	NaN	1.24978	0.653273	1.32157	14.2608
YEL018C-A	0.115256	NaN	NaN	NaN	NaN	NaN	NaN	NaN	NaN	NaN	NaN	NaN	NaN	NaN	NaN	NaN	NaN	NaN	NaN	NaN	NaN	NaN	NaN	NaN	NaN	0.248722	NaN
YEL018W	36.3417	17.4098	9.33538	16.9364	15.4161	28.0745	20.893	27.6668	28.7639	20.2549	15.3369	8.20526	5.80005	22.4657	2.29544	5.88163	4.8328	2.53574	6.68251	1.84359	4.52294	1.34712	0.718625	2.6915	5.25231	3.16232	27.2993
YEL017C-A	1023.8	827.418	24.5456	62.1109	279.048	434.006	478.964	200.333	297.189	204.304	153.083	63.5587	84.6335	151.294	48.1711	125.291	24.5123	54.4431	57.6965	31.5494	54.2459	30.9891	4.57307	70.937	58.261	31.9757	287.179
YEL017W	12.2607	15.2926	5.43432	4.67671	4.91182	3.39426	11.956	6.73333	7.49648	9.26352	20.1258	6.79725	12.6983	15.4171	6.53657	20.0626	9.28813	13.1288	12.2722	14.9199	39.4665	17.0437	5.47685	16.97	8.08048	2.75066	32.9896
YEL016C	16.5702	6.80544	2.57415	5.61378	3.98485	15.9557	12.7771	18.5167	28.6684	28.4621	11.5393	10.3867	52.5996	90.6421	29.5991	88.8337	63.2217	67.9105	98.7986	50.8005	169.027	42.8976	14.3376	91.2784	40.3315	5.64609	66.2799
YEL015W	54.5965	27.1022	6.78305	17.1818	21.4399	38.9501	32.5606	33.6972	39.017	27.9866	24.5091	9.7809	14.4301	28.1183	4.22078	16.4089	5.49118	9.48604	15.5599	3.0932	13.6125	5.03173	1.53098	8.72244	9.32476	7.69957	41.6138
YEL014C	0.402264	NaN	NaN	NaN	NaN	0.416579	NaN	0.429085	NaN	NaN	NaN	0.375404	NaN	0.364915	0.393825	2.37436	1.06132	1.74021	0.221014	0.778588	NaN	0.672359	0.394539	0.410468	NaN	NaN	0.772569
YEL013W	31.7122	18.4715	11.9574	16.9075	16.18	31.96	25.3257	35.7541	45.0122	43.4658	42.9912	21.8901	34.5265	52.5855	20.6054	47.0148	23.2776	27.4376	59.8432	24.1403	77.5748	38.6136	21.8243	71.8042	72.6313	22.6333	81.388
YEL012W	5.33965	2.20672	177.422	166.772	173.384	166.472	109.31	168.272	184.086	179.658	136.22	47.3832	73.0965	157.893	20.9105	48.4369	26.1986	32.0151	68.5567	15.5931	69.3931	30.8456	8.2691	76.0883	89.3773	16.1726	204.921
YEL011W	2.0952	3.54667	129.368	104.28	136.819	58.7341	74.7358	51.1542	56.7348	85.0538	82.7439	26.3965	31.2627	51.5818	11.9086	32.4287	15.0482	14.8547	44.5432	9.12439	34.909	17.1208	8.04859	28.9808	90.4938	47.6636	59.4089
YEL010W	NaN	NaN	NaN	0.237026	0.20271	0.363172	2.63159	2.61852	0.773447	5.0493	2.27368	0.327275	0.660974	3.18131	NaN	0.827982	NaN	NaN	0.578036	0.339385	NaN	NaN	NaN	0.357844	0.299277	NaN	2.35733
YEL009C-A	0.603397	0.308997	1.55837	1.22347	0.52317	1.09352	4.81088	11.9071	8.65009	23.6742	30.1788	9.85435	6.82359	11.4948	2.65832	7.83539	1.19399	3.91547	4.30977	0.583941	2.48318	1.00854	NaN	0.307851	0.514933	0.325533	9.85026
YEL009C	593.276	595.483	517.07	385.594	530.354	953.488	1196.65	942.69	1103.41	930.983	1263.53	753.332	1241.32	842.891	446.43	532.635	607.877	515.824	351.981	267.254	295.798	191.88	64.3602	224.928	200.407	62.1699	1622.01
YEL008W	0.161539	NaN	1.11254	4.80398	3.36147	1.00373	0.303047	2.06772	1.42509	1.16293	0.299235	0.301505	0.608929	0.293081	0.316301	NaN	0.4262	NaN	0.177507	NaN	0.332395	0.810007	NaN	NaN	0.275712	NaN	2.48195
YEL008C-A	2.64716	2.0334	NaN	0.894583	0.765066	1.37068	NaN	1.41183	NaN	NaN	NaN	1.2352	1.24732	3.60206	1.29581	NaN	1.74604	5.72585	2.18162	1.2809	1.36175	3.31842	NaN	1.35057	NaN	1.42815	2.542
YEL007W	16.9312	21.0304	10.6658	6.77745	15.3315	24.5667	54.2124	19.15	20.2885	17.7404	25.2169	18.0782	32.2136	24.6085	21.0075	26.0911	14.5713	23.8481	19.0219	19.8393	26.9929	15.3121	6.28312	18.8344	13.4818	9.55907	61.1263
YEL006W	49.8844	16.8219	28.3846	45.3122	53.2928	88.0805	113.514	64.4777	81.0669	96.0877	52.0278	15.8407	31.8773	88.5113	16.0203	127.291	16.5926	27.2063	57.3649	15.1269	61.8135	20.4109	6.58739	55.4498	31.5764	10.014	93.812
YEL005C	7.61175	6.38521	4.99266	8.6234	8.29678	13.9635	18.6315	12.9908	15.0289	10.0201	8.86287	6.62992	9.97417	21.9645	4.68416	27.0425	6.6942	5.64492	37.2803	9.82176	46.6891	19.0232	5.11925	29.8844	19.673	9.22996	61.3988
YEL004W	8.85216	5.63581	1.44176	3.55747	6.56886	10.7776	26.3687	11.9944	12.9276	14.64	10.5256	5.35853	13.4151	25.61	6.79263	40.6701	7.10126	8.79745	34.0452	11.4609	57.2291	18.6947	6.68761	35.2763	16.3337	3.61408	68.9231
YEL003W	208.269	116.69	8.2	38.3792	43.1989	276.382	208.93	234.073	223.001	199.912	112.312	44.787	76.6435	265.202	26.1824	114.173	31.4132	56.2616	258.444	28.3629	186.948	86.6443	15.4504	353.633	224.474	10.2775	388.382
YEL002C	73.7796	54.4551	9.50691	20.5899	25.533	63.5887	91.4402	98.0942	85.5592	68.466	66.3067	20.1673	30.9515	65.2884	11.5571	49.8979	13.4377	13.1788	31.5399	10.9635	37.4148	13.1274	2.61439	27.1994	23.0728	14.8945	76.2424
YEL001C	117.646	82.0018	3.43853	18.1608	18.9946	115.628	160.419	137.303	137.742	102.077	64.5713	25.5839	44.3131	94.8649	13.5086	54.2237	13.6516	15.7081	21.1469	5.27097	20.5467	5.6139	1.6026	11.4858	8.21158	1.95896	42.0161
YER001W	25.3553	31.7793	7.12943	8.39595	15.7596	56.135	18.3608	15.5449	16.9601	8.28469	6.62436	4.16536	5.11844	7.90282	3.79063	3.49152	2.83761	2.559	4.93414	2.49801	4.31547	2.33695	1.37132	3.1826	4.4515	2.66912	27.2657
YER002W	99.5708	64.6656	56.6387	49.9655	56.5325	104.3	22.5614	54.7083	78.2065	45.7081	38.9857	25.2524	31.1669	59.6824	8.13793	13.9883	13.0652	11.8589	47.0302	5.30581	15.1025	11.233	4.33653	29.7766	56.2963	20.8005	276.656
YER003C	26.0976	37.7235	8.21467	8.90006	15.554	23.9136	42.4252	82.7495	59.0311	52.5509	74.2382	31.7906	54.4036	52.7157	22.9811	45.0576	27.819	35.2939	51.7974	30.3812	95.129	52.9506	23.3971	69.2278	64.9821	13.5906	65.0575
YER004W	18.0395	14.2192	29.5374	27.1344	35.3711	35.8976	76.6423	78.6668	70.7954	82.5038	101.396	43.7378	57.6672	66.2603	14.5444	39.877	15.8649	15.3019	18.9481	4.45003	16.5581	7.09455	3.29576	12.2716	8.15014	2.48079	43.3072
YER005W	20.678	12.0876	7.3893	5.44973	8.38178	17.4072	21.9577	17.1321	17.9266	15.8693	10.6601	6.25038	12.1332	24.5389	6.62076	22.8751	7.89179	9.56426	23.7581	9.8798	31.9784	13.5857	4.46436	18.3793	10.3215	3.64845	30.7216
YER006W	119.273	80.6998	11.2546	39.8682	62.4564	150.798	36.2709	37.0462	62.6158	41.3311	18.7462	15.4341	29.9836	30.9344	6.55368	16.6415	11.8436	7.32492	17.9568	4.95397	9.3179	7.2398	2.47174	7.39315	17.2725	14.7858	110.792
YER006C-A	0.580627	NaN	NaN	NaN	0.447492	0.20043	1.08926	0.825786	0.85371	1.67198	NaN	0.361238	1.09435	1.05343	0.378964	1.37086	0.510636	NaN	0.638021	NaN	0.398246	0.646987	NaN	0.394978	0.330334	0.835331	4.8322
YER007W	14.9024	5.26307	1.90568	9.67149	11.2873	16.2923	18.0199	20.9979	23.2772	27.3187	16.3288	5.97608	9.16386	23.1647	3.25077	12.4126	2.503	4.44609	6.12451	1.14763	5.28693	1.65175	0.387697	3.38814	1.48428	0.597125	18.6756
YER007C-A	118.133	71.5786	8.53964	13.4089	18.1136	102.492	46.9457	62.7643	64.1408	55.9931	64.939	21.6703	48.2275	57.6726	20.0851	41.2512	28.8481	37.5484	28.6128	11.3451	34.7919	10.174	3.31673	39.1072	17.8925	6.81116	83.1318
YER008C	9.3294	6.78915	4.96689	5.20625	6.457	5.94303	5.23907	8.87118	8.62969	9.34536	9.12411	7.24583	8.15564	10.2449	5.70855	7.93395	6.19408	6.63805	13.0674	8.43461	18.8811	9.84852	3.58184	9.64492	14.5876	6.75512	31.4737
YER009W	569.712	424.071	35.8838	59.2058	76.7981	488.479	284.987	293.514	339.709	316.483	258.782	116.697	278.955	446.656	104.57	417.865	248.728	248.643	340.656	145.596	422.811	163.559	33.2164	425.655	171.186	38.6506	466.871
YER010C	18.333	10.64	37.2771	34.4586	37.7454	54.9672	133.313	173.949	150.95	224.743	231.09	56.2147	111.229	186.106	38.9736	105.943	53.4364	53.2504	56.3106	18.0798	44.9086	11.9651	4.62366	28.3275	12.6652	4.33306	92.8858
YER011W	0.402264	2.15242	1.38522	0.543766	0.280477	0.249947	2.41487	1.37307	3.37132	8.22871	15.1312	22.6563	30.3134	8.50036	8.35238	11.017	12.6175	9.39714	6.55132	5.98521	6.20239	4.8325	2.0516	2.95537	2.88362	1.56256	2.31771
YER012W	37.8351	38.5392	46.1508	46.4059	53.7507	85.8362	71.9456	136.798	136.877	229.331	435.028	181.258	175.459	243.902	64.5953	89.085	52.4954	67.3435	80.7711	38.5108	96.5197	38.0812	7.88681	56.595	23.7542	4.67197	191.263
YER013W	7.64408	3.50196	5.30154	5.75937	7.49177	7.19308	5.74283	7.67635	8.2123	8.35117	6.56595	4.44392	5.09487	7.30785	2.59389	3.04316	2.21988	3.40753	3.67855	3.25703	7.1462	2.4835	1.50999	2.9227	4.39984	2.20204	14.0964
YER014W	13.601	11.2452	9.68114	20.1314	17.0411	17.0358	29.0078	45.0634	47.2576	52.6768	35.962	13.6856	19.2619	49.3527	5.35603	23.3215	5.41274	8.21766	24.0881	6.76507	39.478	12.3826	5.51478	27.2915	28.142	9.59238	43.56
YER014C-A	NaN	0.13644	NaN	NaN	NaN	NaN	NaN	NaN	NaN	NaN	NaN	NaN	NaN	NaN	NaN	NaN	NaN	NaN	NaN	NaN	NaN	NaN	NaN	NaN	0.227373	NaN	NaN
YER015W	1.84502	0.958927	27.405	40.7978	30.4342	10.4659	33.5793	23.3226	17.7343	22.243	23.4649	6.16771	6.02063	12.0907	2.69599	8.06199	1.67105	1.6678	4.11531	1.49238	2.20987	0.874518	1.13437	2.13553	2.16203	2.73361	26.3908
YER016W	42.6365	18.8802	4.3002	8.4402	9.55557	26.2336	41.1644	83.3469	67.9355	43.7511	28.4196	9.65604	23.5364	68.293	9.43126	21.3403	14.2771	18.0074	37.0496	10.3586	41.48	14.3125	4.08262	26.8196	22.1257	9.36781	60.8717
YER017C	8.91158	6.64546	13.814	5.8594	5.26008	11.4871	10.4551	13.555	18.1105	13.645	24.8365	12.211	14.868	15.7287	6.37873	7.31004	7.31643	8.26943	6.71569	6.35745	15.5118	5.31005	3.27436	8.13179	13.5099	5.57764	24.4576
YER018C	9.33362	10.4112	4.77339	4.62201	4.38018	8.90016	18.3767	15.9689	22.4195	26.8773	22.254	6.0369	22.1203	33.1974	6.15219	59.3462	25.357	27.9845	65.0916	19.854	62.7507	20.8522	7.61354	40.9247	33.1227	7.57818	18.4581
YER019W	8.19761	9.23112	4.43386	3.0749	1.48852	5.28916	6.52186	8.24058	10.8857	11.1232	10.0175	4.96664	6.22878	8.56557	2.60518	8.61326	3.85006	5.57013	6.93281	3.82127	13.6887	5.52375	1.68381	6.74438	6.88588	1.01882	7.74832
YER019C-A	432.669	304.081	130.973	210.016	199.063	502.97	734.281	355.051	406.711	352.137	554.245	118.746	203.328	375.977	64.9945	244.906	124.675	144.594	157.297	66.0313	201.584	76.2863	15.8259	211.691	137.701	35.816	312.995
YER020W	9.16358	11.86	152.282	129.231	133.764	27.7136	39.941	33.2627	35.4935	28.1599	27.3621	8.16879	9.10823	15.0539	3.74922	5.59716	4.20991	4.53615	11.6224	4.23552	7.69235	4.19104	2.95115	6.97795	12.1387	33.8439	77.4011
YER021W	62.7601	35.0865	54.6025	65.0434	89.301	125.568	212.193	184.505	182.109	388.565	327.956	144.469	161.309	320.714	52.8959	214.916	51.7516	69.273	71.115	30.7661	67.4298	17.7995	5.83677	37.633	18.1091	6.67467	179.786
YER022W	24.4814	10.6586	3.28587	10.1174	9.8936	15.3474	14.1529	20.7383	22.2945	20.093	13.533	5.62124	7.41867	16.7171	4.55418	6.96985	3.54031	3.99894	4.71839	2.48175	4.90862	1.5949	0.584927	3.10357	1.73041	1.22264	17.0089
YER023W	68.1943	50.809	41.8462	32.0803	37.187	63.2184	81.8017	99.2756	126.281	103.95	163.929	60.0385	127.453	111.794	24.3541	62.2761	56.3905	44.2208	44.2228	23.1053	41.3316	10.0362	3.6457	20.2774	12.3225	2.77667	35.0079
YER023C-A	0.28895	NaN	2.98505	3.90593	1.33617	14.3632	40.1132	7.39718	4.46094	7.48861	4.81727	2.69656	3.81224	3.6697	0.565777	2.04663	0.762357	NaN	2.22259	NaN	1.7837	NaN	NaN	2.94843	NaN	NaN	3.88461
YER024W	10.6796	4.63897	328.612	292.087	190.147	332.594	709.178	489.722	403.792	858.244	706.755	367.33	452.914	568.914	195.634	237.572	118.565	166.648	184.617	98.9262	217.649	53.0683	26.8286	145.948	85.4164	52.0346	396.185
YER025W	95.5058	78.2371	23.2811	31.041	48.2426	83.091	34.1864	40.6997	52.9591	43.0768	44.2648	26.6153	46.1368	54.7745	24.1934	31.007	29.0115	27.9027	39.451	32.4884	70.117	36.3685	15.9295	40.7576	33.2912	14.506	125.367
YER026C	107.021	39.4445	73.1966	101.317	170.472	262.003	155.199	167.167	167.919	169.446	124.984	52.253	99.5291	150.095	33.2093	103.868	53.932	72.4104	42.4012	25.0863	73.1508	19.6829	5.08485	46.4021	18.9614	4.15554	110.522
YER027C	14.9203	14.1754	13.8588	10.9469	12.2557	17.9926	19.1514	22.9304	24.1388	25.5811	42.3669	16.3058	27.8439	35.8856	15.8567	29.8965	18.9057	29.0882	45.0329	21.3739	86.953	35.7669	14.345	65.6061	49.5912	14.6163	54.2942
YER028C	2.18139	0.691527	0.178851	0.842493	0.900648	1.82873	7.59997	7.97772	5.15468	6.2068	5.8688	2.03573	1.56626	4.05194	0.711877	3.18825	0.274063	0.898742	2.68238	0.201053	1.06871	0.607676	0.305643	2.86184	0.975113	1.00874	14.5634
YER029C	30.3046	21.5451	15.7788	25.902	19.6238	44.9715	15.2385	31.3254	36.5189	25.6399	28.5504	8.1636	14.5247	29.8526	4.48601	9.09729	4.67089	9.01023	22.2001	6.45003	16.0714	11.6622	2.24707	18.2773	25.4173	9.21408	45.8012
YER030W	61.1468	33.4278	68.8112	95.6216	50.2062	97.8122	51.2327	132.437	133.977	115.468	180.39	55.9449	60.7624	110.214	19.3026	22.6458	14.0591	24.2047	60.7501	8.16977	42.7624	14.4732	5.48768	38.8772	57.7527	16.0991	167.326
YER031C	77.2078	53.4675	8.2	14.7327	15.5643	71.7037	35.9098	62.9146	71.1019	49.1867	44.1105	14.872	20.024	55.9981	9.86322	18.3801	17.3981	24.1687	14.8948	8.68612	25.2531	6.42943	2.15587	13.2706	10.786	5.92936	41.5118
YER032W	4.72534	3.83339	0.402772	0.347837	0.270434	0.96901	1.57986	2.14591	2.27007	2.324	4.41995	3.62391	2.99813	3.268	1.74056	1.10461	1.48125	2.02396	1.61942	1.40359	3.41756	1.99408	0.688306	1.52767	1.83661	1.61542	5.66081
YER033C	2.01917	1.38518	3.95772	2.2473	2.97289	3.84851	5.57472	6.66456	5.79762	9.24275	11.4963	11.1484	16.9465	17.4881	13.9353	20.3732	18.3096	24.1541	22.1009	25.5161	56.0181	24.9976	10.6717	17.1883	14.448	4.15481	20.2631
YER034W	12.9049	6.21316	12.1542	14.0151	11.0935	12.6788	13.0359	10.5887	15.3255	8.25805	8.78562	6.176	5.40506	9.40538	2.37566	4.68745	1.74604	4.29439	4.48444	1.92135	4.3122	1.65921	0.21636	2.25095	3.95335	4.28444	15.252
YER035W	5.7612	6.90798	137.905	28.8717	29.89	24.5924	16.6074	22.4829	35.0197	43.4983	49.1955	29.3741	122.357	81.071	72.9117	65.3567	91.2009	105.771	64.6965	67.4492	120.57	55.1933	19.8458	75.706	28.0603	10.31	131.157
YER036C	158.819	120.465	26.7091	49.3822	87.5318	132.411	57.5731	73.7801	106.193	89.0503	64.6858	27.136	41.3882	96.3733	16.9622	48.4369	21.6155	20.1904	33.8705	13.7126	27.4979	22.2803	11.2628	28.1631	33.2962	12.9702	240.662
YER037W	2.35737	1.10932	22.598	67.5216	143.481	84.4543	122.991	96.2323	139.955	180.716	120.972	27.3509	59.8018	250.724	24.0772	267.907	41.8563	60.6372	176.357	41.3111	194.552	61.6587	14.2475	182.294	85.4724	4.81223	121.996
YER038C	13.1034	4.11198	1.51927	4.53255	5.71249	13.3413	16.1397	14.8713	12.7469	17.596	7.84576	4.36437	14.2195	30.9777	7.6021	34.7913	7.799	11.2608	42.5174	8.02699	28.5967	12.02	4.58683	18.0076	11.8977	4.76049	34.7407
YER038W-A	0.969235	0.661789	NaN	0.436726	0.560245	1.17101	1.81828	0.689239	2.13764	4.18654	0.897706	0.904516	0.913394	2.63773	1.8978	3.81393	0.8524	2.09647	6.03524	0.937984	4.32113	1.35001	0.633748	2.63734	1.37856	1.04581	10.5483
YER039C	3.69279	1.76499	6.49945	12.4609	10.4355	36.4573	72.2017	54.7959	49.5903	57.7771	58.8285	12.2532	24.7469	52.5565	6.10587	45.5307	14.5061	13.8451	28.1342	8.41809	27.3548	7.26954	2.89749	23.2784	17.3676	10.0941	51.0637
YER039C-A	2.81034	1.43916	4.83878	11.0169	9.74673	33.469	27.4154	40.7689	50.2052	56.649	32.797	6.81898	16.9499	45.8893	4.40221	21.8962	12.605	13.3734	19.4553	6.52734	24.2876	3.75784	1.65382	22.9412	14.3899	7.88415	31.3049
YER040W	9.73854	4.68525	8.69788	3.07291	4.8667	10.6954	19.4278	13.4114	14.5458	12.4457	10.8654	9.74304	7.61703	9.01254	5.6601	5.3009	5.0351	6.67755	7.74063	4.39993	6.87207	5.67596	2.64249	9.9085	15.3761	12.5974	30.4536
YER041W	7.55834	2.95824	2.60275	5.54641	5.6172	12.9989	10.2294	9.67473	9.52561	15.0024	6.5005	4.08103	6.8176	19.1984	5.60268	19.9484	8.26155	10.0428	15.8101	8.88205	26.2727	6.45199	3.23003	11.2382	5.06802	2.03887	37.6384
YER042W	37.5932	25.1006	37.8052	33.2785	35.2551	470.962	99.8582	110.245	129.87	136.515	94.6991	39.5331	58.732	169.206	28.662	155.26	37.7429	48.4531	180.957	27.259	139.649	82.6674	27.4087	311.179	239.051	55.0415	527.122
YER043C	137.59	158.896	24.4907	48.3154	75.8419	186.677	78.9412	102.998	124.277	110.014	115.951	71.3918	103.198	83.7893	43.4731	45.746	48.5944	45.1643	30.0579	28.678	31.8951	17.2976	7.60145	28.0048	31.9807	24.3991	189.125
YER044C	308.971	366.649	11.3792	31.0823	48.7075	138.452	254.169	130.125	166.714	209.544	116.049	28.5257	56.5732	124.904	14.8279	116.704	49.4049	39.9081	59.0063	18.6548	50.147	29.2273	6.75218	92.4461	123.611	58.8319	111.592
YER044C-A	4.11313	1.48983	0.518187	2.37316	3.07336	4.10366	50.626	47.2979	52.8799	101.471	117.075	30.427	25.1477	84.6352	11.1966	43.5814	5.69065	8.24579	15.8741	3.88342	15.0691	2.26366	1.4759	6.75616	4.53745	1.4072	22.8314
YER045C	11.6813	11.4064	3.02769	4.07492	7.16352	12.4005	15.8661	11.9688	13.02	12.2373	10.7029	11.2529	16.5716	17.3953	7.70612	8.50118	8.2848	7.96945	10.8576	5.67257	9.64894	8.25767	2.62811	7.5191	8.00352	2.80091	48.7286
YER046W	14.2469	13.5701	15.6991	30.8134	21.5759	63.1465	55.0578	66.2579	67.2415	93.7434	64.1299	27.1229	132.649	299.58	86.7565	253.285	189.446	259.473	348.797	158.28	486.049	149.544	34.0947	370.413	110.882	11.3756	450.376
YER046W-A	NaN	NaN	0.642238	NaN	0.431219	1.15885	5.66903	NaN	0.822666	1.87972	1.38192	0.696203	1.43191	3.38375	2.2448	12.9391	4.4286	1.61365	3.27904	4.69276	6.23761	2.30965	0.365845	4.42107	2.23081	0.402477	9.49869
YER047C	6.39681	4.58609	9.35305	6.7014	11.6208	10.7884	13.2494	13.4029	13.8562	11.3812	14.7686	8.5281	13.3914	16.5796	7.56	11.5654	8.19746	10.1797	20.9619	12.3369	32.2666	12.983	6.81173	17.7635	19.5502	6.50776	33.9301
YER048C	55.0045	30.7673	22.8879	34.0284	34.426	64.0076	35.5416	72.1257	66.254	72.565	63.4998	22.4668	28.507	63.0483	7.89057	27.184	11.8749	14.0371	41.0612	6.58423	37.5835	16.0954	4.51707	42.1881	52.7018	17.2798	52.5682
YER048W-A	234.092	91.7883	30.4894	105.674	57.4202	173.319	195.271	184.741	226.233	183.76	103.608	31.036	43.9583	184.931	16.4909	62.2032	30.1974	41.1056	60.9859	20.481	46.2134	16.9647	3.38888	53.3262	53.8132	12.5827	120.277
YER049W	132.858	61.1134	1.97152	14.0165	25.2982	51.9445	40.0384	38.4061	46.8601	37.8733	10.0163	5.10549	7.8533	23.1984	2.98941	7.96018	4.19592	4.95353	6.29119	2.40095	3.53421	1.48857	0.436745	2.66136	4.23442	2.9515	46.3038
YER050C	74.0919	30.0816	33.036	35.912	33.784	79.9382	52.6082	70.5304	73.241	78.4149	98.4248	30.3024	64.2595	95.0616	28.8994	48.4369	36.2147	65.7649	57.5749	38.5653	137.576	42.1845	12.4493	118.073	77.5881	10.8292	114.235
YER051W	14.4815	4.73085	9.3144	16.0317	13.6145	23.1848	39.658	45.1871	38.6386	50.7485	27.211	9.32037	15.7648	45.9792	6.43701	22.3026	8.34418	6.30076	16.7818	6.36294	26.7156	8.13786	2.61212	19.6175	13.4948	2.42466	35.4849
YER052C	48.7631	32.7115	13.6476	10.6096	16.3953	140.309	102.924	59.1016	66.3275	24.6713	28.2143	20.451	21.0179	17.9762	11.2598	14.4027	17.6324	21.8515	13.8335	16.0938	13.7516	11.0404	4.57307	10.8634	19.7625	15.9314	247.227
YER053C	8.92866	9.77292	2.81646	3.77746	11.2676	20.6103	18.0288	19.0479	18.9405	17.6642	20.4534	6.86952	8.09309	18.7961	1.2011	9.33336	4.13598	5.89706	5.99161	3.16609	7.5733	3.87332	0.53479	4.59015	3.95523	0.735424	14.399
YER053C-A	508.028	374.895	27.8866	70.7898	639.736	187.296	446.652	461.853	378.643	415.092	674.052	62.4751	130.247	327.156	46.5129	164.431	101.133	128.455	230.773	74.1912	159.969	95.6519	25.4166	136.621	304.081	201.556	519.471
YER054C	4.03583	1.41609	17.372	17.0737	15.1634	5.88219	17.9466	16.1036	19.78	30.5607	52.2627	10.6016	10.3535	27.2549	3.36581	14.0282	3.45074	2.90986	10.471	3.68872	21.3762	12.367	4.98456	24.5563	43.6895	9.43513	29.784
YER055C	674.051	282.813	8.29737	14.2383	20.2948	547.536	201.992	279.783	370.324	126.876	87.1006	45.6153	99.5221	133.397	25.3423	66.1538	80.4645	92.6224	64.3773	43.8387	115.735	34.9807	11.4787	88.0908	71.4409	16.6393	131.425
YER056C	245.78	137.317	62.433	169.927	278.953	294.87	345.313	238.379	286.431	315.981	103.745	39.1659	65.7383	251.78	24.5287	141.646	30.0787	32.4782	104.823	22.8283	34.0549	25.521	6.93325	35.0475	34.351	22.3766	495.291
YER056C-A	678.631	1005.85	6.43178	33.4967	57.3474	250.76	135.779	170.998	206.269	150.65	63.5062	49.1502	65.4192	103.968	23.529	32.9923	47.97	49.0241	42.59	30.8326	25.2971	20.7484	5.22279	32.5295	60.5068	31.0322	349.475
YER057C	65.1761	70.6319	23.3676	34.1318	37.0351	97.7295	149.803	132.647	114.161	87.7063	81.2678	30.0439	54.1338	54.6867	21.6301	32.4155	24.5655	29.356	23.4105	11.9124	22.7307	9.75955	3.09561	30.9177	26.1269	14.9845	70.0126
YER058W	12.1573	7.78214	1.30826	4.87879	3.07443	14.3604	3.91997	20.2623	20.5286	17.5042	17.9458	4.60912	8.23464	13.441	3.34752	0.44849	4.51061	1.64353	3.75724	0.735333	7.03569	0.952508	0.37262	2.32598	4.53904	2.04965	21.1598
YER059W	11.9877	10.0318	2.68489	3.16185	4.22513	9.89103	12.5243	17.0492	19.2379	17.5406	22.2962	7.731	11.7562	22.545	6.29746	13.1159	7.71412	7.79995	11.6198	5.75341	14.6396	4.31683	1.05148	10.0443	5.15667	1.68257	37.4357
YER060W	14.4165	8.00344	0.40064	2.27387	5.00936	9.35118	7.00841	5.12955	4.69414	3.73631	2.7036	0.796225	2.13848	3.84083	0.759361	2.17756	1.32894	1.27226	3.93329	0.307398	1.1571	1.87981	0.228221	2.34797	2.6918	4.35193	5.07804
YER060W-A	7.25715	4.02379	1.07521	3.05835	5.65042	6.1098	9.89484	5.23519	6.10694	6.5494	2.69024	0.995212	1.73914	5.62293	0.524147	4.98252	1.14854	0.334278	4.35983	0.740735	1.32865	0.875904	0.378936	1.44453	1.81121	0.341925	16.7819
YER061C	22.9699	12.1897	5.58152	13.0835	23.3423	39.8054	49.6074	35.4678	32.6838	33.4724	21.0174	10.113	11.0851	21.3413	7.16353	13.1206	5.13172	6.01021	9.66873	2.50976	9.43386	3.63802	1.90768	5.76508	4.42633	3.89758	24.1031
YER062C	17.7488	3.76705	5.06626	20.6609	47.9269	66.022	89.4156	163.497	206.339	230.962	162.855	40.2744	66.2761	245.816	18.5647	106.221	35.8585	46.3201	84.055	21.9897	37.6732	21.0387	7.8562	36.3632	13.3924	8.81923	172.046
YER063W	29.0402	35.4994	17.7422	23.5533	23.0673	38.9016	19.5071	43.1671	45.2466	35.3382	50.3235	22.2054	29.1327	44.1897	11.189	20.1268	15.818	18.2365	28.205	17.9502	49.539	26.7746	6.06401	44.7354	39.3324	11.1187	84.1995
YER064C	22.0967	15.1152	20.8029	8.38539	12.5398	11.0007	3.19458	5.10323	7.5113	7.53054	6.08347	4.84315	5.27277	5.51699	1.50837	2.77603	1.39062	1.92936	2.71768	1.49101	1.25141	0.745441	0.159063	0.910167	2.21441	1.22493	36.2085
YER065C	5.18402	9.11264	451.73	436.407	229.732	1773.81	1805.51	1317.31	1584.85	1292.33	1203.22	1341.36	2305.95	1112.37	886.768	684.888	1035.4	1186.68	645.396	764.628	1594.91	275.613	129.528	1589.85	951.88	280.789	1307.51
YER066W	7.82812	4.69069	2.87453	12.0688	7.89522	25.9923	17.3851	28.6378	32.1513	38.3684	21.193	6.57458	12.2779	34.5765	2.34326	8.59365	11.332	12.9968	22.8192	6.06052	25.4542	8.53833	2.81268	21.2024	12.7437	5.32494	49.4404
YER066C-A	0.245694	NaN	NaN	0.16606	NaN	0.508875	1.38277	0.524152	0.541876	0.53063	0.455125	0.458577	0.231539	0.222882	0.24054	NaN	0.324116	0.531442	0.539962	NaN	0.252779	NaN	NaN	0.752114	2.51608	0.265105	0.943737
YER067W	2.78605	5.96631	191.442	110.586	417.391	256.258	85.5267	81.0494	106.693	106.302	64.9803	19.6183	32.9386	57.67	13.1421	23.3215	18.0425	16.4353	43.6953	15.1969	40.1295	18.4152	5.96192	40.317	50.794	19.6767	42.8061
YER067C-A	NaN	NaN	NaN	NaN	NaN	NaN	2.13817	1.21574	0.837901	0.547007	1.05564	0.709096	NaN	0.344642	0.371946	NaN	NaN	NaN	0.417471	NaN	NaN	0.317503	NaN	1.16299	1.62108	1.63972	0.729649
YER068W	14.8981	11.9353	17.7817	7.45182	12.8266	16.982	30.5671	23.5209	20.5457	23.4599	31.5398	20.969	23.2791	23.7381	13.4584	18.6993	14.2683	23.0933	19.3229	20.5293	38.4809	17.7866	8.62349	30.5463	28.1672	17.6187	70.761
YER068C-A	1.70962	NaN	NaN	NaN	0.164702	0.147538	NaN	NaN	NaN	NaN	NaN	NaN	NaN	NaN	0.557919	NaN	NaN	NaN	NaN	NaN	NaN	NaN	NaN	NaN	NaN	NaN	NaN
YER069W	29.7047	8.53604	22.5675	20.2534	30.4973	386.403	230.299	191.783	196.697	46.8375	62.1066	50.1686	56.2551	47.2159	31.8944	29.0397	52.3732	61.9406	30.0318	46.9694	73.4838	34.4491	20.0749	64.2553	84.6611	34.7929	190.712
YER070W	37.5925	40.4164	1.58934	2.18363	2.34769	9.6525	42.3834	55.9268	27.433	22.3615	24.9648	16.0164	17.485	20.1807	11.0253	10.5519	10.1679	13.4631	8.31748	10.5302	16.2783	7.25149	3.56709	9.9371	7.28667	3.78483	25.9654
YER071C	30.6925	15.8829	12.2379	12.01	10.6447	36.3014	33.3352	35.8404	44.1778	48.3778	38.9006	13.5677	26.184	58.3231	11.0705	31.2742	17.048	21.6636	37.454	8.44186	39.8874	18.0902	5.06998	61.9774	46.871	8.71506	67.9435
YER072W	84.1135	74.8343	189.658	104.742	104.72	346.466	119.014	206.377	243.636	142.693	314.255	182.62	219.51	202.713	122.365	121.465	114.084	154.29	174.625	146.309	571.839	399.878	139.303	617.71	416.953	60.2787	574.346
YER073W	65.4054	79.7319	5.28829	10.5925	12.1544	369.941	73.7237	99.21	193.927	21.3742	50.549	32.7055	46.0887	32.3632	21.2031	22.2196	39.6865	36.4542	23.3223	22.5596	41.9711	23.6939	10.3504	35.5996	57.4629	32.036	58.4587
YER074W	3353.01	2037.05	19.5687	90.9197	129.788	1118.74	600.632	534.096	775.616	337.731	206.255	95.4636	202.423	326.73	59.0021	97.402	208.009	132.796	122.83	57.2245	69.7973	36.4357	10.9583	106.744	170.633	61.5273	541.536
YER074W-A	136.929	86.2461	25.4655	74.1672	63.1535	192.445	122.174	263.618	275.163	330.074	213.877	52.5391	107.458	315.083	34.098	118.276	32.0988	66.0471	124.513	20.3157	45.6502	17.1452	4.21147	45.7624	40.3084	20.0771	176.388
YER075C	5.12335	4.11641	0.456272	0.477625	0.893538	2.58433	4.52458	3.72181	2.97098	4.83298	2.45639	4.10553	10.7616	10.564	9.39856	13.118	11.3032	14.2366	14.9035	13.9999	28.3155	15.7704	8.17639	15.4663	8.785	2.33515	25.0233
YER076C	10.3593	6.79589	1.39893	3.56947	2.66132	9.04513	14.0992	14.3	14.3356	13.1607	8.27786	3.03297	11.8681	23.5858	3.97725	24.2984	13.5765	8.20139	34.4475	9.69766	26.7495	8.71404	2.6563	9.67241	8.55162	0.584456	14.0439
YER076W-A	1.59172	1.81136	NaN	0.23907	1.02229	2.01466	2.65428	4.90488	2.7304	4.58354	1.63806	0.660193	2.33335	4.49222	1.38518	10.439	2.33308	2.29528	5.83019	NaN	9.46179	2.06924	1.38769	5.77486	3.32043	0.38166	12.5676
YER077C	19.1756	6.86161	0.820275	3.26023	4.40607	17.3911	10.2222	16.7063	25.4143	20.8784	12.5206	9.39218	14.1985	18.5296	4.60587	9.70145	7.5417	7.47103	8.7687	4.66814	8.63888	2.83679	1.16816	4.92204	3.91319	1.22087	22.8743
YER078C	10.4982	10.0545	3.44952	4.60396	3.89108	8.5895	9.0204	7.69336	7.68839	9.63459	12.4697	6.13257	9.89331	12.0678	3.92287	8.2305	6.13162	7.28033	10.1269	4.42062	13.027	5.55878	1.80779	11.9388	16.6186	9.51167	17.7766
YER078W-A	NaN	0.382032	1.28448	1.00844	1.72488	1.93141	18.1939	2.38727	NaN	5.37062	5.5277	0.696203	NaN	4.0605	NaN	22.0168	3.93654	3.2273	6.55808	1.44393	12.2805	5.61114	1.46338	8.37354	5.7298	NaN	14.3276
YER079W	5.25041	3.18662	69.3069	36.8009	37.3178	46.2166	91.2015	50.6117	43.96	61.0367	68.081	37.0209	44.7144	60.3302	18.6572	52.569	20.7788	23.1341	80.9853	30.4867	95.632	41.6034	12.0157	124.413	84.1366	19.0938	174.224
YER079C-A	NaN	NaN	NaN	NaN	NaN	NaN	NaN	NaN	NaN	NaN	NaN	NaN	NaN	NaN	NaN	NaN	NaN	NaN	NaN	NaN	NaN	NaN	NaN	NaN	NaN	NaN	NaN
YER080W	10.1924	8.93336	15.5242	12.2763	14.3511	8.89741	12.6247	12.684	15.7066	14.3929	18.4568	10.3654	10.2209	11.5576	4.4136	5.16764	3.18903	4.80498	4.37945	1.96011	6.31867	2.78472	0.961217	4.2001	10.4266	5.8513	23.3395
YER081W	87.6021	41.1028	5.55077	25.4391	112.768	499.607	523.855	292.222	320.899	231.233	59.7203	30.2363	48.3842	146.895	28.7393	98.2197	44.9255	45.3305	77.8517	26.2797	34.7078	17.7013	7.02395	43.6709	41.7378	43.9936	264.19
YER082C	67.6456	34.1489	3.30955	20.6866	26.3238	61.4781	26.4208	27.0486	40.9258	28.9529	16.5706	9.52105	14.4217	29.3746	4.34272	13.2656	6.33924	7.03609	19.2127	4.07812	8.51889	5.68416	1.81275	13.3524	16.9714	8.0568	75.5364
YER083C	15.8529	20.7179	13.5858	13.6721	14.4293	19.1656	23.9535	16.9864	22.4651	22.6186	31.4919	15.3968	29.6086	22.2547	10.8151	19.1377	16.6546	17.3778	13.794	11.6625	20.3691	16.4258	4.50271	12.2968	15.9161	8.04955	61.8569
YER084W	0.159035	NaN	2.73822	7.09425	4.78018	2.7998	4.17689	2.03566	3.15674	7.09837	18.8542	5.93662	18.2844	8.36758	4.35956	18.023	5.0351	2.75196	8.38825	3.69377	12.1079	4.51888	2.80765	5.51745	5.97162	1.37279	11.3011
YER084W-A	NaN	0.122876	0.413135	0.324352	0.832177	0.496972	0.450141	0.255945	0.793801	1.55465	2.88911	3.13495	5.65307	2.39435	1.40948	3.68234	0.949603	2.59505	1.71383	0.928842	4.19673	3.00792	1.64737	1.95872	3.8906	0.517807	8.9862
YER085C	2.3581	0.362272	0.406012	0.15938	0.27261	0.488403	1.10595	1.00613	0.520076	11.8833	6.33382	5.50161	31.3336	64.1746	18.6999	97.4306	46.9726	70.8986	185.271	50.4337	370.223	134.008	47.8753	220.888	201.439	7.12431	175.04
YER086W	58.3465	47.4859	3.18336	9.94894	16.3594	67.6028	67.369	55.903	69.7128	41.0056	50.7803	28.6023	36.1875	35.6731	16.5693	24.0926	26.3601	24.6103	18.2457	20.7142	36.4344	18.4229	8.6484	32.8701	33.559	10.2817	90.479
YER087W	12.2311	5.49875	0.489748	4.2295	2.79508	5.92813	18.8767	16.3841	14.8208	15.6139	12.0529	3.11904	6.16528	13.8693	2.08857	4.61704	1.87617	1.84577	3.5163	0.894634	2.85329	0.891429	0.209236	1.45122	1.21371	0.997474	6.41889
YER087C-A	0.445989	0.228389	0.383946	NaN	NaN	0.115465	0.418337	NaN	0.491811	0.802674	0.619613	0.832417	1.05073	2.83205	2.40148	10.2665	1.76502	1.92936	5.88089	2.58965	5.50619	1.30452	0.874847	8.19151	1.52241	1.20306	10.4927
YER087C-B	70.6919	85.8192	17.8743	25.7273	26.8603	58.3612	28.7493	122.863	103.032	126.339	158.88	67.3556	159.327	184.761	86.6321	121.968	121.297	199.956	169.483	140.652	439.942	212.352	55.2735	364.703	165.796	28.8038	441.481
YER088C	6.57351	6.76385	20.0041	16.9038	16.5065	9.72039	19.2722	11.7407	9.64273	14.8793	25.0898	24.5954	65.3478	28.9561	37.6558	31.9785	50.2554	57.9327	28.6244	58.1121	76.8788	47.1683	23.0303	37.6248	33.6586	12.5362	88.4321
YER088C-A	3.89414	4.96112	0.981197	0.641946	0.549006	4.13108	12.1163	3.4446	7.33163	5.33332	8.62103	10.6364	8.77168	4.82498	4.8353	10.3153	4.51061	6.98501	5.94896	6.25033	11.7261	7.77882	3.35358	5.23346	9.72651	4.91917	9.30302
YER088W-B	0.418683	NaN	NaN	1.69788	NaN	0.433582	NaN	0.893197	NaN	0.602824	3.10228	NaN	NaN	NaN	NaN	0.988509	1.10464	NaN	0.46007	NaN	1.72303	0.699802	NaN	0.854443	0.7146	1.80704	1.60821
YER089C	8.58121	8.83399	2.20294	3.96598	4.15686	8.49821	4.635	5.64731	9.38989	7.01934	9.27598	11.1168	12.099	7.04403	5.35603	5.31244	6.51857	6.77559	5.28437	9.13711	14.9792	8.59101	5.27919	5.62738	8.50912	9.04492	12.4134
YER090W	48.8656	28.9946	2.92041	6.55088	11.0182	50.8555	49.0937	41.8712	59.9429	18.4324	22.1434	14.9245	18.5723	20.0761	9.09365	9.43948	15.4497	17.9947	9.85165	8.91085	9.14085	4.79254	1.82202	7.41751	13.441	14.9899	40.5644
YER090C-A	0.683849	NaN	NaN	NaN	NaN	NaN	NaN	NaN	NaN	NaN	NaN	NaN	NaN	NaN	NaN	NaN	NaN	NaN	NaN	NaN	NaN	NaN	NaN	NaN	NaN	NaN	NaN
YER091C	38.3864	53.5691	7.9109	8.55794	24.5509	475.369	136.859	114.204	108.05	43.0768	48.0974	61.5252	64.7974	31.6963	56.3847	23.5247	51.8721	52.0024	20.5474	38.9324	39.6307	37.9069	21.2743	35.9801	27.4014	28.8233	318.184
[truncated: 4,836 more rows]
