# Supplementary material for: Novel insights into gene expression regulation during meiosis revealed by translation elongation dynamics
Source: NPJ Syst Biol Appl. 2019 Apr 4;5:12. doi: 10.1038/s41540-019-0089-0 (PMC6449359; doi:10.1038/s41540-019-0089-0)
Supplement: Supplementary file 6 — suppl. Table 6 [file 41540_2019_89_MOESM6_ESM.xlsx]

## Sheet: Sheet1
	gb15_exponential	14201_exponential	1	A	B	D	E	F	G	I	3	4	5	K	6	L	7	8	O	9	10	11	12	13	15	18	V
YAL069W	0.987496	0.985506	1.02047	1.04348	1.00119	1.0188	1.02398	1.01196	1.02026	1.0216	1.02082	0.983395	1.01624	1.01156	1.02254	1.01927	1.00105	1.02929	1.02936	1.03163	1.02654	0.991887	1.03568	0.997462	1.01259	1.01346	1.00243
YAL068W-A	0.990536	0.986146	1.01177	1.01854	0.982726	1.0047	1.0094	1.00165	1.00584	1.00581	1.01383	0.9913	1.01486	0.998138	1.01861	1.00047	1.00016	1.01411	0.999312	1.02364	1.00878	0.994823	1.01464	0.995917	1.00708	1.02809	0.998824
YAL068C	1.08038	1.08731	1.04926	1.04518	1.09735	1.09482	1.10446	1.07458	1.0798	1.05302	1.03851	1.04333	1.07817	1.03644	1.03462	1.02809	1.0343	1.00759	1.0318	0.995386	1.01311	0.961138	1.02816	1.00075	1.02162	1.01753	1.06801
YAL067W-A	0.963756	0.963059	0.96155	0.97239	0.946688	0.967108	0.960687	0.970624	0.974867	0.986459	0.984107	0.974847	0.977338	0.983012	0.987615	0.999149	0.973818	0.997846	1.00333	0.99536	1.00106	0.997553	0.999109	1.00872	0.991034	0.98707	0.967581
YAL067C	1.0003	1.00346	0.988986	1.0023	1.0032	1.00062	0.996396	0.99982	0.998449	0.993651	0.99242	1.00634	0.992166	0.997007	0.993019	0.994518	0.996663	0.991618	0.989509	0.992252	0.992525	1.00334	0.991572	0.993636	0.993748	0.996292	0.994925
YAL066W	0.97769	0.970814	0.989224	0.980742	0.997627	0.990558	0.988579	0.988844	0.985545	0.985406	0.990825	0.981409	0.982829	0.994072	1.00393	0.998792	0.984229	0.995624	1.00051	1.00868	0.998283	0.991424	0.99173	0.978516	0.983719	1.00593	0.993643
YAL065C	1.01025	1.0112	1.02591	1.02352	1.05597	1.02342	1.0336	1.02139	1.02166	1.02111	1.01627	1.01614	1.00886	1.01937	1.01187	1.01961	1.0086	1.01157	1.02397	1.0057	1.0162	1.01374	1.01411	1.00974	1.01621	0.997291	1.01277
YAL064W-B	1.00197	1.00617	0.996686	0.998425	1.01426	1.00359	0.993477	0.998899	0.992304	1.00704	1.00222	0.985987	0.968416	1.0143	0.993278	1.01255	1.00015	1.01569	1.01415	0.992505	1.01128	1.01282	0.999294	1.01387	1.00921	0.986824	0.979121
YAL064C-A	1.01273	1.01438	1.01238	1.01774	0.99813	1.01751	1.02314	1.00721	1.00485	1.00905	1.00434	1.01624	1.00918	1.00201	1.00377	0.999832	1.00815	1.00624	1.00235	0.998571	1.00194	0.985862	1.00634	1.00361	0.999403	1.01051	1.00808
YAL064W	0.980646	0.969028	0.980248	0.994191	0.987307	0.973483	0.971767	0.978646	0.985694	0.987408	0.997553	0.974502	0.995528	0.988112	0.99575	0.992657	0.990834	0.995221	0.997019	1.01199	0.996031	1.01135	1.00027	1.00136	1.00245	0.997856	0.988093
YAL063C-A	0.96994	0.96904	0.978684	0.991151	0.982162	0.973433	0.969916	0.985094	0.984245	0.967401	0.978299	1.00547	0.976161	0.981989	0.985445	0.977477	0.982499	0.977618	0.969634	0.9819	0.978052	1.00803	0.973654	0.981244	0.978769	0.986311	0.984377
YAL063C	1.03016	1.02821	1.04695	1.04261	1.04819	1.06088	1.06341	1.04369	1.03909	1.03468	1.0314	1.02932	1.04675	1.02544	1.02538	1.01929	1.02238	1.01974	1.0201	1.00168	1.01314	0.987773	1.01988	1.00367	1.01926	1.02297	1.03207
YAL062W	1.01909	1.02434	1.01076	1.02334	1.01336	1.02317	1.02403	1.01324	1.02037	1.0193	1.00885	1.00411	1.01532	1.01196	1.00376	1.01166	1.01018	1.00811	1.01512	0.99603	1.0087	0.988136	1.01173	1.01493	1.00996	1.00708	1.00838
YAL061W	1.01567	1.02344	1.00621	1.02461	1.01197	1.01904	1.01441	1.0096	1.01858	1.01753	1.01277	1.00674	1.00804	1.01438	1.00757	1.0134	1.01598	1.01252	1.01342	0.996166	1.01412	0.986708	1.01514	1.01666	1.01341	1.00648	1.00534
YAL060W	1.03048	1.03957	1.01218	1.02792	1.03298	1.03364	1.03199	1.02208	1.02564	1.02259	1.01798	1.01975	1.02082	1.0198	1.01319	1.01479	1.0185	1.00825	1.01168	1.00509	1.01422	0.987026	1.00988	1.01662	1.01712	1.01728	1.02079
YAL059C-A	1.00846	1.00558	1.00037	0.991501	1.01841	1.00815	1.00502	1.01099	0.99728	1.00178	0.991377	1.00285	0.994794	1.00655	1.0062	1.00498	0.9902	0.983913	1.016	0.992984	0.998184	0.962266	0.992949	0.990047	0.98957	0.993812	1.00453
YAL059W	1.01008	1.01283	1.00649	0.992463	1.02423	1.00483	0.99977	1.00593	1.00749	1.0007	1.00247	1.01596	1.00281	1.00325	0.99786	1.00305	1.01081	0.995732	0.997859	0.99255	0.997656	1.0085	0.993512	1.00355	1.00263	0.99441	1.01196
YAL058W	0.9961	0.995523	0.997869	1.00865	0.9944	1.00083	0.995942	0.996541	1.00062	1.00627	1.00465	0.998178	1.00192	1.00621	1.00367	1.00827	1.00756	1.01493	1.01054	1.00975	1.00944	1.00285	1.01128	1.00658	1.00885	1.00299	0.992654
YAL056C-A	0.997632	0.994017	0.996484	0.994508	1.0049	1.00264	1.00282	0.99969	1.00218	1.0023	0.997446	0.983669	1.00552	1.00112	1.00689	1.00679	1.00044	1.01009	1.01334	1.00316	1.00451	1.00454	1.00643	1.00075	1.00083	0.991894	1.00079
YAL056W	0.986047	0.987045	0.992661	0.99044	0.988744	0.983193	0.983165	0.987634	0.984426	0.992565	0.993257	0.995719	0.987717	0.993959	0.994232	0.996826	0.996173	1.00015	0.997335	0.994414	1.00014	1.01345	0.996037	1.00257	0.998754	0.99377	0.987779
YAL055W	0.9886	0.989111	0.997578	0.981789	1.01262	0.979052	0.984853	0.984065	0.982746	0.990029	0.994963	0.983751	0.978943	0.996992	0.992098	1.00113	0.998379	1.00338	1.00313	0.989927	1.00465	1.01901	0.993972	1.0103	0.994141	0.98579	0.982582
YAL054C	1.02983	1.03325	1.01594	1.03516	1.02119	1.03756	1.03489	1.02618	1.02537	1.02334	1.0162	1.01958	1.02731	1.01563	1.01246	1.01028	1.01659	1.00391	1.00986	1.00207	1.00696	0.974863	1.01296	1.00794	1.01166	1.0176	1.02101
YAL053W	1.00615	1.0074	1.00247	1.01174	1.01682	1.00961	1.01445	1.00841	1.0079	1.00397	0.997979	0.99951	1.00407	1.00084	1.0007	1.00121	0.99775	0.998504	1.00279	1.00302	0.998631	0.987346	1.00362	0.997578	0.999224	0.996496	1.00564
YAL051W	0.990682	0.990323	0.992691	0.986451	0.989795	0.989499	0.99039	0.990876	0.993011	0.992404	0.992262	0.997166	0.991261	0.993315	0.994593	0.994774	0.992063	0.994759	0.993399	0.995739	0.99503	1.00891	0.992591	0.994658	0.99531	0.993132	0.995362
YAL049C	1.01189	1.0172	0.999029	1.01314	1.00487	1.01043	1.01332	1.00497	1.00695	1.00641	1.00357	1.00204	0.999144	1.0059	1.00239	1.00358	1.0043	0.998176	1.00101	0.996157	1.00393	0.993524	1.00132	1.00623	1.00314	1.00424	0.999817
YAL048C	0.991823	0.991606	0.995103	0.997417	0.99615	0.992911	0.991382	0.995228	0.993958	0.994455	0.99505	1.00102	0.991694	0.99546	0.995246	0.994477	0.988886	0.993409	0.996536	0.997614	0.995411	0.992923	0.99432	0.992625	0.992477	0.990953	0.993874
YAL047W-A	0.98918	0.988253	0.989993	0.988413	1.01357	0.992005	0.988229	0.993876	0.985331	0.992132	0.987534	1.00997	0.983784	0.994677	0.990617	0.996608	0.984747	0.988519	1.00078	0.989553	0.994094	1.00133	0.985779	0.996696	0.99173	0.983296	0.99072
YAL047C	0.982099	0.975445	0.996214	0.983818	0.991879	0.980657	0.97759	0.988522	0.984361	0.985878	0.993983	0.999097	0.991974	0.988101	0.992316	0.988994	0.988869	0.993859	0.98898	1.00166	0.990108	1.00798	0.990951	0.986944	0.994672	0.988993	0.99457
YAL046C	1.00958	1.01188	1.01736	1.01732	1.01923	1.02406	1.02228	1.01379	1.02952	1.0239	1.02088	1.00243	1.0326	1.01509	1.01214	1.02053	1.01339	1.02143	1.02823	1.01972	1.02266	1.00498	1.02195	1.01346	1.01541	1.01813	1.01774
YAL045C	1.00457	1.00854	1.00464	1.01496	1.01039	1.00895	1.01287	1.0172	1.01217	1.01612	1.00784	0.977873	1.00647	1.01874	1.01395	1.01857	1.00303	1.02169	1.02114	1.01673	1.01207	0.974939	1.01768	1.00246	1.00157	1.00754	0.996835
YAL044W-A	1.01839	1.02068	1.0162	1.03096	1.02083	1.02233	1.02451	1.01586	1.02402	1.02475	1.01738	1.011	1.0248	1.0143	1.01425	1.01684	1.01982	1.01434	1.02014	1.0153	1.01682	0.977301	1.02333	1.01349	1.01945	1.02046	1.01429
YAL044C	1.02286	1.02631	1.01703	1.02483	1.02242	1.03049	1.02477	1.01978	1.01671	1.02488	1.01737	1.01145	1.02222	1.01947	1.00926	1.01619	1.02055	1.01457	1.01503	0.999054	1.0129	0.994835	1.01417	1.0155	1.0146	1.01437	1.01665
YAL043C	0.999207	0.997104	1.00963	1.00888	1.002	1.0068	1.00717	1.00636	1.00798	1.0092	1.00586	1.00089	1.01266	1.00214	1.00486	1.0064	0.99601	1.00779	1.01564	1.01296	1.00518	0.985695	1.01019	0.999886	1.00133	1.00064	1.00499
YAL042C-A	0.99214	0.988768	1.00959	1.01513	0.993177	1.00091	1.00605	1.00895	1.014	1.01023	1.00598	0.981984	1.01684	1.00477	1.01111	1.01306	0.990198	1.01278	1.02622	1.00404	1.00967	0.993587	1.01124	1.01329	1.00479	0.990441	0.996563
YAL042W	1.00671	1.01288	1.00406	1.01251	1.01335	1.00969	1.01333	1.00485	1.00344	1.01226	1.00588	0.997336	1.0111	1.0067	1.00824	1.00835	1.00852	1.01036	1.0141	1.00311	1.01423	0.995349	1.01467	1.01464	1.00649	1.00917	1.00316
YAL041W	0.987819	0.982719	1.00097	0.996065	0.993165	0.988363	0.99101	0.994181	0.99535	0.995776	0.99835	0.997352	0.999713	0.994464	0.998267	0.997355	0.990222	1.00005	1.00098	1.00784	0.997206	1.00301	0.999027	0.995262	1	0.998466	0.997491
YAL040C	1.00548	1.00154	1.01985	1.01907	0.993558	1.01223	1.01629	1.01582	1.01537	1.0099	1.0046	0.998379	1.02645	1.00028	1.0084	1.00198	0.994683	1.00188	1.00922	1.00754	0.999441	0.983965	1.00801	0.992469	1.00094	1.00166	1.01392
YAL039C	1.01551	1.0201	1.01559	1.02338	1.01184	1.02025	1.0179	1.01139	1.01784	1.02915	1.01933	1.0072	1.02653	1.01766	1.0146	1.02012	1.00964	1.01917	1.03193	1.01226	1.02542	0.991009	1.02734	1.01974	1.01772	1.00816	1.00295
YAL038W	1.07855	1.08352	1.04345	1.03884	1.07686	1.08445	1.09003	1.06709	1.07144	1.04041	1.03189	1.04977	1.07659	1.03122	1.02883	1.01634	1.03622	0.993239	1.01403	0.98664	1.00235	0.954098	1.01432	0.998963	1.01949	1.02451	1.07816
YAL037C-B	1.02254	1.01984	1.0219	1.02658	1.0427	1.02585	1.03792	1.02341	1.02599	1.01869	1.00736	0.994013	1.01407	1.01005	1.00993	1.01422	1.00898	1.01075	1.01078	1.01899	1.00728	0.973696	1.01861	1.00746	1.00291	1.01043	1.03963
YAL037C-A	0.973276	0.962973	0.994135	0.96187	0.980089	0.983885	1.00285	0.98831	0.987898	0.975988	0.993068	0.970659	0.997216	0.984269	1.00127	0.994861	0.976766	0.99553	1.00254	0.99799	0.999004	1.00845	0.990069	0.968073	0.990361	0.985768	0.984877
YAL037W	0.979778	0.975858	0.992227	0.986396	1.00323	0.983893	0.989631	0.98676	0.98291	0.989577	0.991519	0.993214	0.98793	0.990011	0.994801	0.995007	0.987394	0.998805	0.999261	1.00645	0.998065	1.00297	0.997832	0.996476	0.99145	1.00009	0.985802
YAL036C	1.02238	1.02643	1.0033	1.01639	1.03459	1.02692	1.02532	1.01971	1.01996	1.01536	1.00933	1.02968	1.01303	1.00955	1.0033	1.00996	1.01284	1.00158	1.00652	0.996679	1.00297	0.983692	1.00319	1.00899	1.00483	1.005	1.02218
YAL035W	1.03632	1.0388	1.01778	1.0105	1.02108	1.0335	1.02533	1.02507	1.02719	1.01674	1.01541	1.02661	1.02515	1.0159	1.00721	1.00698	1.02208	0.997647	0.998649	0.99127	0.998339	0.990671	0.998091	1.00382	1.01105	1.01277	1.03075
YAL034C-B	0.989684	0.985644	0.997423	0.985933	1.00082	0.992186	0.994255	0.991624	0.988388	0.995573	0.996965	0.986344	0.987851	0.997756	0.997233	1.00366	0.994117	1.00102	0.997726	1.00453	1.00388	1.01345	0.99708	1.0001	0.997737	0.999798	0.992467
YAL034W-A	0.979499	0.976272	0.980351	0.968662	0.982802	0.972901	0.964913	0.978835	0.971055	0.977535	0.983874	0.99277	0.966475	0.985229	0.982014	0.987088	0.988578	0.988638	0.984212	0.989432	0.987731	1.00184	0.980879	0.992682	0.990313	0.978877	0.979327
YAL034C	0.987833	0.986227	0.999155	1.00116	0.976576	0.986959	0.988784	0.992904	0.996435	0.998005	0.997392	0.998473	1.00813	0.992271	0.998502	0.995005	0.992924	1.00046	1.00175	1.00842	0.998472	1.00921	1.00512	1.00001	0.995969	0.996121	0.995875
YAL033W	0.972485	0.970087	0.988664	0.979731	1.00484	0.977131	0.980092	0.983771	0.974642	0.985427	0.988263	0.993606	0.981535	0.987376	0.993272	0.995468	0.983562	0.993919	1.00597	0.995149	0.998286	0.9915	0.993972	0.992437	0.990906	0.985574	0.98112
YAL032C	1.00612	1.0059	1.00666	0.996717	0.99851	1.00265	1.00335	1.001	1.01081	1.00641	1.00677	0.996986	1.01018	1.00292	1.00402	1.00518	1.00799	1.00639	1.00811	1.00328	1.005	1.00221	1.00629	1.00357	1.00634	1.00282	1.00202
YAL031W-A	0.980148	0.980015	0.984161	0.991649	0.984333	0.985597	0.977237	0.988435	0.988176	0.987927	0.980064	1.0065	0.989611	0.989242	0.992755	0.993567	0.979807	0.984824	1.00736	0.975045	0.995199	0.991999	0.990528	0.995362	0.986736	0.98148	0.985854
YAL031C	0.990639	0.987559	0.998637	0.995235	0.987331	0.991936	0.988899	0.994627	1.00164	0.997084	0.998233	0.998876	1.00091	0.995695	0.997822	0.999395	0.994804	1.00183	1.00423	1.00733	0.999749	1.00637	0.999961	0.998356	1.00069	0.994899	0.99597
YAL030W	1.01051	1.01346	0.998698	0.995349	1.03938	1.00669	1.0085	1.003	1.00452	1.00138	1.00355	1.00738	0.99406	1.00806	1.005	1.01012	1.0059	1.00134	1.01162	0.995764	1.00879	1.00092	1.00423	1.00758	1.00765	0.994692	0.993864
YAL029C	0.993744	0.993515	0.994536	0.988261	1.00677	0.992436	0.99023	0.993373	0.994632	0.991077	0.994871	0.999277	0.991801	0.994398	0.994481	0.994549	0.9969	0.994289	0.991443	0.99754	0.993635	1.00881	0.992387	0.994956	0.995275	0.993231	0.9958
YAL028W	0.991303	0.990406	1.00393	0.996152	0.982646	0.991327	0.993818	0.995218	0.988919	1.00207	0.999235	0.994523	0.998054	0.997553	1.00028	1.00037	0.992686	1.00489	1.00686	1.00646	1.0016	0.995794	1.00233	1.00107	1.00299	1.0034	0.990906
YAL027W	0.989678	0.988089	0.99298	0.98825	1.00933	0.986419	0.99137	0.991812	0.992569	0.99218	0.997959	0.985505	0.993739	0.996569	0.998256	0.99873	0.996735	1.00131	0.997329	1.00505	1.00001	1.01797	0.996526	1.00013	0.997428	0.997373	0.993138
YAL026C-A	0.976178	0.97023	0.986971	0.97048	1.03316	0.982428	0.980167	0.987312	0.98186	0.987239	0.995952	0.985914	0.983293	0.993056	0.999684	1.0041	0.993055	0.996689	1.00239	1.00166	1.00234	1.01163	0.993198	0.99323	0.996613	0.992062	0.982942
YAL026C	1.00252	1.00371	0.994037	1.00069	1.00231	1.00231	1.00125	1.00072	0.999215	0.99606	0.997386	1.0076	0.995781	0.998469	0.995026	0.994731	1.00013	0.99474	0.988347	0.990798	0.993205	1.00301	0.994095	0.995914	0.997592	0.998487	1.00144
YAL025C	1.01881	1.02254	1.0056	0.991594	1.00439	1.0053	1.00169	1.00445	1.01238	1.00451	1.00741	1.00859	1.00313	1.0076	0.999456	1.00348	1.01819	1.00133	0.993385	0.993123	0.998787	1.01516	0.995732	1.0069	1.006	0.999521	1.0141
YAL024C	0.982493	0.977043	0.995918	0.981589	0.983631	0.979227	0.98032	0.986567	0.988011	0.986072	0.992344	0.998614	0.98659	0.988237	0.991681	0.992475	0.987503	0.996812	0.993146	1.00079	0.993485	1.01359	0.991392	0.992342	0.992587	0.986467	0.990678
YAL023C	1.0274	1.02938	1.01693	1.02801	1.03252	1.03213	1.03284	1.02203	1.02575	1.01957	1.01045	1.0127	1.02768	1.01227	1.01225	1.01016	1.01296	1.00385	1.01226	1.00796	1.00851	0.979575	1.01428	1.0035	1.0094	1.00826	1.0225
YAL022C	1.00281	1.00497	1.00392	1.01249	1.03638	1.01444	1.01413	1.00906	1.00702	1.01365	1.00369	0.997445	1.00878	1.00775	1.00498	1.01105	0.996339	1.00419	1.01707	1.00626	1.0059	0.981324	1.00851	1.00338	1.00167	0.997798	1.00093
YAL021C	1.00349	1.00394	1.00485	1.00488	1.00057	1.00922	1.01227	1.00464	1.01087	1.00972	1.00834	0.992006	1.01715	1.00259	1.01003	1.00507	1.00313	1.00819	1.01039	1.01297	1.01013	0.996514	1.01445	1.00021	1.00571	1.00663	1.0002
YAL020C	0.999904	1.00682	1.00197	1.03322	1.02738	1.00577	1.00297	1.00048	1.0078	1.02281	1.01238	0.987177	1.00509	1.014	1.00967	1.02292	1.01587	1.02752	1.03531	1.02186	1.03473	1.00518	1.03273	1.03376	1.01741	1.00201	0.992742
YAL019W-A	1.0202	1.01916	1.02144	1.04162	1.03178	1.03222	1.04162	1.02505	1.03404	1.03661	1.0281	1.01387	1.04046	1.02585	1.03554	1.02978	1.00929	1.03177	1.04434	1.04158	1.03366	0.970964	1.04788	1.01472	1.01519	1.01514	1.01132
YAL019W	0.994858	0.993446	0.997426	0.994553	0.986266	0.993468	0.990633	0.996343	0.994608	0.994287	0.997711	0.999625	0.994008	0.993119	0.993432	0.992445	0.996612	0.995579	0.990757	0.996349	0.993264	0.999586	0.992736	0.996244	0.995995	0.995012	0.994301
YAL018C	0.998561	0.998751	0.994685	1.0051	1.0073	1.00122	1.00344	0.996938	0.999026	0.999781	0.991264	0.995984	0.994804	0.996183	0.995817	0.997763	0.99588	0.99592	0.997311	0.996277	0.996572	1.00076	0.997717	0.999783	0.992299	1.00172	1.00034
YAL017W	0.985974	0.984483	0.99288	0.995915	0.983726	0.985121	0.983283	0.989068	0.985399	0.991656	0.993057	1.00083	0.987075	0.99278	0.992157	0.992845	0.990944	0.99673	0.991625	0.999409	0.994279	1.00382	0.992934	0.998535	0.995489	0.995597	0.988865
YAL016C-B	0.973895	0.967704	0.985923	0.972165	0.982958	0.979925	0.971786	0.980654	0.983896	0.964323	0.976732	1.02451	0.982286	0.972893	0.980336	0.968852	0.981786	0.967604	0.962532	0.97273	0.967624	1.01959	0.969955	0.968895	0.970157	0.987901	0.989832
YAL016C-A	1.00965	1.00498	1.00232	1.00059	1.01496	0.999962	1.00965	1.01009	0.985795	1.00003	0.992998	0.973241	0.993983	1.00796	0.998665	1.00106	0.990131	0.99441	1.0073	0.999507	0.995396	0.986901	0.994436	0.993429	0.99446	0.986928	1.00098
YAL016W	0.999305	0.999069	0.989065	1.00017	0.997722	0.999192	0.99459	0.999606	0.994149	0.994161	0.991921	1.00174	0.990197	0.995738	0.990416	0.995313	0.993127	0.99323	0.991832	0.993985	0.990523	0.994758	0.989816	0.995183	0.992263	0.990722	0.998443
YAL015C	1.00216	1.00246	0.998791	0.999551	1.01556	1.00385	1.00246	0.999723	1.0025	1.00438	1.0048	0.998222	1.00286	1.00436	1.00287	1.00696	1.00369	1.009	1.01022	1.01139	1.00623	1.00151	1.00587	1.00337	1.0046	1.00233	0.996595
YAL014C	0.980313	0.977374	0.985752	1.00009	0.980123	0.984899	0.974966	0.989223	0.986071	0.99467	0.995166	0.981836	1.00363	0.98914	0.991346	0.993121	0.991461	1.00442	1.00204	1.00368	0.999223	1.00423	1.00105	1.00125	0.997579	1.00161	0.992183
YAL013W	0.998523	0.999152	1.00391	0.994099	0.995311	0.999734	0.995997	0.99971	1.00744	1.00847	1.00832	0.988776	1.0082	1.00339	1.00458	1.00859	1.00609	1.01432	1.01748	1.00473	1.00879	0.992575	1.01304	1.00647	1.00378	0.994649	0.996276
YAL012W	1.05815	1.06134	1.03629	1.04352	1.05447	1.06988	1.07159	1.05314	1.05768	1.04233	1.03275	1.03293	1.06203	1.02828	1.02793	1.0215	1.02754	1.00799	1.02232	1.00467	1.01294	0.958358	1.02419	1.00783	1.02196	1.02499	1.05633
YAL011W	1.00351	1.004	1.00333	0.987684	1.01169	0.998126	0.991529	0.998115	1.00304	1.00043	1.0052	1.00031	1.0021	1.00035	0.999699	1.0023	1.00959	1.00252	0.998991	0.999264	1.0009	1.00807	0.996832	1.00613	1.00644	1.00135	0.999445
YAL010C	0.981729	0.974784	0.994535	0.989024	0.987305	0.98008	0.984789	0.986921	0.983898	0.986485	0.990665	0.992344	0.985479	0.990833	0.996071	0.991157	0.989003	0.996416	0.994305	1.00588	0.995244	1.01512	0.994779	0.990392	0.990729	0.990226	0.990175
YAL009W	0.996693	0.996744	0.992223	1.00105	1.02058	0.995745	0.995227	0.995898	1.00142	0.997054	0.995822	0.995241	0.991113	1.00065	0.998742	1.00451	1.00551	0.999971	1.00798	1.00341	1.00512	1.00717	0.999606	1.00612	0.997765	0.997146	0.995179
YAL008W	0.997193	0.996326	0.984886	1.00635	1.01831	0.993254	0.994671	0.994646	0.989114	0.998412	0.989016	0.997537	0.993071	1.00417	0.993457	1.00389	0.997646	0.986579	1.00107	0.993927	0.999661	1.00923	0.997141	1.00545	0.998372	0.994825	0.997193
YAL007C	1.00475	1.00438	0.997587	1.00137	1.00814	1.00846	1.00565	1.00651	1.00565	0.994032	0.994044	1.01592	0.99655	0.996227	0.991597	0.992633	0.995783	0.987861	0.986517	0.98571	0.986691	0.989352	0.988409	0.990482	0.993305	0.991572	1.00561
YAL005C	1.0628	1.06936	1.03544	1.03634	1.0546	1.06877	1.06515	1.05287	1.05403	1.03142	1.02558	1.04772	1.05768	1.02556	1.01866	1.0105	1.03556	0.993458	1.00577	0.981464	0.999799	0.969127	1.00798	1.00318	1.01709	1.02524	1.06654
YAL004W	1.01551	1.01171	1.01807	1.01953	1.0473	1.02114	1.03472	1.02044	1.02873	1.01528	1.00628	0.991786	1.00874	1.01005	1.01384	1.01902	1.00837	1.00893	1.019	1.01638	1.01061	0.983159	1.01639	1.00955	1.00017	1.00809	1.0373
YAL003W	1.06659	1.07768	1.03728	1.03199	1.06249	1.06749	1.06169	1.05548	1.05593	1.0307	1.02667	1.04736	1.05131	1.02912	1.01845	1.01109	1.0306	0.99624	1.00778	0.984089	0.999116	0.969194	1.00531	0.998228	1.01583	1.01647	1.05837
YAL002W	0.98709	0.984835	0.992462	0.996312	0.991838	0.987043	0.984877	0.992144	0.988969	0.990324	0.992799	0.994935	0.989933	0.99333	0.993666	0.993555	0.988165	0.994491	0.993392	1.00085	0.994281	1.00593	0.993075	0.992677	0.993237	0.991845	0.992152
YAL001C	0.985948	0.985186	0.990445	0.98344	0.990869	0.982911	0.981192	0.98797	0.983007	0.984798	0.990525	0.993667	0.980139	0.991063	0.989416	0.992544	0.992846	0.992816	0.989261	0.991411	0.992704	1.00977	0.987769	0.996202	0.993163	0.991318	0.985484
YAR002W	0.997365	0.993261	1.01476	0.993847	0.979838	0.990005	0.996895	0.996274	0.996422	0.998415	0.998122	0.9988	1.0014	0.993205	0.996026	0.995112	0.994097	1.00146	0.997171	1.00337	0.994257	1.00264	0.998916	0.996186	1.0015	0.996559	1.00179
YAR002C-A	1.03188	1.03491	1.00702	1.026	1.01602	1.03241	1.0294	1.02456	1.02648	1.01079	1.01034	1.0138	1.01621	1.01357	1.00758	1.00537	1.01762	1.00082	0.998076	0.996936	1.00116	0.981715	1.0043	0.999609	1.00709	1.01383	1.02361
YAR003W	0.987837	0.989623	0.984794	0.995333	0.986888	0.988926	0.982979	0.989053	0.990631	0.994146	0.995838	0.993625	0.985727	0.997096	0.991785	0.996198	0.998271	1.00411	0.993627	1.00148	0.995517	1.00666	0.995515	1.00192	0.998931	1.00132	0.990619
YAR007C	1.00802	1.00861	1.0007	0.999785	1.00207	1.00334	1.00823	1.00519	1.00615	0.998098	1.00068	1.00738	1.00243	0.998786	0.999237	0.996748	1.00249	0.996698	0.992058	0.99639	0.995912	1.00071	0.99873	0.997502	0.998393	0.999186	1.00827
YAR008W	0.988822	0.991155	0.986358	0.993048	1.00319	0.99098	0.984855	0.989599	0.988467	0.994015	0.996203	0.999392	0.990289	0.994668	0.990738	0.99514	0.99466	0.996896	0.989543	0.997282	0.996298	1.0058	0.993798	1.00379	0.9972	0.996907	0.993129
YAR009C	0.990838	0.986989	1.00267	0.991276	0.987461	0.99442	0.994677	0.996135	0.993492	0.995383	1.00193	0.999803	0.998561	0.993991	1.00075	0.994322	0.993293	0.999132	0.994475	1.00491	0.996895	0.997834	0.999672	0.989869	0.99793	0.99875	0.996117
YAR010C	0.996266	0.992836	1.01276	1.00369	0.974642	1.00217	1.00764	1.00165	1.00267	1.00627	1.00893	1.00573	1.01123	0.998729	1.00748	1.0003	0.99836	1.0134	1.00497	1.01192	1.00369	1.00027	1.01088	0.996443	1.00472	1.0086	0.999695
YAR014C	0.981393	0.980642	0.991247	0.988968	0.972157	0.975624	0.97534	0.982222	0.97736	0.988105	0.991356	1.00039	0.979378	0.986187	0.985107	0.988071	0.988421	0.997231	0.988493	0.993373	0.992043	1.00727	0.989528	0.997696	0.997354	0.987258	0.984036
YAR015W	1.01762	1.02084	1.01277	1.01779	1.02423	1.02395	1.01737	1.01738	1.01488	1.01291	1.01058	1.01545	1.01536	1.00788	1.00448	1.00381	1.01047	1.0016	1.00208	1.00007	0.9993	0.985486	1.00333	1.00251	1.00561	1.00536	1.01606
YAR018C	0.994843	0.995826	0.994435	0.985995	1.00678	0.992585	0.989201	0.99297	0.9923	0.99637	0.998885	1.00177	0.997547	0.995441	1.00064	0.997758	1.00364	1.00106	0.999408	0.998922	1.00129	1.01303	0.996505	1.00024	0.997372	1.00479	0.994223
YAR019C	0.992161	0.990063	0.997779	0.996539	0.994225	0.997617	0.999855	0.99924	0.999223	0.997032	0.996853	1.00031	0.997923	0.995955	0.99872	0.999511	0.990359	0.998072	1.00291	1.00462	0.998914	0.992785	1.00076	0.993327	0.994993	0.994326	0.996848
YAR019W-A	0.993724	0.995539	0.998971	1.01549	1.01226	0.996114	0.999604	0.996194	0.995356	1.00602	1.0051	0.997105	0.995984	1.0036	1.00643	1.00748	1.00625	1.00734	1.01506	1.01426	1.01498	0.999741	1.01134	1.01455	1.00581	1.00838	0.991116
YAR020C	1.06572	1.0724	1.02774	1.03772	1.04067	1.06414	1.07458	1.05779	1.04757	1.03506	1.02025	1.02815	1.04172	1.03307	1.01604	1.01709	1.02169	1.00188	1.01551	0.981646	0.995895	0.964907	1.00775	0.998502	1.01019	1.01381	1.04717
YAR023C	0.997998	0.999769	0.99388	1.00396	1.01465	1.00319	0.998955	0.997933	1.00926	1.00441	1.00569	0.976337	1.00693	1.00595	1.00633	1.00749	1.00452	1.01088	1.00897	1.00889	1.01107	1.01735	1.00845	1.0041	1.01095	1.00616	0.988555
YAR027W	0.989093	0.991463	0.985258	0.995183	0.994554	0.992828	0.988607	0.992018	0.991892	0.995229	0.994243	0.998012	0.986279	0.995243	0.992944	0.996428	0.99297	0.998417	0.991878	1.00134	0.994591	1.00448	0.992358	0.996603	0.997595	0.998854	0.986637
YAR028W	0.997262	0.999685	0.999552	1.00432	1.01688	1.00015	1.00382	0.999643	0.994925	1.00568	1.00083	1.00157	0.99536	1.00342	0.998172	1.00219	0.995139	1.00229	1.00235	1.0075	1.00052	0.996576	1.0012	0.997414	1.00067	1.00332	0.997235
YAR029W	0.983154	0.979939	0.987764	0.977822	0.969053	0.970508	0.963231	0.97428	0.979068	0.983174	0.99229	0.998826	0.978142	0.986488	0.987819	0.984538	0.994197	0.996854	0.975232	0.991621	0.994237	1.02402	0.998834	1.00335	0.9998	0.989442	0.980807
YAR030C	0.981944	0.975341	0.983004	0.987225	0.99674	0.971851	0.976126	0.982444	0.983741	0.984827	0.982771	0.985148	0.982606	0.990703	0.99584	0.995753	0.989274	0.994551	0.996227	1.0115	0.997737	1.01715	0.998568	1.00128	0.99129	0.983176	0.993199
YAR031W	0.989374	0.986635	0.985782	0.983197	0.988357	0.985519	0.986984	0.986223	0.990269	0.991711	0.992691	0.993623	0.981036	0.995303	0.992861	0.998355	0.992857	0.997423	0.996472	0.996765	0.998755	1.00564	0.997753	0.994583	0.995178	0.992975	0.984034
YAR033W	0.992668	0.99155	0.987758	0.991732	1.00208	0.992805	0.994277	0.993386	0.993247	0.999062	0.996309	0.997007	0.989966	1.00042	0.998358	1.00447	0.997407	1.00256	1.00325	1.00342	1.00173	1.00019	1.00391	1.00057	0.99933	0.99433	0.993091
YAR035W	1.00966	1.00817	1.01433	1.03971	1.01452	1.02487	1.03322	1.02237	1.02457	1.03236	1.02011	0.980468	1.04122	1.01754	1.02129	1.02307	1.00613	1.02431	1.04539	1.02322	1.0238	0.966193	1.0386	1.00827	1.00922	1.00754	1.00904
YAR035C-A	0.9542	0.934589	0.959667	0.984743	0.91104	0.940577	0.948163	0.962275	0.974545	0.994135	0.983736	0.959309	1.01306	0.985	0.991657	0.991936	0.965423	1.00183	1.00642	1.0096	0.989999	1.00458	1.02546	0.994654	0.974459	0.989585	0.983517
YAR042W	1.00664	1.00522	1.00546	1.00875	1.00497	1.00959	1.00932	1.00821	1.01008	1.00779	1.00931	1.00769	1.01347	1.00317	1.00546	1.00328	1.00168	1.00217	1.00467	1.00772	1.00321	0.989079	1.00861	0.998509	1.00457	1.00191	1.00352
YAR047C	0.975891	0.973468	0.975498	0.971924	1.00495	0.969544	0.972629	0.981923	0.97087	0.975249	0.976371	0.959498	0.975021	0.981416	0.992898	0.986126	0.976254	0.981989	0.988595	1.0043	0.987652	1.00095	0.980755	0.987046	0.981452	0.994494	0.9712
YAR050W	1.03549	1.03328	1.05035	1.04654	1.05358	1.06611	1.06836	1.04821	1.04248	1.03825	1.03514	1.0308	1.05096	1.02854	1.02752	1.02132	1.02584	1.02025	1.02141	1.00192	1.01556	0.988386	1.02194	1.00516	1.02166	1.0253	1.03616
YAR053W	0.965154	0.961283	0.97099	0.962751	0.9748	0.963042	0.95818	0.970594	0.965511	0.970175	0.970105	0.9798	0.956579	0.982908	0.981061	0.984195	0.972233	0.986751	0.985205	0.978486	0.985188	1.02635	0.978467	0.986044	0.975831	0.968879	0.963056
YAR060C	0.988613	0.980181	1.00063	0.966396	1.00082	0.97605	0.982997	0.985875	0.987606	0.983939	0.986579	0.994705	0.980483	0.988279	0.99345	0.998408	0.995159	0.997328	1.00157	0.993678	0.996313	1.00085	0.99578	1.00023	0.988156	0.977417	1.00062
YAR064W	0.997201	1.00492	1.0034	0.999699	0.966398	0.99835	0.997763	0.997935	0.999773	1.0097	0.999978	0.984195	0.990957	1.01125	1.00901	1.01106	1.00446	1.01844	1.01778	1.00624	1.01506	0.988253	1.01537	1.00998	1.00119	0.992988	0.985787
YAR066W	1.03805	1.04218	1.03441	1.0399	1.018	1.04759	1.05571	1.04335	1.03562	1.03274	1.0149	1.02994	1.03885	1.02152	1.01054	1.01612	1.00897	0.998294	1.0241	0.991045	1.00304	0.962101	1.01312	1.0037	1.01127	1.01384	1.04556
YAR068W	0.982244	0.980077	1.00286	1.01729	1.00191	1.00362	0.997052	0.998387	1.00597	1.01905	1.01644	0.97314	1.01704	1.00755	1.01861	1.01938	1.00403	1.04908	1.0479	1.06509	1.03051	1.01585	1.03224	1.00126	1.00646	1.0132	0.98905
YAR069C	0.990865	0.996181	0.988556	0.998702	1.03436	0.995204	0.988887	0.999603	0.994554	0.997854	0.992202	0.991317	0.983703	1.00177	0.996797	1.00469	0.987683	1.00448	1.00271	1.00723	1.00011	0.99397	0.997096	1.00327	0.995665	0.993121	0.995557
YAR070C	0.992927	0.986341	0.994359	0.99842	1.01167	0.994363	0.998613	0.999737	0.99301	0.997157	0.996598	0.975438	0.997378	1.00056	1.00751	1.00615	0.990051	1.0032	1.01004	1.01061	1.00791	0.981286	1.00745	0.995032	0.992384	0.990523	0.989371
YAR071W	1.02704	1.02975	1.01351	1.01607	1.02583	1.02932	1.03333	1.02421	1.02256	1.01253	1.00987	1.00558	1.02552	1.00792	1.01054	1.00131	1.00907	0.991382	0.998611	0.994312	0.99819	0.981869	1.00393	0.996655	1.00454	1.00763	1.02068
YAR073W	1.02791	1.03252	1.01169	1.01642	1.0302	1.03266	1.03243	1.02408	1.0246	1.01469	1.00975	1.01851	1.02537	1.0119	1.00844	1.00679	1.0139	0.999171	1.00477	0.989855	1.00226	0.986696	1.00428	1.00195	1.00566	1.009	1.02296
YAR075W	1.03373	1.03866	1.01722	1.02792	1.01007	1.03907	1.0414	1.03168	1.02867	1.02282	1.01441	1.02611	1.02785	1.01656	1.01041	1.01099	1.01849	0.999073	1.0048	0.995128	1.00428	0.983456	1.00816	1.00739	1.01224	1.01933	1.03605
YBL113C	1.01225	1.01121	1.02312	1.01174	1.03717	1.01415	1.0243	1.02004	1.01961	1.01147	1.01493	0.997601	1.01924	1.01145	1.01166	1.01217	1.01219	1.00921	1.01284	0.998655	1.01152	1.00847	1.01299	1.00592	1.00848	0.999504	1.00877
YBL113W-A	0.991191	0.989765	1.00248	1.00995	1.03347	1.0004	1.00411	1.00689	1.0037	1.0085	1.00647	0.979614	1.01199	1.00361	1.01627	1.01477	0.996708	1.01267	1.03746	1.02723	1.01953	0.981119	1.02302	1.00534	1.00107	1.00628	0.99244
YBL112C	0.986648	0.997032	0.984194	1.00031	0.994246	0.996351	0.986134	0.991288	0.999336	0.999757	0.995232	0.987966	0.992917	1.00218	0.998984	1.00546	1.00289	1.00299	1.00855	1.00639	1.00891	1.01246	1.00171	1.00528	0.996797	0.997585	0.985803
YBL111C	0.992494	0.991336	0.991769	0.999191	0.993844	0.99194	0.990946	0.991637	0.992419	1.00133	0.998721	0.988119	0.990981	1.00065	0.997609	1.00641	0.998854	1.00193	1.00979	0.996285	1.00665	0.993595	1.0057	1.00793	1.00227	0.997596	0.987156
YBL109W	1.00916	1.00083	1.03862	1.05562	1.02924	1.04415	1.04779	1.03295	1.04458	1.04592	1.04381	1.02434	1.06976	1.01513	1.04363	1.02471	1.00971	1.03117	1.03945	1.06497	1.03331	0.971134	1.05553	1.00509	1.02012	1.03884	1.03617
YBL108C-A	1.0612	1.06114	1.0515	1.04407	1.07866	1.0775	1.09107	1.06286	1.0716	1.04488	1.03316	1.06116	1.07783	1.02789	1.03041	1.02142	1.02616	1.00896	1.02908	0.999305	1.01109	0.963919	1.02375	0.998566	1.01227	1.01345	1.0642
YBL108W	0.995122	1.00051	0.98355	1.00468	0.976958	0.989347	0.990026	0.990309	0.993044	1.00826	0.99695	0.995287	0.989913	1.00543	0.998332	1.01248	0.993135	1.00832	1.00821	1.0032	1.01211	0.991461	1.00955	1.0088	1.00184	0.996679	0.985543
YBL107W-A	0.966452	0.963225	0.980449	0.978057	1.04306	0.980525	0.964338	0.981802	0.986236	0.976714	0.990588	0.995283	0.98602	0.998203	0.995186	1.00019	0.989088	0.98762	1.00228	1.00667	0.998985	1.03714	0.979031	1.00008	0.989019	0.987536	0.983063
YBL107C	0.97828	0.972276	0.984314	0.970066	0.95487	0.967444	0.965676	0.97279	0.986187	0.976155	0.990559	0.973762	0.975442	0.986225	0.985899	0.987878	0.999345	1.00211	0.979511	0.993357	0.993065	1.03448	0.989921	0.99869	0.994347	0.987904	0.983437
YBL106C	0.991984	0.992364	0.999492	0.996466	1.00426	0.993619	0.996099	0.994726	0.992335	0.995354	0.997946	1.00001	0.990044	0.999408	0.998095	0.999681	0.997192	1.00064	0.999004	0.99784	1.00057	1.00895	0.997455	1.00101	0.99784	0.997018	0.994205
YBL105C	1.00263	1.00301	1.00116	0.999949	0.997401	1.00154	0.99806	1.00056	1.00123	1.00031	1.0043	1.00343	0.999835	1.00067	1.00158	0.999593	1.00466	1.00305	0.995443	1.00219	1.00081	1.00377	0.998574	1.00127	1.00288	1.00211	0.99849
YBL104C	0.991102	0.993107	0.993412	0.991067	0.990451	0.987273	0.988265	0.99171	0.991832	0.991389	0.99396	0.998719	0.990061	0.994322	0.993196	0.993905	0.996499	0.998461	0.99037	0.993304	0.995593	1.01179	0.99505	0.998267	0.995553	0.99152	0.995092
YBL103C	0.996836	0.995528	1.00959	1.00257	0.992222	0.997817	0.997842	0.997338	0.997499	1.00174	1.00119	1.00471	1.00622	0.997546	1.00173	0.998194	1.0037	1.00302	1.0013	0.99948	1.00173	1.01585	1.00144	1.00067	1.0033	1.00193	1.00374
YBL102W	1.00292	1.00911	0.996205	1.00746	1.00065	1.00637	1.00885	1.00241	0.998463	1.00836	0.996344	0.972319	1.00358	1.00743	1.00603	1.00867	1.00406	1.01137	1.0155	1.0046	1.00735	0.996877	1.00732	1.00728	1.00093	1.01296	0.995291
YBL101C	0.991374	0.988563	1.00252	0.997022	0.969973	0.990256	0.993415	0.994214	0.995906	0.998292	0.998475	0.991899	0.996102	0.995689	0.998354	0.997725	0.993546	1.00136	1.00269	1.00072	1.00012	1.00652	1.00051	0.999671	0.99899	0.996107	0.992585
YBL100W-C	0.979205	0.978445	0.979663	0.98989	0.991289	0.978814	0.976392	0.981195	0.988158	0.98685	0.984166	1.00882	0.979131	0.986634	0.99087	0.994573	0.981747	0.983956	0.99238	1.00557	0.995551	0.993246	0.99176	1.00227	0.994091	0.994898	0.983286
YBL100W-B	0.990723	0.98705	1.00227	0.98916	0.981763	0.993893	0.994935	0.994883	0.993547	0.993744	1.00126	0.997749	0.995948	0.99353	1.00163	0.994039	0.995777	1.00238	0.993631	1.00442	0.997422	1.00392	0.999755	0.990027	0.996998	0.999895	0.996341
YBL100W-A	1.00255	0.999335	1.01276	0.99742	0.977556	1.00411	1.00701	1.00373	1.00963	1.00269	1.00746	0.999976	1.01195	0.99776	1.00818	0.997474	1.00155	1.01096	0.998538	1.01169	0.999394	1.0072	1.00446	0.99048	1.00269	1.00401	1.00607
YBL100C	0.992395	0.994883	0.990372	0.986388	0.99268	0.996329	0.982799	0.993236	0.98786	0.998069	0.990846	0.974254	0.985953	1.00292	1.0021	1.00528	0.998429	1.0048	1.01824	0.987028	1.00323	0.982579	0.995092	1.00027	0.996576	0.990595	0.968467
YBL099W	1.05817	1.06315	1.02522	1.03916	1.03434	1.06	1.05737	1.04551	1.04518	1.0327	1.02245	1.04093	1.04306	1.02813	1.01602	1.01659	1.03349	1.00076	1.00982	0.990314	1.00424	0.972221	1.01075	1.01236	1.01712	1.02558	1.05792
YBL098W	0.998492	1.00165	0.999116	1.00672	0.999597	1.00301	0.999313	1.00053	0.998753	1.00114	0.998731	1.0071	0.996916	0.999528	0.998008	1.00026	0.997947	0.995167	0.996017	0.993577	0.998465	0.992739	0.994716	1.00228	0.99925	1.00196	0.998494
YBL097W	0.982764	0.981928	0.984541	0.977661	0.98228	0.976566	0.975508	0.98237	0.97857	0.981229	0.988954	0.999786	0.974968	0.986282	0.984415	0.984687	0.990658	0.988945	0.977168	0.987533	0.987172	1.01068	0.982263	0.991068	0.990507	0.988597	0.986754
YBL096C	0.990163	0.986662	1.00021	1.01515	0.991045	0.998958	1.00327	1.00001	1.00361	1.00731	1.006	0.978575	1.01181	1.00564	1.00675	1.01187	0.991984	1.0086	1.02311	1.00734	1.01302	0.986819	1.01923	1.00121	1.00342	0.999279	0.997742
YBL095W	1.00374	1.0069	0.994228	1.01216	1.00685	1.00377	0.999612	0.997221	1.00112	1.0056	1.00151	0.991997	0.995581	1.00677	0.999573	1.00862	1.01092	1.0065	1.00595	1.0004	1.01069	1.00142	1.00396	1.01238	1.00631	1.00637	0.996809
YBL094C	0.991524	0.980436	1.01319	0.998964	1.00729	0.991836	0.997285	0.995533	0.990615	0.99838	0.999773	0.987839	0.998446	1.00175	1.01091	1.00635	0.990159	1.00287	1.01618	1.0138	1.00769	0.988136	1.00621	0.995387	0.999361	0.993447	0.990671
YBL093C	0.989244	0.98825	1.00217	0.990889	0.984482	0.989227	0.993456	0.990479	0.992405	1.00008	0.999547	0.984036	1.00506	0.991825	0.998649	0.996565	0.999095	1.00802	1.00409	1.00863	1.0041	1.01086	1.00621	1.00136	1.00108	1.00347	0.995846
YBL092W	1.09126	1.09756	1.05367	1.04031	1.08149	1.09515	1.10025	1.0706	1.09375	1.04524	1.04305	1.05411	1.08649	1.03933	1.04191	1.02664	1.05549	1.00107	1.02039	1.00004	1.01656	0.969751	1.02551	1.0076	1.03059	1.0369	1.0978
YBL091C-A	1.00053	0.999663	0.996999	0.996213	1.01084	0.999225	1.00083	0.999545	1.00495	1.0034	1.00386	0.997259	1.0005	1.00029	1.00083	1.00556	1.00078	1.0016	1.01301	1.01711	1.00641	0.991817	1.00642	1.00466	1.0033	1.00093	1.0016
YBL091C	1.01769	1.0217	1.00563	1.0115	1.01051	1.01399	1.01481	1.01326	1.0093	1.00993	1.01034	1.01216	1.01183	1.00825	1.00625	1.00343	1.01289	1.00122	0.998832	0.995581	1.00198	0.995505	1.00333	1.00504	1.00768	1.00645	1.00896
YBL090W	0.989687	0.988606	0.99391	0.978921	0.99586	0.982628	0.985838	0.9871	0.999751	0.986912	0.988959	1.00178	0.99165	0.987943	0.990003	0.994146	0.994904	0.990936	0.993063	0.991495	0.992714	1.0164	0.987314	1.00316	0.991134	0.987108	0.994909
YBL089W	0.985072	0.986768	0.986592	0.994752	1.00879	0.991809	0.991836	0.989947	0.990481	0.994698	0.991066	0.99693	0.984406	0.995743	0.993984	0.998705	0.985655	0.997544	1.00341	0.995186	1.0005	1.00666	0.997545	0.997038	0.993406	0.986162	0.982544
YBL088C	0.982978	0.980052	0.988752	0.982587	0.988043	0.981025	0.978464	0.985961	0.98225	0.984964	0.988055	0.991889	0.981345	0.98973	0.990143	0.991403	0.986711	0.993256	0.989368	0.997036	0.991306	1.00497	0.989733	0.991167	0.989492	0.988873	0.986658
YBL087C	1.07995	1.09046	1.03263	1.03652	1.05716	1.07739	1.08684	1.05787	1.06519	1.04131	1.02804	1.04249	1.06709	1.03617	1.0254	1.02368	1.04252	1.00218	1.02069	0.985266	1.00939	0.968905	1.01792	1.0136	1.02451	1.02762	1.06688
YBL086C	0.98678	0.983211	1.0058	0.996759	0.979311	0.991292	0.991654	0.990667	0.996779	0.995526	1.00019	0.99627	0.996674	0.99342	1.00012	0.998179	1.00127	1.00486	1.00056	1.00191	1.00244	1.01277	1.00342	1.00133	1.00343	0.998211	0.992978
YBL085W	0.993196	0.989556	1.00983	0.994367	0.98823	0.991566	0.995343	0.99503	0.996971	0.998507	1.00099	1.00095	1.00085	0.995713	1.00028	0.99861	0.997699	1.0036	1.00187	1.00708	0.999732	1.01103	0.999568	0.999767	1.00196	0.998609	0.998021
YBL084C	0.978921	0.978307	0.992575	0.99018	0.968933	0.977197	0.981489	0.986772	0.984981	0.986712	0.990823	0.988124	0.992891	0.987262	0.993591	0.988982	0.987364	1.00079	0.988642	1.00457	0.992796	1.01628	0.994965	0.99404	0.995204	0.996745	0.98644
YBL083C	1.01042	1.01168	1.01358	1.02817	1.02261	1.02127	1.01919	1.02062	1.01191	1.02357	1.01222	1.01086	1.02211	1.01571	1.01811	1.01745	1.0027	1.01548	1.02863	1.02391	1.01402	0.965692	1.02341	1.0056	1.00317	1.01094	1.01288
YBL082C	1.00676	1.00996	1.00152	1.02199	1.01967	1.01505	1.01615	1.01026	1.01947	1.01686	1.00481	0.996625	1.01854	1.01061	1.0083	1.01783	1.00362	1.01559	1.02524	1.01965	1.0149	0.986767	1.02001	1.01092	1.00463	1.00449	1.00433
YBL081W	0.995708	0.987014	1.0296	1.00613	0.975176	1.00469	1.0141	1.00575	1.014	1.00503	1.00651	0.998495	1.02802	0.992981	1.01405	0.995424	0.991446	1.00396	1.0147	1.00726	1.00249	0.988954	1.01785	0.986097	1.00109	1.00026	0.998777
YBL080C	0.992611	0.98987	0.992833	0.995954	0.986229	0.993022	0.991524	0.993293	0.99631	0.997461	0.998561	0.992352	0.999344	0.995744	0.996305	0.997295	0.995677	1.00018	0.996815	0.999963	0.998278	1.00418	0.998178	0.999206	0.998715	0.998653	0.992526
YBL079W	0.991691	0.990418	0.996827	0.997248	1.00121	0.993861	0.994169	0.994754	0.993804	0.993162	0.994095	1.00382	0.990917	0.993903	0.994645	0.994149	0.990908	0.99364	0.993788	0.997388	0.993796	1.00079	0.99365	0.993205	0.993898	0.993681	0.992926
YBL078C	1.00527	1.01227	0.999737	0.998944	1.00998	1.00175	1.00003	0.995738	0.999965	0.997211	0.99727	1.00215	1.00026	0.999553	0.996645	0.999601	1.00926	0.99674	0.991071	0.98714	0.999131	1.01078	0.991371	1.0087	1.00403	1.00638	1.00246
YBL077W	0.977047	0.97469	0.992773	0.995222	0.989114	0.983591	0.983862	0.988836	0.979894	0.987656	0.986625	0.98341	0.988628	0.988175	0.993006	0.991765	0.978905	0.991425	1.00041	0.993763	0.992854	1.00109	0.991047	0.985454	0.992923	0.987792	0.98114
YBL076C	1.02622	1.02846	1.008	1.01387	1.01017	1.02545	1.02124	1.01966	1.01568	1.00883	1.0053	1.01702	1.01511	1.00732	1.00193	0.99919	1.00987	0.991715	0.99037	0.98998	0.992397	0.981611	0.994893	0.997492	1.0016	1.00863	1.02247
YBL075C	1.00841	1.01222	0.998786	1.00711	0.995732	1.00577	1.0063	1.00289	0.99959	1.00127	1.00265	1.00589	0.996372	1.00357	0.995007	0.99698	1.00767	0.999404	0.990759	0.986518	0.996534	1.00551	0.994001	1.00914	1.00155	1.00813	1.00536
YBL074C	0.987648	0.989449	0.989933	0.984027	0.995516	0.984692	0.982185	0.987781	0.984548	0.989413	0.993057	1.00365	0.989314	0.989517	0.99181	0.990532	0.989569	0.991333	0.986275	0.987941	0.992826	1.0069	0.989006	0.996029	0.995599	0.995823	0.984029
YBL073W	0.976424	0.982437	0.979248	1.00002	0.987097	0.977928	0.977726	0.987976	0.985227	0.989192	0.985893	0.981273	0.990088	0.988896	0.996076	0.994557	0.976691	0.996426	1.00245	1.01155	0.996664	0.980738	0.997219	0.998731	0.987159	0.992205	0.97303
YBL072C	1.07905	1.08607	1.04185	1.03252	1.05865	1.07482	1.07541	1.05911	1.07947	1.0351	1.03283	1.05108	1.06452	1.03329	1.02927	1.01778	1.05012	0.999976	1.01343	0.992006	1.00625	0.980885	1.01551	1.01142	1.02179	1.02842	1.07669
YBL071C-B	0.988403	0.988194	0.990354	0.989786	0.98673	0.983126	0.989498	0.99094	0.976844	0.988456	1.00127	0.959428	0.984928	1.00293	1.0069	0.997533	1.00502	1.01091	0.980241	1.00872	1.0041	1.02964	1.00296	1.00269	0.996544	1.01947	0.992142
YBL071W-A	1.00506	1.01131	0.998072	1.01617	1.00145	0.993344	0.993682	0.999771	0.985935	1.00786	1.00621	0.999153	0.990039	1.00447	0.998538	1.00218	0.994351	1.00369	0.998295	0.99533	1.00142	0.987066	1.00001	1.01763	1.00497	0.997938	0.978702
YBL071C	0.977137	0.974263	0.99567	0.981883	0.995335	0.981027	0.981287	0.988802	0.988074	0.986127	0.986751	1.00525	0.984466	0.985983	0.992457	0.992789	0.982939	0.992646	0.995587	0.995219	0.992067	0.994203	0.991858	0.990998	0.990291	0.981691	0.982838
YBL070C	0.988325	0.99311	0.990035	1.00255	1.00635	0.991339	0.993067	0.992008	0.984341	0.996588	0.994286	0.978429	0.987885	1.00352	1.00317	1.00587	0.990376	1.00748	1.00465	0.999126	1.00641	0.993852	1.00161	1.00945	1.00042	0.992339	0.983352
YBL069W	1.00229	1.00611	0.996405	1.00456	1.01156	1.00181	1.00256	0.999687	0.998676	1.00024	0.998675	1.00073	0.996547	0.999311	0.997292	0.99862	0.999158	0.993559	0.997049	0.990032	0.997376	0.993842	0.9962	1.00031	1.00072	0.999721	0.993618
YBL068W-A	1.01029	1.01485	1.00107	1.00208	1.00734	1.00915	1.0155	1.00759	1.00226	0.99763	1.00216	0.996034	0.999099	1.00111	1.00155	0.99664	1.00098	0.992932	0.987793	0.992384	0.992425	0.986304	0.995379	0.990084	0.999315	0.99813	0.990741
YBL068W	1.00678	1.00947	0.994935	1.00601	1.002	1.0043	1.00254	1.00692	1.00297	0.998361	1.00039	1.01007	0.993988	1.00323	0.997111	0.99655	1.00449	0.996629	0.991793	0.991437	0.994945	0.999263	0.993541	0.998177	1.00082	0.998551	1.00619
YBL067C	0.987232	0.985291	0.996348	0.987668	0.97613	0.978888	0.97963	0.98802	0.985744	0.987341	0.993082	1.00025	0.987199	0.990288	0.991875	0.990167	0.99301	0.992123	0.986067	0.995704	0.993082	1.01539	0.99002	0.999042	0.996743	0.991409	0.991758
YBL066C	0.995118	0.992401	1.00471	1.00733	0.98489	0.997829	0.998907	0.999437	1.0008	1.00111	1.0032	0.999142	1.00398	0.998863	1.00372	0.999317	0.999401	1.00611	1.00079	1.00843	1.00329	1.00651	1.00464	1.00023	1.00164	1.00337	0.998655
YBL065W	0.981288	0.977601	0.981118	1.00331	1.0125	0.981062	0.980204	0.987586	0.983375	0.987866	0.990312	0.991541	0.994041	0.988891	0.992923	0.995735	0.99547	0.998929	0.993601	0.993352	0.993236	1.01717	0.992557	1.00579	0.992317	1.00003	0.989593
YBL064C	1.0131	1.0145	1.00585	1.00863	1.03193	1.01403	1.0176	1.01016	1.0139	1.00499	1.0053	1.01108	1.00857	1.00282	1.00302	1.00192	1.00624	0.997175	0.999566	1.00198	1.00059	0.992981	1.00229	1.00134	1.00089	1.00349	1.01383
YBL063W	0.983513	0.97743	0.997862	0.984799	0.987732	0.985102	0.984849	0.99035	0.990236	0.986841	0.995902	0.998386	0.994743	0.988583	0.995503	0.990452	0.988784	0.995334	0.990015	1.00016	0.993302	1.00888	0.993681	0.989086	0.996113	0.990687	0.99136
YBL062W	0.985845	0.981572	0.990038	0.987297	0.992563	0.980952	0.979555	0.987535	0.961981	0.990672	0.985067	0.995289	0.972148	0.994441	0.99147	0.993687	0.975465	0.991301	0.993591	0.998183	0.994313	0.978164	0.993951	0.992626	0.986545	0.993584	0.982075
YBL061C	0.990455	0.991147	0.998647	0.993904	0.982375	0.985726	0.989755	0.988593	0.987858	0.99622	0.994775	0.993037	0.988845	0.99413	0.992695	0.996006	0.995583	1.00019	0.994007	1.00239	0.997818	1.01313	0.997143	0.999043	0.999064	0.997666	0.990893
YBL060W	0.990404	0.987975	0.996477	0.98829	0.994749	0.98868	0.987505	0.991384	0.993502	0.990716	0.994329	0.99748	0.991876	0.993334	0.993825	0.99374	0.991565	0.9931	0.991748	0.998528	0.993132	1.00716	0.99281	0.993306	0.997519	0.991388	0.992445
YBL059C-A	1.00371	1.00696	0.991283	0.982185	0.991737	0.992047	0.986894	0.997126	1.00658	0.988505	0.998567	0.996694	0.998143	0.9974	0.996224	0.990988	1.00723	0.982229	0.98375	0.985205	0.98914	1.00366	0.985299	0.992961	1.00005	1.00026	0.999535
YBL059W	0.989428	0.9855	0.997828	0.978312	1.00906	0.991278	0.993046	0.989062	0.993544	0.99462	0.998837	0.984047	0.991556	0.999268	1.00462	1.00715	0.999979	1.00556	1.0069	1.0011	1.00717	1.00874	0.999	1.00113	1.00099	0.999483	0.986249
YBL058W	1.00613	1.00788	1.00582	1.00398	0.98798	0.999687	1.00273	1.00071	1.00167	1.00514	1.00401	0.997157	1.00409	1.00117	0.999589	1.00011	1.0075	1.0075	1.00017	0.999291	1.00303	1.00836	1.00333	1.00795	1.00416	1.00211	1.00503
YBL057C	1.00663	1.01389	1.01168	1.00964	1.00522	1.00875	1.00562	1.0045	1.00089	1.00839	1.0063	0.999557	0.998923	1.00791	1.00139	1.00679	1.00993	1.00872	1.00238	0.992565	1.00627	1.00104	1.00053	1.00998	1.01056	1.00111	0.997919
YBL056W	0.997934	1.00108	0.993957	1.00773	0.984809	0.994814	0.991402	0.998095	0.990544	0.996776	0.996224	1.00645	0.987046	0.999306	0.991656	0.996356	0.998186	0.995348	0.988493	0.989433	0.995308	0.997512	0.990481	1.00474	1.00203	0.994632	0.995545
YBL055C	0.994206	0.997535	0.995043	0.992683	0.998336	0.989977	0.989885	0.993304	0.991515	0.993489	0.994528	0.992371	0.990017	0.99539	0.994717	0.996932	0.997742	0.998429	0.997397	0.995046	0.998068	1.00661	0.99222	1.00226	0.996896	0.994859	0.988485
YBL054W	0.997867	0.995614	1.0131	1.00674	0.979865	0.998775	1.00092	1.0012	1.00793	1.0019	1.00799	0.998094	1.00766	0.998934	1.00535	1.00017	1.00421	1.01136	1.00284	1.01209	1.00353	1.00413	1.00697	1.00153	1.00673	1.0044	1.00465
YBL053W	0.973412	0.971345	1.02825	1.02486	0.96627	0.989759	0.995254	1.00077	0.97643	1.00179	0.982651	1.0025	0.996773	0.989059	0.991955	0.994749	0.958732	1.00219	1.02222	1.00461	0.989324	0.961163	1.00106	0.980728	0.990148	0.99214	0.995083
YBL052C	0.980114	0.976085	0.986547	0.973763	0.979138	0.972904	0.969879	0.980089	0.976773	0.9783	0.988635	0.998417	0.97648	0.986016	0.988472	0.983945	0.989026	0.988717	0.98031	0.995594	0.986995	1.01126	0.984975	0.989759	0.988955	0.987524	0.980971
YBL051C	0.999422	0.993984	1.0163	1.00623	0.987839	1.0015	1.00384	1.00296	1.00815	1.00154	1.00409	1.0102	1.01783	0.993784	1.00543	0.994296	1.00036	1.00644	0.996584	1.0087	0.998361	1.00626	1.00809	0.994442	1.00388	1.00225	1.01074
YBL050W	0.997684	1.00332	0.990174	0.986733	0.988971	0.986291	0.986548	0.991949	0.988122	0.987668	0.990032	0.999546	0.982526	0.991191	0.985546	0.989357	0.995965	0.991458	0.984508	0.982427	0.989719	1.00463	0.987838	0.998412	0.994483	0.988549	0.994487
YBL049W	0.992533	0.994207	0.999353	0.979535	0.977745	0.988251	0.992473	0.993847	0.990783	0.989284	0.991754	0.984383	0.993289	0.993512	1.00002	0.992968	0.994643	0.998458	0.995687	0.993332	0.996849	0.998845	0.995051	0.997846	0.989726	1.00339	0.996377
YBL048W	0.987249	0.985886	0.97396	0.991528	1.00848	0.987173	0.989449	0.987795	0.97808	0.981345	0.972687	1.00916	0.972516	0.988572	0.985074	0.994463	0.977949	0.983416	0.987964	0.987447	0.985192	0.989877	0.985368	0.989147	0.978261	0.988905	0.989081
YBL047C	1.0131	1.01061	1.01579	1.00787	0.99962	1.0124	1.01167	1.01102	1.01089	1.00885	1.00973	1.00947	1.01472	1.00458	1.0052	1.00176	1.00799	1.00704	1.00168	1.00306	1.00231	1.00307	1.00566	0.998456	1.00784	1.0028	1.01153
YBL046W	0.982349	0.983901	0.986181	0.98464	0.972668	0.972647	0.97147	0.981188	0.978778	0.98295	0.988725	0.9916	0.976782	0.985735	0.982076	0.986612	0.992388	0.994613	0.979114	0.981821	0.990086	1.01639	0.984264	1.00295	0.994587	0.986341	0.983932
YBL045C	1.02792	1.0271	1.01645	1.02563	1.02661	1.03019	1.03153	1.0267	1.02455	1.01622	1.01089	1.01649	1.0261	1.01353	1.00954	1.00623	1.01212	0.997968	1.00614	1.00184	0.999412	0.980587	1.00826	0.997554	1.00932	1.00819	1.02801
YBL044W	1.00159	0.997041	0.991733	1.00971	0.995638	1.00043	0.996483	0.993214	1.01726	1.01282	1.01533	0.997033	1.01624	1.00836	1.01434	1.01586	1.00791	1.01011	1.02294	1.01057	1.02306	1.00494	1.02236	1.0235	1.01794	1.00924	0.997813
YBL043W	0.99207	0.991152	0.998135	1.00261	0.977933	0.991941	0.988815	0.998926	0.993953	0.998367	1.0021	1.00656	0.996258	0.995105	0.993638	0.991449	0.991798	0.9953	0.989524	0.989723	0.990391	0.997131	0.995049	0.99663	0.997243	0.991484	0.991274
YBL042C	1.00543	1.00926	0.999374	1.0144	1.01616	1.01088	1.01424	1.0059	1.00556	1.00355	0.999255	1.00226	1.00251	1.00325	0.99829	1.00131	1.00015	0.998357	1.00106	0.995889	0.998471	0.989317	1.00421	1.00075	0.999902	1.00077	1.0004
YBL041W	1.00045	1.00519	0.99547	1.00913	1.00641	0.999285	1.00349	0.997476	0.996195	1.00059	0.999243	1.00998	0.996055	0.995603	0.994308	0.994719	0.999182	0.994749	0.993109	0.997072	0.994444	0.989511	0.998272	1.00357	1.0001	1.00601	1.00081
YBL040C	0.999209	1.00052	0.990963	1.0007	1.04049	1.00935	1.00617	1.00179	1.00909	0.998005	0.994707	1.02111	0.996712	0.997885	0.996899	0.999626	0.998688	0.99038	0.995067	1.00071	0.996305	0.9998	0.995658	0.993557	0.994707	0.997767	1.00575
YBL039W-B	0.982253	0.982579	0.983818	0.987273	0.999573	0.978936	0.987561	0.982906	0.992219	0.985756	0.985848	0.987117	0.975735	0.987373	0.992602	0.992329	0.979342	0.985319	0.993009	1.00297	0.99447	1.00719	0.99025	0.990741	0.994076	0.98602	0.977932
YBL039C	1.0299	1.03421	1.00937	1.01688	1.01918	1.03159	1.02766	1.02135	1.01893	1.01637	1.01345	1.02539	1.0195	1.01456	1.00801	1.00696	1.01518	0.998668	0.998222	0.994059	1.00202	0.988057	1.00071	1.00319	1.00842	1.0148	1.02554
YBL039C-A	0.989375	0.987779	0.984406	1.0367	0.982219	0.998632	0.999942	0.995091	1.02119	1.00056	1.00293	0.945639	0.985506	1.01587	1.00886	1.01583	1.00716	1.0255	1.01292	1.02521	1.01593	1.01916	1.01873	1.00743	0.995211	0.996649	0.981294
YBL038W	1.00737	1.01106	1.00008	0.997579	1.01729	1.00063	1.0046	0.999471	0.999432	1.00323	1.00239	1.00792	1.00411	1.00382	1.00331	1.00224	1.01103	0.996534	0.997127	1.00404	1.00432	1.0103	1.00067	1.01038	1.0031	1.01245	1.00892
YBL037W	0.987812	0.985004	0.993774	0.99306	0.9837	0.992013	0.99011	0.992547	0.994286	0.991514	0.992769	0.992837	0.990645	0.993791	0.99362	0.994852	0.990765	0.996588	0.993982	0.996444	0.992754	1.00495	0.99115	0.994322	0.993272	0.993207	0.991751
YBL036C	1.00609	1.00662	0.997874	0.997075	0.999743	0.999116	0.996772	1.00085	1.00191	0.992531	0.995988	1.01216	0.995608	0.998062	0.992936	0.993029	1.00411	0.991296	0.985494	0.986655	0.989676	1.00583	0.985147	0.995393	0.997244	0.996176	1.00746
YBL035C	0.997162	0.994544	1.00344	1.00221	0.99682	0.99881	0.998544	0.997631	0.995614	0.99889	1.00035	1.00412	1.00096	0.99756	0.999922	0.996383	0.998701	0.998092	0.999325	1.00267	0.999969	1.00315	0.998866	0.999795	1.00051	1.00454	0.999118
YBL034C	0.983404	0.979499	0.993826	0.982877	0.98996	0.982641	0.982107	0.988561	0.985216	0.985174	0.989773	0.995312	0.989855	0.986439	0.990637	0.987303	0.984317	0.989099	0.985118	0.997528	0.987453	1.00336	0.987039	0.986661	0.992285	0.989343	0.989116
YBL033C	1.00272	1.00449	0.996943	1.01618	1.00037	1.00498	1.00892	1.00276	1.00689	1.01308	1.01252	0.989689	1.00499	1.00931	1.00666	1.01262	1.00692	1.01332	1.01598	1.00704	1.01497	0.994631	1.01636	1.01569	1.00779	1.00844	0.998567
YBL032W	1.01601	1.01727	1.01554	1.02757	1.02376	1.02037	1.02252	1.01822	1.02113	1.01654	1.01255	1.02051	1.01918	1.01057	1.0079	1.00846	1.00449	1.00105	1.0111	1.00061	1.00327	0.977766	1.00945	1.00833	1.00768	1.00662	1.01538
YBL031W	0.99161	0.981963	1.01054	0.995239	0.985222	0.992708	0.998101	0.994657	1.00229	0.996271	1.00314	0.996463	1.00653	0.995612	1.005	0.99723	0.999418	1.0025	1.00629	1.00452	1.00044	1.00828	1.00285	0.993116	1.00441	0.998306	1.00417
YBL030C	1.06002	1.06612	1.02322	1.03217	1.04045	1.05666	1.06464	1.04571	1.04132	1.02956	1.01704	1.02937	1.04866	1.02281	1.01411	1.01162	1.02592	0.994211	1.00818	0.989519	0.999807	0.964091	1.00993	1.00625	1.01401	1.02557	1.05466
YBL029C-A	0.995187	0.989147	0.995849	0.98314	0.99622	0.988909	0.995265	0.988672	1.00004	0.994942	1.00274	0.977335	0.996918	0.99936	1.01069	1.00343	1.00448	1.01186	1.00902	1.03008	1.01624	1.00591	1.02445	1.0016	1.00523	1.00788	0.996232
YBL029W	0.972901	0.969191	0.988776	0.98278	0.959861	0.969142	0.974533	0.98121	0.98147	0.984023	0.989186	0.995612	0.989009	0.985225	0.991516	0.987525	0.984203	0.99558	0.991245	1.00012	0.990187	1.0272	0.994986	0.996437	0.992545	0.991346	0.98713
YBL028C	1.01763	1.01646	1.01334	0.990876	1.01354	1.01046	1.00832	1.01393	1.01315	0.999617	1.00951	1.01872	1.00255	1.0007	1.00497	0.999733	1.01028	0.990288	0.992476	1.01117	0.996308	0.990192	0.99512	0.995668	1.00411	0.99794	1.01141
YBL027W	1.08701	1.09531	1.03715	1.02632	1.05923	1.07941	1.07957	1.06083	1.07897	1.03546	1.03399	1.04028	1.06196	1.03783	1.03307	1.02456	1.05992	0.9988	1.01562	0.991114	1.01033	0.979358	1.01684	1.01018	1.02448	1.02681	1.08248
YBL026W	0.99603	0.990895	0.996532	0.981116	1.01336	0.987658	0.989631	0.99301	0.986657	0.983214	0.991283	0.991933	0.986095	0.991331	0.990768	0.989702	0.993889	0.982363	0.984773	0.990184	0.989211	1.00457	0.984349	0.985411	0.991257	0.985741	1.00634
YBL025W	0.983321	0.989874	0.985981	0.976384	1.00057	0.978294	0.979981	0.981883	0.987291	0.987748	0.992329	0.9846	0.975802	0.992955	0.989876	0.994911	0.990622	1.00122	0.98761	0.987458	0.99623	1.02102	0.988713	1.00372	0.994001	0.987719	0.977398
YBL024W	1.02166	1.02351	1.00554	1.00524	1.00341	1.01407	1.0107	1.01204	1.0136	1.00489	1.00746	1.00622	1.01346	1.00647	1.00444	1.00044	1.01221	0.999726	0.990512	0.998333	0.997243	0.998195	0.996876	1.00136	1.00773	1.00708	1.01605
YBL023C	1.00461	1.00767	0.994906	1.00052	0.994251	1.00069	0.994843	0.999033	0.996841	0.999396	0.996717	1.0124	0.99301	1.00006	0.994721	0.996583	1.00469	0.996438	0.991511	0.990475	0.994451	0.999668	0.992707	1.00316	0.998439	0.997478	1.00168
YBL022C	1.00689	1.00763	1.00499	0.999836	1.00405	1.00497	1.00106	1.00293	1.00331	1.00216	1.00299	1.00424	1.00113	1.0031	0.998941	0.999548	1.0046	0.998519	0.996105	0.990451	0.996588	0.999714	0.994578	1.00057	1.00175	1.00096	1.00411
YBL021C	0.991672	0.993389	1.00478	0.985581	0.980556	0.990636	0.987973	0.994698	0.998997	0.998262	0.999095	0.978763	0.99349	0.99739	0.999191	1.00516	1.00677	1.0138	1.01486	0.9925	1.00978	1.00385	1.00818	1.00404	1.00453	0.988612	0.986195
YBL020W	0.992285	0.989664	0.989895	0.998705	1.01034	0.995894	0.998619	0.995246	0.994492	0.992553	0.989018	0.995775	0.994821	0.994172	0.994842	0.996145	0.987451	0.9914	0.99796	0.996976	0.992922	0.993294	0.992255	0.993009	0.99127	0.99262	0.993344
YBL019W	0.982161	0.97849	0.987126	0.98457	0.987974	0.977864	0.980167	0.982959	0.982273	0.98499	0.991966	0.99412	0.985392	0.989622	0.991446	0.990913	0.992602	0.995561	0.991397	0.998006	0.993871	1.01195	0.992449	0.995937	0.993437	0.993686	0.990452
YBL018C	0.996038	0.996605	0.995693	1.0061	1.01818	0.995269	0.99264	0.998998	0.988444	0.994562	0.997257	1.0135	0.987582	0.997655	0.991441	0.994591	0.996663	0.996285	0.99227	1.00576	0.992779	0.994774	0.990604	0.991862	0.993645	0.995421	1.00051
YBL017C	0.994781	0.996963	0.995524	0.996806	0.98838	0.991542	0.993418	0.994359	0.989194	0.993166	0.995102	1.0038	0.988825	0.993693	0.992058	0.991763	0.993495	0.993901	0.985729	0.991234	0.992584	1.00007	0.991317	0.999103	0.995785	0.995795	0.994259
YBL016W	0.999643	1.00121	1.00092	1.01107	1.01451	1.0057	1.0059	1.00104	1.00488	1.01208	1.0104	0.986822	1.01001	1.0058	1.00864	1.00966	1.00444	1.01117	1.01488	1.01543	1.01214	0.991135	1.01417	1.01229	1.00688	1.00891	0.99827
YBL015W	1.02464	1.03202	1.01048	1.0226	1.02846	1.0289	1.02668	1.02005	1.01975	1.01925	1.01542	1.01751	1.02213	1.01349	1.01194	1.00919	1.01882	1.00569	1.00784	1.00512	1.00845	0.985793	1.01176	1.01123	1.01316	1.01635	1.01902
YBL014C	0.986465	0.981878	0.991198	0.991117	0.995615	0.984778	0.986337	0.987895	0.987974	0.991558	0.9951	0.995783	0.987659	0.992321	0.991821	0.995397	0.990306	1.00064	0.997708	1.00441	0.997254	1.00499	0.996638	0.994019	0.994611	0.990666	0.991191
YBL013W	0.994488	0.996283	0.994307	1.01544	0.988229	1.00189	0.999448	0.999815	1.00744	1.01393	1.00512	0.978018	1.00874	1.0079	1.00775	1.0141	1.00278	1.01734	1.02505	1.0154	1.01566	0.988243	1.02013	1.00957	1.00685	0.999483	0.988547
YBL012C	0.987926	0.986422	0.982976	1.00199	0.977393	0.987236	0.9804	0.992014	0.993081	1.00046	0.997888	0.985586	0.990936	1.00286	1.00378	1.00894	0.987334	1.00253	1.01953	1.00282	1.01244	0.98265	1.0121	1.00847	0.996049	0.989416	0.977069
YBL011W	1.00899	1.00967	1.00327	1.0023	1.00427	1.00833	1.00914	1.0064	1.0094	1.00688	1.00419	1.00052	1.00559	1.00596	1.00354	1.00419	1.00244	0.999523	1.00516	0.998546	1.00083	0.991892	1.0013	1.00246	1.00316	1.00133	1.00067
YBL010C	0.980502	0.976595	0.988014	0.978431	0.976052	0.976494	0.969298	0.982721	0.979991	0.984309	0.99005	0.986393	0.980428	0.989529	0.988802	0.990393	0.997231	0.996535	0.989665	0.995247	0.994822	1.01784	0.989625	0.996437	0.9922	0.992889	0.989802
YBL009W	0.990114	0.985081	1.00541	0.998878	0.983264	0.990378	0.9933	0.995489	0.993795	0.994884	0.998062	0.99687	1.00032	0.993682	0.997361	0.996567	0.992962	1.00125	0.999109	1.00556	0.998952	1.00332	1.00005	0.994815	0.998518	0.999794	1.00296
YBL008W-A	0.976622	0.968797	0.989117	0.963762	1.00272	0.974966	0.983656	0.984915	0.987975	0.981664	0.991008	0.971585	0.990085	0.990761	1.00328	1.00363	0.993757	1.00328	1.00697	1.00621	1.00655	1.00064	1.0014	0.988186	0.993831	0.993242	0.983821
YBL008W	0.993521	0.993672	0.996451	0.995719	0.992546	0.993285	0.993833	0.993143	0.993483	0.995573	0.996381	1.00123	0.989964	0.996755	0.994724	0.99933	0.997066	1.00146	0.997953	1.00094	1.0003	1.0019	0.997178	0.99944	0.999282	0.995865	0.996737
YBL007C	1.01808	1.02033	1.01932	1.01598	1.00909	1.01938	1.02121	1.01425	1.01388	1.01659	1.01377	1.00713	1.02062	1.0102	1.00996	1.00729	1.01274	1.01024	1.00761	1.00253	1.0091	1.00111	1.01044	1.00745	1.01074	1.0127	1.01229
YBL006C	0.992783	0.993124	1.00164	1.01774	1.01719	0.990286	0.992347	0.992845	0.998813	1.01266	1.00758	0.976373	0.994326	1.00903	1.00753	1.01726	1.00676	1.01932	1.0314	1.02316	1.02389	1.00319	1.02336	1.01814	1.01648	1.00316	0.988268
YBL006W-A	1.01449	1.02513	0.996252	1.02552	0.968776	1.01302	1.00647	1.00757	1.02887	1.01838	1.01777	0.987453	1.0202	1.0208	1.01345	1.02228	1.02311	1.02698	1.02003	1.0125	1.0208	0.991198	1.02301	1.02749	1.02675	1.01176	1.0056
YBL005W	0.987961	0.983906	0.993958	0.990819	0.983371	0.984944	0.984254	0.991311	0.985943	0.986925	0.992706	0.990112	0.989968	0.991192	0.993314	0.989638	0.991482	0.995695	0.988006	0.997998	0.991463	1.00884	0.9912	0.991224	0.993383	0.992712	0.99048
YBL005W-A	0.998899	0.995851	1.01281	1.00547	0.980047	1.00619	1.00753	1.00387	1.00581	1.00914	1.01169	1.00624	1.01428	1.00224	1.01035	1.0026	1.00268	1.01365	1.00754	1.01421	1.00711	1.00196	1.0113	0.997598	1.0069	1.00998	1.0003
YBL005W-B	0.991976	0.988572	1.00553	0.994742	0.988983	0.99664	0.997753	0.997757	0.994991	0.999152	1.00445	1.0016	1.00026	0.996479	1.00366	0.997688	0.99503	1.00346	0.998975	1.00851	1.00088	0.999113	1.00351	0.992538	0.999788	1.00106	0.997184
YBL004W	0.989679	0.989145	0.989444	0.989076	0.994479	0.989152	0.986985	0.992268	0.98822	0.988682	0.99009	0.999404	0.985638	0.993113	0.991878	0.9926	0.990491	0.991032	0.989237	0.995194	0.990511	1.00457	0.987756	0.990198	0.990551	0.993815	0.995074
YBL003C	1.06097	1.06898	1.02242	1.03057	1.02757	1.06032	1.05448	1.04691	1.05651	1.02488	1.01962	1.04252	1.04876	1.02086	1.01804	1.00831	1.0373	0.998454	1.00711	0.985901	1.00092	0.984711	1.01005	1.00324	1.01705	1.01826	1.05711
YBL002W	1.05704	1.05904	1.04704	1.02838	1.03541	1.06139	1.05848	1.05439	1.05637	1.02759	1.02625	1.04905	1.05851	1.02596	1.02365	1.01062	1.02751	0.995996	1.01194	0.985325	0.996721	0.969453	1.00196	0.997265	1.01613	1.02316	1.04901
YBL001C	1.01597	1.01983	1.00394	1.01974	1.01831	1.02013	1.01768	1.01359	1.01372	1.00654	1.01006	1.03287	1.00134	1.00851	1.00468	1.00485	1.01082	0.999853	0.996908	0.99567	1.00409	0.99231	0.996449	1.00609	1.00336	1.00728	1.00841
YBR001C	0.991706	0.995792	0.987702	0.995954	0.9778	0.987025	0.982543	0.990011	0.989731	0.991654	0.993404	0.993129	0.985814	0.994243	0.991384	0.992137	0.99904	0.997505	0.989548	0.993923	0.995729	1.01624	0.992934	1.00141	0.99576	0.996544	0.986786
YBR002C	0.994284	0.992591	0.986312	1.00331	1.00593	0.989189	0.989079	0.990661	0.99031	0.999521	0.997113	0.995632	0.988964	1.00496	0.994783	1.00456	0.999016	0.997576	1.00357	0.994204	1.00178	1.00962	0.994924	1.00709	0.998837	0.992684	0.988851
YBR003W	1.0009	1.00175	0.998847	1.00796	0.997162	1.00412	0.999127	1.00158	1.00236	1.00353	1.00236	1.011	1.00164	1.00296	1.00191	1.00351	1.00388	1.00239	1.00351	1.00562	1.00383	0.997675	1.00372	1.00204	1.00463	1.0004	1.00172
YBR004C	0.994401	0.99119	0.992181	0.992913	1.0037	0.993074	0.996724	0.994053	0.990981	0.988574	0.986638	1.00274	0.98956	0.992481	0.993996	0.993794	0.986994	0.990019	0.991802	0.999045	0.992469	1.00123	0.99188	0.989473	0.987494	0.990742	0.99152
YBR005W	0.99384	0.994909	0.994699	1.00198	0.98598	0.989878	0.990255	0.987327	0.994231	1.00459	1.00224	0.977854	0.992255	1.00197	0.9997	1.00574	1.0047	1.01513	1.01339	1.00557	1.01097	1.0163	1.01117	1.01218	1.00584	1.00148	0.983002
YBR006W	1.01658	1.02048	1.00582	1.01165	1.00065	1.01577	1.01454	1.01026	1.00603	1.0064	1.00509	1.00783	1.00589	1.00825	1.00201	1.00283	1.00923	1.00067	0.999156	0.989921	0.999702	0.99261	0.999277	1.00534	1.00612	1.00736	1.00437
YBR007C	0.982967	0.979669	1.00298	0.991838	0.963824	0.98075	0.983423	0.988215	0.986998	0.992816	0.996363	0.993065	0.991467	0.99019	0.996281	0.993304	0.991703	1.00369	0.994149	1.00516	0.996253	1.0094	0.998667	0.996638	0.997556	0.997575	0.991496
YBR008C	1.01023	1.01311	0.996038	1.01544	1.00238	1.00849	1.01008	1.00672	0.999483	1.00763	0.998798	1.00026	0.998617	1.00746	0.99982	1.00414	0.998516	0.999214	1.00443	0.99392	1.00348	0.991916	1.00443	1.00409	0.99881	1.00186	0.999035
YBR009C	1.08146	1.08895	1.0293	1.03776	1.06151	1.07774	1.08604	1.0586	1.06914	1.03416	1.02972	1.06021	1.05878	1.0321	1.02362	1.01631	1.05048	0.992093	1.00935	0.986356	1.00437	0.972091	1.01379	1.0158	1.01839	1.03438	1.08818
YBR010W	1.0753	1.07521	1.0391	1.03006	1.07407	1.07286	1.07598	1.05482	1.0728	1.03448	1.02998	1.03908	1.06827	1.03021	1.02979	1.01922	1.04896	1.00045	1.01737	0.995197	1.00497	0.979854	1.01202	1.009	1.01786	1.02888	1.07683
YBR011C	1.05002	1.05336	1.03164	1.02914	1.04218	1.05705	1.05383	1.04187	1.0508	1.02448	1.02239	1.03875	1.0527	1.01658	1.01654	1.00458	1.02466	0.997854	0.999187	0.989316	0.998067	0.97096	1.00744	0.99464	1.00972	1.0194	1.04876
YBR012C	0.969987	0.970011	0.977846	0.967104	0.957835	0.954894	0.959664	0.969924	0.967031	0.969505	0.975908	0.980296	0.96052	0.976968	0.981921	0.97843	0.982355	0.992954	0.972858	0.990989	0.987281	1.03015	0.987385	0.990215	0.985659	0.979365	0.975845
YBR012W-A	0.995836	0.993283	1.01186	1.00194	0.974867	1.00145	1.00621	1.00126	1.0028	1.00545	1.00798	1.00554	1.01155	0.99766	1.00703	0.999556	0.997368	1.01229	1.00434	1.00986	1.00284	1.00146	1.00939	0.996614	1.00355	1.00636	0.998895
YBR012W-B	0.990496	0.987118	1.00443	0.993664	0.986467	0.994565	0.997107	0.996835	0.99382	0.997715	1.00299	1.00029	0.999604	0.995018	1.00246	0.996588	0.993399	1.00323	0.998152	1.00729	0.999591	0.999157	1.00314	0.991887	0.998299	1.00011	0.996505
YBR013C	0.966765	0.969435	0.979369	0.993236	0.977232	0.966026	0.966893	0.977425	0.973551	0.975339	0.981568	0.982357	0.973866	0.98289	0.987957	0.982295	0.98505	0.992363	0.978905	0.996638	0.987645	1.03815	0.986342	0.991289	0.986126	0.988562	0.975573
YBR014C	0.999936	1.00017	1.00156	0.997946	1.00622	0.995591	0.996932	0.998565	0.995639	0.993872	0.999829	1.0039	0.991637	0.997568	0.995697	0.997545	1.00068	0.996503	0.994638	0.989278	0.997956	1.01344	0.994199	1.00027	1.00148	0.994287	0.995049
YBR015C	0.99763	0.999346	0.997532	1.00085	0.992501	0.997088	0.999235	0.999366	0.994371	0.997899	0.99724	0.997483	0.996861	0.996259	0.995809	0.994848	0.996226	0.992376	0.994731	0.992908	0.994226	0.992786	0.996385	0.996465	0.995005	0.998844	0.998005
YBR016W	1.00335	1.00634	1.0181	0.999627	0.984172	1.00258	1.01624	0.99823	1.00641	1.01822	1.01678	0.975607	1.03481	0.996993	1.02265	1.00085	1.01453	1.03045	1.01766	1.02955	1.02316	1.0112	1.0433	1.01595	1.01332	1.03733	0.990381
YBR017C	0.991951	0.993349	0.990617	0.998911	1.00284	0.992611	0.98841	0.992942	0.991174	0.993928	0.992752	0.997545	0.987377	0.995447	0.991766	0.995075	0.993809	0.996912	0.990231	0.993908	0.995081	1.00676	0.990584	0.9988	0.994962	0.991084	0.989792
YBR018C	1.01269	1.01234	1.00283	1.01157	0.994917	1.00723	1.00688	1.00674	1.01012	1.0041	1.00506	1.00613	1.00947	1.00198	1.0029	0.999466	1.01072	1.00498	0.995233	1.00601	1.00032	1.00535	1.00323	1.00202	1.00431	1.01001	1.0141
YBR019C	1.00753	1.01014	0.995598	1.00709	0.994703	1.00271	1.00441	1.00318	1.00005	0.99864	0.999084	1.00503	0.995568	1.00038	0.996914	0.99561	1.00388	0.995713	0.990188	0.990061	0.995473	1.00187	0.997075	1.00307	1.00025	0.999693	1.00056
YBR020W	1.0133	1.01813	0.999637	1.00473	0.9877	1.01045	1.00739	1.00915	1.00955	1.00427	1.00059	1.00113	1.00516	1.00603	1.00087	1.00084	1.00262	0.997864	0.999318	0.98886	0.996884	0.995165	0.996891	1.00249	1.00318	1.00075	1.0018
YBR021W	1.0135	1.01859	1.00288	1.01327	1.01898	1.012	1.01499	1.00918	1.00723	1.00508	0.999587	1.01032	1.00517	1.00496	1.0018	1.0025	0.999966	0.999272	1.0022	1.001	1.00046	0.992229	1.00355	1.00119	1.00193	0.999146	1.00489
YBR022W	0.982372	0.979666	0.992588	0.991527	0.981217	0.978981	0.983691	0.984959	0.979253	0.990582	0.987891	0.99884	0.984121	0.990599	0.990723	0.991219	0.981985	0.991226	0.995646	0.995658	0.993407	0.997364	0.996819	0.988884	0.989888	0.988884	0.985382
YBR023C	1.00088	1.00361	0.999354	1.01021	1.00421	1.00139	0.999752	1.00175	0.995229	0.999628	0.999411	1.00363	0.996405	1.00083	0.998284	0.998205	1.00036	0.998934	0.994509	0.996218	0.997998	0.997456	0.997173	1.00155	1.00026	1.00277	0.998102
YBR024W	0.995645	0.997315	0.991334	0.994604	0.982494	0.990267	0.98987	0.989875	0.992983	0.99343	0.992585	0.996325	0.990647	0.991367	0.992348	0.991796	0.998787	0.993872	0.989153	0.992092	0.994815	1.00468	0.994554	1.00255	0.994034	0.995401	0.996532
YBR025C	1.04789	1.05321	1.01822	1.0208	1.03551	1.04819	1.04279	1.03582	1.041	1.01844	1.01472	1.04125	1.03727	1.01628	1.01058	1.00391	1.02375	0.99281	0.995979	0.98566	0.993893	0.979343	0.997993	0.999972	1.0105	1.01499	1.04375
YBR026C	1.00162	1.00084	1.00468	1.00149	1.00181	1.00117	1.00445	1.00263	0.99441	0.998768	1	1.00395	0.998102	0.999705	0.998451	0.997605	0.997477	0.995765	0.99497	0.998281	0.996801	0.997892	0.996332	0.996342	1.0018	0.999018	0.998855
YBR027C	0.971702	0.971338	0.97016	0.988044	1.00034	0.977409	0.974342	0.980367	0.978351	0.979507	0.985293	0.995287	0.976061	0.989092	0.995499	0.991245	0.987959	0.994136	0.990862	1.00163	0.997707	1.00382	0.993896	0.992622	0.987265	0.989639	0.977523
YBR028C	0.990569	0.990977	0.993435	0.994661	0.983487	0.988924	0.988579	0.990603	0.993491	0.990546	0.995729	1.00424	0.992158	0.993166	0.993751	0.992473	0.996317	0.99681	0.988239	0.994357	0.993243	1.01251	0.991422	0.999101	0.996539	0.996403	0.99621
YBR029C	1.00169	1.00057	1.00004	1.00542	1.01098	1.00335	1.00782	1.00336	1.00342	0.998896	0.996745	0.997084	0.999804	1.00049	0.999753	0.998766	0.995409	0.996625	0.997932	0.998277	0.997045	0.991191	0.997387	0.994479	0.995586	1.00105	1.00356
YBR030W	0.993695	0.992646	0.995543	0.99799	0.991735	0.990446	0.987687	0.994146	0.987014	0.996301	0.997971	1.00267	0.988331	0.998131	0.992583	0.99709	0.995355	0.997936	0.995063	0.997812	0.996399	0.996726	0.995295	0.998445	0.99729	0.995027	0.995079
YBR031W	1.0993	1.1062	1.05901	1.05906	1.07924	1.10277	1.10605	1.08009	1.08932	1.05522	1.04634	1.04906	1.0891	1.04899	1.04235	1.03319	1.05956	1.00935	1.03033	0.997446	1.02067	0.964163	1.02977	1.01537	1.03642	1.03824	1.09084
YBR032W	0.986146	0.983278	0.993671	0.998371	0.99428	0.986281	0.987936	0.992221	0.984687	0.997076	0.996781	0.993973	0.988683	0.99341	1.00068	1.00138	0.994392	1.00847	1.00932	1.01919	1.01045	0.992385	1.01797	1.00279	0.998051	0.994036	0.983732
YBR033W	0.986234	0.984423	0.995253	0.986229	0.988494	0.982646	0.986329	0.987211	0.986442	0.991629	0.992676	0.990961	0.986319	0.993624	0.995595	0.996621	0.989503	0.998202	0.996501	0.997633	0.998313	1.00849	0.997023	0.997786	0.995394	0.989874	0.987604
YBR034C	1.01811	1.01957	1.00763	1.00824	1.01621	1.01814	1.02001	1.01352	1.01392	1.00634	1.006	1.02077	1.01264	1.00408	1.00238	1.00004	1.0066	0.994741	0.99253	0.991694	0.996292	0.985571	1.00073	0.997017	1.00386	1.00412	1.02198
YBR035C	1.02342	1.02349	1.00984	1.01401	1.01842	1.0216	1.01917	1.01454	1.02192	1.00998	1.0124	1.01126	1.01741	1.00827	1.00747	1.00277	1.02153	1.00535	0.999707	1.00674	1.0017	0.994088	1.00441	1.0047	1.00699	1.01303	1.02024
YBR036C	1.00304	1.00631	1.00222	1.01087	1.01182	1.01492	1.01234	1.00796	1.00871	1.00881	1.00098	1.00121	1.00587	1.00657	1.00253	1.00888	0.997491	1.00227	1.01194	0.99457	1.00529	0.990926	1.00567	1.00327	1.00247	0.998093	1.00152
YBR037C	0.995399	0.996993	0.995906	1.01094	0.992549	0.993879	0.993874	0.99438	0.991993	1.00269	0.998446	0.988564	0.996173	1.00077	0.997805	1.00037	1.00209	0.999105	1.00659	1.00016	1.0041	1.00027	1.00357	1.01052	0.998808	1.00537	0.992477
YBR038W	1.00723	1.00768	0.999705	1.00918	0.999119	1.00642	1.00613	1.00541	1.00407	1.00376	1.00162	1.00576	1.00359	1.00396	1.00224	1.0016	1.00333	0.998557	1.00063	1.00254	0.999806	0.995925	1.00109	1.00202	1.00171	1.00593	1.00112
YBR039W	1.02333	1.02527	1.01668	1.0113	1.01573	1.0295	1.02092	1.02265	1.02528	1.00798	1.00689	1.03662	1.02046	1.00628	1.00406	0.99899	1.00993	0.989942	0.994188	0.979386	0.991205	0.981706	0.992985	0.994173	1.00413	1.00132	1.01755
YBR040W	0.988796	0.984223	0.997126	0.996262	1.00036	0.989633	0.99775	0.992972	0.990353	0.989095	0.987773	0.999781	0.989649	0.992947	0.991611	0.996913	0.986276	0.99116	0.997213	0.996908	0.992818	1.00289	0.991241	0.988601	0.989677	0.989706	0.995699
YBR041W	1.00617	1.00763	0.99378	1.00256	0.996698	1.00423	1.00368	1.00309	1.00081	0.998031	0.998468	1.00063	0.999056	1.00109	0.998729	0.996156	1.00127	0.99706	0.988719	0.997002	0.994956	1.00228	0.994943	0.998221	0.996234	1.00644	1.00203
YBR042C	0.990538	0.99173	0.99185	0.996439	1.00065	0.994658	0.993709	0.993446	0.996738	0.992401	0.993797	0.997362	0.989593	0.996669	0.994947	0.997878	0.995842	0.99654	0.997897	1.00034	0.997812	1.00677	0.994265	0.997002	0.992833	1.0004	0.998074
YBR043C	0.999801	1.00185	0.997327	0.997139	0.999262	1.00158	1.00076	0.997107	1.00086	1.00041	0.996495	1.00503	0.992963	1.00028	0.998057	1.00302	0.99841	1.00203	1.0033	0.998344	1.00251	1.0033	1.00133	1.00236	0.999606	0.992205	0.996323
YBR044C	0.986227	0.984558	0.99414	0.986929	0.984546	0.983683	0.984545	0.989715	0.989224	0.987954	0.992144	0.99349	0.989888	0.991962	0.995042	0.992392	0.9906	0.995983	0.993767	0.992564	0.993296	1.00339	0.991976	0.993312	0.991644	0.989034	0.988477
YBR045C	0.980469	0.977488	0.99062	0.980738	0.967201	0.971117	0.970362	0.981022	0.975352	0.980179	0.986307	0.997346	0.973078	0.984008	0.984979	0.983662	0.988788	0.991416	0.979189	0.989994	0.985569	1.0116	0.9808	0.995855	0.989122	0.98906	0.983736
YBR046C	0.999185	1.00003	0.995308	0.999348	1.00087	0.996774	0.997509	0.996765	0.993991	0.994044	0.996333	0.99614	0.997311	0.996017	0.993981	0.992347	0.9959	0.991018	0.992651	0.986868	0.990706	0.999233	0.991886	0.994514	0.997505	0.998513	0.993812
YBR047W	0.991833	0.987257	0.989407	0.97181	1.00303	0.987009	0.982758	0.987403	0.986023	0.986302	0.993092	1.01376	0.981945	0.991265	0.993978	0.991294	0.989306	0.988663	0.989128	0.999838	0.993879	0.998063	0.98865	0.991074	0.99235	0.98861	0.991766
YBR048W	1.08363	1.08785	1.05162	1.03624	1.09383	1.08853	1.10244	1.06589	1.08229	1.04098	1.03986	1.04544	1.07896	1.03613	1.04037	1.02376	1.05105	1.00194	1.02077	1.00526	1.0139	0.968918	1.02355	1.0081	1.02363	1.03917	1.0872
YBR049C	0.999337	1.00029	0.999668	0.997565	0.985776	0.9933	0.993444	0.999211	0.99781	0.993634	1.00009	1.00642	0.995466	0.992801	0.994758	0.992274	0.999513	0.998385	0.9838	0.997288	0.993282	1.00256	0.995268	0.994891	1.00088	0.994087	1.00067
YBR050C	0.986723	0.981993	0.988694	0.986107	0.984765	0.978602	0.983416	0.98839	0.987149	0.987152	0.993156	0.988099	0.990455	0.990872	0.993902	0.990605	0.991777	0.991741	0.989508	1.00041	0.994265	1.00695	0.994953	0.993158	0.995075	0.992458	0.988818
YBR051W	0.985597	0.983859	0.993238	0.989281	1.00104	0.992748	0.994097	0.988893	0.985113	0.991152	0.991213	0.992351	0.987073	0.993416	1.00348	0.997586	0.991744	1.00268	1.00251	1.0114	1.00357	0.98505	1.00279	0.990377	0.992846	1.0037	0.99548
YBR052C	1.00936	1.0156	1.00347	1.01249	1.00898	1.01192	1.01321	1.00421	1.00223	1.00836	1.00524	1.00288	0.999203	1.00771	1.00036	1.0064	1.00857	1.00249	1.00412	0.994152	1.00408	0.990135	1.00322	1.00896	1.00587	1.00481	0.996265
YBR053C	0.996018	0.998069	0.992631	1.00105	0.994539	0.994664	0.989876	0.995277	0.992624	0.996412	0.996746	1.00883	0.991944	0.996895	0.995397	0.995875	0.99607	0.995045	0.990392	0.999101	0.998354	1.00083	0.993613	1.00238	0.999203	0.997167	0.995141
YBR054W	1.04741	1.0549	1.02139	1.02784	1.05201	1.05592	1.05176	1.03744	1.04469	1.02246	1.01454	1.03299	1.041	1.01885	1.01505	1.00873	1.02543	0.997511	1.0058	0.992449	1.00048	0.976712	1.00676	0.998867	1.01236	1.01881	1.04193
YBR055C	0.98917	0.986749	0.986805	0.981803	0.981176	0.982652	0.978053	0.986281	0.988514	0.987143	0.990594	0.989496	0.982052	0.992634	0.990005	0.993715	0.995898	0.997042	0.990137	0.995017	0.993974	1.0134	0.990527	0.99473	0.99186	0.987723	0.988173
YBR056W	1.00963	1.01339	0.99995	1.00951	1.00855	1.00822	1.00592	1.00275	1.00601	1.00182	1.00281	1.01214	0.998483	1.00297	0.999146	1.00191	1.00877	1.00212	0.99238	0.997781	1.00096	1.00094	0.999871	1.00359	1.00476	1.0053	1.00444
YBR056W-A	0.994748	1.00524	0.986797	1.00389	0.941405	0.989876	0.97759	0.993756	1.01597	0.997237	1.00731	0.958393	1.01783	1.00036	1.02314	0.995254	1.0002	1.01569	1.01589	1.01531	1.0144	1.00185	1.00294	1.00543	1.00239	0.989457	0.961487
YBR056C-B	1.02541	1.02737	1.01838	1.04368	0.996092	1.02915	1.03256	1.01192	1.03985	1.03092	1.03166	0.971105	1.03881	1.02085	1.03541	1.01924	1.03865	1.04441	1.03602	1.03636	1.03783	1.01321	1.03982	1.02226	1.02771	1.04556	1.01839
YBR057C	0.988295	0.987063	1.0012	0.991741	0.986199	0.984377	0.987144	0.989165	0.991646	0.995063	0.998134	0.997461	0.99602	0.993096	0.995043	0.994395	0.998545	1.00268	0.991421	1.00553	0.996842	1.02592	0.999376	0.995542	1.00426	0.997297	0.992961
YBR058C	0.992462	0.992249	0.991777	0.992199	0.974913	0.987164	0.986435	0.991956	0.991467	0.990689	0.995396	0.996652	0.991872	0.993686	0.994678	0.991766	0.995451	0.999165	0.985837	1.00127	0.995375	1.01084	0.99625	0.997028	0.99763	0.995766	0.993722
YBR058C-A	0.986651	0.984832	0.987949	0.996306	0.998468	0.991342	0.991732	0.991645	0.993899	0.996459	0.991003	0.983628	0.984762	0.99533	0.996512	0.998564	0.99342	0.992984	0.99747	1.0124	0.999167	1.0079	0.998001	0.997603	0.995365	1.01141	0.992431
YBR059C	0.997418	0.995344	1.00689	0.99914	0.990584	0.995089	0.9986	0.997224	0.998954	1.00049	1.00086	1.00176	1.00409	0.996186	1.00034	0.997376	1.00116	1.0047	0.999411	1.00279	0.999564	1.01116	1.00191	1.0007	1.00178	1.00408	1.00238
YBR060C	0.993986	0.993203	1.00124	0.9907	0.994956	0.994557	0.995004	0.995895	0.997201	0.995302	0.999442	0.996892	0.997761	0.995354	0.998817	0.997517	0.999294	0.998469	0.994816	0.999778	0.997473	1.00861	0.996709	0.998515	0.99988	1.00057	0.995187
YBR061C	0.995339	0.993891	0.996086	1.00511	0.981408	0.989741	0.991735	0.99487	0.991336	0.995926	0.996229	0.992056	0.991849	0.99485	0.995457	0.996384	0.9948	0.998678	0.999202	1.00426	0.9993	0.99472	0.995222	1.00052	0.995265	0.999056	0.991353
YBR062C	0.997133	0.994038	1.00116	0.994817	0.986769	0.995838	0.990599	0.991664	0.988167	1.00161	1.00252	1.00277	0.992223	1.00224	1.00003	1.00107	1.00778	1.01233	1.00143	1.00277	1.00623	1.00101	1.00643	1.00226	1.0021	1.00803	1.00073
YBR063C	0.977307	0.971213	0.990393	0.980985	0.976141	0.975801	0.975498	0.982822	0.978396	0.980151	0.985632	0.999579	0.973773	0.987931	0.987705	0.989836	0.98831	0.992566	0.988088	0.983182	0.989455	1.00762	0.984742	0.991701	0.985047	0.987885	0.986085
YBR064W	0.965099	0.96265	0.981009	0.976298	0.997445	0.973942	0.96587	0.978137	0.972843	0.979359	0.979049	0.980081	0.97232	0.983563	0.982499	0.991086	0.969046	0.983484	1.00023	0.988563	0.988596	1.00007	0.979932	0.986329	0.990035	0.979637	0.964908
YBR065C	0.97873	0.973693	0.987527	0.979076	0.976041	0.979221	0.976899	0.982173	0.985347	0.98523	0.993198	0.989519	0.985853	0.990687	0.993219	0.993973	0.987558	0.996327	0.994675	1.00019	0.995081	1.00339	0.992978	0.992084	0.996431	0.989507	0.983297
YBR066C	0.981801	0.980259	0.996865	0.988235	0.977714	0.980321	0.985739	0.987468	0.990311	0.98978	0.998708	0.990925	0.987184	0.991073	0.998321	0.994012	0.995662	1.0002	0.992027	1.00933	0.999992	1.00855	0.996102	1.00058	0.999118	1.00331	0.98379
YBR067C	1.05736	1.0641	1.05036	1.05192	1.03985	1.0746	1.06879	1.06403	1.05695	1.0439	1.02323	1.05353	1.05967	1.03067	1.02129	1.02035	1.01966	1.00433	1.03133	0.988911	1.00208	0.956434	1.01522	1.00271	1.02146	1.01185	1.04786
YBR068C	1.0043	1.0089	0.998559	1.01102	1.00772	1.00677	1.00832	1.00352	0.999865	1.00257	0.996186	1.00498	0.995791	1.00376	0.998517	0.999675	1.00032	0.998229	0.99969	0.996074	0.998226	0.993715	0.999293	1.00092	0.998415	1.00188	0.999088
YBR069C	1.0082	1.01155	1.00056	1.00692	1.01724	1.0096	1.01495	1.00517	1.00277	1.00685	0.999915	1.00244	1.00152	1.00482	1.00223	1.0051	0.999	1.00177	1.00586	1.00231	1.00291	0.98963	1.00442	1.00227	1.00013	1.00245	1.00359
YBR070C	0.99168	0.994778	0.990858	1.00038	1.01929	0.992561	0.992285	0.993624	0.990017	0.996083	0.995806	0.990232	0.987743	1.00123	0.997892	1.00353	0.997018	1.00203	1.00381	1.00477	1.00505	1.00666	0.997224	1.00803	0.998532	1.00181	0.991422
YBR071W	0.993725	0.989695	1.02053	1.00259	0.993487	0.997067	1.00279	1.00329	1.00162	1.00241	1.00513	1.01091	1.01082	1.00004	1.00524	1.00197	0.991719	1.00181	1.01193	1.00007	1.00021	0.993795	0.997552	0.997918	0.997711	0.997898	1.0068
YBR072W	1.02406	1.02224	1.01202	1.01343	1.00154	1.02184	1.02371	1.01458	1.01686	1.00764	1.00421	1.01982	1.02218	1.0004	1.00012	0.995207	1.01036	0.988199	0.993517	0.989798	0.991969	0.973094	1.00095	0.996562	1.00022	1.0124	1.02877
YBR072C-A	0.990781	0.978105	0.998705	1.00332	1.01296	0.987505	1.004	0.993972	1.00751	0.991509	0.995605	0.993562	0.979209	0.999877	1.00612	1.00734	1.0077	1.00113	1.01148	1.00419	1.00721	1.01063	0.997384	1.00173	0.993416	0.996947	1.0043
YBR073W	0.989394	0.987774	0.997209	0.988062	0.996863	0.988969	0.989066	0.99097	0.989534	0.992341	0.994551	0.990203	0.991009	0.994663	0.995953	0.997076	0.996478	0.997405	0.995623	0.995486	0.997695	1.00786	0.99317	0.998674	0.995575	0.996732	0.993292
YBR074W	0.987046	0.986498	0.992089	0.994868	0.990536	0.988001	0.989246	0.990306	0.98717	0.991051	0.99141	0.994093	0.985499	0.993002	0.993062	0.993953	0.992037	0.99746	0.99309	0.999046	0.995179	1.00921	0.993861	0.996484	0.993421	0.996782	0.992491
YBR076W	0.984582	0.981042	0.991437	0.986999	0.987825	0.980658	0.982249	0.986904	0.988824	0.986267	0.992396	1.00129	0.985877	0.988582	0.99679	0.991499	0.99256	0.993402	0.990443	1.00177	0.995479	1.00651	0.99657	0.995719	0.993691	0.992815	0.987319
YBR076C-A	0.990087	0.990542	0.980857	0.9957	0.989455	0.98542	0.997744	0.99304	0.993397	0.996634	0.987178	0.985624	0.989187	0.994083	0.997309	1.00178	0.97856	0.997044	1.00346	1.01031	1.00564	0.99982	1.00987	1.00395	0.990502	0.988746	0.986985
YBR077C	0.984832	0.985719	0.998095	0.990918	1.00197	0.989046	0.983089	0.993129	0.986897	0.989852	0.994321	0.998613	0.992906	0.993544	0.993608	0.992647	0.988974	0.990312	0.993215	0.98687	0.991631	1.00093	0.987427	0.994616	0.995826	0.990891	0.983689
YBR078W	1.04736	1.04459	1.03897	1.03897	1.02774	1.05651	1.05901	1.05268	1.04502	1.02429	1.0161	1.0447	1.05188	1.01908	1.01412	1.00487	1.00999	0.989227	1.00901	0.989171	0.993847	0.953712	1.00755	0.989786	1.0116	1.01061	1.05435
YBR079C	1.03515	1.03897	1.0175	1.00992	1.01607	1.03521	1.0264	1.02714	1.02773	1.01676	1.0131	1.02317	1.02469	1.01475	1.00861	1.00609	1.01853	0.997163	0.998685	0.991199	0.996329	0.988536	0.998551	0.999189	1.00717	1.01014	1.02772
YBR080C	1.0067	1.00778	1.00029	1.00067	1.00237	1.00553	1.00788	1.00348	0.999341	0.999867	0.997698	1.01034	0.996722	0.999857	0.996521	0.996585	1.00049	0.993949	0.991611	0.994228	0.994971	0.991145	0.996198	0.996793	0.996149	1.00011	1.0073
YBR081C	0.985945	0.983929	0.994566	0.977665	0.985119	0.980244	0.976724	0.987827	0.980093	0.984873	0.992223	1.00384	0.983521	0.988242	0.988473	0.987296	0.989849	0.992311	0.980616	0.991517	0.987245	1.00793	0.985618	0.990102	0.9912	0.988159	0.990404
YBR082C	1.02702	1.03247	1.02487	1.02871	1.02402	1.03883	1.03772	1.02805	1.02934	1.02287	1.01858	1.03016	1.04244	1.01049	1.01811	1.00403	1.00805	1.00661	1.00867	1.00867	1.00279	0.97542	1.0113	1.00047	1.01169	1.013	1.02378
YBR083W	0.988128	0.985361	1.00788	0.995782	1.00216	0.988724	0.993724	0.993559	0.994434	0.996741	1.00263	0.995648	0.999029	0.994915	1.00133	0.997415	0.997297	1.0035	1.00379	1.01081	0.999937	1.00892	1.00422	0.997138	1.0004	1.00093	0.996111
YBR084W	1.01803	1.02207	1.00634	1.0107	1.01747	1.01849	1.02043	1.01368	1.01182	1.01094	1.00777	1.01469	1.01005	1.00925	1.0045	1.00474	1.0081	1.00006	1.00185	0.995545	1.001	0.992112	1.00159	1.00221	1.00466	1.00715	1.01293
YBR084C-A	1.08699	1.09527	1.03396	1.02582	1.06534	1.07659	1.07886	1.06085	1.08032	1.0357	1.03243	1.04226	1.05832	1.03682	1.0316	1.02447	1.05739	0.997895	1.01451	0.992407	1.00965	0.981325	1.01577	1.01097	1.02384	1.02295	1.08253
YBR085W	1.01864	1.02472	1.00637	1.00752	1.0247	1.0138	1.02092	1.01232	1.00223	1.00476	0.998301	1.00653	1.00436	1.00485	0.99968	1.00015	1.00674	0.994852	1.00037	0.989033	0.998656	0.991404	0.99759	1.0032	1.00115	1.00383	1.01193
YBR085C-A	1.00585	1.0037	1.00659	1.00756	0.991309	1.00638	1.00832	1.00378	1.00492	1.00286	1.00047	1.00605	0.99912	0.999184	0.995627	0.999992	1.00335	1.002	0.99889	0.991666	0.993543	0.992883	0.996723	1.00065	1.00124	1.00569	1.0071
YBR086C	0.999369	0.997243	1.00385	1.00376	0.992754	1.00247	1.00203	1.00251	1.00317	0.997667	0.998718	1.00671	1.0021	0.997021	0.999935	0.995974	0.995886	0.998226	0.995521	1.00096	0.994418	0.995261	0.996098	0.993779	0.999867	1.00148	0.997464
YBR087W	0.988992	0.98955	0.99052	0.984188	0.991948	0.989895	0.986394	0.992166	0.987421	0.989803	0.991827	1.00142	0.985422	0.992691	0.992284	0.994564	0.990659	0.99559	0.990269	0.992997	0.99165	1.00364	0.987038	0.998912	0.992244	0.989215	0.991493
YBR088C	1.00595	1.00791	0.99796	0.999063	1.00808	1.00809	1.00692	1.00941	0.998747	1.00074	0.998153	1.0164	1.00045	0.999558	0.995341	0.994168	0.987704	0.985813	0.990714	0.991874	0.987945	0.977507	0.986322	0.993042	0.99207	0.996506	1.00933
YBR089W	0.982225	0.98168	1.00107	0.99706	0.980955	0.990675	0.987066	0.992475	0.989304	0.995106	0.991289	0.995394	0.993927	0.995574	0.991808	0.999683	0.987464	1.0007	1.00662	0.995159	0.996709	1.00609	0.992821	0.996275	1.00037	0.992823	0.998319
YBR089C-A	1.04226	1.04723	1.02921	1.02141	1.03621	1.03459	1.0327	1.02415	1.03978	1.02547	1.02362	1.01261	1.03992	1.02281	1.01533	1.01769	1.0392	1.00118	1.00937	0.993134	1.01204	1.01424	1.01014	1.02143	1.02042	1.02553	1.03901
YBR090C	1.00194	0.996766	0.991413	0.99571	0.991502	0.998475	1.00332	0.989275	1.00221	1.00212	1.00283	0.985539	0.997232	1.00396	1.0074	1.01056	1.00965	1.01172	1.01727	1.02951	1.01684	1.00943	1.01478	1.01187	1.0061	1.00487	0.987472
YBR091C	0.973695	0.974795	0.979064	0.970587	0.962599	0.969865	0.970213	0.971997	0.969867	0.984741	0.987796	0.967618	0.963676	0.991184	0.991438	0.996653	0.998619	1.01257	1.0058	0.994567	1.0099	1.00911	1.00156	1.00838	0.99664	0.993384	0.969947
YBR092C	1.02957	1.03342	1.01407	1.02154	1.02771	1.03142	1.03472	1.02534	1.02262	1.01629	1.00876	1.0084	1.02574	1.00833	1.00778	1.00203	1.00887	0.990317	0.997889	0.988234	0.997684	0.974903	1.00425	0.996702	1.00403	1.00683	1.02316
YBR093C	1.0358	1.03857	1.0178	1.02408	1.03437	1.03904	1.04365	1.03171	1.02968	1.01852	1.01351	1.01636	1.03372	1.01054	1.01079	1.00318	1.01278	0.99027	0.998332	0.990047	0.996968	0.970775	1.00608	0.995861	1.00527	1.01146	1.03432
YBR094W	0.995439	0.996855	0.993488	0.991734	0.993674	0.992574	0.988795	0.995096	0.992298	0.988754	0.994192	1.00731	0.992691	0.992478	0.992065	0.988367	0.993069	0.991038	0.984094	0.991104	0.989806	1.00476	0.988977	0.991258	0.993936	0.991246	0.993846
YBR095C	0.987387	0.985493	0.992261	0.98293	0.991854	0.985356	0.979835	0.989085	0.987341	0.986706	0.991894	1.00884	0.99058	0.990078	0.989363	0.988811	0.992378	0.991627	0.986175	0.98803	0.987688	1.01214	0.987109	0.994745	0.99374	0.989338	0.99436
YBR096W	1.00346	1.006	1.0012	1.00271	0.996515	1.00205	1.00488	1.00188	1.00384	0.997099	0.992324	0.996026	1.00385	0.995754	0.997449	0.995163	0.997916	0.990231	0.991409	0.989899	0.990361	0.989901	0.99166	0.992827	0.993512	1.00333	1.0097
YBR097W	0.981834	0.979528	0.986769	0.983737	0.991058	0.980617	0.979556	0.985515	0.983159	0.983084	0.986849	0.995827	0.981946	0.987279	0.989179	0.988046	0.985153	0.988619	0.985302	0.994063	0.988815	1.01043	0.985865	0.990492	0.989226	0.988093	0.986789
YBR098W	0.975404	0.971739	0.989351	0.968022	0.978938	0.969043	0.969383	0.978049	0.974842	0.978473	0.986617	0.994217	0.973921	0.982318	0.987078	0.986394	0.984228	0.993728	0.988308	0.998393	0.990109	1.00909	0.987699	0.98818	0.988794	0.982516	0.977638
YBR099C	0.977581	0.976639	0.983358	0.987729	0.963724	0.975026	0.972293	0.987404	0.976633	0.982833	0.979949	0.992581	0.984521	0.986105	0.99174	0.987983	0.973688	0.985817	0.985705	1.0014	0.987267	0.993116	0.987135	0.990167	0.989188	0.981877	0.984423
YBR101C	0.990887	0.993095	0.987363	0.983264	0.99102	0.989699	0.983225	0.995098	0.991131	0.989851	0.99149	1.00496	0.991692	0.991837	0.99012	0.991357	0.989152	0.990054	0.987672	0.9901	0.990281	1.00497	0.988978	0.989544	0.99311	0.984541	0.995145
YBR102C	0.986085	0.984446	0.992265	0.985543	0.985993	0.981168	0.981609	0.987943	0.987952	0.987488	0.989827	0.993052	0.986728	0.989743	0.990112	0.991699	0.992073	0.993633	0.988983	0.993945	0.992855	1.01534	0.989392	0.9968	0.993121	0.991997	0.993042
YBR103W	0.99026	0.992681	0.995383	0.997839	1.01185	0.988121	0.991009	0.990869	0.988615	0.994912	0.997842	0.997619	0.984675	0.998397	0.993602	1.00042	0.997236	1.00199	0.99906	1.00318	1.0026	1.01262	0.999503	1.00418	1.00133	0.992554	0.993018
YBR103C-A	0.97036	0.95907	0.99251	0.968641	0.944042	0.971894	0.972183	0.980269	0.979241	0.985514	0.987846	0.980615	0.972158	0.987424	1.00636	1.00254	0.993202	1.00498	1.01218	0.995758	1.0122	0.982728	1.00726	0.991746	0.989464	0.992366	0.985261
YBR104W	1.00101	1.00378	0.991613	0.997185	0.997803	1.0003	1.00011	0.994591	0.995333	1.00289	0.997359	0.998895	0.989312	1.00378	0.997748	1.0043	1.00533	1.0019	1.00089	0.996098	1.00156	1.0012	0.998655	1.00713	1.00236	1.00128	0.995794
YBR105C	0.993849	0.991182	1.0032	1.00066	0.993845	0.99415	0.997336	0.995598	0.992891	1.00101	1.00129	0.993012	1.00233	0.99759	1.00358	0.997985	0.999519	1.00494	1.00377	1.00518	1.00129	0.999195	1.00521	0.996766	1.00084	1.00476	0.991725
YBR106W	1.04888	1.05428	1.0321	1.02951	1.0654	1.05999	1.06088	1.0474	1.05103	1.03413	1.02407	1.05388	1.0585	1.02203	1.0196	1.01712	1.02355	0.995967	1.01472	0.989215	1.00478	0.970681	1.01075	1.00391	1.0166	1.01822	1.04977
YBR107C	0.996294	0.99629	0.996613	0.994142	1.01403	0.999421	0.994873	0.996803	1.00096	1.00023	0.999569	0.997377	0.994711	1.00344	0.998243	1.00468	1.00068	0.999718	1.0071	0.992082	1.00393	1.00988	1.00121	0.99953	0.997575	0.99022	0.992938
YBR108W	1.00173	1.00135	1.01434	1.00455	0.984168	1.00276	1.00522	0.997824	1.00304	1.01504	1.01288	0.992828	1.02146	1.00036	1.01071	1.00413	1.00991	1.02249	1.01417	1.02025	1.01474	1.01282	1.02015	1.01215	1.01307	1.02043	0.997439
YBR109C	1.00845	1.00811	1.00004	1.00455	0.999928	1.00494	0.997357	1.00565	1.00215	1.00188	0.997948	1.01918	0.993358	1.0011	0.99082	0.997273	0.990238	0.987273	0.993765	0.987834	0.991685	0.986904	0.989205	0.995743	1.00202	0.988791	1.00013
YBR109W-A	1.00427	0.998755	0.99787	1.00554	1.01825	0.995997	1.00846	1.00426	0.998274	0.996454	0.991571	0.993299	0.990374	1.00139	0.998939	1.00682	0.994216	1.00459	1.01114	1.00951	1.0008	0.986435	0.997181	0.993466	0.988531	0.993649	1.00579
YBR110W	0.991784	0.990684	0.989409	0.991247	1.00028	0.99167	0.9872	0.991664	0.990898	0.990652	0.991747	0.998966	0.987895	0.99459	0.992874	0.995439	0.992883	0.993234	0.992433	0.996578	0.995778	1.00644	0.991383	0.994951	0.991959	0.991473	0.993125
YBR111C	1.02095	1.01823	1.00796	1.00689	1.01662	1.01572	1.0188	1.01278	1.01653	1.00746	1.00854	1.0186	1.0119	1.00853	1.00294	1.00595	1.00801	0.996679	0.9999	0.99197	1.00156	0.988573	1.00131	1.00149	1.0019	1.00078	1.01447
YBR111W-A	0.991597	0.983944	0.998705	0.984655	1.02017	0.992979	0.986233	0.989788	0.990602	0.990036	0.998355	0.988209	0.980689	0.99795	0.993671	0.997217	0.995645	0.996563	0.990669	1.00317	0.994847	1.0165	0.989441	0.988495	0.997494	0.99012	0.989485
YBR112C	1.0183	1.01434	1.02169	1.01638	1.01682	1.02076	1.02135	1.01279	1.02164	1.02107	1.02346	0.996127	1.02745	1.01134	1.01742	1.01214	1.02397	1.02845	1.01641	1.02632	1.01674	1.00915	1.02454	1.00602	1.01681	1.02183	1.01398
YBR113W	1.00683	1.00593	0.977359	0.994358	0.981309	0.99204	0.988428	1.0003	0.998835	0.99555	0.997197	0.984102	0.997425	1.00539	1.00293	1.00277	1.00222	1.00083	1.01045	1.00887	1.00315	0.998713	0.997652	0.998768	1.0028	0.995076	0.990034
YBR114W	0.998669	0.997752	0.991637	0.991947	0.995423	0.993543	0.994061	0.996321	1.00014	0.994201	0.998873	0.998295	0.991697	0.996792	0.996435	0.996259	1.00044	0.998782	0.991813	1.00024	0.997073	1.00402	0.995808	1.00019	0.997091	0.997503	0.99849
YBR115C	1.01404	1.01608	1.00433	1.0114	1.00063	1.01213	1.0124	1.01004	1.00537	1.00555	1.00166	1.00569	1.00751	1.00396	1.00068	0.999552	1.0065	0.999703	0.993442	0.994492	0.997869	0.995636	0.998782	1.00046	1.00122	1.0033	1.01234
YBR116C	0.981206	0.978862	0.989682	0.998578	0.995019	0.985884	0.982228	0.989744	0.985358	0.990938	0.992744	0.976412	0.989508	0.9957	0.999136	0.998926	0.990456	1.00022	1.00645	1.00239	1.00215	1.00641	0.998337	1.00013	0.998165	0.996871	0.978439
YBR117C	1.01404	1.01917	1.00875	1.014	1.00717	1.01486	1.01652	1.00952	1.00709	1.01295	1.00738	1.01162	1.01104	1.00786	1.00302	1.00593	1.00939	1.00822	1.00636	0.998859	1.00554	0.99173	1.00789	1.00877	1.00697	1.0113	1.01206
YBR118W	1.08139	1.08933	1.04088	1.04117	1.07186	1.08298	1.08562	1.06307	1.0704	1.03927	1.03425	1.049	1.07259	1.03554	1.02751	1.01763	1.04889	1.00078	1.01258	0.992035	1.00636	0.968869	1.01565	1.0062	1.02541	1.03781	1.08167
YBR119W	0.990356	0.983122	0.99347	0.980843	0.983506	0.985445	0.985431	0.989488	0.993921	0.99082	0.997687	0.984339	0.993031	0.994736	0.998112	0.998029	0.99641	0.998556	0.998207	1.0092	0.99755	1.01147	0.998581	0.994718	0.996303	0.995833	0.99734
YBR120C	0.988548	0.986845	0.99678	0.982335	1.01111	0.979824	0.981915	0.989024	0.982817	0.98313	0.992461	0.98673	0.985579	0.988535	0.992941	0.990803	0.993323	0.987693	0.985797	0.993981	0.992652	1.01578	0.988302	0.997784	0.99214	0.985399	0.983929
YBR121C	1.03685	1.03955	1.01073	1.01461	1.01857	1.03082	1.02731	1.0253	1.02147	1.01188	1.00871	1.02801	1.02212	1.01244	1.00445	1.00127	1.0181	0.990497	0.991774	0.985711	0.992601	0.985461	0.993244	0.999578	1.00573	1.01121	1.03063
YBR121C-A	0.998872	0.989892	1.00502	0.989593	1.00726	0.997472	0.995643	0.99842	0.999123	1.00076	0.993387	0.978015	1.01154	0.998468	0.998551	1.00849	0.997624	1.00827	1.00904	1.01834	1.00488	1.00466	1.00246	0.993286	0.998971	1.008	1.01574
YBR122C	0.999712	0.999252	1.0009	0.984976	0.991206	0.994665	0.993727	0.996451	1.00143	0.993852	0.994697	1.01675	1.00279	0.99306	0.993779	0.99514	1.00235	0.995716	0.996359	0.992751	0.992875	1.0071	0.992863	0.997491	0.99765	0.996513	1.01399
YBR123C	0.990953	0.99248	0.994111	0.98551	0.995752	0.98551	0.98506	0.990591	0.985105	0.989658	0.993649	0.999393	0.987286	0.991287	0.991937	0.992138	0.992806	0.993962	0.989555	0.997816	0.993179	1.00361	0.990095	0.997865	0.996108	0.992952	0.987122
YBR124W	0.988922	0.994088	0.992666	1.01222	1.0211	0.994835	0.989475	0.993162	0.996127	0.994202	0.99057	0.994509	0.989732	0.999991	0.998794	1.00032	0.992277	0.991919	1.00917	1.00037	1.00113	1.00079	0.996043	1.00888	0.998872	0.994603	0.982857
YBR125C	0.994944	0.994892	1.0012	1.00038	1.01036	0.996433	0.996003	0.995753	0.993512	0.997226	1.00041	0.99544	0.994906	0.99925	1.00252	0.998725	1.00153	0.999539	1.00061	0.997997	1.0046	1.00342	1.00232	1.00143	1.00178	0.998957	0.995444
YBR126C	1.01463	1.01765	1.00568	1.0144	1.02919	1.01617	1.01738	1.00943	1.01348	1.01251	1.00635	1.00754	1.01049	1.00725	1.00282	1.00599	1.00846	1.00335	1.00577	1.00439	1.00334	0.988871	1.00653	1.00834	1.00492	1.00851	1.01322
YBR126W-A	1.02679	1.03703	1.01819	1.02334	1.02638	1.03923	1.0351	1.02707	1.03735	1.0335	1.02862	0.990284	1.04466	1.01716	1.02786	1.02091	1.02118	1.02328	1.02858	1.02393	1.03157	0.985377	1.03046	1.01077	1.02317	1.02547	1.01855
YBR126W-B	1.00615	1.00331	1.00309	1.01352	0.957862	0.994062	0.999349	0.99822	0.993629	1.02087	1.00985	0.998572	1.01379	1.01302	1.01643	1.01516	1.01808	1.03419	1.0216	1.02151	1.02362	0.972044	1.04118	1.0177	1.01647	1.00428	1.00959
YBR127C	1.03488	1.03891	1.01209	1.01916	1.02278	1.03797	1.03348	1.02657	1.02955	1.01921	1.01162	1.033	1.0273	1.01227	1.00638	1.00378	1.01908	0.994336	0.996098	0.983752	0.995111	0.982623	0.999644	1.005	1.00676	1.01482	1.03588
YBR128C	0.979239	0.979728	0.982085	0.983497	1.0064	0.979267	0.977821	0.983014	0.985467	0.986477	0.993408	0.996662	0.988847	0.989585	0.99534	0.994996	0.991323	0.998262	0.994324	1.00501	0.999533	1.0141	0.99495	0.999464	0.995191	0.995123	0.982418
YBR129C	0.990066	0.991891	0.989023	0.988646	0.990961	0.985833	0.985296	0.990035	0.994553	0.989635	0.997392	0.994208	0.990082	0.994756	0.993283	0.995134	1.00055	0.999853	0.989348	0.998402	0.997167	1.01831	0.991823	1.00096	1.00072	1	0.992428
YBR130C	0.983827	0.97668	1.00205	0.985695	0.975457	0.977893	0.979625	0.988957	0.989473	0.985634	0.991218	1.0017	0.991333	0.986282	0.990474	0.988619	0.988	0.992675	0.987392	1.00072	0.987796	1.01417	0.989572	0.988744	0.995061	0.985212	0.997401
YBR131W	0.981804	0.979771	0.992507	0.985627	0.981914	0.979858	0.98197	0.985258	0.984146	0.984029	0.988018	0.991922	0.983863	0.986619	0.988762	0.987331	0.985286	0.993312	0.987459	0.996722	0.991645	1.01137	0.993423	0.988108	0.989166	0.984946	0.989821
YBR131C-A	0.963563	0.953365	0.957045	0.949758	0.915601	0.948237	0.956336	0.963432	0.948993	0.963551	0.971999	0.951011	0.964234	0.974325	0.991651	0.97945	0.987516	0.99389	0.978261	0.994141	0.993234	1.02697	0.991959	0.987007	0.980669	1.0248	0.955762
YBR132C	1.00061	1.00542	0.993567	1.00994	1.00675	1.00438	1.00308	0.999401	0.998772	1.00236	0.994965	1.0038	0.992117	1.00158	0.998529	1.003	0.999856	0.999107	1.00183	0.995013	1.00207	0.993974	1.00157	1.00542	0.999357	1.00068	0.994593
YBR133C	0.991972	0.989696	0.997756	1.00018	0.99921	0.993378	0.990282	0.995772	0.997809	0.99953	1.00032	0.992472	1.00487	0.998308	1.00088	1.00105	0.997642	1.00553	1.00351	1.01064	1.00205	1.005	1.00402	1.00097	1.00201	0.998615	0.998305
YBR134W	0.99609	0.997065	0.999997	0.992173	1.00708	0.996599	1.00284	0.995258	0.998956	0.996291	1.00914	0.986347	0.994062	1.00377	1.01489	1.007	1.0006	1.00868	1.00804	1.00847	1.01277	1.01335	0.999938	1.00397	1.0099	1.00563	0.981006
YBR135W	1.01711	1.01493	1.01316	1.02056	1.01631	1.023	1.02054	1.01129	1.02862	1.02329	1.02202	0.995814	1.0348	1.01059	1.02079	1.01266	1.02203	1.02861	1.02382	1.02816	1.02118	1.00301	1.02712	1.00764	1.01602	1.02402	1.01285
YBR136W	0.986573	0.983696	0.98942	0.986577	0.990868	0.98664	0.983884	0.989071	0.987708	0.986788	0.989928	0.99461	0.987028	0.991208	0.992783	0.992557	0.990868	0.992876	0.991145	0.996156	0.993202	1.00595	0.990633	0.991235	0.99163	0.991622	0.989778
YBR137W	0.997322	0.994403	0.990437	0.989075	0.983114	0.989645	0.988014	0.992086	0.986593	0.995098	0.990707	1.00967	0.985558	0.99732	0.990195	0.995313	1.00069	0.991638	0.990594	0.9909	0.994721	1.00109	0.994066	0.997564	0.996216	0.996984	0.999532
YBR138C	0.976723	0.970316	0.990301	0.97129	0.967109	0.969598	0.969557	0.979339	0.984196	0.980617	0.986665	0.997673	0.984256	0.982619	0.986827	0.986102	0.98169	0.990651	0.984437	0.999463	0.987181	1.01729	0.987682	0.988661	0.989978	0.982516	0.987288
YBR139W	0.997118	1.00199	0.992484	1.00667	0.983157	0.998887	0.997112	0.997437	0.994264	1.00052	0.996515	1.00306	0.994842	0.998457	0.998642	0.99704	0.994619	0.995772	0.994728	0.9972	0.999389	0.997163	0.998876	1.00205	0.997487	1.00179	0.99228
YBR140C	0.985731	0.983887	0.992122	0.99108	0.98654	0.986269	0.98516	0.990592	0.986733	0.988264	0.989387	0.994776	0.987041	0.990603	0.990964	0.990775	0.98683	0.991578	0.990019	0.995681	0.990075	1.00428	0.988774	0.990339	0.99141	0.99057	0.991429
YBR141C	0.986067	0.985218	0.992867	0.985656	0.981378	0.983974	0.986567	0.988574	0.996607	0.991827	0.993555	0.993657	0.993523	0.994476	0.995894	0.998039	0.993733	0.997333	1.00195	1.001	1.00156	1.01407	0.997773	0.998642	0.992666	0.991719	0.998627
YBR141W-A	0.981101	0.986955	0.971948	0.952137	0.936841	0.968315	0.971193	0.973062	0.992858	0.984352	0.986077	0.930764	0.981974	1.00132	0.998734	1.00642	0.992182	1.00527	1.02534	0.984436	1.01214	1.03294	0.990474	1.01699	0.998298	0.994725	0.957092
YBR142W	0.995256	0.993709	0.997367	0.993332	0.987816	0.995365	0.992259	0.9974	0.99601	0.992298	0.99587	1.00411	0.993617	0.992889	0.99262	0.992292	0.994439	0.991679	0.989457	0.992779	0.991124	0.99919	0.989	0.992527	0.994672	0.994264	1.00023
YBR143C	1.022	1.02431	1.00069	1.00516	1.00296	1.01655	1.01596	1.01596	1.00464	1.00077	1.00323	1.02029	1.008	1.00485	0.997486	0.99355	1.00657	0.989512	0.982457	0.985917	0.986724	0.987631	0.989419	0.996224	0.999753	1.00965	1.02024
YBR144C	0.98918	0.98234	0.995346	1.00016	1.01669	0.982842	0.990218	0.990819	0.98402	0.99511	0.996557	0.992389	0.992195	1.00237	1.00031	1.00003	0.9905	0.99181	1.0026	1.00472	0.999378	0.996452	1.00058	0.997684	0.994104	0.99897	0.984684
YBR145W	1.03339	1.0403	1.00929	1.02305	1.01628	1.02742	1.0322	1.02043	1.01941	1.01503	1.01332	1.01173	1.01853	1.01795	1.00819	1.0093	1.01904	1.00771	1.0041	0.994233	1.00647	0.993372	1.00658	1.01511	1.01446	1.01694	1.02136
YBR146W	1.00024	1.00017	1.00035	0.989763	0.991812	0.997356	0.999774	0.995403	0.999414	0.996679	0.998748	0.997029	0.998698	0.997354	1.00191	1.00045	1.00392	1.00295	0.998241	1.00073	1.00072	1.00576	0.99828	1.00337	1.00055	1.00595	1.00168
YBR147W	0.984273	0.987205	0.990552	0.990096	1.00213	0.987599	0.985796	0.987735	0.984497	0.990818	0.98593	0.984195	0.987176	0.992458	0.991066	0.995288	0.988052	0.997953	0.996486	0.996847	0.995209	1.0033	0.994704	0.994811	0.989029	0.994292	0.991758
YBR148W	0.986992	0.981045	0.995058	0.979879	0.973592	0.979063	0.976905	0.988216	0.988023	0.982973	0.991304	0.998657	0.987663	0.986614	0.990138	0.985806	0.989112	0.98566	0.980976	0.995504	0.985669	1.00334	0.984277	0.986458	0.991699	0.988785	0.993577
YBR149W	1.01109	1.01411	1.00714	1.00451	0.996642	1.01736	1.0085	1.00781	1.01348	1.00913	1.00513	1.01135	1.01315	1.0037	1.00134	1.00152	1.00508	1.00033	0.999038	0.994525	0.998813	0.994076	0.999388	0.999094	1.00188	1.00241	1.01279
YBR150C	0.98187	0.980807	0.982724	0.98509	0.975989	0.975285	0.973106	0.984207	0.979961	0.98189	0.987784	0.997386	0.978819	0.986435	0.985916	0.98619	0.988264	0.989908	0.980681	0.991337	0.987887	1.00992	0.984632	0.993729	0.990365	0.989473	0.987211
YBR151W	0.995812	0.995231	0.994476	0.998311	0.987259	0.993375	0.992796	0.994547	0.992931	0.997265	0.999885	1.00208	0.990047	0.999669	0.995851	0.999205	0.999857	1.00531	0.994657	0.999947	0.999562	1.00055	1.00084	1.00024	0.998112	0.999902	0.995668
YBR152W	0.991147	0.985086	0.995899	0.976005	0.983795	0.979004	0.98009	0.985396	0.992959	0.988239	0.994901	0.999786	0.986252	0.990086	0.992955	0.993111	0.999097	0.992725	0.990745	0.997321	0.993686	1.01136	0.992412	0.993683	0.997266	0.991483	0.994391
YBR153W	0.989069	0.990801	0.996437	1.00064	1.00874	0.993899	0.99202	0.990827	0.993488	0.999025	1.00194	0.987326	0.988963	1.00204	1.00168	1.00843	1.00781	1.01422	1.00972	1.01115	1.01351	1.0202	1.00555	1.01409	1.00695	1.00326	0.989898
YBR154C	1.02171	1.02102	1.01038	1.00264	1.0287	1.01539	1.00994	1.01118	1.01627	1.00755	1.00551	1.01468	1.01536	1.00759	1.00684	1.00209	1.01415	0.991544	0.996911	0.993409	0.997626	1.00528	0.991176	1.00195	1.00588	1.00503	1.0158
YBR155W	1.00463	1.00449	1.00035	0.989082	0.994311	0.997169	0.988168	0.995535	0.998445	0.99646	0.997986	1.00575	0.995605	0.997461	0.993857	0.993378	1.00184	0.991784	0.989024	0.99189	0.992257	1.0052	0.989191	0.997252	0.998449	0.995222	0.995494
YBR156C	0.986429	0.981614	1.00278	0.979243	0.971569	0.986012	0.983967	0.989575	0.994806	0.991457	0.998056	0.998451	0.994525	0.990644	0.997289	0.995622	0.994707	1.00171	0.995512	1.00516	0.997063	1.01172	0.994288	0.995225	1.00044	0.993375	0.991552
YBR157C	0.985162	0.982611	1.01042	0.995898	0.976071	0.983175	0.98697	0.98951	0.995352	0.997811	0.995345	0.994529	0.993605	0.990173	0.996775	0.996967	0.991611	0.998936	1.00298	1.00635	0.999252	1.01132	0.997565	0.999924	0.995819	0.997409	1.00027
YBR158W	0.992517	0.989817	0.992786	0.987537	0.980179	0.98873	0.984261	0.990695	0.994214	0.993121	0.993614	0.992993	0.987822	0.9962	0.996952	0.998983	0.998803	1.00145	0.997903	1.00305	0.999617	1.00886	0.995969	0.998726	0.9966	0.995184	0.993262
YBR159W	1.01638	1.01586	1.00524	1.01372	1.01403	1.01856	1.01829	1.01377	1.01312	1.00505	1.00211	1.01837	1.00793	1.00636	1.00377	1.00136	1.0058	0.995724	0.999847	0.993605	0.99499	0.986685	0.997265	0.994479	1.0005	1.00412	1.01411
YBR160W	1.00738	1.01018	0.990252	1.00183	0.994076	1.00537	1.0036	1.00034	1.00787	1.00094	0.999194	1.00198	0.999261	1.00129	0.998391	1.00012	1.00183	0.996192	1.00031	0.997556	0.999305	0.9919	0.999568	0.999351	0.996188	0.996039	1.00326
YBR161W	0.988009	0.987591	0.989159	1.00058	0.988544	0.9898	0.988724	0.988925	0.995046	0.991546	0.994937	0.991521	0.995231	0.992135	0.995064	0.992773	0.994144	0.996965	0.989094	1.00024	0.996262	1.00937	0.996363	1.00121	0.997215	1.00295	0.989805
YBR162C	1.03723	1.04327	1.02605	1.03621	1.02173	1.03932	1.04398	1.0368	1.03044	1.0228	1.01492	1.03253	1.03242	1.01604	1.01082	1.00752	1.01362	1.00053	1.00994	0.99263	1.001	0.975687	1.00787	1.00583	1.01229	1.01284	1.03435
YBR162W-A	1.01534	1.01466	1.00806	1.00357	1.03361	1.01466	1.0163	1.01071	1.01964	1.00369	1.00999	1.00975	1.01834	1.00673	1.00672	1.00659	1.01559	0.999926	1.00595	1.00108	1.00295	0.998402	1.00532	1.00391	1.00578	1.01214	1.01773
YBR163W	0.980781	0.978635	0.985752	0.985488	0.977395	0.978686	0.979824	0.984709	0.983173	0.983278	0.990217	0.998146	0.984553	0.98508	0.990907	0.986733	0.987495	0.995332	0.982153	1.00095	0.990821	1.00847	0.990814	0.993343	0.99161	0.995448	0.987302
YBR164C	1.00744	1.00744	0.992929	1.0106	1.01502	1.00891	1.00587	1.00437	1.00011	1.00333	0.999699	1.0109	0.993181	1.00621	0.993387	1.00195	0.998681	0.990921	0.995083	0.997973	0.996362	0.995361	0.994763	0.998067	0.997981	0.999767	0.999736
YBR165W	0.982013	0.980642	0.991812	0.989845	0.977015	0.979679	0.983528	0.988067	0.988311	0.987104	0.992108	0.986331	0.989137	0.98921	0.995902	0.991945	0.988762	0.996542	0.990649	1.00253	0.995844	1.01435	0.994679	0.99335	0.991471	0.992298	0.985686
YBR166C	0.994021	0.995652	0.991907	0.99488	0.995165	0.992678	0.993026	0.993472	0.993528	0.992124	0.994518	0.999503	0.986181	0.996309	0.993372	0.994327	0.996587	0.999571	0.992057	0.999651	0.994469	1.00899	0.991455	0.995975	0.995817	0.998953	0.99273
YBR167C	1.00406	0.999296	1.00767	0.987614	1.01431	0.99912	1.00062	1.00243	1.00087	0.993312	1.00745	1.0005	0.995017	1.00343	1.00343	1.00131	1.00796	0.998769	0.9973	0.999429	1.00093	1.00556	0.991297	0.99491	1.00495	1.00277	1.00088
YBR168W	0.982119	0.980308	0.984942	0.993738	1.00451	0.985338	0.980616	0.98491	0.989388	0.987287	0.991286	1.00048	0.98292	0.992155	0.992577	0.995456	0.993109	0.997128	0.991605	1.00913	0.997612	1.01814	0.994507	0.996469	0.992446	0.991825	0.990415
YBR169C	1.00817	1.01123	1.00076	1.00411	0.996277	1.0066	1.00374	1.00577	1.00204	1.00081	1.00082	1.00407	0.998388	1.00125	0.995046	0.996664	1.00145	0.995517	0.991123	0.988546	0.994073	0.996188	0.993674	0.999486	0.99725	0.999067	1.00105
YBR170C	0.9943	0.99784	0.995017	0.992447	0.995651	0.992415	0.992661	0.992028	0.989467	0.99689	0.999645	1.00392	0.990888	0.999294	0.9975	0.999188	1.00165	1.00573	0.995849	0.999716	1.00153	1.01321	0.999644	1.00515	1.003	1.0046	0.997736
YBR171W	0.996036	0.992905	0.990173	0.98195	0.988418	0.988913	0.977447	0.992231	0.996059	0.987642	0.992076	0.998344	0.987025	0.994032	0.990578	0.992403	0.998438	0.990108	0.988779	0.990274	0.98942	1.01151	0.984187	0.993449	0.994637	0.988347	0.993986
YBR172C	1.00184	0.998921	1.01494	1.00129	0.993377	1.00448	1.00465	1.00351	1.00587	1.00454	1.0071	1.00681	1.00917	1.00206	1.00263	1.00215	1.00283	1.00726	1.00194	1.00428	1.00203	1.00687	1.00217	0.999819	1.00631	1.00332	1.00567
YBR173C	1.01385	1.00707	1.02192	1.01646	1.02408	1.02374	1.02668	1.01541	1.01544	1.02163	1.017	1.00679	1.02156	1.01314	1.01787	1.0176	1.01071	1.0146	1.02209	1.01641	1.01553	0.984831	1.02095	1.0028	1.00903	1.00906	1.01628
YBR174C	0.992005	0.995769	1.00304	1.00659	0.989202	0.990926	0.993724	0.996249	0.985853	1.00196	1.00051	0.987584	0.996297	1.00218	1.006	0.999721	0.990622	1.00516	1.00607	1.01005	1.00658	0.993971	1.00217	1.00514	0.999414	0.998461	0.979143
YBR175W	0.985411	0.989713	0.999145	1.00807	1.0105	0.98848	0.990394	0.994378	0.982909	1.00084	0.999751	0.996047	0.99234	1.0002	0.999409	1.00349	0.993878	1.01166	1.00701	1.00922	1.00894	1.00162	1.00593	1.00897	1.00152	1.00032	0.990157
YBR176W	1.00025	1.00124	1.00184	1.00508	1.01188	1.0055	1.00607	1.00405	0.998242	1.00253	1.00224	1.00198	1.00022	1.00362	1.0001	1.00413	1.00189	1.00068	1.0035	0.996717	1.00244	0.99656	0.999891	1.00192	1.00556	1.00458	0.9963
YBR177C	1.00632	1.00812	0.998779	1.01063	0.994478	1.00434	1.00558	1.00234	1.00373	1.00474	1.00313	1.00172	1.00181	1.00241	0.998282	1.00122	1.00589	1.00403	0.996417	1.00204	1.00097	0.997685	1.00362	1.00638	1.00275	1.0073	1.00747
YBR178W	0.970602	0.962161	0.991657	0.972731	0.995532	0.968573	0.972783	0.977476	0.969136	0.981731	0.990042	0.986883	0.978489	0.990532	0.992624	0.996831	0.984668	0.998793	1.00002	0.990761	1.0008	1.01063	0.998469	0.996116	0.989094	0.984334	0.973741
YBR179C	0.989	0.986364	0.994439	0.987144	0.980529	0.988905	0.984114	0.992354	0.987085	0.990527	0.994188	0.996575	0.989887	0.992407	0.993435	0.992772	0.989262	0.993538	0.989678	0.997596	0.992734	1.00044	0.990805	0.991661	0.993625	0.991893	0.990647
YBR180W	0.997483	1.00253	0.998356	1.00018	1.00051	1.00159	1.00353	0.99892	0.99376	1.00135	0.997516	0.998588	0.994456	1.00191	0.999848	1.00215	0.99601	1.00406	1.00265	1.00138	1.00355	1.00084	1.00145	1.00232	0.998202	1.00113	0.993638
YBR181C	1.07782	1.08067	1.03565	1.02834	1.06627	1.07184	1.07119	1.05275	1.069	1.02985	1.02583	1.04471	1.06441	1.02685	1.02322	1.01225	1.05153	0.989541	1.00747	0.986725	0.999883	0.973217	1.00716	1.00803	1.01809	1.03055	1.08302
YBR182C	0.989414	0.990933	1.00276	0.989343	0.973576	0.986952	0.991092	0.991498	0.993821	0.997493	0.99697	1.00002	0.99381	0.994928	0.999207	0.998043	0.995484	1.00594	1.00222	1.00279	1.00375	1.01345	1.00209	1.001	0.999075	0.994836	0.993337
YBR182C-A	0.989208	0.987212	0.996084	0.998342	0.99254	0.991272	0.994363	0.995254	0.998971	0.987184	1.00005	0.977775	0.993548	0.99757	1.00161	0.995567	0.995637	0.994911	0.998042	1.0037	0.998865	1.00976	0.994573	0.991066	0.996183	1.00872	0.993454
YBR183W	1.00039	1.00447	0.999668	1.01265	1.02032	1.00771	1.00607	0.998645	1.00493	1.00406	0.998404	0.990235	0.9959	1.00636	1.00209	1.00811	1.00245	1.00442	1.0113	1.00464	1.0061	0.997136	1.00735	1.00246	0.999679	1.00232	0.995115
YBR184W	0.978747	0.975998	0.989884	0.976781	0.980576	0.974109	0.973792	0.981301	0.982493	0.981186	0.989587	0.993154	0.979032	0.987552	0.993343	0.99042	0.991372	0.994332	0.986952	0.998149	0.992492	1.01544	0.988653	0.994068	0.990401	0.989984	0.985287
YBR185C	0.994814	0.990709	0.99061	0.989549	0.98429	0.990305	0.993137	0.993902	0.991099	0.992738	0.995192	0.988093	0.993632	0.994996	0.995653	0.997807	0.994939	0.9963	0.995693	0.995707	0.996888	1.00438	0.995698	0.994706	0.996937	0.995323	0.993907
YBR186W	0.976987	0.972523	0.989967	0.981563	0.988299	0.976008	0.975398	0.980657	0.974914	0.982332	0.9899	0.990458	0.979837	0.987704	0.98818	0.990392	0.987996	0.997374	0.991503	0.99656	0.993996	1.00768	0.991224	0.994593	0.991863	0.986462	0.988422
YBR187W	1.01438	1.02308	1.00426	1.01261	1.02416	1.02318	1.01843	1.01616	1.0073	1.01408	1.00107	1.0142	1.00378	1.01221	0.999106	1.00801	1.00244	1.00112	1.00662	0.991002	1.0008	0.986798	0.99779	1.00167	0.999278	1.00419	1.00322
YBR188C	0.978644	0.976514	0.987226	0.983259	0.961235	0.975789	0.977083	0.982112	0.984751	0.990447	0.993657	0.974451	0.977734	0.989524	0.991904	0.997004	0.99083	1.00567	0.992284	0.998755	1.00046	1.02347	0.999633	1.00439	0.993956	0.993704	0.974353
YBR189W	1.07345	1.07861	1.03508	1.02969	1.046	1.06942	1.05926	1.05287	1.06322	1.03073	1.02243	1.04417	1.06449	1.02561	1.02242	1.00985	1.04617	0.988623	1.00676	0.981425	0.996642	0.975175	1.0042	1.00491	1.01646	1.0249	1.07602
YBR190W	1.01723	1.02501	1.01353	1.01209	1.00741	1.01592	1.02224	1.01214	1.03392	1.0211	1.01236	0.992673	1.01471	1.01638	1.01555	1.02345	1.01557	1.01597	1.0259	1.00629	1.02534	1.02346	1.02174	1.02143	1.01667	0.999937	1.00303
YBR191W	1.07758	1.07836	1.03996	1.0243	1.0483	1.06989	1.08185	1.05474	1.06352	1.03375	1.03279	1.038	1.06632	1.02861	1.03028	1.0175	1.04319	1.00306	1.01062	1.00105	1.00698	0.971906	1.01833	1.00516	1.02305	1.03228	1.07444
YBR191W-A	0.956979	0.942721	0.952011	0.935689	0.994388	0.935262	0.93934	0.953738	0.929431	0.939195	0.945635	0.992489	0.933948	0.958819	0.967521	0.970976	0.969398	0.956275	0.971374	0.963175	0.974662	1.02001	0.955727	0.978831	0.959463	0.970148	0.961756
YBR192W	0.999847	1.0009	0.995643	0.994576	1.00348	0.998943	0.998882	0.993107	0.999977	0.998506	0.99834	1.00223	0.988393	1.00316	0.998094	1.00437	1.01024	1.00345	1.00122	1.0008	1.0042	1.01913	0.998265	1.00641	1.00445	1.0034	0.99583
YBR193C	1.0035	1.00071	1.01433	1.01473	1.01025	1.00823	1.00473	1.00741	1.00528	1.0122	1.00961	0.998258	1.01081	1.00867	1.0063	1.00842	1.00719	1.01217	1.01034	1.01571	1.00832	1.00892	1.0077	1.00653	1.00591	1.01009	1.01344
YBR194W	0.997514	0.994104	1.00842	0.979565	0.996874	0.988288	0.991949	0.992422	0.994552	0.995325	1.00404	0.991423	1.00625	0.995848	1.00352	0.999003	1.0127	1.00753	1.00216	1.01143	1.00534	1.01729	1.00723	1.00115	1.0023	1.00615	1.01287
YBR195C	0.997152	0.997893	1.00609	1.00893	0.997851	0.999544	1.00166	1.00018	0.998136	1.00184	1.00565	0.994852	1.00009	1.00319	1.00235	1.00154	1.0014	1.00947	1.0009	1.00786	1.00699	1.00502	1.00665	1.00159	1.00461	1.00195	0.997868
YBR196C	1.06639	1.06962	1.04041	1.04342	1.06029	1.07328	1.07316	1.05504	1.0578	1.03494	1.02839	1.03609	1.06147	1.02771	1.02323	1.01456	1.0336	0.998416	1.00986	0.992725	1.00554	0.96476	1.01614	1.00103	1.02126	1.02709	1.06347
YBR196C-A	0.982232	0.978022	0.967459	1.00004	0.981224	0.977518	0.979398	0.984371	0.981337	0.982081	0.979374	0.996275	0.979185	0.985492	0.990565	0.993294	0.985203	0.974987	0.989467	0.982984	0.990323	1.00461	0.992678	1.0035	0.987623	0.991329	0.97065
YBR196C-B	1.0038	1.00815	1.00382	1.00284	1.06225	1.00755	1.00789	0.997911	0.99677	1.00692	0.998082	0.982128	0.987143	1.01192	0.999145	1.01411	0.99783	0.99257	1.01869	1.00924	1.00264	0.983584	1.00273	0.993055	0.992638	0.994636	0.996874
YBR197C	0.99643	0.994522	1.01274	0.988163	0.99968	0.996082	1.00104	0.998385	1.00183	1.00533	1.00745	0.99089	1.00162	1.00117	1.00586	1.00944	1.00671	1.01898	1.0145	1.00688	1.01323	1.01014	1.01189	1.00888	1.00104	0.998605	0.999696
YBR198C	0.994787	0.997199	1.00085	0.996338	0.988046	0.992568	0.995075	0.993407	0.995146	0.997167	0.997358	0.990527	0.994101	0.995868	0.997431	0.997732	0.998881	1.0025	0.996105	0.99786	1.00161	1.01224	0.999489	1.00336	0.999673	0.997241	0.994788
YBR199W	0.987315	0.99078	0.988548	0.988477	0.981452	0.983153	0.977095	0.986669	0.983443	0.987672	0.991041	0.985447	0.98361	0.988969	0.989431	0.988364	0.991787	0.993351	0.98192	0.993348	0.99195	1.01148	0.989465	0.998105	0.993484	0.993398	0.981105
YBR200W	0.992722	0.990028	0.99999	0.992518	0.986562	0.990213	0.991628	0.994555	0.988906	0.992162	0.995142	1.00488	0.993126	0.991894	0.993288	0.991172	0.993222	0.994864	0.989905	0.997332	0.991885	0.998949	0.992589	0.993609	0.993304	0.998197	0.995835
YBR200W-A	0.997517	1.00218	0.999785	1.01289	0.98904	0.997003	1.00099	1.00025	0.998935	1.00875	0.995181	0.963725	0.997601	1.01388	1.01267	1.02256	1.0052	1.01767	1.02012	1.01659	1.01962	0.993612	1.00883	1.02278	0.993723	1.016	0.998998
YBR201W	0.984095	0.987645	0.991113	0.995858	1.03147	0.99011	0.987499	0.990349	0.989493	0.993766	0.989889	0.988327	0.990135	0.994894	0.994988	0.999434	0.988676	0.991705	1.0057	0.995006	1.00036	1.00502	0.996521	0.997238	0.990015	0.988068	0.986379
YBR201C-A	0.993971	0.987075	1.00556	0.978413	0.987554	0.996442	1.00372	0.99713	0.99463	1.00204	0.999576	0.999249	0.99717	0.995719	1.00578	1.00744	0.990305	1.00499	1.02156	1.00882	1.00412	0.982764	1.00758	0.990911	0.996795	0.99497	0.994052
YBR202W	1.0043	1.00566	0.996055	0.999352	1.00014	1.00479	1.00283	1.00475	1.00197	1.00058	1.00032	1.00613	0.999942	1.00005	0.998405	0.999023	1.00148	0.999074	0.997214	0.994987	0.99814	0.998984	0.997072	0.999525	0.998571	0.997724	1.00246
YBR203W	0.994751	0.992921	1.00343	0.999542	0.978532	0.992507	0.995755	0.999538	0.997529	0.995333	0.994958	1.00632	0.998732	0.994809	0.996629	0.995205	0.992868	0.994245	0.995335	0.99838	0.993914	1.00118	0.994926	0.996093	0.995082	0.994024	1.00374
YBR204C	0.990281	0.989549	0.983205	0.997185	0.995234	0.986056	0.979808	0.988842	0.986543	0.991557	0.994796	0.991521	0.980277	0.995579	0.99359	0.997525	0.999052	0.997346	0.993395	1.00363	0.999944	1.00414	0.995597	1.00478	1.00104	0.996444	0.982179
YBR205W	1.00569	1.0102	1.00417	1.0057	1.01843	1.00589	1.00794	1.00269	1.00396	1.00406	0.999133	1.00156	1.00537	0.998127	1.00119	0.997203	0.999329	0.994472	0.995621	1.00526	0.999874	0.992109	0.999241	1.00098	0.998627	1.00482	1.00684
YBR206W	0.981234	0.977301	1.0064	0.998486	0.972321	0.99388	0.999923	0.995109	0.992354	0.998715	1.00098	0.988115	0.999503	0.998359	1.00498	1.00064	0.983767	1.01272	1.01182	1.00828	1.00118	0.995926	1.00611	0.993308	0.99575	1.00269	0.982892
YBR207W	0.995772	0.999171	0.994657	1.00483	1.0053	1.00009	1.0013	1.00014	0.998673	0.999779	0.994377	1.00254	0.993484	0.99975	0.995095	0.999761	0.995106	0.997102	1.00179	0.998462	0.996866	0.997466	0.999686	0.999073	0.997045	0.994699	0.998604
YBR208C	1.0118	1.01488	1.00233	1.01129	1.00172	1.01166	1.01021	1.00655	1.00433	1.00701	1.00343	1.01564	1.00505	1.00595	0.999642	1.00144	1.00603	1.00061	0.997883	0.995178	0.998741	0.994773	1.00029	1.00532	1.00308	1.00728	1.00872
YBR209W	0.989117	0.987642	0.994477	0.99073	0.978196	0.974923	0.985861	0.989932	0.995245	0.988794	0.983914	0.979026	0.989843	0.992967	0.993082	0.996466	0.990901	1.00449	1.00038	1.00437	0.994694	0.998572	1.00145	0.995539	0.983449	0.983888	0.989629
YBR210W	0.972663	0.973758	0.975197	0.978329	0.992736	0.972084	0.973984	0.976868	0.975042	0.97787	0.976415	0.981532	0.971792	0.982291	0.982018	0.985403	0.97653	0.983361	0.984242	0.993367	0.985737	1.00208	0.985392	0.990037	0.978487	0.984244	0.981802
YBR211C	0.971312	0.966764	0.982656	0.979662	0.977344	0.96939	0.965712	0.980126	0.971828	0.97712	0.984422	0.990319	0.977098	0.978453	0.984053	0.982747	0.983543	0.991293	0.981544	0.995912	0.987243	1.00597	0.98783	0.987922	0.986861	0.984232	0.983928
YBR212W	0.992958	0.991976	1.0083	1.00361	0.982569	0.994809	0.999958	0.997324	0.997963	1.00305	1.00202	0.991318	1.00842	0.996962	1.00462	1.0007	0.999052	1.01081	1.00355	1.00994	1.00627	1.01092	1.01052	1.00268	1.00331	1.0046	0.994045
YBR213W	0.993001	0.996487	0.993023	1.0011	1.0103	0.998953	0.997964	0.999413	0.996966	1.00363	1.00461	0.994816	1.00828	1.00086	1.00541	1.00346	0.993602	1.00313	1.0122	1.01421	1.00663	0.980575	1.01396	1.00177	0.996792	0.995665	0.994235
YBR214W	1.00982	1.00843	1.01778	1.02149	0.994635	1.02155	1.02079	1.01436	1.01763	1.01867	1.01387	1.00499	1.02178	1.01108	1.01499	1.01077	1.00708	1.01413	1.02172	1.01626	1.01072	0.986117	1.0163	1.0041	1.01232	1.01021	1.00649
YBR215W	0.98889	0.984029	1.0063	0.984886	0.970027	0.988698	0.988234	0.993812	0.993738	0.990587	0.998622	1.00496	0.993405	0.991275	0.994848	0.990814	0.99097	0.993746	0.990579	0.997149	0.991078	1.00678	0.991367	0.991063	0.999444	0.991672	0.986484
YBR216C	0.986451	0.985146	0.984847	0.985878	0.987704	0.981992	0.977187	0.987856	0.979646	0.983055	0.987278	0.992763	0.979163	0.990329	0.988439	0.987666	0.98932	0.987919	0.983244	0.991781	0.986646	1.00282	0.982336	0.993398	0.990328	0.993583	0.985545
YBR217W	0.980947	0.977243	0.992071	0.981383	0.986998	0.975776	0.976615	0.984919	0.987218	0.986416	0.992491	0.997845	0.989005	0.990511	0.9944	0.992272	0.992004	0.998512	0.992315	1.00425	0.992294	1.02188	0.990337	0.996272	0.998122	0.996484	0.98639
YBR218C	1.03651	1.04124	1.01377	1.02263	1.0281	1.03792	1.03778	1.02813	1.02802	1.02123	1.01521	1.02402	1.02782	1.01549	1.01061	1.00867	1.02021	1.00327	1.00458	0.99959	1.00384	0.984326	1.00859	1.00464	1.00999	1.01446	1.03226
YBR219C	0.986099	0.984268	0.990894	1.01284	1.01133	0.996921	1.00134	0.997168	1.00447	1.00219	0.99548	0.993855	0.996394	1.00014	1.00296	1.00822	0.991738	1.00116	1.01184	1.00218	1.00961	0.999946	1.00901	1.00268	0.995756	0.994234	0.99084
YBR220C	0.996329	0.99762	0.999316	1.01325	1.02765	1.00367	1.00822	1.00132	1.00327	1.00549	0.998483	0.991714	0.999941	1.00395	1.00362	1.00743	0.996779	1.00173	1.01415	1.00583	1.00805	0.996666	1.00797	1.00279	0.998711	0.995417	0.996766
YBR221C	1.04455	1.05056	1.01975	1.02538	1.02951	1.04403	1.04496	1.0317	1.02855	1.02656	1.01519	1.02577	1.02917	1.02028	1.00932	1.01118	1.02009	1.00064	1.00547	0.988405	1.00052	0.978643	1.00469	1.00805	1.01097	1.01838	1.03423
YBR221W-A	0.995145	0.976737	0.993975	0.959664	0.984442	0.983583	0.984092	0.986862	0.995687	0.994542	0.99919	0.976168	0.996877	0.99827	1.01132	1.00641	0.999632	1.00394	1.03365	0.998622	1.01418	0.99715	1.0157	1.00128	0.996783	0.99688	0.998186
YBR222C	1.01904	1.02137	1.0102	1.01857	1.02228	1.02228	1.02616	1.01593	1.01874	1.01448	1.00959	1.00718	1.01932	1.009	1.00995	1.00745	1.01212	1.00171	1.00716	1.00367	1.00586	0.988298	1.01	1.00778	1.0091	1.01341	1.01504
YBR223C	0.993063	0.991896	0.99965	0.995235	1.00661	0.993192	0.995605	0.993632	0.993962	0.999862	1.00105	0.993935	0.99161	1.00133	1.0021	1.00437	1.00113	1.00377	1.00809	1.00358	1.00618	1.0037	1.00513	1.0028	1.00131	0.99759	0.987763
YBR223W-A	0.997812	0.994405	0.99477	1.04115	1.05629	1.01022	0.998602	0.997658	1.01603	1.03403	1.02525	0.961667	1.00842	1.02219	1.0188	1.0445	1.01163	1.04592	1.05699	1.03196	1.05231	1.00896	1.05955	1.04401	1.03576	0.992957	0.980566
YBR224W	0.97338	0.973415	0.988214	1.0034	0.979459	0.987998	0.986189	0.990547	0.99094	0.997287	0.997664	0.980525	0.9927	0.996253	1.00057	1.00123	0.981999	1.00326	1.01261	1.01351	1.0066	0.995147	1.00366	0.994096	0.99185	0.998995	0.982448
YBR225W	0.988504	0.985452	1.00199	0.995196	0.983084	0.989239	0.990269	0.993041	0.993632	0.996007	0.997693	1.0019	0.998231	0.992187	0.995546	0.994088	0.990863	0.999221	0.996399	1.00373	0.996296	1.00265	0.998462	0.992342	0.997596	0.996356	0.997036
YBR226C	0.976089	0.974208	0.98366	0.98253	1.01447	0.974913	0.96449	0.978538	0.978927	0.981676	0.988717	0.989428	0.979218	0.990172	0.993332	0.992977	0.985401	0.990486	0.992827	0.993011	0.996982	1.0168	0.990543	0.995316	1.00118	0.981655	0.9682
YBR227C	1.00041	1.00069	0.993056	0.988831	0.993357	0.994817	0.993035	0.995521	0.992944	0.991965	0.99456	1.00533	0.987989	0.997707	0.992822	0.995134	1.0029	0.994614	0.989997	0.99138	0.993388	1.00509	0.989097	0.997034	0.995123	0.999541	1.00128
YBR228W	0.992873	0.996588	0.981907	0.977333	1.00397	0.985594	0.98071	0.985873	0.986176	0.990312	0.997699	0.990624	0.982473	0.999263	0.999025	0.999968	1.00734	1.00041	0.994895	0.999625	1.00594	1.0221	0.99433	1.003	1.00346	1.0004	0.983229
YBR229C	1.00113	1.00245	1.0025	1.00643	1.01649	1.00421	1.00359	1.0012	1.0011	1.00095	1.00262	1.00401	1.00232	0.999745	1.00075	0.999324	1.00221	1.00031	0.995435	1.00011	1.00105	1.00188	1.00162	0.999731	1.00266	1.00334	1.00314
YBR230C	1.01235	1.01397	1.01025	1.01692	1.01372	1.01288	1.01851	1.0136	1.01754	1.01105	1.01058	1.0045	1.02037	1.00763	1.01162	1.00721	1.00235	0.997668	1.0134	1.00338	1.00586	0.983397	1.01567	0.994243	1.0061	0.997752	1.01353
YBR230W-A	1.02097	1.0224	0.997088	1.01532	1.04643	1.01053	1.01645	1.00678	1.02641	1.02196	1.01178	0.959928	1.02455	1.02443	1.00991	1.02648	1.01869	1.01542	1.03469	1.00343	1.01589	1.01328	1.02018	1.01566	1.01293	0.991482	0.996682
YBR231C	1.00215	1.00175	0.999391	1.00194	0.998752	0.997046	0.992982	0.998175	0.99866	1.00777	1.00834	0.994527	1.00878	1.00296	0.999398	1.00571	1.00792	1.00884	1.01215	0.997163	1.00548	0.995967	1.00964	1.00931	1.00955	1.00112	1.00052
YBR232C	0.98938	0.995576	0.990581	1.01784	1.01478	0.998568	0.989175	0.993748	0.986861	1.00141	0.99146	0.99813	0.976019	1.00443	0.993265	1.00846	0.993313	1.00336	1.01421	0.99727	1.00473	0.993268	0.993849	1.01712	1.00441	0.986572	0.979662
YBR233W	0.995643	0.993625	1.00378	1.00283	1.0029	1.00096	1.00075	1.00088	1.00497	1.00179	1.00582	1.00014	1.00131	1.00194	1.00424	1.00294	0.998214	1.00268	1.00824	1.00395	1.00449	0.998214	1.00509	0.998964	1.00105	0.998341	0.994453
YBR233W-A	0.985323	0.983042	0.99558	0.978516	0.997745	0.985366	0.977595	0.986895	0.981024	0.989947	0.997686	0.986767	0.996035	0.989397	0.996045	0.992843	0.993873	1.00538	1.00011	1.00798	0.998437	1.01779	0.995776	0.995717	0.999084	1.00253	0.99093
YBR234C	1.01483	1.0194	1.00624	1.01716	1.0073	1.01419	1.01807	1.01228	1.01126	1.00939	1.0056	1.01831	1.00513	1.00878	1.00349	1.00551	1.00639	1.00387	1.00184	1.0033	1.00177	0.987834	1.00595	1.00509	1.00639	1.00358	1.0106
YBR235W	0.996558	0.996822	0.995008	1.00698	0.997156	1.00003	1.00213	0.997749	0.994428	1.00053	0.997081	0.995104	0.994344	1.00205	0.998508	1.00137	0.998614	1.00314	1.00255	1.00034	1.00216	1.00314	1.00079	1.0012	0.998489	1.0036	0.996121
YBR236C	1.00088	1.00283	0.996275	0.997343	0.98846	0.994822	0.994847	0.995405	0.993395	0.996317	0.997578	1.00484	0.992691	0.997308	0.995211	0.995038	1.00246	0.997931	0.990878	0.994758	0.995712	1.00854	0.995416	1.00292	0.99843	1.0019	0.998344
YBR237W	0.989545	0.987643	0.992743	0.985906	0.99339	0.984744	0.9819	0.989429	0.985904	0.989307	0.99494	1.001	0.984339	0.995433	0.991545	0.993645	0.996329	0.994148	0.992006	0.99645	0.993227	1.00725	0.988731	0.996349	0.996319	0.994922	0.990445
YBR238C	1.01156	1.01073	1.01191	1.00774	1.00399	1.01226	1.01548	1.01152	1.01269	1.00475	1.00746	1.01455	1.01588	1.00208	1.00834	0.999153	1.00816	1.00291	0.994598	1.00303	0.999868	0.997372	1.00577	0.993079	1.00404	1.00561	1.01443
YBR239C	0.989926	0.984779	1.00507	0.995277	0.98417	0.992736	0.99323	0.996057	1.001	0.998079	1.00097	0.998053	1.00358	0.997368	1.00397	1.00033	0.996969	1.00481	1.00716	1.00357	1.00152	0.994833	1.00663	0.998002	0.99929	0.99706	0.992879
YBR240C	0.988814	0.986817	0.995808	0.993342	1.00416	0.989432	0.996611	0.994155	0.995766	0.998529	0.9992	0.985782	0.998176	0.999185	1.00169	1.0034	0.994787	1.00788	1.01089	1.01242	1.00452	0.998184	1.0085	0.997143	0.997879	0.991802	0.992435
YBR241C	1.01198	1.01608	1.01236	1.02856	1.02695	1.02443	1.03054	1.01521	1.02269	1.02307	1.00999	0.997289	1.01712	1.01597	1.01246	1.02072	1.00463	1.01654	1.03287	1.00604	1.01833	0.983004	1.0243	1.01229	1.00773	1.00135	1.00138
YBR242W	0.997553	0.996394	0.996058	0.999185	1.01261	0.996481	0.993968	0.99879	0.999175	0.997872	1.00248	0.998808	1.00014	0.998955	0.998163	0.99947	0.99808	0.998005	0.99758	0.996282	0.995424	0.995719	0.99654	0.999567	1.0006	0.994702	0.991956
YBR243C	0.999618	1.00268	0.991703	1.01162	0.999435	1.0031	1.00272	0.99995	0.996623	1.00352	0.993723	1.00056	0.993205	1.00305	0.99794	1.00349	0.993018	0.999013	1.00172	0.99852	1.00168	0.989852	1.00076	1.00352	0.996537	0.997215	0.993301
YBR244W	0.997097	0.993591	0.995379	0.988122	0.978395	0.986638	0.990239	0.993838	0.994609	0.986676	0.988446	1.00087	0.994081	0.992126	0.991911	0.985509	0.990176	0.985259	0.986551	0.990973	0.986658	1.00475	0.985648	0.98808	0.989488	0.994861	0.998864
YBR245C	1.0019	1.00346	0.995016	0.996174	0.993297	0.996689	0.991801	0.997205	0.997794	0.994573	0.99736	1.00216	0.993563	0.996888	0.993228	0.9937	1.0008	0.994134	0.985913	0.993471	0.991962	1.0037	0.990432	0.999601	0.995516	0.99973	1.00046
YBR246W	0.988057	0.988544	0.98897	1.00337	0.979793	0.987456	0.990484	0.989627	0.98894	0.992691	0.997321	0.995463	0.9843	0.997421	0.994646	0.996932	0.993077	1.00319	0.994133	1.00044	1.00028	1.00121	0.997357	1.0039	0.999132	0.999226	0.987354
YBR247C	1.0067	1.01004	0.996059	0.991341	0.989666	1.00123	0.995848	1.00073	1.00069	0.997728	0.997271	1.00328	0.99401	0.997484	0.99393	0.993006	0.999597	0.992831	0.986618	0.990129	0.991529	1.00031	0.99002	0.996064	0.996898	0.996723	0.999634
YBR248C	1.00459	1.00986	0.995496	0.998872	0.99799	1.00074	1.00136	0.996508	0.998116	0.999395	0.998938	1.00282	0.993755	1.00054	0.993072	0.996484	1.00321	0.997093	0.993093	0.992658	0.996444	1.0005	0.998283	1.00449	1.00082	1.00116	1.00077
YBR249C	1.05603	1.06175	1.02733	1.03462	1.04245	1.05947	1.05998	1.04591	1.05137	1.02983	1.02563	1.03649	1.04978	1.02529	1.02008	1.01297	1.03031	1.00073	1.00954	0.990673	1.005	0.973146	1.01254	1.00452	1.01712	1.0229	1.05326
YBR250W	0.983429	0.978773	0.995838	0.986434	0.98725	0.98427	0.982058	0.988528	0.987905	0.986646	0.989627	1.00539	0.986044	0.988767	0.991191	0.988679	0.985967	0.987608	0.989547	0.994148	0.98846	1.00612	0.986296	0.989816	0.989257	0.992602	0.990678
YBR251W	1.00367	1.00784	0.996995	1.00056	1.01303	0.99675	0.999165	0.998374	0.996032	0.998853	1.00051	0.995029	0.994142	0.999029	0.998629	0.998813	1.00328	0.998516	0.99716	0.998648	1.00206	1.00492	0.99719	1.0058	1.00139	1.00047	0.990636
YBR252W	1.0291	1.03669	1.01712	1.03028	1.05775	1.03197	1.04486	1.02918	1.02143	1.02494	1.01456	1.01176	1.01976	1.01832	1.00734	1.01548	1.01025	1.00809	1.01606	0.994325	1.00879	0.979443	1.01435	1.00829	1.00603	1.00572	1.01845
YBR253W	0.987245	0.986801	0.993865	0.996102	1.01164	0.992393	0.982873	0.996994	0.997954	0.99606	1.00358	0.968312	0.99104	0.998004	0.995257	1.00297	1.00426	1.01048	0.999864	1.00364	1.00408	1.02839	0.996886	1.0049	1.00444	0.987418	0.985111
YBR254C	0.981855	0.987947	0.985402	0.978035	0.985543	0.978238	0.985319	0.980628	0.980149	0.987912	0.9898	0.995745	0.978572	0.990267	0.989675	0.990096	0.986421	0.99725	0.988198	0.993944	0.9968	1.02335	0.994018	0.997218	0.989407	0.992667	0.982427
YBR255W	0.988354	0.986187	0.998404	0.991507	0.99104	0.988533	0.990109	0.989638	0.994946	0.995896	0.999565	0.997143	0.99035	0.99664	0.997535	1.00092	1.00208	1.00417	0.997731	1.00416	1.00329	1.02265	0.999324	1.00178	1.00046	1.00073	0.997686
YBR255C-A	1.01491	1.01716	1.00295	1.02011	1.0052	1.0118	1.01296	1.01199	1.0091	1.0065	1.00613	0.99763	1.00476	1.00777	1.00386	1.0052	1.01533	1.00134	1.00735	1.00378	1.00254	0.989352	1.00623	1.00394	1.00619	1.01412	1.01125
YBR256C	0.998393	1.00123	1.00273	0.998826	1.0372	1.00053	1.00306	0.998476	0.994392	0.993776	0.998386	1.00874	0.992727	0.999703	0.997451	0.995885	1.00209	0.992608	0.993578	0.98825	0.998918	1.00419	0.995319	0.993978	1.00026	0.993243	1.00321
YBR257W	0.974852	0.970751	0.981846	0.974563	0.972142	0.970814	0.968474	0.978063	0.978266	0.975165	0.984079	0.983829	0.978799	0.980215	0.986184	0.981728	0.982293	0.983221	0.978983	0.993549	0.984427	1.01015	0.981615	0.986147	0.983813	0.984808	0.979466
YBR258C	0.985678	0.981334	0.981502	0.972999	0.988822	0.975716	0.967104	0.978702	0.981898	0.981695	0.991129	1.00748	0.985958	0.987016	0.983413	0.984809	0.995033	0.98345	0.976176	0.994607	0.983563	1.017	0.984165	0.991442	1.00115	0.987581	0.989124
YBR259W	0.981511	0.976828	0.986817	0.981514	0.985055	0.978952	0.978252	0.983896	0.984582	0.98388	0.988301	0.994997	0.985467	0.986592	0.988111	0.99023	0.986373	0.992737	0.988096	0.996023	0.989821	1.0058	0.988818	0.990926	0.98968	0.991193	0.988974
YBR260C	0.99934	0.998217	1.00759	0.997711	0.999355	1.00078	0.999327	1.00105	1.00329	0.999617	1.00097	1.00412	1.00412	1.00008	1.00152	0.999716	0.999528	1.00084	1.00015	0.998188	0.998236	1.00145	0.996601	0.996414	1.00108	0.997399	1.00056
YBR261C	1.01242	1.02216	1.00665	1.01586	1.03733	1.01725	1.01748	1.00916	1.01131	1.01807	1.01302	1.00442	1.00908	1.01166	1.00787	1.01499	1.01002	1.01265	1.01564	1.00802	1.01628	0.994319	1.01441	1.01776	1.00923	1.00616	1.00326
YBR262C	0.998441	1.00229	0.992966	0.998874	1.0236	0.997282	0.994797	0.997181	1.00309	1.00034	0.997002	1.00208	0.99336	0.998903	0.992109	1.00559	1.00606	1.00395	1.00772	0.996878	1.007	1.01225	1.00421	1.0129	0.999625	0.992459	0.996843
YBR263W	1.03491	1.03897	1.02492	1.02592	1.0325	1.04109	1.04233	1.02757	1.03236	1.02461	1.01788	1.02609	1.03533	1.01631	1.01561	1.01082	1.02097	1.00326	1.01248	1.00055	1.00829	0.983074	1.01193	1.0077	1.01349	1.01674	1.03166
YBR264C	0.980442	0.984073	0.989442	0.993563	1.00821	0.982232	0.982321	0.985935	0.987509	0.99684	0.996655	0.977443	0.982463	0.996643	0.993352	1.00301	0.993687	1.00849	1.00534	1.00678	1.00597	1.01427	1.00125	1.00667	1.00623	0.987458	0.976031
YBR265W	1.0094	1.0118	1.00171	1.01693	1.01151	1.01126	1.01378	1.00773	1.00971	1.01172	1.00691	1.00332	1.00771	1.00857	1.00515	1.00916	1.00448	1.00636	1.00969	1.00445	1.00715	0.987353	1.00924	1.00501	1.00266	1.00249	1.00436
YBR267W	1.01249	1.01307	1.00868	1.00199	1.01528	1.00773	1.00363	1.00536	1.0139	1.00788	1.0105	1.00136	1.01574	1.006	1.00711	1.00653	1.01447	1.00229	1.00778	1.00381	1.00641	1.00555	1.00349	1.00798	1.00722	1.00501	1.01069
YBR266C	0.988216	0.986062	1.01722	1.01704	0.988449	0.988173	0.997766	0.999468	0.983049	1.00025	0.986639	1.00274	0.988747	1.00088	0.996044	1.00119	0.975035	0.994384	1.0132	0.998362	0.99906	0.968041	1.00056	0.99984	0.988351	0.988593	0.999285
YBR268W	0.994754	0.995515	0.996626	0.993542	0.989945	0.989516	0.99687	0.99142	0.997967	0.998613	0.99411	0.954614	0.999524	0.999591	1.00165	1.01004	1.01122	1.01433	1.01598	1.00811	1.01266	1.01059	1.00946	1.01056	1.00573	0.999694	0.999791
YBR269C	0.997731	0.997431	0.998472	0.999677	0.984418	0.996622	0.999277	0.991644	0.994006	1.00936	1.00714	0.977668	1.00187	1.00648	1.00805	1.00625	1.00688	1.01405	1.0119	1.00341	1.01352	1.00893	1.016	1.01817	1.00667	1.01453	0.988279
YBR270C	0.982196	0.977868	0.995979	0.994775	0.993257	0.981553	0.98689	0.988489	0.989278	0.993217	0.993638	0.995204	0.985377	0.991729	0.994059	0.997544	0.987916	0.999015	1.00334	1.00697	0.998787	1.00338	1.00072	0.997794	0.993781	0.989855	0.986808
YBR271W	0.981418	0.980812	0.984343	0.986449	0.993319	0.975665	0.971738	0.983252	0.978112	0.987852	0.992508	0.981033	0.978884	0.993958	0.990162	0.994357	0.989202	1.00108	0.991777	1.00584	0.996722	1.01619	0.994389	0.998874	0.994482	0.985654	0.981098
YBR272C	0.98504	0.984364	0.982214	0.981258	0.987407	0.979326	0.971767	0.985761	0.980216	0.982662	0.983404	0.995768	0.974447	0.988474	0.983426	0.988662	0.988397	0.986218	0.984121	0.984169	0.985809	1.00701	0.980387	0.993843	0.986411	0.983656	0.98675
YBR273C	1.00401	1.00325	1.00476	1.00251	0.99949	1.00198	0.9984	0.99921	1.00127	1.00446	1.00671	0.998984	1.00143	1.00223	0.999816	1.00376	1.0077	1.00714	1.00101	1.00562	1.00492	1.00359	1.00352	1.00807	1.0055	1.00292	1.00665
YBR274W	0.993063	0.993189	0.989792	0.996701	0.984377	0.990721	0.991018	0.993023	0.989377	0.992927	0.994095	0.997905	0.987916	0.995854	0.994314	0.99649	0.996926	0.999188	0.992139	0.999023	0.99817	1.00269	0.996446	1.00018	0.996041	1.00122	0.997402
YBR275C	0.982148	0.979411	0.98925	0.978185	0.974674	0.978542	0.977281	0.984097	0.985335	0.985269	0.988661	0.993132	0.982463	0.988286	0.989307	0.991034	0.987608	0.996821	0.987735	0.997974	0.992215	1.01628	0.988736	0.992719	0.991789	0.988584	0.987887
YBR276C	0.98599	0.984757	0.989927	0.993988	0.984773	0.983976	0.982963	0.988484	0.985756	0.991035	0.995066	0.988586	0.988876	0.995233	0.997048	0.996057	0.99488	1.00346	0.993264	1.00519	0.999738	1.01116	0.99772	1.00124	0.998727	0.997563	0.991201
YBR277C	0.98476	0.988001	0.981362	1.00035	1.00654	0.986592	0.991897	0.990303	0.983253	0.989774	0.984457	0.983015	0.984394	0.994777	0.993816	0.994447	0.985716	0.990323	0.998976	0.997472	0.992581	0.994542	0.988034	0.999091	0.994105	0.99752	0.984425
YBR278W	0.98757	0.985921	0.994308	0.981025	1.00067	0.978996	0.972589	0.987536	0.983519	0.990331	0.998265	1.00286	0.980264	0.996619	0.989602	0.995631	0.992232	0.997696	0.995742	0.998364	0.993759	1.00976	0.99105	1.0019	0.996801	0.98536	0.986758
YBR279W	0.99478	0.993104	0.996046	0.986494	0.984114	0.990485	0.982791	0.993705	0.988847	0.992409	0.998673	1.003	0.99278	0.993297	0.99088	0.99122	0.996947	0.992424	0.984246	0.993913	0.99023	1.00345	0.986961	0.997075	0.996172	0.997106	0.996012
YBR280C	0.993771	0.996611	0.995015	1.00017	0.994202	0.991718	0.998097	0.991584	0.994573	0.997508	0.998746	1.00254	0.990402	0.999209	0.996303	0.998607	1.00104	1.00365	0.996213	1.00118	1.00259	1.01732	1.00359	1.00659	1.00051	0.999336	0.995307
YBR281C	0.996493	0.994688	1.00223	1.00318	0.999017	0.997897	0.997418	0.99813	0.994941	0.995826	0.996581	1.0039	0.99595	0.996756	0.995194	0.995627	0.998052	0.99887	0.991956	0.998597	0.995832	1.00599	0.995372	0.996291	0.996884	0.998098	1.00343
YBR282W	1.00424	1.00759	1.00082	1.00016	1.00862	1.00072	1.0062	0.998238	1.00255	1.00417	1.0013	0.995931	0.998035	1.00207	1.00351	1.00314	1.0086	0.996389	1.00044	1.00225	1.0056	1.01809	1.00215	1.0048	1.0011	1.00373	1.00144
YBR283C	1.02384	1.02327	1.00345	1.01842	1.02956	1.03064	1.03095	1.02	1.01962	1.01005	1.00267	1.02514	1.01492	1.00822	1.00441	1.00299	1.00363	0.991052	1.00086	0.991083	0.997364	0.982601	1.0009	0.995893	1.00094	1.00208	1.01976
YBR284W	0.985193	0.984399	0.990807	0.991628	0.988722	0.984354	0.983931	0.988282	0.986256	0.99157	0.991804	0.988017	0.986483	0.993256	0.995947	0.99547	0.993032	1.00044	0.997096	1.00584	0.998956	1.00706	0.998681	0.99451	0.993652	0.995118	0.988195
YBR285W	0.988284	0.982571	0.999832	0.983252	0.985064	0.974812	0.980041	0.986305	0.991947	0.980025	0.991497	0.99605	0.989855	0.985227	0.990694	0.985847	0.989194	0.987219	0.982536	0.987972	0.988113	1.00387	0.986885	0.995849	0.989705	0.987307	0.995453
YBR286W	1.03005	1.03598	1.01548	1.01641	1.02287	1.03511	1.03321	1.0256	1.0271	1.01654	1.01255	1.01887	1.0299	1.00906	1.00993	1.00258	1.01062	0.994552	0.998047	0.988666	0.998044	0.975478	1.00559	0.99676	1.00706	1.00992	1.02507
YBR287W	1.00764	1.00644	0.999096	1.0105	1.01609	1.01243	1.01201	1.0075	1.00704	1.0051	0.999817	1.02244	1.00468	1.00372	0.997136	1.00438	0.996685	0.999758	1.00256	1.00012	0.998189	0.986882	1.00183	0.999918	0.998414	1.00025	1.00845
YBR288C	0.983983	0.983373	0.988476	0.989993	0.987275	0.978883	0.981784	0.986516	0.979886	0.984513	0.988039	0.990963	0.981483	0.989533	0.989703	0.988613	0.989942	0.994066	0.985017	0.999646	0.992248	1.01764	0.98866	0.997937	0.992408	0.994237	0.988979
YBR289W	0.997002	0.992818	1.00644	0.997258	0.993307	1.00088	1.00234	0.996028	1.00391	1.00475	1.00925	0.990161	1.01465	0.99654	1.0094	1.00098	1.0123	1.02257	1.00753	1.02104	1.01231	1.01977	1.01616	1.00433	1.0052	1.01859	1.00121
YBR290W	0.983277	0.983522	0.99794	0.982792	1.00314	0.981482	0.985873	0.982124	0.97959	0.98907	0.995257	0.996638	0.97955	0.991073	0.9936	0.994238	0.997293	1.00318	0.991646	0.999722	0.999859	1.02527	0.996523	1.00116	0.995177	0.991701	0.989354
YBR291C	1.00709	1.01238	0.998228	1.01011	1.02319	1.01014	1.01295	1.007	0.998573	1.00652	1.00186	1.017	0.996056	1.00741	1.00231	1.00372	1.00319	0.995156	1.00348	0.995374	1.00245	0.995591	0.997817	1.00463	0.999632	1.00263	0.998056
YBR292C	0.979839	0.979109	0.98423	0.982736	1.00095	0.982046	0.980855	0.985274	0.989569	0.981255	0.989355	0.992218	0.986111	0.98857	0.996149	0.991992	0.982207	0.987109	0.996799	1.00032	0.993546	1.00817	0.987593	0.987104	0.988494	0.988146	0.981425
YBR293W	0.980861	0.982785	0.990092	0.998537	1.00263	0.991164	0.993341	0.990525	0.987379	0.994397	0.989576	0.992535	0.987274	0.996331	0.996304	1.00226	0.985203	0.998755	1.00654	1.00478	1.00197	0.998687	0.999467	0.999265	0.99362	0.995421	0.987801
YBR294W	0.998004	1.00009	0.996187	1.00033	0.998666	0.998589	0.999578	0.998868	0.994821	0.998427	0.996546	1.00039	0.991035	0.999402	0.99601	1.00003	0.994474	1.00044	0.999209	0.998927	0.998502	0.997889	0.997483	0.998921	0.998137	0.994208	0.992742
YBR295W	1.00387	1.0078	1.00344	1.00382	1.00156	1.00373	1.00506	1.00526	1.00155	1.00328	1.00155	1.00385	0.99715	1.00615	1.00004	1.00427	1.00097	1.00249	1.00214	0.995307	1.00231	0.998665	0.999586	1.00536	1.00194	0.997438	1.00187
YBR296C	1.02505	1.02973	1.00812	1.02661	1.02611	1.03199	1.03371	1.02275	1.02013	1.01349	1.00636	1.0217	1.01796	1.01325	1.00454	1.00741	1.01089	1.00284	1.00494	0.993698	1.00028	0.985174	1.00538	0.999516	1.00609	1.00923	1.01966
YBR296C-A	1.00391	1.00577	1.01496	1.01611	1.0373	1.00682	1.00941	1.0052	1.00867	0.998252	1.00319	1.01127	0.993779	0.997079	1.00213	1.00218	0.990222	0.993572	1.00322	1.01456	1.00748	0.99171	1.00252	0.996298	1.00333	0.988197	1.00509
YBR297W	0.990763	0.993896	0.996026	0.99572	0.994738	0.988168	0.98469	0.994405	0.983437	0.993391	0.992556	0.990452	0.986921	0.99699	0.997694	0.996989	0.993914	0.998481	0.995719	0.995523	0.998554	0.997695	0.994875	0.997242	0.992947	0.99328	0.988916
YBR298C	1.00941	1.01709	0.998099	1.00807	1.0007	1.00845	1.00635	1.00548	1.00194	1.00348	0.999152	0.9997	0.998667	1.00468	0.998253	1.0021	1.00341	1.00119	0.999459	0.994613	1.00084	0.994939	0.999502	1.00447	1.00288	1.00164	0.998673
YBR298C-A	0.981846	0.983737	0.991141	1.0073	0.95931	0.988686	0.980224	0.99265	0.988425	1.00238	1.00053	0.973353	0.996828	1.00489	1.00296	1.00577	0.998856	1.01129	1.0061	1.01554	1.00647	1.00843	1.00104	1.00739	1.00054	1.00343	0.980607
YBR299W	1.01273	1.01546	1.00106	1.00922	1.00336	1.01029	1.01032	1.0069	1.00868	1.00363	1.00417	1.00916	1.00638	1.00182	1.00069	0.998667	1.00749	0.998339	0.992665	0.997859	0.998435	0.997009	0.999867	1.00343	1.00365	1.00802	1.00876
YBR300C	0.993151	0.988598	1.00714	0.999286	1.00732	0.989997	1.00028	0.993017	1.00083	1.00238	0.99511	1.00225	0.987997	1.001	1.00602	1.01099	0.998082	1.01207	1.01988	1.00807	1.01502	1.00015	1.01453	1.00354	0.994527	0.993775	0.995048
YBR301W	1.07743	1.08208	1.04877	1.04561	1.09311	1.09244	1.1031	1.07318	1.07804	1.05044	1.03748	1.04963	1.07719	1.03382	1.03225	1.02535	1.03221	1.00609	1.0292	0.997399	1.00963	0.956059	1.02695	0.998759	1.02161	1.01821	1.06857
YBR302C	0.996075	0.996404	0.99275	0.993096	1.00227	0.993317	0.988129	0.993812	0.995971	0.994816	0.991101	0.994119	0.995668	0.999627	0.996085	1.00149	0.996451	0.999208	0.996929	1.00642	0.997909	1.00142	0.996667	0.99762	0.995686	0.996643	0.997802
YCL076W	0.992144	0.994938	1.00169	0.986044	0.995143	0.987465	0.992092	0.996202	0.988671	0.989705	0.992924	0.987068	0.993908	0.990913	0.995477	0.990966	0.988474	0.994007	0.99006	1.00006	0.991117	1.00193	0.993579	0.993889	0.993707	0.992186	0.995109
YCL073C	0.995902	0.998932	0.996613	1.00042	1.00522	1.00165	1.00319	0.998659	0.997348	1.00063	0.996541	0.991299	0.995813	1.00169	1.0002	1.00363	0.994759	1.00056	1.0073	1.00021	1.00269	0.9988	1.00068	1.00024	0.999375	1.0001	0.992302
YCL069W	0.998885	1.003	0.992984	0.997006	1.01542	1.0042	1.01041	0.999989	0.996724	1.00016	0.996028	0.999331	0.992441	1.00365	1.00066	1.00449	0.995212	0.998615	1.00417	0.998426	1.00326	0.995579	0.999316	0.998108	0.996718	1.00107	0.99936
YCL068C	0.999138	0.99563	0.995823	1.00126	1.01755	1.00622	1.01232	1.0049	1.0078	1.00346	1.00801	0.988947	1.00872	1.00438	1.01274	1.01042	0.998578	1.00401	1.02055	1.0253	1.01329	0.986792	1.01787	0.993283	1.00208	1.0027	0.996528
YCL067C	0.97731	0.969665	0.987919	0.971062	0.988794	0.976962	0.973013	0.981816	0.986027	0.980491	0.991344	0.995504	0.986693	0.988315	0.991982	0.992294	0.991066	0.991361	0.990402	0.998384	0.992906	1.01684	0.987857	0.98908	0.993331	0.983984	0.985886
YCL066W	0.99323	0.994728	1.00125	0.984139	0.998092	0.988889	0.991606	0.991566	0.991401	0.993254	0.994514	0.990557	0.992603	0.992687	0.998908	0.999925	0.998662	1.00533	0.999222	1.00007	1.00446	1.00674	1.0039	0.999548	1.00232	0.998063	0.993147
YCL065W	0.983159	0.981048	0.96987	1.00497	1.00558	0.988674	0.984764	0.992731	0.989225	0.988527	0.992834	0.993741	0.984788	0.997232	0.99858	1.00115	0.995176	0.997821	1.00146	1.01218	1.00133	1.00363	0.998817	1.00114	0.994367	1.00093	0.983302
YCL064C	1.00027	1.00304	0.996827	1.00232	1.00701	1.0015	1.00152	1.00126	1.00322	0.999796	0.999415	1.00065	0.997364	1.00096	0.998932	1.00035	1.00165	0.998749	0.998891	0.997861	0.999786	1.00355	0.997435	1.00528	1.00292	1.00163	0.998531
YCL063W	0.991109	0.985666	1.00576	0.992272	0.993007	0.989384	0.992081	0.992117	0.990474	0.998496	0.99855	0.988716	0.999575	0.995142	0.999249	0.999002	0.998351	1.00714	1.00394	1.00735	1.0021	1.00862	1.00106	1.00096	1.0004	0.999333	0.997838
YCL061C	0.984418	0.982927	0.993241	0.980627	0.982044	0.980267	0.977803	0.986847	0.985665	0.98549	0.995693	1.00652	0.984453	0.987994	0.989331	0.987755	0.992008	0.99416	0.982545	0.995761	0.98936	1.01437	0.986567	0.994118	0.995052	0.99003	0.988052
YCL059C	1.01427	1.01342	0.997751	0.991421	1.01071	1.00433	1.00021	1.00002	1.00974	0.998459	1.00369	1.00702	1.00055	1.00425	0.999238	1.00096	1.01204	0.992203	0.991278	0.992428	0.99663	1.00367	0.991649	1.00516	1.00417	1.00402	1.00481
YCL058C	1.00265	0.999644	1.00859	1.02197	1.01858	1.01263	1.01556	1.01215	1.00233	1.0065	0.994057	1.00984	1.00189	1.00604	1.0072	1.00588	0.983276	0.992739	1.01983	0.999784	1.00083	0.955706	1.00395	0.99557	0.992275	0.997565	0.999408
YCL058W-A	0.999034	0.991243	1.00835	0.9878	1.02348	0.994207	0.992444	0.998029	1.00696	1.00213	1.01109	1.00287	1.00835	1.00725	1.00261	1.01149	1.00635	1.00269	1.01952	0.997751	1.00681	1.00872	0.997707	1.00631	1.0089	0.997903	1.00018
YCL057C-A	1.02974	1.02981	1.03707	1.05089	1.04458	1.03682	1.04866	1.02998	1.03427	1.03205	1.01965	1.01093	1.03011	1.02613	1.019	1.02752	1.0192	1.0144	1.04045	1.00676	1.02404	0.976904	1.02519	1.02353	1.01204	1.0138	1.02659
YCL057W	0.999298	0.998978	0.999582	1.00316	0.994686	0.999932	0.996878	1.0011	0.997866	0.997869	0.99685	1.00346	1.00071	0.995042	0.994523	0.994027	0.995092	0.995196	0.990255	0.994377	0.993044	0.995128	0.995988	0.996363	0.997485	0.997256	0.99976
YCL056C	0.971954	0.96976	0.969193	0.971528	1.01534	0.964518	0.963685	0.974462	0.970354	0.969736	0.978479	0.975693	0.960997	0.986141	0.983111	0.987232	0.981835	0.98269	0.988713	0.99161	0.989651	1.01753	0.979227	0.98722	0.984694	0.972791	0.968368
YCL055W	0.998529	0.997341	1.00054	0.99968	1.00288	0.998691	0.996248	0.997771	1.00088	0.996859	1.00122	0.997859	1.0024	0.996638	1.00376	0.995619	1.00436	1.00087	0.99464	1.00342	1.00013	1.00849	0.998645	0.996909	1.00206	1.00328	0.996294
YCL054W	1.01569	1.01863	1.00053	0.996227	1.0042	1.00774	1.00425	1.00524	1.00825	0.999239	1.00248	1.0167	1.00275	1.00335	0.995254	0.9967	1.01051	0.990678	0.983851	0.986964	0.992095	1.00336	0.987171	1.00168	1.00243	1.00541	1.01199
YCL052C	0.989302	0.987422	0.989891	0.99592	0.977798	0.986753	0.984714	0.990389	0.985168	0.993344	0.994205	1.00246	0.987432	0.994162	0.991199	0.994153	0.993085	0.997417	0.990565	0.997308	0.995255	1.00701	0.993165	1.00065	0.995085	0.995889	0.992498
YCL051W	0.989991	0.99014	1.00167	0.999384	0.981552	0.987925	0.991371	0.991894	0.992848	0.99938	0.99942	0.999639	1.00056	0.994989	1.00038	0.996412	0.995796	1.00441	1.00045	1.0029	1.001	1.00858	1.00168	1.00136	0.999659	1.00054	0.991649
YCL050C	1.02054	1.02005	1.01345	1.01312	1.01465	1.0236	1.0166	1.01813	1.01606	1.01179	1.01113	1.01597	1.02856	1.0067	1.00916	0.998385	1.0066	0.994496	0.995261	0.997576	0.99635	0.989182	0.998575	0.995838	1.00643	1.00866	1.0155
YCL049C	1.00145	1.00391	1.00489	1.00313	1.00643	1.00211	1.0007	1.00311	0.998867	1.00238	0.998867	1.00243	0.997083	0.999164	0.997302	1.00056	0.998568	0.999412	1.00285	1.00019	1.00021	0.992181	1.00205	1.00071	0.999685	0.995205	0.994894
YCL048W-A	1.04391	1.05101	1.02735	1.03844	1.03463	1.05481	1.06952	1.03989	1.04306	1.03292	1.02875	0.978516	1.03725	1.03136	1.02637	1.02337	1.02495	1.03093	1.02496	0.992312	1.01784	0.995343	1.02594	1.00989	1.02485	1.01944	1.01043
YCL048W	0.989129	0.987477	0.991456	0.987831	0.986877	0.990081	0.990162	0.99048	0.992236	0.98831	0.989509	1.00045	0.990545	0.989248	0.990126	0.990012	0.987979	0.992129	0.988156	0.99277	0.988781	0.995753	0.989271	0.989758	0.989829	0.993768	0.996312
YCL047C	0.984969	0.984037	0.987546	0.985807	0.985771	0.979662	0.982327	0.985551	0.980666	0.988575	0.987187	0.985134	0.98293	0.98917	0.990284	0.991819	0.990728	0.99761	0.993121	1.00194	0.996288	1.00416	0.994439	0.995364	0.99307	0.994361	0.986528
YCL045C	0.994706	0.992039	0.995705	1.00583	0.99282	0.998273	0.997048	0.997903	0.995173	0.994583	0.996799	0.99754	0.991956	0.996055	0.996013	0.994638	0.99309	0.997469	0.991187	1.00076	0.994389	0.992944	0.994309	0.995307	0.995238	0.99958	0.993906
YCL046W	0.998377	1.00022	0.995366	0.990374	1.03203	0.993402	0.993328	0.995225	0.99885	1.00146	1.00139	1.00211	0.98963	1.00743	0.996695	1.00502	1.00304	0.998486	1.00766	0.994259	1.00348	1.02602	0.995252	1.00319	1.00429	0.992562	0.992486
YCL044C	1.00044	0.998234	1.01016	1.02188	0.998941	1.01338	1.01313	1.01173	1.01193	1.01352	1.01272	1.00754	1.01797	1.00933	1.01349	1.0116	1.0056	1.00879	1.02255	1.01873	1.01419	0.986233	1.019	1.00513	1.00567	1.01253	1.00495
YCL043C	1.04511	1.05035	1.02332	1.02183	1.03402	1.04588	1.04389	1.03612	1.03638	1.0254	1.01812	1.01617	1.04145	1.01806	1.01506	1.01058	1.0151	0.997633	1.01101	0.986984	1.00091	0.961178	1.00742	1.00026	1.01088	1.01016	1.03245
YCL041C	0.987382	0.986304	0.983762	0.999588	0.975766	0.991617	0.991894	0.993179	0.997286	0.998343	0.99767	0.983517	1.0002	1.00292	1.00688	1.00849	0.993268	1.00091	1.01644	0.998128	1.01078	0.988381	1.00842	1.00431	0.996609	0.995415	0.981265
YCL042W	0.994151	0.988374	1.00619	1.04453	0.963838	1.01271	1.01038	1.00369	1.02716	1.02508	1.02439	0.971567	1.02035	1.0172	1.02329	1.024	1.01559	1.03564	1.04343	1.04759	1.02936	1.00543	1.04308	1.01361	1.02295	1.00929	0.984627
YCL040W	1.02303	1.02951	1.01344	1.02652	1.02255	1.03248	1.03344	1.02156	1.01751	1.02673	1.01645	1.00023	1.02446	1.01915	1.01493	1.01717	1.01576	1.01319	1.01902	1.00695	1.0143	0.977951	1.01772	1.01259	1.01388	1.01328	1.01767
YCL039W	0.997752	0.995997	1.00729	1.01754	1.00132	1.00562	1.00832	1.00663	1.00947	1.00809	1.00716	0.994746	1.01071	1.00112	1.00653	1.00562	0.99682	1.0091	1.01388	1.01477	1.00751	0.987412	1.01373	1.00066	1.00268	1.00194	1.00005
YCL038C	0.996693	0.997028	0.991408	1.00795	1.01969	0.996772	1.00167	0.997273	0.994116	0.997358	0.99186	0.996027	0.990479	1.00144	0.996176	1.00173	0.993728	0.99816	1.00445	1.00523	0.999612	0.997785	0.998896	0.999709	0.996408	0.997916	0.996073
YCL037C	1.03641	1.03305	1.03638	1.02068	1.01736	1.03848	1.04262	1.02903	1.04091	1.02689	1.02774	1.01448	1.04691	1.01853	1.02364	1.01464	1.02301	1.01444	1.01743	1.01256	1.01358	0.991723	1.02123	1.00472	1.01788	1.02151	1.03303
YCL036W	0.998204	1.00052	0.996769	1.00512	1.00524	0.996176	0.996931	0.997046	1.00196	1.00632	1.00252	0.987249	0.997068	1.00464	1.00156	1.01056	1.00598	1.01079	1.0129	1.00596	1.01152	1.00393	1.0104	1.01457	1.00495	1.00011	0.992195
YCL035C	1.00532	1.00425	1.00156	1.0154	0.994043	1.00898	1.00216	1.00346	1.00738	1.00469	1.00509	1.00397	1.00771	1.0046	1.00031	0.999212	1.00589	0.997105	0.99391	0.996315	0.996568	0.992765	1.00045	0.999571	1.00189	1.00861	1.00758
YCL034W	0.987288	0.988885	0.997666	1.00345	0.986673	0.988157	0.993672	0.992718	0.99359	0.997294	0.996117	0.987778	0.994812	0.99437	0.996356	0.999707	0.994202	1.00751	1.01015	0.992472	1.00159	0.993536	1.00472	1.00573	0.99328	0.997193	0.986945
YCL033C	1.01232	1.02169	1.00427	1.01423	1.01815	1.01	1.0108	1.00812	1.01455	1.01438	1.01081	0.985213	1.01767	1.01237	1.01326	1.0152	1.01831	1.01326	1.01446	1.01173	1.01854	1.00756	1.01576	1.02295	1.01237	1.00815	1.00213
YCL032W	0.993259	0.991589	1.00305	0.993985	0.996632	0.994193	0.992105	0.996076	0.995123	0.999843	1.00134	0.989121	0.99976	0.99876	1.00046	1.00159	0.998948	1.00497	1.00573	1.00228	1.00394	0.998751	1.00369	1.00082	1.00212	0.995046	0.994927
YCL031C	0.992591	0.991562	0.994562	0.97746	0.997232	0.986826	0.984773	0.99003	0.98922	0.985608	0.993222	1.00098	0.986642	0.990496	0.993582	0.987776	0.994764	0.98871	0.984919	0.994766	0.990041	1.0072	0.98522	0.988653	0.994521	0.991933	0.98712
YCL030C	1.02861	1.03168	1.00941	1.01201	1.01094	1.02548	1.02211	1.02053	1.01911	1.01389	1.00895	1.01592	1.01879	1.01143	1.00503	1.00433	1.01092	1.00036	1.00081	0.994575	0.999012	0.986829	1.00048	1.00224	1.0069	1.008	1.02164
YCL029C	1.0003	0.996302	1.00158	0.993587	0.997107	0.999747	0.999048	0.998053	1.00481	1.00361	1.01011	0.993194	1.00797	1.00141	1.00644	1.00371	1.01008	1.01087	1.00849	1.0142	1.00823	1.01085	1.00967	1.00301	1.00644	1.00805	1.0016
YCL028W	1.01881	1.01666	1.03117	1.01966	1.00162	1.01682	1.03305	1.01393	1.01828	1.01883	1.0161	1.01378	1.03278	1.00614	1.01454	1.00516	1.01514	1.0174	1.01607	1.01336	1.01471	1.00242	1.02885	1.00757	1.01755	1.0187	1.02672
YCL027W	0.983234	0.980525	1.00077	1.00013	0.983835	0.990344	0.990219	0.993189	0.991184	0.998132	1.00064	0.987749	0.998529	0.995284	1.00064	0.998344	0.99668	1.00745	1.0051	1.01046	1.00094	1.00749	1.00326	0.99905	1.00096	1.0017	0.988209
YCL026C-B	1.0473	1.05197	1.03302	1.03628	1.05491	1.05221	1.05906	1.04207	1.04276	1.03559	1.03025	1.01685	1.04757	1.025	1.02132	1.01984	1.02313	1.01433	1.01899	1.00877	1.01459	0.977784	1.02389	1.00954	1.02027	1.0184	1.0362
YCL026C-A	1.03919	1.04338	1.02719	1.02889	1.0332	1.04234	1.04361	1.03029	1.03523	1.02199	1.01898	1.01221	1.03336	1.01838	1.01705	1.01301	1.0275	1.01331	1.01076	0.99634	1.01109	0.990816	1.0167	1.00638	1.01526	1.01073	1.02852
YCL025C	1.02835	1.03752	1.00711	1.02874	1.02857	1.0353	1.03487	1.02323	1.02475	1.02025	1.01039	1.01875	1.02025	1.01599	1.00945	1.01001	1.01329	1.00485	1.0085	0.997857	1.00483	0.981347	1.00864	1.00968	1.00787	1.01685	1.01849
YCL023C	1.01599	1.01745	1.00363	1.01177	1.03967	1.01847	1.02721	1.01813	1.01894	1.01363	1.0043	1.00022	1.01183	1.01906	1.01712	1.02021	1.00775	1.00679	1.02453	1.0054	1.01211	0.97555	1.01425	1.00006	0.995808	1.00083	1.00434
YCL024W	0.984501	0.981201	0.997139	0.990484	0.990653	0.984661	0.985171	0.989076	0.988594	0.99263	0.996465	0.994919	0.991334	0.991625	0.995077	0.995955	0.990416	0.999761	0.997578	1.00549	0.997217	1.0032	0.99766	0.99782	0.996249	0.991281	0.99092
YCL022C	0.982626	0.985604	0.988936	1.01685	0.987391	0.988644	0.991482	0.991767	0.985446	1.00291	0.985687	0.977575	0.991101	0.997097	0.992273	1.00191	0.979578	0.997061	1.01296	1.00863	1.00485	1.00084	1.00099	1.00607	0.992159	0.999359	0.98472
YCL021W-A	1.00754	1.00058	0.99207	0.998578	1.01087	1.00425	1.00559	1.0059	1.0156	1.00574	1.00234	0.994809	1.00589	1.00814	1.00392	1.0058	0.995462	0.995304	1.01063	1.01047	1.00252	1.00269	1.00383	0.99085	0.996442	0.990672	1.0015
YCL019W	0.991445	0.987697	1.00251	0.988832	0.981829	0.994485	0.995664	0.995488	0.993957	0.99414	1.00135	0.997519	0.996938	0.993847	1.00202	0.994102	0.995952	1.00227	0.994064	1.00443	0.997404	1.00338	0.999686	0.989889	0.996947	1.0004	0.99695
YCL020W	1.0034	1.00067	1.01251	0.996083	0.976721	1.00597	1.00778	1.00454	1.01054	1.00429	1.0073	0.999077	1.01438	0.998104	1.00901	0.998061	1.00102	1.01024	0.999559	1.01091	0.99964	1.00505	1.00518	0.990377	1.00343	1.00448	1.0057
YCL018W	1.05227	1.05686	1.0231	1.02954	1.03301	1.0538	1.05328	1.04046	1.04291	1.03042	1.01996	1.03468	1.04493	1.02288	1.01436	1.0137	1.02288	1.00425	1.00695	0.993031	1.00266	0.970671	1.00839	1.00621	1.01572	1.01818	1.0465
YCL017C	1.02663	1.03328	1.01328	1.02035	1.02431	1.0291	1.02938	1.0208	1.02113	1.01695	1.01405	1.01613	1.02137	1.01548	1.01117	1.00935	1.01856	1.00491	1.00487	0.995618	1.00537	0.995712	1.00604	1.01036	1.01177	1.01395	1.02018
YCL016C	0.995474	0.997397	1.00098	0.999231	1.01174	1.00056	0.996457	0.999016	0.997439	1.0037	1.00388	1.00059	1.00577	1.00083	1.00116	1.00291	0.99996	1.00775	1.00702	1.01452	1.004	0.997412	1.00342	1.001	1.00142	1.00337	1.00051
YCL014W	0.986645	0.98436	0.997068	0.985189	0.982568	0.983412	0.983002	0.988998	0.985788	0.988632	0.992518	0.999954	0.987164	0.989436	0.990843	0.99006	0.989725	0.994061	0.988491	0.996801	0.991095	1.00323	0.990027	0.9933	0.993119	0.992208	0.991203
YCL012C	0.996813	0.999004	0.985758	0.999383	0.992675	0.993549	0.994869	0.997806	0.997915	0.993627	0.993307	1.00113	0.989537	0.993841	0.991868	0.995614	0.994807	0.987446	0.987697	0.996021	0.996937	0.995266	0.994326	1.00042	0.992366	0.994796	1.00357
YCL011C	1.00859	1.0155	0.993777	1.00178	0.993842	0.997642	0.999909	0.998585	0.995371	1.00284	0.997409	1.00489	0.995411	1.00023	0.996785	0.998064	1.00499	0.993273	0.990287	0.986402	1.00017	1.00517	0.998117	1.01369	0.999255	0.99874	1.00371
YCL010C	0.996661	0.995406	0.997417	1.00255	0.990545	0.996474	0.989539	0.993271	0.993331	1.00616	1.0036	0.990749	0.997686	1.00321	0.999509	1.00651	1.0048	1.00521	1.01112	0.997886	1.00992	1.00515	1.00706	1.01313	1.00479	1.00297	0.991488
YCL009C	1.04154	1.04167	1.02704	1.03709	1.04121	1.05121	1.05162	1.03504	1.04232	1.03567	1.02449	1.02042	1.04173	1.02528	1.02522	1.0254	1.02356	1.01017	1.03017	1.00863	1.0182	0.971216	1.02344	1.0154	1.02046	1.01161	1.03242
YCL008C	1.00414	1.00396	1.0076	1.01926	1.02016	1.01879	1.01979	1.01072	1.01666	1.02114	1.01783	0.995303	1.02146	1.01059	1.0184	1.01844	1.01064	1.02191	1.02974	1.03032	1.02551	0.995475	1.03167	1.00842	1.0147	1.01138	1.00135
YCL007C	1.00181	0.998045	1.00276	0.99781	1.00917	0.998438	0.993289	0.999072	1.00657	0.99733	1.00744	0.983153	1.00487	1.00257	1.01596	1.00522	1.01325	1.00063	1.00665	1.01673	1.01219	1.00218	1.00475	0.997266	1.00792	1.00465	0.995348
YCL005W-A	1.02892	1.03179	1.00358	1.02358	1.03918	1.02961	1.02646	1.02221	1.02407	1.02732	1.00453	0.986248	1.01323	1.02535	1.01087	1.02534	1.01753	1.01049	1.02552	1.01015	1.01744	0.993812	1.01297	1.01311	1.01236	1.01096	1.00773
YCL005W	0.987827	0.987901	0.99426	1.00256	0.999193	0.993295	0.997	0.993941	0.993246	1.00249	0.998667	0.980394	0.988353	0.999197	0.999971	1.00848	0.997926	1.01381	1.00737	1.00868	1.01201	1.00609	1.01219	1.01153	1.00094	1.0001	0.990594
YCL004W	0.98764	0.983491	0.997163	0.998261	0.978974	0.989079	0.990169	0.992795	0.991894	0.99251	0.99467	0.985629	0.99185	0.99349	0.997889	0.995815	0.994475	0.998792	1.00003	1.00203	0.998283	1.00221	0.998816	0.995211	0.994041	0.998959	0.990631
YCL002C	0.97728	0.974682	0.981849	0.993242	0.994323	0.97483	0.974864	0.983046	0.976925	0.985685	0.982736	0.979805	0.982717	0.990178	0.990363	0.99264	0.978369	0.991493	0.996516	1.00092	0.994777	1.00534	0.992581	0.993368	0.987621	0.986778	0.980842
YCL001W	1.01039	1.01035	0.99752	1.00653	1.00765	1.00982	1.00563	1.00542	0.999848	0.998422	0.992928	1.00284	1.00223	1.00003	0.999673	0.995532	0.999602	0.98707	0.989914	0.989747	0.993723	0.997955	0.990658	0.996687	0.994834	1.00313	1.00045
YCL001W-A	0.988079	0.981066	0.994395	0.980766	1.00155	0.981952	0.977555	0.991659	0.989413	0.979985	0.9905	1.00215	0.986401	0.990634	0.991878	0.988148	0.988209	0.983512	0.981868	0.991227	0.984981	1.00989	0.981449	0.981417	0.988304	0.978839	0.992172
YCL001W-B	0.964748	0.959687	0.981036	0.963016	0.965747	0.966231	0.959923	0.972589	0.975169	0.974229	0.984414	0.97419	0.963949	0.97711	0.981892	0.984901	0.97214	0.98282	0.982206	0.996797	0.987422	0.998972	0.981725	0.98109	0.98698	0.97244	0.962242
YCR001W	0.971995	0.970327	0.982669	0.981348	0.984451	0.96601	0.970593	0.976216	0.960236	0.972885	0.976462	0.981987	0.964458	0.981009	0.987243	0.982604	0.979754	0.98907	0.978307	0.99545	0.986526	1.00161	0.986689	0.988485	0.979618	0.996281	0.979277
YCR002C	0.996428	0.994783	0.993595	0.996696	0.986261	0.995879	0.992283	0.996913	0.993208	0.994226	0.996181	1.00595	0.989144	0.998408	0.992834	0.995885	1.00122	0.999085	0.986595	0.991721	0.992078	1.00673	0.989928	1.00083	0.994066	1.00097	1.0012
YCR003W	1.00507	1.00312	1.00179	1.00308	1.00096	1.00481	0.998708	1.00094	1.01076	1.00099	1.01091	1.01051	1.00851	1.00112	1.00527	1.00019	1.01085	1.00437	0.992034	1.01561	1.00441	1.00764	1.00326	1.00131	1.00601	1.00745	1.01068
YCR004C	1.03131	1.03991	1.01934	1.02949	1.02961	1.03482	1.03363	1.02581	1.02639	1.02576	1.0212	1.00394	1.02781	1.02306	1.01375	1.01729	1.02357	1.01072	1.01369	0.999692	1.01435	0.995122	1.01376	1.0149	1.01866	1.01933	1.01961
YCR005C	1.0113	1.01464	1.00914	1.01685	1.00157	1.01028	1.00936	1.00766	1.00116	1.00676	1.00248	1.00811	1.00101	1.00352	0.999708	1.0004	1.00441	1.00138	0.997792	0.999789	0.999986	0.997345	1.0014	1.00047	1.00156	1.00445	1.00812
YCR006C	0.987397	0.983504	0.991063	0.999586	0.995606	0.98799	0.992876	0.991543	0.994742	1.00302	0.99916	0.968671	0.995846	1.00489	1.00438	1.01214	0.992475	1.00976	1.02066	1.0155	1.0116	0.985539	1.02034	1.00393	1.00012	0.990228	0.986589
YCR007C	0.98798	0.986321	0.986684	0.984865	0.997451	0.979757	0.982941	0.987447	0.981232	0.987101	0.986148	0.991887	0.980835	0.988021	0.986097	0.987664	0.986137	0.988626	0.984408	0.996671	0.987084	1.0082	0.987424	0.989134	0.989896	0.987416	0.989123
YCR008W	1.00051	1.00344	1.00388	1.00384	0.986439	0.99648	0.999573	0.998499	0.99814	1.00112	1.00131	0.9967	0.99935	1.00132	1.00093	0.999791	1.00171	1.00258	0.997248	1.00067	1.00117	1.00927	0.999041	1.00597	1.00401	1.007	0.994856
YCR009C	1.00791	1.01019	0.995957	0.993012	0.996685	1.00264	1.00268	1.00451	0.998291	0.995362	0.998013	0.994161	0.998096	0.996429	0.99729	0.993125	1.00255	0.992486	0.988384	0.993073	0.992115	0.997184	0.991173	0.990007	0.994409	0.997359	1.00367
YCR010C	1.02272	1.03177	1.00387	1.02612	1.02151	1.02109	1.02428	1.01541	1.00854	1.0131	1.0024	1.01645	1.01048	1.01005	1.00234	1.00463	1.01275	1.00122	0.998596	0.993258	1.00244	0.996628	1.00509	1.01041	1.00679	1.00697	1.01792
YCR011C	0.987803	0.989536	0.985418	0.990024	0.990119	0.985451	0.984099	0.989398	0.983229	0.988173	0.988643	1.00214	0.983971	0.990884	0.990115	0.990783	0.988889	0.99135	0.988976	0.991911	0.992281	1.00401	0.98823	0.999889	0.99179	0.990339	0.988683
YCR012W	1.0802	1.08872	1.04221	1.04497	1.06699	1.08326	1.08403	1.06388	1.06526	1.04128	1.0291	1.04448	1.07191	1.03424	1.02435	1.0183	1.04133	0.995007	1.01547	0.984937	1.00383	0.959503	1.01394	1.00606	1.02342	1.03054	1.081
YCR013C	0.994708	0.993072	1.01886	1.00142	0.984336	1.0064	1.00409	0.996514	0.994035	1.01211	0.999535	0.985435	1.00799	1.00052	1.00149	1.00477	0.993789	1.00975	1.01752	0.994629	1.0056	0.992006	1.00164	1.00038	1.00478	0.999186	0.984063
YCR014C	0.987439	0.98789	0.985742	0.982398	0.978889	0.980442	0.976413	0.984766	0.985295	0.983928	0.987801	0.995734	0.98019	0.990223	0.988024	0.989149	0.992349	0.990282	0.981443	0.99109	0.988867	1.00919	0.984455	0.996344	0.990989	0.990662	0.989081
YCR015C	0.982012	0.980918	0.982052	0.983742	0.979714	0.979395	0.977437	0.985238	0.987237	0.982065	0.988582	1.00111	0.983057	0.986773	0.985911	0.985897	0.984711	0.989255	0.979959	0.989439	0.985225	1.00822	0.98478	0.990235	0.991885	0.986941	0.987837
YCR016W	0.991944	0.98885	0.997462	0.98189	0.99191	0.982508	0.978334	0.988902	0.989704	0.986148	0.99587	1.00223	0.986554	0.991613	0.990486	0.990166	0.996951	0.993083	0.984204	1.0033	0.988997	1.0103	0.986405	0.993129	0.997928	0.992559	0.997325
YCR017C	1.00356	1.00761	0.993744	1.01415	1.00694	1.00764	1.00698	1.00282	1.00038	1.00238	0.997541	1.00316	0.995334	1.00401	0.998634	1.00018	1.00117	0.999848	0.998924	0.998408	0.999501	1.00087	0.999674	1.00148	0.997996	1.005	0.998366
YCR018C	0.986416	0.980644	0.996837	0.976622	0.970569	0.975715	0.978764	0.983918	0.989975	0.983576	0.994464	0.990885	0.982331	0.991405	0.994127	0.992765	0.999573	0.994634	0.988161	1.00106	0.994629	1.01589	0.99347	0.997932	0.993307	0.991295	0.989388
YCR018C-A	0.967926	0.966805	0.98939	0.984082	0.97792	0.972658	0.976749	0.984923	0.975703	0.980434	0.987662	0.98384	0.982275	0.987535	0.98787	0.987352	0.976858	0.997586	0.989165	0.998809	0.991856	1.01954	0.988147	0.984343	0.986243	0.990313	0.988141
YCR019W	0.983073	0.984444	0.98975	0.985874	0.997985	0.984815	0.984057	0.985531	0.985018	0.989509	0.990557	0.993172	0.982378	0.993167	0.993162	0.995211	0.991746	0.994844	0.997192	0.990944	0.999952	1.00701	0.99426	0.999292	0.994062	0.989476	0.982708
YCR020C	1.01251	1.01349	1.00245	1.00788	1.01024	1.00789	1.00549	1.00818	1.00724	1.00285	1.00339	0.995549	1.00341	1.00638	1.00216	1.0033	1.01059	1.00242	0.994464	1.00167	1.00065	1.00574	0.997396	1.00096	1.00089	1.00258	1.00802
YCR020C-A	1.00821	1.0117	1.00074	1.00142	1.01388	1.00414	1.00671	1.00766	0.99351	1.00345	0.996086	1.0074	0.990397	1.00983	0.996469	1.01069	0.996964	0.998251	0.997809	0.991475	1.00135	0.995395	0.990665	1.00885	1.00035	0.993058	1.00491
YCR020W-B	0.976581	0.970222	0.983416	0.962502	0.967078	0.962018	0.961653	0.974785	0.986903	0.978462	0.983845	0.985579	0.980008	0.984064	0.983765	0.989341	0.983102	0.984847	0.981308	0.986965	0.987282	1.04448	0.981254	0.990116	0.98947	0.976337	0.982939
YCR021C	1.02905	1.03443	1.00901	1.02829	1.03037	1.02931	1.03067	1.02054	1.01726	1.01601	1.00778	1.01348	1.01159	1.01478	1.00651	1.00919	1.01435	1.00556	1.00481	0.99739	1.00684	0.987713	1.00841	1.00931	1.00721	1.0068	1.01833
YCR022C	0.986942	0.981173	1.00829	0.986438	0.985817	0.987212	0.991286	0.991799	0.986976	1.00431	0.994988	0.987529	0.992098	1.00384	1.01336	1.01658	0.999323	1.01927	1.04002	1.01015	1.02306	0.981236	1.01832	1.00638	0.993486	1.00086	0.990328
YCR023C	0.998434	1.00004	0.990533	0.999911	1.01037	0.997681	0.998491	0.9956	0.994171	0.998483	0.994562	1.00191	0.990463	1.00092	0.99828	1.0015	1.00119	1.00084	1.00021	0.998336	1.0019	1.00982	0.999408	1.00434	0.999073	1.00207	0.99675
YCR024C	0.997778	0.994868	1.00256	0.996849	0.998979	0.996578	0.996149	0.996709	0.99489	0.997301	1.00146	0.996866	1.00075	0.998665	1.00211	0.997497	1.0004	1.00228	0.996559	1.00787	1.00166	1.01222	0.999781	0.997424	0.999235	1.00087	1.00095
YCR024C-B	0.996316	0.992953	0.972001	0.97878	0.993321	0.983522	0.98487	0.992462	0.97793	0.983157	0.982294	1.00151	0.976525	0.992957	0.996506	0.995914	0.980175	0.984321	0.990684	0.989095	0.995724	0.990378	0.983657	0.99938	0.987796	0.983806	0.979689
YCR024C-A	1.05797	1.0655	1.0086	1.03914	1.07439	1.06806	1.06518	1.04366	1.06106	1.01864	1.01011	1.03338	1.03353	1.02267	1.01652	1.0106	1.03995	0.995732	1.00645	0.987126	0.999464	0.978832	1.00399	1.00172	0.998924	1.02085	1.06245
YCR025C	0.990584	0.98079	0.994292	0.9883	0.984013	0.993615	0.990254	0.988485	0.999629	1.00619	1.01356	0.990738	1.00921	1.00811	1.01339	1.01171	1.00413	1.02306	1.02501	1.0333	1.01778	1.00279	1.01928	1.00442	1.00702	1.00663	0.987104
YCR026C	0.984973	0.9873	0.99327	0.993711	0.993393	0.984052	0.983254	0.987617	0.982219	0.990619	0.994971	0.996903	0.98237	0.992418	0.992204	0.993345	0.996024	1.00187	0.990641	0.997244	0.998061	1.01562	0.995864	1.00212	0.996047	0.994602	0.986018
YCR027C	0.980196	0.981708	0.983883	0.990327	0.999772	0.982047	0.978789	0.987097	0.982608	0.988389	0.994398	0.986485	0.978872	0.99867	0.994043	0.998631	0.991301	0.994677	1.00021	0.993473	1.0004	1.01615	0.99334	1.00395	0.995788	0.993982	0.974636
YCR028C	1.00214	1.00525	0.991667	1.00522	1.01176	1.00126	1.00407	0.998077	0.995339	1.00104	0.995596	0.998366	0.990825	1.00426	0.997588	1.00555	1.00356	1.00188	1.00115	1.00178	1.00304	1.0019	1.00244	1.00665	1.00352	1.00208	0.997007
YCR028C-A	1.02442	1.02482	1.01562	1.02277	1.01482	1.0179	1.02241	1.02189	1.01292	1.00645	1.00484	1.01277	1.01454	1.00695	1.00463	0.997124	1.01292	0.990467	0.991393	0.990653	0.993553	0.997281	0.998587	0.998086	1.00467	1.00586	1.02655
YCR030C	1.00548	1.00246	1.01303	1.01306	0.990838	1.00916	1.00994	1.00858	1.01127	1.01024	1.00889	1.00495	1.01376	1.00409	1.00535	1.00434	1.00361	1.00618	1.00736	1.00982	1.00437	1.00027	1.0093	1.00227	1.00632	1.00762	1.00912
YCR031C	1.09192	1.10034	1.03989	1.04504	1.06187	1.08347	1.0929	1.07168	1.0737	1.04171	1.03383	1.04984	1.069	1.03788	1.02888	1.01968	1.05509	1.00322	1.01386	0.986489	1.00776	0.972413	1.01653	1.0132	1.02581	1.03265	1.08598
YCR032W	0.978517	0.975946	0.985416	0.980178	0.989232	0.976391	0.97591	0.98215	0.981303	0.980938	0.985718	0.991511	0.978482	0.986707	0.987633	0.98916	0.984715	0.991258	0.98696	0.993352	0.989771	1.00936	0.987259	0.989231	0.988208	0.986807	0.984948
YCR033W	0.988115	0.986238	0.999216	0.988498	0.972348	0.98465	0.983416	0.989213	0.991058	0.99606	0.997958	0.996928	0.992598	0.994139	0.996278	0.996358	0.996194	1.00277	0.995865	1.00222	0.998112	1.01626	0.997028	1.00004	1.00002	0.996276	0.988401
YCR034W	1.02376	1.0227	1.00562	1.0248	1.0098	1.02769	1.02713	1.01782	1.01923	1.01268	1.00441	0.995681	1.01586	1.0094	1.00987	1.00773	1.01115	0.999548	1.00485	0.999931	1.00466	0.988355	1.00467	0.999111	1.00324	1.01446	1.01769
YCR035C	0.997261	0.998743	0.996769	0.995264	1.00029	0.995844	0.987631	0.997809	0.996074	0.993607	0.996978	0.991569	0.990947	0.999522	0.994563	0.996343	1.00116	0.994505	0.99189	0.9884	0.995923	1.01661	0.989831	0.999375	0.999969	0.985924	0.993861
YCR036W	1.00418	1.00819	0.998146	0.99751	0.99827	1.00123	0.997957	0.999566	0.996546	0.996874	1.00013	0.99614	0.991595	1.00318	0.998182	0.999165	1.00601	1	0.994144	0.98848	0.999915	1.00573	0.995206	1.00711	1.00173	1.00454	1.0013
YCR037C	1.0023	1.00371	1.00154	1.00231	1.00967	1.00666	1.00594	1.00352	0.999477	1.00144	0.998823	1.00691	1.0017	1.00213	0.997889	1.00015	0.995931	0.995237	0.999573	0.992331	0.997216	0.995064	0.996304	0.994963	0.997546	1.00128	1.00358
YCR038C	0.992575	0.988166	0.996272	0.992682	1.00474	0.997646	1.00068	0.998702	0.999907	0.994871	1.00251	0.986136	1.00094	0.997805	1.00564	1.00027	0.994296	0.999701	1.00624	1.01493	1.00258	0.994228	1.0051	0.987025	0.99576	0.999964	0.995405
YCR038W-A	0.987645	0.998336	0.97715	1.02323	0.974783	0.990385	0.977686	0.988851	1.00132	0.995787	0.994107	0.933961	0.987497	1.01197	1.0077	1.01988	1.02347	1.02099	1.01519	1.0131	1.01708	1.03068	0.997851	1.03781	1.01863	1.005	0.976836
YCR039C	0.97731	0.969665	0.987919	0.971062	0.988794	0.976962	0.973013	0.981816	0.986027	0.980491	0.991344	0.995504	0.986693	0.988315	0.991982	0.992294	0.991066	0.991361	0.990402	0.998384	0.992906	1.01684	0.987857	0.98908	0.993331	0.983984	0.985886
YCR040W	0.99323	0.994728	1.00125	0.984139	0.998092	0.988889	0.991606	0.991566	0.991401	0.993254	0.994514	0.990557	0.992603	0.992687	0.998908	0.999925	0.998662	1.00533	0.999222	1.00007	1.00446	1.00674	1.0039	0.999548	1.00232	0.998063	0.993147
YCR041W	0.986391	0.984718	0.971773	1.00233	1.01628	0.988596	0.985606	0.993363	0.983617	0.987593	0.992969	0.988367	0.981816	0.998339	0.998273	0.99956	0.992246	0.99628	0.998015	1.00873	1.00159	0.998825	0.998077	1.00077	0.993733	0.998993	0.979623
YCR042C	0.989056	0.988336	0.986469	0.983622	0.985703	0.983403	0.978317	0.987636	0.987668	0.9874	0.99098	0.996255	0.98218	0.992991	0.988797	0.99277	0.995142	0.99359	0.98631	0.990809	0.992638	1.01496	0.987156	0.998556	0.996071	0.991414	0.989896
YCR043C	0.993668	0.998992	0.991407	0.993239	1.00195	0.981701	0.986724	0.991021	0.982835	0.985556	0.988822	0.990829	0.983373	0.991061	0.991455	0.989466	0.995851	0.993519	0.981677	0.994932	0.993396	1.01413	0.984826	1.0072	0.990593	0.996101	0.992324
YCR044C	0.99915	1.0011	0.992386	1.00192	1.02818	0.999905	1.00077	0.996727	1.00191	0.997778	0.997066	0.989802	0.99719	1.00031	1.00055	1.00095	1.00152	1.00153	1.00081	1.00401	1.00158	0.997328	1.00084	1.00035	0.99711	0.997064	0.994396
YCR045C	1.00085	1.00411	1.00156	1.01238	1.01012	1.00603	1.00896	1.00187	1.00392	1.00944	1.00345	0.988945	1.00412	1.00411	1.00384	1.00666	1.00323	1.00671	1.01258	1.00401	1.00733	0.990729	1.0122	1.00567	1.00322	1.00033	0.995948
YCR045W-A	1.01654	1.01583	1.02272	1.05159	1.02463	1.03634	1.03431	1.02801	1.02895	1.03865	1.02465	0.994109	1.03928	1.03158	1.03393	1.03485	1.02536	1.02912	1.05633	1.03243	1.03408	0.987715	1.03742	1.02195	1.02337	1.02132	1.00281
YCR046C	1.01007	1.00657	1.00314	1.01466	1.03162	1.01909	1.02563	1.01257	1.02339	1.01795	1.01101	0.994839	1.03143	1.00987	1.01215	1.01909	1.01033	1.00564	1.03743	1.00798	1.01415	0.982989	1.01972	1.01103	1.0055	1.00858	1.01674
YCR047C	0.993479	1.00274	0.992197	1.00587	1.01028	0.996422	0.993945	0.995108	1.00059	1.01093	0.999194	0.985113	1.00542	1.00136	0.99902	1.00815	1.00453	1.00862	1.01695	1.00609	1.01181	0.996694	1.01083	1.0132	1.00709	0.997929	0.991492
YCR047W-A	1.01961	1.02132	1.03378	1.02953	1.00923	1.02841	1.0329	1.02782	1.04511	1.02971	1.02542	1.00009	1.03777	1.02459	1.03267	1.02812	0.998847	1.02399	1.05774	1.03225	1.03471	0.970304	1.04053	1.00847	1.01166	0.991932	1.00718
YCR049C	1.00969	1.01172	1.02882	1.0383	0.995696	1.02101	1.02515	1.02389	1.01848	1.03271	1.01439	1.00478	1.02734	1.02076	1.01758	1.02681	0.998585	1.01517	1.04277	1.00062	1.02243	0.95572	1.02607	1.01283	1.00838	0.996703	1.01501
YCR048W	1.00792	1.00711	1.00198	1.01615	1.0222	1.01045	1.01384	1.00703	1.01427	1.01375	1.00535	0.978359	1.01253	1.00752	1.00667	1.01181	1.00585	1.01043	1.02158	1.00859	1.01211	0.993026	1.01598	1.01178	1.00486	1.00396	0.99908
YCR050C	0.993324	0.995577	0.994341	1.00445	0.990224	1.00217	1.00179	0.999726	1.01294	1.00693	1.00507	0.964001	1.0057	1.0075	1.00823	1.01844	1.0044	1.01141	1.01758	1.01171	1.01597	0.994465	1.01858	1.00114	1.01008	0.998582	0.984402
YCR051W	1.01668	1.02622	1.00783	1.02098	1.01313	1.01915	1.0127	1.01359	1.01464	1.02152	1.01113	1.00131	1.01541	1.0114	1.00203	1.01318	1.01616	1.01029	1.01488	0.988187	1.01344	0.993675	1.0114	1.02252	1.01203	1.00165	1.01197
YCR052W	0.997676	0.994842	1.00358	1.0115	1.00065	0.9991	1.00162	1.00028	1.00195	1.00365	1.00555	1.00319	1.00342	0.999473	1.00148	1.00229	1.00038	1.00305	1.00662	1.00698	1.00484	0.995053	1.00852	1.00552	1.00229	0.998781	1.00059
YCR053W	1.03385	1.03437	1.01905	1.01419	1.02612	1.03652	1.03714	1.02943	1.02938	1.01473	1.01199	1.03067	1.03139	1.00938	1.00857	1.0009	1.0084	0.992174	0.997641	0.993172	0.993194	0.973683	1.00178	0.991766	1.00382	1.00813	1.03557
YCR054C	0.985645	0.983863	0.984006	0.98548	0.983537	0.981967	0.979172	0.988419	0.982928	0.984346	0.988216	0.993984	0.983037	0.989052	0.988763	0.987224	0.98636	0.989003	0.981955	0.992482	0.987454	1.00306	0.986375	0.99032	0.988097	0.990855	0.987347
YCR057C	1.00366	1.0056	0.99865	1.00598	1.00978	1.00082	1.00339	1.00213	0.998505	0.999971	0.998659	1.00132	0.994468	1.00145	0.997232	0.999504	1.00061	0.997709	0.997929	0.996293	0.998822	0.997497	0.997057	1.0007	0.998411	0.997704	1.00141
YCR059C	1.0262	1.03159	1.01013	1.02726	1.02117	1.03604	1.0372	1.02507	1.02715	1.03062	1.0216	1.00457	1.0276	1.02226	1.01627	1.02175	1.01433	1.01639	1.02922	1.01057	1.01864	0.972827	1.02362	1.01526	1.01743	1.01774	1.01181
YCR060W	0.996756	0.999421	0.999436	0.997191	1.00749	0.995263	0.993788	0.996476	1.00117	1.00831	1.00946	0.989682	1.00749	1.00277	1.00237	1.00465	0.996616	1.01788	1.01665	1.00824	1.00867	0.999909	1.01756	1.00688	1.0068	0.992945	0.982131
YCR061W	1.0077	1.01016	1.0066	1.03334	1.02097	1.02231	1.02431	1.01693	1.01824	1.02339	1.01181	0.993035	1.01858	1.01522	1.01387	1.01829	1.00378	1.01151	1.02646	1.01372	1.01661	0.97953	1.02169	1.00834	1.00931	1.00803	1.00332
YCR064C	0.994948	0.994631	0.988279	1.00861	1.00858	0.991587	0.994986	0.996946	0.990305	0.998776	0.984567	0.995425	0.980788	1.00059	0.992581	1.00664	0.986608	0.998555	1.01428	0.999497	1.00263	0.980514	1.00082	1.00421	0.988881	0.981189	0.987573
YCR063W	1.00643	1.00644	1.01526	1.00407	1.00293	1.00806	1.01266	1.01133	1.01969	1.01371	1.01446	0.996188	1.02674	1.01341	1.0137	1.01184	1.00938	1.01345	1.01959	1.0136	1.01355	0.989833	1.01907	1.00267	0.997433	1.00728	1.01158
YCR065W	0.993887	0.992765	1.00375	1.00338	0.979633	0.996623	0.994337	0.99809	1.00254	1.00309	1.0062	1.00078	1.00965	1.00069	1.00337	0.999293	1.00057	1.00707	1.00259	1.00631	1.00264	1.01011	1.00442	1.00288	1.00374	1.00876	1.002
YCR066W	0.992147	0.989636	1.00154	0.989735	0.986117	0.98803	0.987913	0.993361	0.991641	0.995532	0.999764	0.997766	0.997316	0.994761	0.998494	0.996649	0.994883	0.999263	0.99622	1.00841	0.999229	1.00692	0.996429	0.998079	1.00023	0.998865	0.997869
YCR067C	0.991655	0.988813	1.00964	1.00406	0.983264	0.997602	0.997308	0.999721	0.993203	1.00008	0.99747	1.00507	0.995175	0.997783	0.994397	0.997044	0.987626	0.999839	1.00166	0.995618	0.994041	0.997806	0.995304	0.995798	0.999826	0.994336	0.995845
YCR068W	1.00886	1.01447	1.00885	1.01256	1.00729	1.01341	1.01219	1.00596	1.01191	1.01436	1.00987	0.994748	1.00852	1.01038	1.00594	1.01179	1.00928	1.01392	1.0145	1.00093	1.01399	0.998562	1.01671	1.01465	1.00847	1.00176	1.00347
YCR069W	1.01162	1.01181	1.00429	1.01623	1.00963	1.0143	1.01897	1.01085	1.00708	1.01192	1.01082	1.00587	1.01179	1.00643	1.00716	1.00483	1.00222	1.00122	1.00228	1.00391	1.00466	0.982079	1.008	1.00624	1.00557	1.01373	1.00341
YCR071C	0.98961	0.993839	0.994763	0.984963	1.0129	0.987876	0.989932	0.990979	0.996079	0.98989	0.997691	0.98885	0.991579	0.993414	0.996338	0.998024	1.00234	1.0004	0.99885	0.997169	1.00167	1.02139	0.995417	1.00788	1.00228	0.992447	0.98929
YCR072C	1.01303	1.01762	1.00921	1.02309	1.01172	1.01756	1.01864	1.01401	1.01643	1.01364	1.01139	1.00434	1.01205	1.01158	1.00902	1.00978	1.01292	1.01046	1.00962	1.00793	1.01011	0.999796	1.0104	1.00844	1.00979	1.01049	1.01144
YCR073C	0.993292	0.993591	0.994912	0.990559	1.00423	0.991411	0.99022	0.992539	0.990658	0.993761	0.995014	0.998239	0.991262	0.996507	0.994601	0.997934	0.996591	0.997106	0.996102	0.996367	0.998588	1.00622	0.995165	0.998815	0.996697	0.995025	0.993697
YCR073W-A	1.00926	1.01501	1.00382	1.02042	1.01765	1.01204	1.01609	1.00856	1.01181	1.01649	1.01188	0.998875	1.00506	1.01182	1.0071	1.01556	1.00794	1.01133	1.02002	1.01114	1.01576	0.98681	1.02003	1.01384	1.01165	1.00328	1.00234
YCR075C	0.989987	0.989953	0.995578	1.00676	1.02513	0.996288	1.0022	0.995053	0.992851	1.00055	0.993648	0.984251	0.994039	0.998945	0.997983	1.00747	0.997656	1.01317	1.01552	1.00654	1.00983	1.00133	1.01163	1.00292	0.999312	0.992107	0.990322
YCR075W-A	1.00892	1.00951	1.00437	1.01685	1.03503	1.00685	1.01349	1.01014	1.00687	1.00041	1.00625	1.00781	0.9966	1.00349	0.998604	1.00063	1.00149	1.00407	1.00335	0.997697	1.00393	1.00351	1.00172	1.00561	1.00007	0.990597	1.00583
YCR076C	0.991056	0.996247	1.00353	1.0084	0.979074	0.995595	0.991698	0.990556	0.987942	1.01072	1.00287	1.0047	0.996426	0.99932	0.997063	1.0035	1.00275	1.01713	1.00805	1.00911	1.01085	1.00531	1.01159	1.02084	1.00548	1.0045	0.988465
YCR077C	1.01127	1.01173	1.01196	1.01591	1.00651	1.01584	1.0165	1.01003	1.01246	1.01385	1.00856	1.01032	1.02194	1.00395	1.00648	1.00459	1.00553	1.00662	1.00628	1.00355	1.00476	0.993272	1.01007	1.0057	1.00694	1.00998	1.0125
YCR079W	0.988331	0.989619	0.993883	1.00647	1.00044	0.991573	0.995204	0.992769	0.994864	1.00233	1.0018	0.993792	0.999026	0.999493	1.00094	1.00548	0.996769	1.00967	1.013	1.0091	1.01182	0.994772	1.01453	1.00554	1.00272	0.99585	0.990265
YCR081W	0.986429	0.981623	0.993222	0.989189	1.00071	0.987144	0.985959	0.990496	0.989422	0.986066	0.991584	1.00057	0.989457	0.989666	0.993285	0.991036	0.98837	0.99211	0.988695	0.998508	0.991554	1.00093	0.990053	0.988317	0.991718	0.991069	0.992541
YCR081C-A	0.98694	0.987183	0.9807	0.984999	1.01268	0.986535	0.99553	0.995088	0.986292	0.991392	0.993717	0.981814	0.988631	0.998588	0.997162	1.00123	0.979583	0.997416	1.00356	1.0029	0.996469	0.981191	0.994133	1.00013	0.987343	0.991131	0.974996
YCR082W	0.994044	0.990468	0.993326	0.988391	1.02408	0.994294	0.989758	0.994444	0.994234	0.986673	0.997581	0.997779	0.989609	0.992072	0.998339	0.994074	1.00306	0.999723	0.99295	0.998782	0.998167	0.999359	0.998411	0.992555	0.993851	0.991625	0.997949
YCR083W	1.00392	1.00679	0.996739	1.00616	0.993875	1.00635	1.00358	1.00309	1.00997	0.999977	1.00035	0.991112	1.00048	1.00029	1.00178	1.00142	1.00107	0.99755	1.0008	0.993169	1.00343	1.00232	0.997197	1.00542	1.00231	0.998303	0.991582
YCR084C	1.01758	1.01694	1.01912	1.01758	1.00786	1.02413	1.0253	1.01963	1.0185	1.01768	1.0169	1.00292	1.02693	1.00955	1.01257	1.00754	1.01168	1.01413	1.01072	1.00847	1.00936	0.994605	1.01482	1.00413	1.0103	1.01342	1.01484
YCR085W	0.980456	0.978333	0.981685	1.00584	0.985431	0.982205	0.98268	0.990184	0.980506	0.986564	0.984818	0.986414	0.973724	0.995709	0.991968	0.994786	0.984445	0.991964	0.994912	0.996478	0.991411	0.993606	0.991144	0.987233	0.985502	0.996441	0.980115
YCR086W	0.979569	0.978299	0.996572	0.981208	1.00402	0.983815	0.985335	0.987829	0.979068	0.989908	0.995464	0.980087	0.990261	0.98802	0.99513	0.992469	0.986282	0.997372	1.00731	1.00498	0.997664	0.993784	0.998883	0.99193	0.995794	0.995042	0.976332
YCR087W	0.982789	0.983803	0.983615	1.00405	1.03438	0.995985	0.994048	0.99745	0.990635	1.00489	1.00246	0.982219	0.987683	1.01008	1.01773	1.02227	0.990009	1.01956	1.03514	1.04439	1.02638	0.970114	1.02694	1.005	0.99255	1.01119	0.995844
YCR087C-A	1.00275	1.00496	1.00312	0.988886	0.992479	0.996551	0.996301	0.996125	1.01132	1.00052	1.00683	0.983566	1.01337	0.99721	1.00269	0.996933	1.01095	1.00356	0.995425	0.998714	1.0036	1.0129	1.00108	1.01033	1.01024	1.01865	0.99775
YCR088W	1.02218	1.02682	1.02258	1.02024	0.999889	1.02227	1.01448	1.01646	1.01748	1.02201	1.01786	1.02141	1.02792	1.01027	1.00731	1.00678	1.01365	1.01036	1.00497	1.00232	1.00463	0.988697	1.00963	1.0104	1.01284	1.01388	1.01788
YCR089W	0.998103	0.991264	1.03551	1.02344	0.992883	1.01553	1.0206	1.01531	1.00534	1.01509	1.00972	1.0008	1.0138	1.00762	1.00829	1.00769	0.994942	1.01466	1.02158	1.00787	1.00423	0.994764	1.00906	0.994642	1.00672	1.00277	1.00703
YCR090C	0.990417	0.989998	0.986805	0.982934	0.980632	0.982718	0.981282	0.98925	0.983556	0.986859	0.989545	0.996391	0.979918	0.991629	0.985393	0.987732	0.980736	0.987316	0.983365	0.990293	0.984969	0.99839	0.982305	0.986654	0.988902	0.985006	0.985264
YCR091W	0.98903	0.98691	1.00106	0.996793	0.987089	0.987297	0.990057	0.992235	0.99367	0.9969	0.999613	0.996744	0.994832	0.995613	0.99922	0.997743	0.994156	1.00032	0.998513	1.00863	1.00073	1.00434	1.0008	1.00094	0.998161	0.9975	0.99197
YCR092C	0.983598	0.981206	0.987321	0.988064	0.991045	0.980965	0.978382	0.986759	0.983056	0.986813	0.991483	0.995484	0.982677	0.991102	0.990095	0.992479	0.991159	0.994363	0.988832	0.995247	0.992994	1.00871	0.989719	0.995686	0.995075	0.991907	0.986069
YCR093W	0.998906	0.995247	0.995747	0.994132	0.999322	0.999164	0.997581	0.998436	0.997306	0.994625	0.995833	1.00159	0.996641	0.997085	0.996513	0.995763	0.995894	0.996275	0.992688	1.00039	0.994604	1.00426	0.993921	0.991187	0.994135	0.996977	1.00367
YCR094W	0.989193	0.988766	0.991853	0.994908	0.993496	0.987557	0.987145	0.989801	0.992524	0.989498	0.995648	1.00074	0.989685	0.993604	0.995277	0.993515	0.99595	0.99595	0.99146	0.999379	0.997153	1.01398	0.992352	0.997399	0.996018	0.997016	0.987768
YCR095C	0.973587	0.972961	0.979774	0.973451	0.977226	0.968139	0.962026	0.975541	0.972978	0.974107	0.982514	0.99241	0.970957	0.982681	0.983491	0.983194	0.987148	0.988166	0.977254	0.990558	0.986628	1.02438	0.980499	0.993799	0.989324	0.985565	0.978545
YCR095W-A	0.965314	0.957351	0.96606	0.966699	1.0029	0.955138	0.962608	0.964745	0.967765	0.968123	0.978441	0.98813	0.958795	0.977934	0.97824	0.984774	0.969349	0.97851	0.977982	0.995393	0.984342	1.01373	0.976808	0.989489	0.989959	0.980576	0.959095
YCR096C	0.979828	0.971453	0.987224	0.967856	1.00124	0.974962	0.974478	0.979758	0.988104	0.980507	0.992763	1.0011	0.988451	0.987422	0.993428	0.992669	0.993425	0.993029	0.992915	1.00093	0.994256	1.01823	0.992557	0.989933	0.996337	0.98004	0.984764
YCR097W	0.984555	0.978706	0.994372	0.976843	0.995305	0.976701	0.973333	0.983091	0.993126	0.978121	0.995785	1.00045	0.989395	0.988134	0.995077	0.989048	0.995265	0.989644	0.981691	1.00173	0.991683	1.02529	0.987759	0.990916	0.997142	0.990141	0.990528
YCR097W-A	0.973477	0.975903	0.960554	0.989805	1.0005	0.978073	0.968668	0.983184	0.976458	0.981116	0.981863	0.994302	0.971787	0.992892	0.99144	0.998395	0.98765	0.994593	0.993836	0.998578	0.996086	1.01368	0.990144	1.00195	0.99238	0.990902	0.97518
YCR098C	1.01503	1.02041	0.9982	1.01017	1.02803	1.01259	1.01799	1.00947	1.00483	1.0027	0.999701	1.01697	0.997606	1.00584	0.997822	1.00114	1.00319	0.99409	0.994589	0.991012	0.997115	0.995394	0.995602	1.00315	1.0019	1.00096	1.00555
YCR099C	0.982121	0.987906	0.984224	0.983369	0.986967	0.976285	0.967857	0.985444	0.975085	0.983649	0.989535	0.993815	0.978002	0.990791	0.989982	0.987946	0.987267	0.986852	0.982683	0.981583	0.989427	1.00071	0.979115	0.996842	0.988554	0.989291	0.970351
YCR100C	0.981504	0.982358	0.993108	0.998725	0.980789	0.984771	0.988045	0.987929	0.980271	0.989424	0.993566	0.996965	0.986784	0.989123	0.990861	0.989989	0.986236	1.00096	0.989114	0.996638	0.993763	1.00333	0.994296	0.997911	0.993869	0.998163	0.990488
YCR101C	0.980297	0.983112	0.983287	0.992511	0.990754	0.978708	0.976213	0.984708	0.975874	0.987339	0.991946	0.976313	0.973471	0.995551	0.991007	0.993694	0.991562	0.997535	0.988775	1.00226	0.995618	1.01665	0.993197	0.996334	0.991712	0.992196	0.978979
YCR102C	1.01928	1.02528	1.00618	1.02931	1.0242	1.02616	1.02527	1.01577	1.02114	1.01614	1.01109	1.01063	1.01814	1.01088	1.00757	1.00979	1.0101	1.00156	1.01027	0.997867	1.00729	0.988654	1.00938	1.00795	1.00867	1.01067	1.01377
YCR102W-A	0.978388	0.975624	0.980015	0.960449	0.967959	0.962896	0.965671	0.970449	0.963633	0.970546	0.970007	0.978563	0.963002	0.977097	0.982355	0.98042	0.983404	0.987509	0.979791	0.989186	0.986237	1.01712	0.979209	0.989301	0.972479	0.977802	0.972687
YCR104W	1.0764	1.08407	1.0459	1.05397	1.0787	1.09026	1.09536	1.06919	1.06844	1.04703	1.03486	1.04456	1.0709	1.03551	1.02935	1.02348	1.03977	1.00753	1.02712	0.987961	1.00948	0.960991	1.02281	1.00288	1.02254	1.02523	1.06016
YCR105W	1.0186	1.02438	1.00682	1.01608	1.00469	1.01831	1.01851	1.01146	1.01607	1.01393	1.00794	1.01361	1.011	1.01266	1.00642	1.01131	1.00763	1.00543	1.00948	0.996224	1.00878	0.988538	1.0063	1.01019	1.01105	1.00664	1.01176
YCR106W	0.985499	0.98388	0.984324	0.987509	0.986909	0.980209	0.977898	0.987229	0.983436	0.988812	0.98966	0.988715	0.984021	0.993128	0.991755	0.99371	0.987704	0.994505	0.991582	1.00037	0.993614	1.00655	0.991332	0.994467	0.992953	0.992701	0.985288
YCR107W	1.00087	1.00389	0.994668	0.996194	0.991407	1.00035	1.00135	0.998286	1.00053	0.998957	0.997028	1.0054	0.993135	1.00063	0.993324	1.00182	0.999535	0.998946	0.997693	0.990992	0.999567	0.999198	0.998614	1.0031	0.998964	0.996859	0.995393
YCR108C	1.00791	1.0053	1.02531	1.06304	1.01235	1.03303	1.02827	1.01568	1.03313	1.04264	1.04274	0.994693	1.06265	1.01858	1.04026	1.02183	1.02277	1.03555	1.03766	1.0372	1.03539	1.00382	1.04821	1.01651	1.03537	1.04741	1.00951
YDL248W	0.998502	1.00001	0.993966	0.998845	0.999501	0.997756	0.990202	0.997769	0.997791	0.996486	0.994285	0.99531	0.998091	1.00005	0.996996	1.00109	0.997891	1.00047	0.995329	1.00652	0.997364	0.997444	0.996645	1.00001	0.99804	1.00034	0.997797
YDL247W-A	0.941827	0.929484	0.975278	0.984457	1.00377	0.933794	0.945024	0.959442	0.955146	0.976736	0.996835	0.988452	0.972104	0.98624	0.991612	0.993107	0.990405	1.02547	0.986597	1.05922	1.00344	1.09201	1.00741	1.00142	0.996453	0.988237	0.98169
YDL247W	0.997356	1.00117	0.996874	0.998783	1.00124	0.999735	0.998432	0.996223	0.99861	0.997968	0.996176	0.996687	0.992726	1.00103	0.997722	1.00196	1.00093	1.0018	1.00221	0.998492	1.00288	1.00862	1.00006	1.00255	0.99945	0.995778	0.993617
YDL246C	1.02893	1.03818	1.01038	1.01919	1.02384	1.02955	1.0349	1.02006	1.01374	1.01891	1.00983	1.01128	1.0114	1.0147	1.00625	1.01034	1.01328	1.0019	1.00429	0.989674	1.00574	0.980761	1.00768	1.01237	1.00778	1.01382	1.0155
YDL245C	1.01325	1.02096	1.00212	1.01411	1.01925	1.01559	1.01755	1.00771	1.00579	1.00975	1.00013	1.00202	1.00317	1.008	1.00259	1.00508	1.00218	1.00037	1.0058	0.998034	1.00306	0.988822	1.00313	1.00669	1.00261	1.00818	1.00216
YDL244W	1.04936	1.05443	1.02521	1.02464	1.04303	1.05352	1.05195	1.03874	1.04754	1.02857	1.0202	1.03098	1.05439	1.01812	1.01713	1.01001	1.02495	0.998333	1.00536	0.991272	1.00048	0.972011	1.0097	1.00312	1.01408	1.02079	1.05123
YDL243C	1.01047	1.01571	0.995146	1.00689	0.99999	1.00754	1.0071	1.00492	1.00689	1.00521	1.00216	1.00644	1.00125	1.00652	0.996017	1.00368	1.00696	1.00246	0.996242	0.993757	1.0009	1.00373	0.999606	1.00625	1.00633	1.00722	1.00091
YDL242W	0.985508	0.979931	0.985744	0.999445	0.978885	0.985358	0.984971	0.992398	0.998117	0.990818	0.997227	0.9821	0.992079	0.995497	0.996203	0.996978	0.986668	0.997299	0.998314	1.00179	0.994977	1.00359	0.994896	0.992776	0.992586	0.983571	0.990949
YDL241W	0.98178	0.988437	0.990119	1.00246	0.983363	0.986382	0.988066	0.988317	0.988347	0.993821	0.998309	0.991499	0.983765	0.997885	0.997745	0.997079	0.999543	1.00492	0.994035	0.994557	1.00263	1.03014	0.995976	1.00695	1.00159	1.004	0.97737
YDL240C-A	0.986058	0.981644	0.980597	0.968327	1.00953	0.982468	0.992789	0.983682	0.987949	0.982467	0.986864	0.980164	0.987039	0.98286	0.989121	0.984141	0.98502	0.986823	0.988067	0.989669	0.983859	1.00958	0.983656	0.989136	0.979617	1.00002	0.984059
YDL240W	0.987657	0.985129	0.990858	0.983117	0.98085	0.985259	0.984146	0.989368	0.987166	0.987117	0.99373	0.994595	0.986965	0.992013	0.993519	0.991698	0.991978	0.996272	0.989218	0.996796	0.993433	1.00816	0.991765	0.992977	0.993891	0.992393	0.986639
YDL239C	0.980915	0.976325	0.987475	0.975547	0.975784	0.976713	0.970303	0.982429	0.982624	0.982021	0.990945	0.998235	0.981742	0.986411	0.988722	0.98838	0.989264	0.992471	0.983358	1.00044	0.988627	1.0133	0.986511	0.991142	0.993747	0.992632	0.987073
YDL238C	1.00102	1.00125	0.999581	1.00493	1.00965	1.00238	1.00406	1.00226	0.99716	1.00246	1.00555	0.997476	0.998378	1.00393	1.0032	1.00526	1.00666	1.00603	1.0041	1.00746	1.00837	0.999071	1.00558	1.00689	1.00517	1.00501	0.997428
YDL237W	0.992465	0.99574	0.990381	1.00055	0.986444	0.992988	0.988457	0.994802	0.988449	0.992359	0.991017	0.995795	0.988799	0.993581	0.992146	0.99162	0.990858	0.993513	0.990117	0.996097	0.993042	0.998631	0.99183	0.993953	0.992946	0.991275	0.990606
YDL236W	1.00787	1.01155	0.998979	1.00874	1.00422	1.00706	1.00714	1.00514	1.00281	1.00145	0.998519	1.00515	1.00217	1.00097	0.997571	0.99598	1.00104	0.993079	0.994713	0.990891	0.995859	0.997966	0.995623	1.00006	0.997557	1.00152	1.00814
YDL235C	0.987222	0.983867	0.992072	0.99229	1.00862	0.993852	0.987822	0.996426	0.99174	0.986043	0.993626	1.01949	0.993165	0.988327	0.991493	0.987795	0.990458	0.98965	0.984573	0.996241	0.987059	0.994574	0.990029	0.987473	0.990026	0.991797	0.998118
YDL234C	0.992651	0.989318	0.995541	0.994386	1.0007	0.991118	0.98865	0.993377	0.993928	0.992302	0.995062	0.99497	0.995031	0.993569	0.995454	0.99478	0.996111	0.996706	0.994271	1.00559	0.997642	1.00752	0.99704	0.992926	0.995815	0.993701	0.996989
YDL233W	0.994974	0.992121	0.996841	1.00043	0.984707	0.9986	0.995768	0.99486	1.00206	1.00488	1.00147	1.00035	1.00356	0.998766	1.0009	1.00206	1.0007	1.006	1.00467	1.00332	1.00399	1.00949	1.00588	1.00377	1.0047	1.00235	0.991528
YDL232W	1.03144	1.03717	1.02418	1.03228	1.07188	1.05919	1.05754	1.04936	1.03829	1.0319	1.01882	1.06057	1.04637	1.01969	1.01365	1.01276	0.999965	0.996878	1.00778	0.989716	0.997368	0.955411	1.00616	0.995256	1.00397	1.01764	1.03536
YDL231C	0.997763	0.996903	0.995424	1.00162	1.00735	0.997972	0.998484	0.996036	1.00142	0.998059	0.997755	1.00508	0.995986	0.998575	0.998339	1.00078	0.997701	0.999439	1.00114	1.00337	1.0006	1.0009	0.999993	1.00006	0.997401	0.998253	0.997854
YDL230W	0.99931	1.00048	0.995179	1.00807	0.996118	0.999461	1.00143	0.998425	1.00093	1.00494	1.00468	0.986964	0.997673	1.00564	1.00412	1.00602	1.00497	1.00645	1.00746	0.999914	1.00855	1.00569	1.00908	1.00775	1.00281	1.00311	0.991154
YDL229W	1.07229	1.0753	1.03829	1.03689	1.05504	1.07249	1.07044	1.05958	1.05823	1.03331	1.02725	1.04892	1.06225	1.02978	1.02058	1.01213	1.03645	0.993316	1.00691	0.984288	0.998538	0.964245	1.00679	1.00162	1.01933	1.02531	1.07131
YDL228C	1.01706	1.00932	1.01733	1.01543	1.02738	1.01546	1.02895	1.01629	1.02585	1.00983	1.00023	0.981243	1.00885	1.00321	1.00951	1.00802	1.00575	1.00314	1.00892	1.02221	1.00193	0.97308	1.01248	1.00219	0.995817	1.01023	1.03401
YDL227C	0.998442	1.00253	0.994825	0.997273	0.989824	0.992971	0.994346	0.99499	0.993451	0.998938	0.999483	0.985368	0.990766	1.00232	1.00117	1.00198	1.00303	1.00151	1.00044	1.00036	1.00416	1.00497	0.999438	1.00848	1.00098	1.00403	0.989654
YDL226C	1.00636	1.0075	1.00795	1.00841	1.00052	1.00308	1.00225	1.00073	1.00234	1.00866	1.00839	1.00527	1.00216	1.00538	1.00384	1.00444	1.0139	1.01041	1.00247	1.00703	1.00724	1.00272	1.00848	1.01251	1.009	1.01067	1.00376
YDL225W	0.999788	0.997977	1.0021	0.988433	0.989069	0.998167	0.993314	0.997983	1.00102	0.995169	0.99724	1.00766	0.999763	0.993802	0.995434	0.992146	0.998456	0.992829	0.990715	0.992311	0.990758	1.00895	0.990354	0.991846	0.996336	0.992631	1.00258
YDL224C	0.991636	0.989227	1.00595	1.00525	0.976582	0.992391	0.994494	0.994258	0.996275	1.00379	1.00062	1.00033	1.00286	0.996614	1.00119	1.00037	0.997283	1.0085	1.00425	1.01423	1.00553	1.01471	1.00716	1.00319	1.00493	1.00327	1.00109
YDL223C	1.00684	1.00819	1.01947	1.01505	0.986086	1.00815	1.01338	1.00928	1.00612	1.01096	1.01414	1.0128	1.01192	1.00345	1.00563	1.0012	1.00963	1.00987	0.996933	1.00203	1.0042	1.0007	1.00834	1.00644	1.01165	1.01462	1.00998
YDL222C	1.00984	1.01527	1.00875	1.03061	1.02247	1.01516	1.02029	1.01142	1.01582	1.01923	1.00659	0.987637	1.01811	1.01033	1.01078	1.0136	1.00656	1.01279	1.0223	1.01002	1.01563	0.994484	1.02158	1.01547	1.007	1.00683	1.00533
YDL221W	0.99447	1.00029	1.00018	1.00882	0.961362	0.994711	0.997373	0.996701	1.00806	1.01072	0.998684	0.968771	0.99851	1.00553	1.00423	1.01145	0.998144	1.02012	1.02104	1.00473	1.01473	1.00531	1.0173	1.01336	1.00162	0.991573	0.987702
YDL220C	0.988599	0.985769	0.999579	0.99654	0.991139	0.990026	0.992696	0.993711	0.996291	0.999824	0.998123	0.981775	0.997355	0.997083	1.00049	1.00205	0.990962	1.00503	1.01099	1.00481	1.00419	0.994435	1.00425	0.999279	0.995496	0.99447	0.989736
YDL219W	1.00098	1.00139	0.995347	1.00064	1.01638	1.00216	0.999041	1.00021	0.998637	0.995477	0.995698	1.01722	0.987361	1.00118	0.992198	0.996592	0.998372	0.987392	0.99123	0.998645	0.991141	0.992465	0.988747	0.994672	0.998142	1.00148	1.00171
YDL218W	1.01239	1.01752	1.00666	1.01093	1.00282	1.01612	1.02256	1.0109	1.01401	1.0147	1.00782	1.0028	1.01202	1.00854	1.00796	1.01131	1.00801	1.00977	1.00876	1.00102	1.00878	0.998551	1.01306	1.0121	1.00797	1.0046	1.00797
YDL217C	1.00264	1.01216	0.99796	1.00119	1.01944	1.00169	1.00449	0.997426	0.991024	1.01087	1.00668	1.01129	1.00032	1.00536	0.998444	1.00504	1.00385	1.00682	1.00333	0.995307	1.00767	1.00744	1.00467	1.01451	1.00977	1.00883	0.991998
YDL216C	0.981506	0.977719	0.991886	0.978909	0.98894	0.975071	0.978085	0.983288	0.980592	0.986057	0.988939	0.993435	0.977409	0.989776	0.990008	0.99307	0.989424	0.994638	0.99083	0.995271	0.994769	1.01298	0.990917	0.993259	0.990847	0.98554	0.987383
YDL215C	0.997473	0.997172	0.995457	0.996806	0.991924	0.996257	0.993942	0.997674	0.991104	0.989989	0.99183	1.00994	0.993628	0.990785	0.991009	0.986687	0.991926	0.98812	0.98256	0.989402	0.98712	0.991685	0.98872	0.991579	0.991517	0.997461	0.999458
YDL214C	0.988486	0.985996	0.998459	0.998064	0.983825	0.987858	0.989597	0.993081	0.991432	0.992266	0.996637	0.996218	0.990151	0.994067	0.995563	0.995311	0.993201	0.997313	0.996787	0.996282	0.996947	1.00343	0.996109	0.99934	0.99708	0.995768	0.991324
YDL213C	1.01282	1.01101	1.00394	1.00041	0.997921	1.0102	1.01232	1.0069	1.00907	1.00667	1.01018	1.01155	1.00581	1.00374	1.00351	1.00439	1.01102	0.99421	0.997529	1.00227	1.0027	0.985226	1.00328	1.00349	1.00588	1.00764	1.00625
YDL212W	1.01469	1.01575	0.996743	1.00584	0.991228	1.00942	1.01115	1.00875	1.00885	1.00186	0.999261	0.995367	1.00568	1.00338	0.997772	0.997861	1.00498	0.999773	0.991497	0.992528	0.993478	0.994761	0.994199	0.998411	1.00139	1.00609	1.00789
YDL211C	0.987463	0.981838	1.01079	0.999256	1.00032	0.9952	1.00109	0.995415	0.995927	0.996797	1.00074	1.00162	0.99071	0.997956	1.00098	0.998296	0.993336	1.00439	1.00576	0.998416	1.00028	1.00874	1.00113	0.994228	0.995558	0.993216	0.997862
YDL210W	1.01791	1.0265	0.999564	1.02191	1.01943	1.02274	1.0237	1.01519	1.01246	1.01032	1.00245	1.02121	1.00416	1.0108	1.00145	1.00511	1.00565	0.999893	1.00205	0.992678	1.00013	0.984472	1.00145	1.00448	1.0018	1.00715	1.00957
YDL209C	0.989042	0.991049	0.987847	0.986408	0.988691	0.979586	0.975896	0.984832	0.984042	0.988502	0.990135	1.00444	0.982723	0.991976	0.98994	0.995653	1.00171	0.997311	0.993197	0.995516	0.999796	1.01615	0.991903	1.00858	0.99994	0.994424	0.987844
YDL208W	1.04879	1.05322	1.0261	1.00281	1.03429	1.04284	1.04705	1.0344	1.04132	1.0193	1.01735	1.01952	1.03983	1.01715	1.01422	1.01073	1.02089	0.99441	1.00586	0.990346	0.997512	0.98123	1.00075	1.00018	1.012	1.01416	1.04316
YDL207W	0.994251	0.992545	0.992836	0.989384	0.98955	0.99235	0.985791	0.991677	0.995123	0.997153	0.999838	0.983014	0.991694	1.00047	0.997897	1.00169	1.00268	1.00504	0.998526	1.00398	1.00062	1.01297	0.998053	1.00141	1.00448	0.997343	0.985176
YDL206W	0.977157	0.973947	0.984118	0.993001	0.99584	0.982028	0.981728	0.985865	0.98005	0.98452	0.987464	0.987767	0.979979	0.990873	0.990406	0.992147	0.985989	0.992393	0.992236	0.993731	0.993548	1.01185	0.989818	0.992697	0.989227	0.989236	0.986065
YDL205C	1.00215	1.0061	0.998277	1.00603	1.01154	1.0077	1.00009	1.0044	0.998043	1.00461	1.00445	1.01969	1.0032	1.00438	1.00099	1.00026	1.00476	0.997828	0.998952	0.997823	0.998394	0.986935	0.998855	0.99831	1.00282	1.00477	1.00358
YDL204W	1.00807	1.00562	1.00974	1.006	1.00246	1.01109	1.01189	1.00902	1.01663	1.0052	1.00557	1.00898	1.01441	0.999704	1.00569	1.00178	1.00553	1.00022	1.00044	1.00133	1.00171	0.998698	1.00524	1.00133	1.00469	1.00127	1.01174
YDL203C	0.993237	0.994624	1.00357	0.997184	0.987294	0.991006	0.991752	0.993873	0.992498	1.00023	0.998049	0.985496	1.00303	0.995679	1.00062	0.998833	0.999273	1.00589	1.00331	1.00365	1.0031	1.00677	1.00305	1.00007	1.00203	0.99833	0.990383
YDL202W	0.996848	0.995179	0.998529	0.995477	0.996694	1.00054	1.0004	0.99498	0.997995	1.00194	1.00414	1.00102	1.00073	1.00067	1.00168	1.00392	1.00632	1.00372	1.00441	1.01099	1.0047	1.00394	1.00321	1.00328	1.00538	1.01197	1.00042
YDL201W	1.00854	1.01074	1.00102	1.00301	1.00471	1.00696	1.00051	1.00052	1.00806	1.00631	1.00362	1.00377	1.0053	1.00229	1.00206	1.00252	1.01126	0.997927	0.995122	0.996776	0.999883	0.998883	0.997505	1.00873	1.00686	1.00953	1.00286
YDL200C	0.992794	0.992743	0.992167	0.985868	0.987513	0.984668	0.981445	0.986659	0.985799	0.988781	0.990268	0.992467	0.983944	0.994117	0.992418	0.99269	0.996488	0.994374	0.986932	0.994351	0.993197	1.01581	0.98909	1.00138	0.991389	0.998101	0.992463
YDL199C	0.986599	0.985383	0.994388	0.993977	0.996598	0.991638	0.993546	0.991792	0.987594	0.994366	0.992772	0.988144	0.992287	0.993611	0.997966	0.99864	0.990165	1.00233	1.00351	1.00726	1.00212	1.00174	1.00194	0.998922	0.99585	0.997439	0.990786
YDL198C	1.01998	1.02452	1.0091	1.02317	1.01759	1.0204	1.02393	1.01737	1.01753	1.01462	1.00711	1.01328	1.01636	1.00971	1.00634	1.00741	1.00898	1.00031	1.00507	1.00111	1.00356	0.985438	1.0074	1.01031	1.00477	1.01303	1.02199
YDL197C	0.993587	0.988222	1.00513	0.994784	0.986534	0.995365	0.99306	0.997054	1.00197	1.00345	1.00425	0.989955	1.00685	0.997475	1.00255	1.00396	1.00002	1.00991	1.00947	1.01127	1.00393	1.00171	1.00591	0.999561	1.00177	1.00189	1.00027
YDL196W	0.996363	0.988549	1.00417	1.00835	0.975089	0.99468	0.998172	0.998165	1.00637	1.00659	0.998513	0.987246	1.00063	0.997835	1.00182	1.003	0.991011	1.00315	1.01531	1.02326	1.00838	0.979632	1.01653	1.00305	0.998387	0.99921	1.0031
YDL195W	1.01366	1.01391	1.01884	1.01775	0.99827	1.01921	1.01655	1.01388	1.0147	1.01432	1.01104	1.00997	1.02181	1.00744	1.00759	1.00464	1.00988	1.00996	1.0055	1.00334	1.00411	0.996319	1.00872	1.00269	1.01019	1.01072	1.01325
YDL194W	0.994376	0.994673	0.998165	1.00122	0.997873	0.996294	1.0002	0.996303	0.992383	0.999759	0.997289	1.00481	0.992862	0.99893	0.996283	1.00055	0.997309	1.00213	1.0014	0.996026	1.00101	1.00623	0.999954	1.00104	0.998683	0.999001	0.999432
YDL193W	1.00123	1.00006	0.992998	0.99594	0.996338	0.996634	0.995771	0.997628	0.997699	0.995817	0.997421	1.00759	0.999481	0.995361	0.994577	0.992484	0.998414	0.993342	0.988576	0.995801	0.990992	0.997988	0.993106	0.99562	0.99669	0.998769	1.00133
YDL192W	1.04939	1.05153	1.01527	1.02141	1.02992	1.05039	1.04619	1.03486	1.04011	1.01965	1.01341	1.02794	1.03187	1.0189	1.01019	1.00821	1.02394	0.992299	0.997584	0.986195	0.996959	0.977334	1.00342	1.00003	1.01079	1.01541	1.04094
YDL191W	1.07694	1.07203	1.04236	1.01895	1.08445	1.07049	1.07122	1.05622	1.08135	1.0295	1.02846	1.04201	1.07325	1.02712	1.02911	1.0171	1.05407	0.990772	1.01681	0.999026	1.00087	0.978311	1.0063	0.998661	1.02065	1.02452	1.08834
YDL190C	0.997891	0.996024	0.99435	0.990743	0.985214	0.995509	0.992795	0.996676	0.992309	0.992601	0.992977	1.00341	0.991794	0.992877	0.993404	0.990877	0.992108	0.991434	0.987387	0.993503	0.989321	0.990169	0.989274	0.991692	0.992636	0.994276	0.995989
YDL189W	0.985019	0.981294	0.999671	0.986061	0.968455	0.980831	0.985081	0.98335	0.988208	0.991755	0.994778	0.991279	0.991806	0.986194	0.996404	0.991227	0.992341	0.998935	0.995002	1.0011	0.998157	1.00989	1.00199	0.999346	0.998818	0.99473	0.987456
YDL188C	1.00097	1.00758	0.993263	1.0044	0.99602	1.00091	0.995126	0.999799	0.998242	1.00199	1.00162	0.997399	0.999229	0.998057	0.999744	0.996296	1.00417	1.00112	0.992441	1.00322	1.00289	1.00492	1.00012	1.00624	1.00498	1.00411	1.00006
YDL187C	0.993387	0.992229	0.996895	0.988959	0.986852	0.994065	0.994711	0.991532	0.993711	0.999217	0.994075	0.982288	0.996319	0.999396	1.00968	1.00475	0.99584	1.00635	1.01497	1.01369	1.01093	0.996942	1.00737	1.00584	0.996284	1.00869	0.988708
YDL186W	0.999397	0.997209	1.00577	0.997594	0.998995	0.998841	0.994975	0.996158	1.00407	1.00601	1.0052	0.996241	1.00131	1.00063	1.00616	1.00467	1.00579	1.01079	1.01222	1.00539	1.01065	1.00401	1.00951	1.00534	1.00374	1.00313	0.999358
YDL185C-A	0.993462	0.987293	0.981748	0.975406	0.972686	0.981681	0.98033	0.987519	0.978763	0.981678	0.976665	0.990847	0.979691	0.981102	0.993016	0.985694	0.992116	0.985907	0.980798	0.998336	0.990901	1.00569	0.991884	0.99246	0.982983	0.992903	0.999591
YDL185W	1.03069	1.03642	1.01198	1.02172	1.01017	1.03036	1.02882	1.02372	1.01789	1.01524	1.00959	1.02201	1.01859	1.01446	1.00536	1.00557	1.01725	0.998896	0.998517	0.986464	0.997852	0.98611	1.00084	1.00666	1.00775	1.01586	1.0257
YDL184C	1.07192	1.06528	1.01213	0.988588	1.08817	1.04208	1.03743	1.03034	1.10024	1.00922	1.02928	1.0248	1.06738	1.02623	1.03124	1.01795	1.0881	0.986339	1.01387	0.993606	1.0018	1.01916	1.00323	1.02128	1.01651	1.03707	1.09549
YDL183C	0.98139	0.978596	0.995404	0.982807	0.981369	0.983821	0.980003	0.988667	0.990014	0.99049	0.994208	0.981769	0.990114	0.991012	0.996608	0.996319	0.991406	1.00123	1.00001	1.01148	0.998433	1.01412	0.996926	0.993711	0.992012	0.996395	0.988446
YDL182W	1.03295	1.03782	1.01275	1.01593	1.04313	1.03447	1.0407	1.02795	1.03013	1.01448	1.01547	1.02005	1.02812	1.0136	1.01227	1.00519	1.00888	0.993969	1.00476	0.99042	0.998302	0.972406	1.00348	0.996534	1.00393	1.00662	1.02225
YDL181W	1.01155	1.00668	1.01045	1.01136	0.999343	1.00905	1.00934	1.00554	1.00346	1.01917	1.00254	0.985502	1.01337	1.01037	1.00265	1.01199	1.01238	1.00869	1.0196	1.00922	1.009	1.00056	1.00819	1.00816	0.99875	1.00884	1.01661
YDL180W	0.981876	0.981629	0.99177	0.99443	1.00617	0.982492	0.988326	0.986912	0.981781	0.990081	0.990087	0.990475	0.986572	0.991481	0.994757	0.99314	0.987347	0.997256	0.995768	0.999958	0.997201	1.01085	0.997574	0.995791	0.992219	0.993212	0.989222
YDL179W	0.984924	0.980101	0.994915	0.990653	0.986062	0.990068	0.9881	0.991114	0.996935	0.994564	0.997779	0.992765	1.00096	0.992974	0.998811	0.997091	0.990961	1.00381	1.00302	1.01081	1.00016	1.01189	1.00065	0.995385	0.997289	0.996431	0.993213
YDL178W	1.00504	1.00606	0.998198	0.999994	0.993823	0.998842	0.997126	0.999795	0.997111	0.997078	0.994453	1.00684	0.993256	0.997294	0.99245	0.994187	0.998843	0.991723	0.989819	0.987336	0.991968	1.00242	0.991682	0.999749	0.996533	0.996129	1.00352
YDL177C	1.00975	1.00849	1.00816	1.00084	1.00234	1.00288	1.00688	1.00086	1.01532	1.00345	1.00905	0.97604	1.00818	1.00762	1.00978	1.00739	1.01595	1.00727	1.0062	1.01206	1.01222	1.02587	1.00803	1.00821	1.01088	1.00617	1.01313
YDL176W	0.977149	0.974807	0.984987	0.979128	0.98798	0.97168	0.972479	0.978888	0.973531	0.980459	0.986207	0.992518	0.973734	0.986828	0.988369	0.988319	0.987766	0.993959	0.986361	0.990957	0.993573	1.01339	0.990002	0.997781	0.989588	0.987981	0.982618
YDL175C	0.986127	0.987031	0.994055	0.994929	0.974265	0.977228	0.980391	0.984674	0.98677	0.989327	0.999193	0.992563	0.988888	0.991323	0.999383	0.990821	1.00179	0.999461	0.991522	1.00312	0.999457	1.01268	0.999294	1.00611	1.00263	1.00397	0.985581
YDL174C	1.01768	1.02299	1.01031	1.01599	1.02245	1.01935	1.02055	1.01616	1.01561	1.0122	1.01164	1.0111	1.01562	1.01025	1.00708	1.00758	1.01186	1.00262	1.00553	0.99926	1.00605	0.990872	1.00812	1.00746	1.00758	1.00775	1.01462
YDL173W	1.00103	1.00154	1.01112	0.996549	0.984806	0.999657	1.00637	1.0015	1.0067	0.999331	1.00354	1.0068	1.00534	0.99625	0.998457	0.996594	0.998607	0.997775	0.996415	0.989237	0.998612	0.99354	1.00204	1.00189	1.00199	0.996701	1.00149
YDL172C	0.99772	0.995358	1.00942	1.01526	1.00394	1.00611	1.00037	1.0022	0.991306	1.01167	0.988851	0.977817	1.01263	0.997154	0.999042	1.00076	0.982808	0.995744	1.00932	1.00537	0.998556	0.972281	0.998649	0.99548	0.994049	0.997485	1.00241
YDL171C	1.02551	1.03142	1.00665	1.01662	1.01144	1.0269	1.02376	1.01909	1.01646	1.01199	1.00919	1.02053	1.01603	1.01063	1.00518	1.00307	1.01311	0.998348	0.995083	0.993702	0.999257	0.988629	1.00086	1.00369	1.00674	1.00986	1.02042
YDL170W	0.983942	0.982348	0.987802	0.986295	0.999238	0.985381	0.981132	0.987148	0.985587	0.988348	0.992224	0.993068	0.991214	0.990284	0.992591	0.992303	0.988412	0.994595	0.993112	0.995049	0.993853	0.999549	0.994169	0.994043	0.994955	0.992766	0.987354
YDL169C	0.986716	0.986225	0.991661	0.98942	1.00144	0.979817	0.980208	0.984244	0.988324	0.988228	0.994148	0.991312	0.982033	0.991248	0.990885	0.995063	0.998597	0.994576	0.99493	0.991812	0.999696	1.02647	0.989825	1.00476	0.997572	0.989988	0.985098
YDL168W	1.02854	1.03762	1.00814	1.03015	1.02748	1.02584	1.02657	1.02277	1.01935	1.01457	1.0133	1.01679	1.01128	1.01732	1.00761	1.00853	1.01513	1.00288	1.00231	0.98795	1.00625	0.987697	1.00363	1.01188	1.01196	1.0089	1.00955
YDL167C	0.985751	0.984594	0.993842	0.990469	0.975737	0.980058	0.988031	0.986766	0.99031	0.987453	0.992946	0.999352	0.988458	0.989181	0.994085	0.989585	0.994555	0.998993	0.984261	1.00289	0.995187	1.01881	0.999167	0.993813	0.999539	0.986822	0.992274
YDL166C	0.99123	0.998852	0.986878	0.992749	0.981063	0.991446	0.980593	0.989588	0.987079	0.993083	0.993345	0.996517	0.981461	0.991499	0.987733	0.991316	0.993966	0.99568	0.986553	0.985786	0.992072	0.997804	0.98891	1.00477	0.994756	0.989662	0.98394
YDL165W	1.0024	1.00355	1.00109	1.00233	0.985967	1.00449	1.00293	1.00033	1.00448	1.00482	1.00129	0.986687	1.00127	1.00295	1.00299	1.00406	1.00229	1.00704	1.00716	1.0045	1.0084	1.00665	1.00484	1.00001	0.999853	1.00452	1.00245
YDL164C	0.999724	1.00073	1.00172	1.00196	0.993829	0.997527	0.994828	0.999513	0.994304	0.998856	0.998878	1.00236	0.997582	1.00031	0.998337	0.997529	1.00052	0.994741	0.996059	0.995239	0.99701	0.998298	0.994774	1.00191	0.999912	1.00215	0.998793
YDL163W	0.994151	1.00455	0.988923	0.997676	0.985837	0.990615	0.982366	0.993453	0.986825	0.997184	0.987953	0.991369	0.984039	1.00176	0.9928	0.997408	0.987865	0.99339	0.998666	0.992538	0.996548	0.998405	0.988993	1.01457	0.997155	0.983096	0.98552
YDL162C	0.994118	0.993438	1.00229	1.00936	0.970074	0.998352	1.00038	0.998243	0.999951	1.00489	1.00107	0.990801	0.997832	1.00048	1.00491	1.00143	0.993325	1.01027	1.00223	1.0064	1.00355	0.978501	1.01232	1.00065	0.99568	1.00814	0.994208
YDL161W	0.997255	0.991151	1.00374	0.990766	1.00181	0.992963	0.995277	0.990115	0.998782	0.9958	1.00147	0.995124	1.00451	0.991541	1.00019	0.994698	1.00628	1.00653	0.998041	1.00688	1.0011	1.01571	1.0023	1.00016	1.00086	1.00251	1.00056
YDL160C-A	0.979779	0.983661	0.983341	0.999926	1.01863	0.982964	0.971493	0.987201	0.97733	0.992821	0.991723	0.994756	0.978961	0.993691	0.990525	0.99766	0.986912	0.996365	0.995052	0.9951	0.997938	0.996731	0.991959	1.0028	0.998488	0.982488	0.971958
YDL160C	1.01384	1.01386	1.00372	1.01245	1.00384	1.01575	1.01546	1.00984	1.01215	1.00933	1.0112	1.004	1.01667	1.00731	1.00849	1.00247	1.01254	1.00884	0.997266	1.00514	1.00337	1.00456	1.00584	1.005	1.0066	1.01781	1.0121
YDL159W-A	0.973181	0.960386	0.980458	0.98549	1.00894	0.979609	0.975504	0.983168	0.971298	0.978686	0.978009	1.00789	0.978989	0.982913	0.997674	0.986584	0.982428	0.980687	0.994908	1.003	0.99381	0.988317	0.991781	0.990695	0.984015	1.00252	0.985092
YDL159W	0.984199	0.981625	0.99693	0.989435	0.988315	0.984791	0.985705	0.988571	0.985583	0.989994	0.99536	0.993549	0.991253	0.991904	0.996697	0.994295	0.99315	1.00107	0.996395	1.00324	0.998852	1.01102	0.995178	0.998215	0.998231	0.996814	0.989237
YDL159C-B	0.998547	0.99616	1.0075	1.02548	1.01314	1.00943	1.00482	1.00023	0.994969	1.00615	0.997965	0.993481	0.997323	1.00985	1.00425	1.00419	0.998129	1.00191	1.00485	1.00385	1.0049	1.00436	0.99757	1.00347	1.00067	0.999901	0.989027
YDL158C	0.980144	0.978785	0.974102	0.983511	0.984724	0.980465	0.975498	0.985772	0.987807	0.970258	0.978001	1.00936	0.978673	0.984631	0.983201	0.980027	0.978346	0.978029	0.972559	0.983697	0.978486	1.00694	0.976053	0.982648	0.978937	0.980884	0.995094
YDL157C	1.01626	1.01821	1.00926	1.00412	1.01043	1.00843	1.00664	1.00515	1.00661	1.00658	1.00187	1.00059	1.00883	1.00373	1.00096	1.00055	1.00875	0.99853	0.994846	1.00072	1.00025	1.0038	1.00005	1.00394	1.00203	1.00665	1.00259
YDL156W	0.994805	0.993991	0.997508	0.988874	0.988179	0.995211	0.996027	0.99619	0.998855	0.997136	0.998396	0.999584	0.995858	0.99596	0.997214	0.999562	0.998091	0.999055	1.00044	0.999924	1.00081	0.999765	1.00131	0.999335	0.997301	0.996838	0.998132
YDL155W	0.996525	0.997479	0.99732	0.996327	0.994791	0.994396	0.991937	0.995714	0.998661	0.999661	0.99988	0.995919	0.992914	0.999476	0.997806	1.00253	1.0009	1.00691	1.0011	1.00419	1.00157	1.00297	1.00292	1.00133	0.998627	0.996594	0.995475
YDL154W	0.981769	0.981656	0.986249	0.98813	1.00074	0.981615	0.979044	0.98623	0.983538	0.986151	0.990393	1.00008	0.981184	0.992089	0.989191	0.992254	0.991201	0.993045	0.988899	0.99382	0.992748	1.014	0.9875	0.99644	0.991094	0.990736	0.98987
YDL153C	1.00345	1.00747	0.993874	0.984377	0.979408	0.99349	0.984869	0.994609	0.992591	0.991949	0.997201	1.0109	0.986908	0.995944	0.986479	0.988879	1.00264	0.99008	0.97643	0.982173	0.986226	1.01063	0.982769	1.00024	0.996901	0.997186	1.00017
YDL152W	0.988313	0.983229	1.01119	1.00135	0.993589	0.993177	0.994368	0.997425	0.985932	0.996898	0.988333	0.999626	0.997757	0.990272	0.993818	0.993927	0.979219	0.994814	1.00583	1.0031	0.99211	0.989778	0.992608	0.987806	0.988042	0.990998	0.992829
YDL151C	0.983717	0.982125	1.00012	1.01737	0.935554	0.990818	0.986105	0.996971	0.983337	1.00765	0.989315	0.966566	1.00319	0.99883	0.996152	1.00163	0.978903	1.00517	1.01721	1.00711	0.99984	0.97656	1.00595	0.99812	0.993336	0.998702	0.992231
YDL150W	1.00348	1.00626	1.00567	0.994141	1.00548	0.996989	0.992191	0.998522	0.997962	1.00343	1.00242	1.00734	0.999591	1.00301	0.997965	1.00198	1.00706	0.99901	0.999501	0.99852	1.00034	1.00693	0.997982	1.00827	1.00608	0.99928	1.00568
YDL149W	0.983063	0.981228	0.986946	0.984862	0.981737	0.978274	0.979014	0.98481	0.983681	0.984443	0.989564	0.991562	0.984021	0.987793	0.990442	0.989001	0.991498	0.992518	0.985602	0.995324	0.99173	1.0143	0.991904	0.996366	0.992564	0.993633	0.990179
YDL148C	1.00231	1.00188	0.995056	0.984768	0.991927	0.994777	0.989399	0.997079	0.997863	0.991974	0.998342	1.01219	0.992476	0.995116	0.992158	0.991399	1.00088	0.990332	0.981328	0.990594	0.98808	1.00334	0.986418	0.99537	0.995854	0.996602	1.00271
YDL147W	0.995371	0.99257	0.994079	0.992013	0.998745	0.992548	0.985636	0.995129	0.994869	0.988935	0.993882	1.00017	0.9905	0.99344	0.991543	0.99252	0.996211	0.991525	0.988506	0.992872	0.989429	1.00903	0.985743	0.990485	0.993572	0.990499	0.997862
YDL146W	0.98598	0.983898	0.989186	0.986494	0.975586	0.986336	0.982291	0.99079	0.986292	0.987572	0.989451	0.999489	0.992049	0.989156	0.990176	0.989661	0.987433	0.991341	0.985989	0.990911	0.987835	1.00038	0.986743	0.989642	0.990646	0.990332	0.993366
YDL145C	1.02005	1.02144	1.00607	1.01203	1.01424	1.01916	1.01768	1.0148	1.01342	1.00859	1.00747	1.01551	1.00982	1.00843	1.00399	1.00291	1.00884	0.9999	0.997205	0.998765	0.999874	0.992643	1.00126	0.99977	1.00298	1.00434	1.01415
YDL144C	1.00681	1.00946	1.0007	1.01376	1.01609	1.0136	1.0133	1.00481	1.0137	1.01172	1.00783	1.00171	1.00723	1.00799	1.00501	1.01144	1.0043	1.0058	1.01618	1.00025	1.00916	0.984513	1.01215	1.009	1.00965	0.999673	0.99931
YDL143W	1.01901	1.0215	1.00499	1.0119	1.01896	1.02194	1.01877	1.01797	1.01774	1.00976	1.00626	1.02624	1.01099	1.00965	1.00265	1.00562	1.00729	0.99748	1.00147	0.993029	0.997356	0.982623	0.998147	1.00421	1.00669	0.999906	1.01334
YDL142C	0.97894	0.977593	0.990006	0.991749	0.997623	0.982742	0.981284	0.987249	0.982703	0.990197	0.990099	0.9826	0.980676	0.995074	0.995089	0.997969	0.990573	0.997095	1.00208	0.998668	1.00085	1.01243	0.996107	0.998929	0.987663	0.989397	0.977476
YDL141W	0.999362	1.00018	0.998567	0.998257	0.992229	0.995342	1.00065	0.997022	0.990856	1.00018	0.998838	0.990698	0.995599	1.00018	1.00002	1.00004	0.999466	1.00264	0.996697	0.999932	1.00144	1.00686	1.0023	1.00439	1.00058	1.00338	0.996987
YDL140C	1.01669	1.01987	1.01043	1.01536	0.99191	1.01944	1.01817	1.01213	1.00711	1.01433	1.00815	1.01108	1.0108	1.00759	1.00482	1.00447	1.00888	1.00737	1.0001	0.997772	1.00186	0.989564	1.00329	1.00611	1.00718	1.01186	1.01125
YDL139C	0.981415	0.978542	0.994649	0.97262	0.98083	0.977541	0.974113	0.988525	0.986948	0.983952	0.997549	1.00096	0.983021	0.987582	0.989056	0.991652	0.992044	0.99528	0.989748	0.986703	0.991074	0.999686	0.987963	0.992601	0.991331	0.98229	0.98671
YDL138W	0.994773	0.997067	0.999515	0.995457	0.997024	0.998381	1.00376	0.998001	0.999014	0.998691	0.996519	0.993511	0.995762	0.998365	0.999751	1.00035	0.994165	1.00324	1.00718	0.997363	1.00203	1.00141	1.00402	0.999707	0.998068	0.994117	0.993086
YDL137W	1.04221	1.04678	1.01723	1.02113	1.04822	1.04648	1.04669	1.03308	1.03744	1.02047	1.0146	1.02872	1.03396	1.01826	1.01188	1.01123	1.02285	0.997749	1.00446	0.992705	1.00186	0.984639	1.00926	1.00532	1.00819	1.01427	1.04171
YDL136W	1.07582	1.0699	1.04253	1.01933	1.08377	1.06893	1.07115	1.05561	1.08089	1.02947	1.02829	1.0393	1.07297	1.02672	1.02956	1.01728	1.05171	0.990855	1.01829	1.00032	1.0014	0.978134	1.00696	0.998036	1.0201	1.02267	1.08626
YDL135C	0.998052	0.996261	0.989754	0.984221	0.994257	0.995284	0.991111	0.99512	0.994474	0.991094	0.994086	1.01117	0.990233	0.991028	0.990532	0.990039	0.992658	0.985786	0.98392	0.994563	0.986142	0.993241	0.985948	0.985976	0.994901	0.993263	0.994081
YDL134C	0.997643	1.00265	0.995553	1.00328	1.00744	0.996339	0.991947	0.996188	0.99352	1.00112	1.00137	0.999075	0.996117	0.997171	0.999119	0.996582	1.00205	1.00161	0.994327	1.00289	1.00296	1.00598	1.00159	1.00895	1.00266	1.0041	0.998385
YDL133C-A	1.07003	1.06458	1.01136	0.988637	1.08429	1.03834	1.03249	1.03023	1.09602	1.0051	1.02769	1.03609	1.06221	1.02366	1.02803	1.01411	1.08845	0.983079	1.01078	0.993486	1.00009	1.02075	1.00146	1.02025	1.0166	1.03572	1.09997
YDL133W	0.9938	0.992388	0.997266	0.994205	0.987399	0.989556	0.993692	0.992333	0.997637	0.993911	0.994415	0.992424	0.991725	0.99347	0.993129	0.995969	0.993256	1.002	0.993812	1.00115	0.995827	1.00601	0.999809	0.995127	0.995031	0.990808	0.998913
YDL132W	0.996742	0.99631	0.998093	0.991684	1.00774	0.997968	0.995119	0.995114	0.99814	0.993986	0.997411	1.00555	0.996528	0.996083	0.996857	0.995103	0.998326	0.994223	0.991415	0.997532	0.994704	1.00548	0.992686	0.994328	0.99649	0.996398	0.996473
YDL131W	1.02865	1.03358	1.01015	1.01514	1.03827	1.03088	1.03573	1.02433	1.02625	1.01127	1.01237	1.02745	1.02168	1.01061	1.0091	1.00156	1.00916	0.991784	0.998665	0.992093	0.99616	0.976678	1.00037	0.995755	1.00248	1.00693	1.02488
YDL130W-A	1.00808	1.00818	0.99858	0.992959	0.976754	1.00041	1.00212	0.998587	1.00746	1.00235	1.00451	0.998657	1.00306	0.999716	1.0005	1.00028	1.00457	1.00539	0.988344	1.00483	1.00047	1.00676	1.00447	1.00394	0.996167	1.00072	1.01037
YDL130W	1.07218	1.09557	1.02552	1.05008	1.04293	1.07413	1.0689	1.06702	1.0525	1.04128	1.02742	1.05983	1.0488	1.03518	1.013	1.01537	1.02774	0.996155	1.0111	0.972694	1.00045	0.960214	1.01414	1.00697	1.02634	1.01548	1.06171
YDL129W	0.989475	0.985334	0.993737	0.983908	0.968063	0.986358	0.980026	0.986734	0.994516	0.997654	0.999099	0.983638	0.994528	0.996517	0.995324	1.0006	0.998296	0.99968	1.00322	1.00096	1.00145	1.01434	0.997447	1.00359	1.00241	0.996876	0.988796
YDL128W	1.01371	1.01791	1.00127	1.01905	1.02442	1.02445	1.02183	1.01505	1.01398	1.01252	1.00408	1.01149	1.00929	1.01065	1.0051	1.00852	1.00413	1.00595	1.0075	1.00617	1.00483	0.989056	1.00648	1.00243	1.00443	1.00503	1.0114
YDL127W	0.984317	0.979065	0.998262	0.985798	0.987214	0.988596	0.987523	0.994892	0.994752	0.98917	0.996262	0.994296	0.998301	0.994881	0.999267	0.99381	0.989123	0.993493	1.00141	0.997681	0.994361	1.00751	0.991418	0.988106	0.992903	0.989854	0.990704
YDL126C	1.03223	1.04086	1.00588	1.0141	1.01353	1.03005	1.02573	1.02145	1.01997	1.0145	1.00775	1.02398	1.01535	1.01105	1.00121	1.00328	1.01742	0.996409	0.994067	0.983245	0.997929	0.994352	0.99851	1.00685	1.00726	1.00871	1.02546
YDL125C	1.01688	1.0253	1.00668	1.02019	1.0094	1.02862	1.01865	1.01574	1.02714	1.01635	1.01385	1.01341	1.01886	1.0141	1.01028	1.00839	1.0135	1.00578	1.00534	0.993787	1.00357	0.986861	1.00227	1.00379	1.01018	1.0158	1.01362
YDL124W	1.00842	1.00696	1.00436	1.0082	1.00756	1.0099	1.00735	1.00566	1.00973	1.00486	1.00273	1.00965	1.00531	1.00011	1.00079	1.00004	1.00453	0.997272	0.999608	1.00156	0.997346	0.990093	1.00092	0.997346	1.00368	0.999262	1.006
YDL123W	0.997654	0.996754	1.00138	1.01313	0.986803	0.998396	1.00191	1.00076	0.99523	1.01137	1.00498	0.98912	1.01123	1.00109	1.01128	1.00645	0.997076	1.01468	1.01928	1.02362	1.01196	0.986199	1.02125	1.01239	1.00055	1.01048	0.992668
YDL122W	0.997705	0.996945	0.994636	0.991933	0.985762	0.990777	0.98658	0.99333	0.991831	0.991967	0.995087	1.0045	0.991273	0.994097	0.991814	0.98984	0.997186	0.991701	0.983126	0.989948	0.988908	1.00533	0.988401	0.995477	0.996947	0.996443	0.996128
YDL121C	0.982062	0.983556	0.983488	0.984614	0.970865	0.9824	0.972638	0.98329	0.986921	0.983574	0.986799	1.00807	0.979596	0.985065	0.982064	0.982917	0.983935	0.979369	0.978051	0.981225	0.980507	0.994294	0.979469	0.991254	0.988853	0.993255	0.987225
YDL120W	0.988184	0.989382	0.992181	0.988747	0.994516	0.987751	0.979506	0.986927	0.988284	0.996086	0.998381	0.996396	0.985008	1.00038	0.995696	1.00148	1.00187	1.00443	1.00193	0.995176	1.00262	1.01698	0.995656	1.00488	1.00131	0.995088	0.984748
YDL119C	0.990257	0.989422	1.00019	0.995427	1.00789	0.992561	0.996735	0.992952	0.986137	0.998838	0.995263	0.989131	0.990412	1.00022	0.999311	1.0033	0.999479	1.00317	1.00484	1.00141	1.0029	1.01486	0.9993	1.00274	0.995216	0.997293	0.993917
YDL118W	0.994728	0.998062	0.985175	1.00085	0.971476	0.986845	0.991862	0.995638	0.995151	0.996376	0.9885	0.988572	0.980617	0.998032	0.99087	1.0018	0.986242	0.99912	1.00504	1.00415	0.999899	0.982411	1.00165	1.00065	0.993471	0.993506	0.984907
YDL117W	0.992393	0.991542	0.998177	0.993998	0.989264	0.989418	0.990723	0.990671	0.994341	0.994866	0.99463	1.00442	0.993433	0.993727	0.993924	0.995485	0.995901	0.99774	0.99588	1.00098	0.996312	1.01017	0.9971	0.997583	0.997235	0.995069	0.993585
YDL116W	0.991041	0.989891	0.993483	0.995657	1.00096	0.991466	0.984933	0.993152	0.99009	0.991037	0.993147	0.99667	0.990982	0.995991	0.99333	0.993191	0.994558	0.996148	0.990861	0.998392	0.991842	1.0074	0.991279	0.993282	0.99196	0.995812	0.996854
YDL115C	0.975714	0.977142	0.977604	0.974747	0.97107	0.965898	0.95919	0.974625	0.970155	0.975578	0.982675	1.0073	0.961874	0.979112	0.975306	0.97894	0.988564	0.98537	0.972057	0.982641	0.982751	1.01523	0.976052	0.996896	0.986567	0.982596	0.977688
YDL114W-A	0.993875	0.981545	1.00862	1.01391	0.980456	0.997637	1.01422	0.998406	0.992812	1.00084	1.00321	0.970702	0.993883	1.00488	1.01181	0.994512	0.994674	1.0074	0.998387	1.02368	0.9988	0.979179	1.00703	0.988909	0.996075	1.03184	0.999361
YDL114W	0.980057	0.97958	0.992434	0.984115	0.998267	0.983616	0.987409	0.986452	0.989778	0.989702	0.997063	1.00468	0.986542	0.993177	0.995861	0.997932	0.990823	1.00101	0.997979	1.00723	1.00172	1.01392	0.998108	0.998386	0.996382	0.993887	0.986872
YDL113C	0.986522	0.984923	0.994757	0.982054	0.983297	0.982581	0.980069	0.986752	0.98669	0.988585	0.993284	1.00256	0.991464	0.990661	0.990644	0.989194	0.993681	0.992995	0.986408	0.993782	0.988989	1.01716	0.988401	0.994554	0.996989	0.994286	0.992529
YDL112W	0.987359	0.985708	0.989488	0.989463	0.990355	0.987304	0.985161	0.991377	0.987255	0.986991	0.989821	0.999224	0.985812	0.990669	0.990329	0.990572	0.987113	0.992029	0.98795	0.996272	0.989466	0.999985	0.987723	0.989789	0.988978	0.990654	0.99105
YDL111C	0.987337	0.986519	0.998887	0.995845	0.994715	0.988996	0.989284	0.991231	0.98718	0.9964	0.993178	0.999214	0.98544	0.994227	0.991022	0.999092	0.985655	0.999902	1.00107	0.998376	0.995615	0.991704	0.995103	0.999223	0.994868	0.990323	0.995163
YDL110C	0.997731	1.00046	1.00482	1.00447	0.998834	1.00067	0.99867	1.00074	1.00119	1.00326	1.00124	0.997115	1.00244	0.998158	0.995005	1.00039	1.00329	0.997255	1.0002	0.98396	0.997815	0.991369	1.00084	1.00082	1.00237	0.990524	1.00562
YDL109C	0.996868	0.997982	1.00278	0.998574	1.00831	0.999201	1.00072	0.997739	0.996708	1.00038	1.00019	1.00398	0.9972	1.00023	1.00097	1.00164	1.00025	1.00394	1.00526	1.00129	1.00268	0.999296	1.00187	1.00155	0.999684	0.999627	0.997304
YDL108W	0.997838	1.00267	0.993452	0.991672	0.999459	0.994867	0.9924	0.993211	0.99528	0.996664	0.997118	0.983601	0.993745	0.999755	0.997332	1.00004	1.00067	1.00211	0.998571	0.99826	1.00314	1.01683	0.994562	1.00373	1.00067	0.997065	0.986793
YDL107W	0.983157	0.981956	0.983423	0.971807	0.993366	0.974054	0.972771	0.980466	0.980322	0.982125	0.988109	0.984276	0.976854	0.990028	0.989912	0.991641	0.988267	0.988257	0.986982	0.999252	0.992216	1.0134	0.986468	0.992965	0.991997	0.987771	0.977992
YDL106C	0.984054	0.97944	0.996856	0.987223	0.981315	0.979927	0.987574	0.986761	0.98606	0.984433	0.995531	0.998133	0.991722	0.985373	0.993363	0.986699	0.99344	0.998383	0.982643	1.00422	0.995082	1.01915	0.996959	0.991932	0.995828	0.993576	0.996294
YDL105W	0.994306	0.993361	0.9976	0.979995	0.999884	0.989098	0.990471	0.993352	0.993646	0.990878	0.997232	1.00602	0.993175	0.993893	0.997704	0.995372	1.00134	0.996825	0.991603	0.998942	0.998667	1.01864	0.992942	1.00112	1.00024	1.00108	1.00237
YDL104C	0.989949	0.990008	0.988094	0.989697	0.990659	0.987668	0.987653	0.989359	0.988468	0.993592	0.995947	0.993911	0.987882	0.996192	0.995082	0.998977	0.995701	1.00226	0.997797	1.00217	1.00288	1.01394	0.997258	1.00299	0.995864	0.994611	0.992017
YDL103C	1.00273	1.00472	1.0027	1.00713	1.00893	1.00454	0.9999	1.00051	1.00197	1.00232	1.00194	1.00891	1.00296	1.0008	0.998951	0.998603	0.9995	0.994207	0.996211	0.996926	0.998394	0.996171	0.998794	1.00094	1.00112	1	1.0006
YDL102W	1.00251	1.00482	0.994305	0.997236	0.99027	1.00066	0.99846	1.00005	0.99678	0.995873	0.996414	1.00256	0.993429	0.997845	0.996198	0.995661	0.998129	0.995143	0.989592	0.991069	0.994065	0.996066	0.992633	0.998966	0.997269	0.998297	0.997279
YDL101C	0.991874	0.989126	0.994372	0.989191	0.997044	0.988641	0.990761	0.992052	0.992974	0.991062	0.995541	0.996842	0.992475	0.991463	0.995838	0.993718	0.993866	0.995428	0.993828	1.00403	0.995589	1.00413	0.995488	0.995226	0.996147	0.99469	0.997755
YDL100C	1.02214	1.02312	1.0104	1.01379	1.01021	1.02332	1.02245	1.01835	1.01551	1.00896	1.00907	1.02009	1.0201	1.00788	1.00504	0.998184	1.00582	0.993993	0.993062	0.993913	0.996853	0.987419	0.999218	0.996606	1.00297	1.00903	1.02414
YDL099W	0.99197	0.988497	1.0013	0.984728	0.987334	0.987306	0.97906	0.99001	0.991763	0.9927	1.0013	1.0011	0.991456	0.994582	0.989512	0.992918	0.999922	0.99781	0.983568	0.994681	0.992773	1.02229	0.989589	0.997711	1.00334	0.992463	0.991195
YDL098C	0.982141	0.981438	0.985841	0.972168	0.97069	0.9769	0.972097	0.981819	0.981384	0.978504	0.987118	0.993721	0.971982	0.986118	0.984448	0.986956	0.992267	0.988366	0.982833	0.98363	0.990346	1.01224	0.980763	0.996349	0.990656	0.986505	0.983163
YDL097C	0.99626	0.995084	0.996044	0.991017	0.998182	0.993477	0.991515	0.997024	0.995005	0.994696	0.997056	0.994704	0.995496	0.996914	0.99498	0.996594	0.996718	0.994825	0.996799	0.993263	0.993223	1.00039	0.990419	0.997262	0.99483	0.9944	0.99371
YDL096C	0.999923	1.00151	1.02597	1.01938	0.99357	1.01123	1.01747	1.01234	1.00648	1.01831	1.00656	0.969826	1.00824	1.01325	1.01236	1.01362	0.998393	1.01448	1.02725	0.999748	1.0137	0.987559	1.01674	1.0075	1.00802	0.99926	0.994617
YDL095W	1.02368	1.02786	1.01021	1.0235	1.02009	1.02698	1.02565	1.01874	1.01698	1.01717	1.00788	1.00698	1.01735	1.01303	1.00946	1.00977	1.0121	1.00304	1.00853	0.999286	1.0048	0.984022	1.00713	1.00707	1.00813	1.0146	1.01529
YDL094C	0.982183	0.978319	0.986613	0.969401	1.00019	0.976588	0.981963	0.985217	0.976114	0.982115	0.986325	0.995243	0.981648	0.986332	0.990028	0.989335	0.978243	0.98561	0.989322	0.989539	0.990441	1.00451	0.986627	0.986416	0.987215	0.982956	0.978376
YDL093W	1.0035	1.00642	0.994968	1.00759	0.999415	1.0023	1.00187	1.00058	1.0013	1.00057	0.996891	0.997778	0.996297	1.00086	0.998053	0.999634	0.999193	1.00038	0.996255	1.00201	0.999944	1.001	1.00053	1.00277	0.99896	1.00352	0.999704
YDL092W	0.996599	0.995576	1.00622	0.992441	0.996262	0.993994	0.995174	0.995098	0.999132	0.996511	0.998697	1.0004	0.99808	0.994891	0.996328	0.99601	0.99873	0.994798	0.993019	0.997889	0.995895	1.00586	0.993903	0.993367	1.00386	0.998293	0.998502
YDL091C	0.990756	0.986796	0.993765	0.981427	0.98635	0.98324	0.981162	0.987976	0.987651	0.988254	0.992135	0.994585	0.987977	0.991436	0.996508	0.992384	0.998537	0.997027	0.991402	0.999891	0.996298	1.01947	0.995544	0.997718	0.9929	0.991576	0.995025
YDL090C	0.992753	0.996749	0.997055	0.989332	0.997143	0.990798	0.989482	0.990996	0.988054	0.995396	0.996805	0.993209	0.98861	0.998474	0.997948	0.999449	0.99939	1.00308	0.997877	0.996199	1.00373	1.00805	1.00076	1.00356	0.998522	0.994919	0.995101
YDL089W	0.985495	0.982142	0.995357	0.985722	0.988815	0.979853	0.979285	0.987968	0.983504	0.983088	0.987899	1.00031	0.987545	0.986318	0.990679	0.986826	0.990734	0.989006	0.985869	0.996759	0.989789	1.01196	0.988397	0.99215	0.98963	0.992063	0.992842
YDL088C	0.984586	0.98029	1.00424	0.993572	0.97844	0.984544	0.988779	0.990326	0.99237	0.990703	0.996744	1.00145	1.00134	0.988482	0.99772	0.989518	0.994393	1.0027	0.990212	1.00309	0.996181	1.0158	1.00236	0.994607	1.00004	0.996994	0.997873
YDL087C	0.996284	0.994985	0.993013	0.994509	0.999021	0.99821	0.996715	0.993738	1.0001	1.00584	1.0065	0.993595	1.00203	1.00481	1.0044	1.00824	1.00312	1.0086	1.01369	1.0081	1.01205	1.00298	1.01392	1.00858	1.00393	1.00673	0.992498
YDL086W	1.01655	1.02061	1.00436	1.02566	1.00907	1.02054	1.02234	1.01504	1.01871	1.01901	1.01044	0.997431	1.01732	1.00911	1.00756	1.00878	1.00953	1.0052	1.0081	1.00381	1.00959	0.978305	1.01361	1.01264	1.00731	1.01296	1.01712
YDL086C-A	1.0069	1.00718	1.01061	1.02271	1.01779	1.01413	1.01504	1.00573	1.01726	1.01733	1.00789	0.990517	1.01941	1.01403	1.01139	1.01722	1.00326	1.01719	1.03225	1.01768	1.0186	0.997882	1.02062	1.00865	1.00891	1.0058	0.999915
YDL085C-A	1.03799	1.03908	1.01004	0.981835	1.01865	1.01732	1.01736	1.01614	1.03253	1.00402	1.01257	1.00087	1.02206	1.00797	1.00799	1.0023	1.03626	0.991437	0.995551	0.985714	0.993829	1.00126	0.993163	0.998544	1.0086	1.01003	1.02937
YDL085W	1.00644	1.00747	0.998639	1.01072	1.00646	1.00765	1.00768	1.00445	1.00553	1.00762	1.00145	0.987368	1.00275	1.00564	1.0011	1.0068	1.00537	1.00212	1.00647	0.998222	1.00376	1.00148	1.00189	1.00769	1.0042	1.00446	0.998203
YDL084W	1.03375	1.03808	1.0103	1.01548	1.01282	1.03286	1.02875	1.02452	1.02305	1.01284	1.0108	1.02507	1.01754	1.01217	1.00573	1.00168	1.0158	0.995597	0.991943	0.988841	0.995004	0.984408	0.99762	1.00024	1.00408	1.01124	1.02911
YDL083C	1.07897	1.08169	1.04109	1.03403	1.06639	1.07931	1.08777	1.05899	1.06981	1.03722	1.02854	1.04332	1.07175	1.02848	1.02624	1.01707	1.04257	0.995878	1.01638	0.993055	1.00286	0.962004	1.016	1.00464	1.02052	1.0317	1.08125
YDL082W	1.07918	1.087	1.03101	1.02233	1.0523	1.06579	1.06716	1.05475	1.07313	1.02846	1.02728	1.03309	1.05583	1.02896	1.02699	1.014	1.05244	1.00067	1.00946	0.992536	1.0045	0.991272	1.01124	1.00624	1.01941	1.02325	1.07268
YDL081C	1.07028	1.08587	1.02983	1.0436	1.04126	1.06999	1.05867	1.05839	1.05056	1.03828	1.02266	1.04857	1.05142	1.0349	1.01184	1.01628	1.02948	0.994521	1.00975	0.96423	0.996979	0.970806	1.00565	1.00896	1.02284	1.01344	1.05307
YDL080C	0.988711	0.989213	0.994371	0.987361	0.998198	0.99095	0.988935	0.989903	0.99208	0.99596	0.997672	0.99095	0.991827	0.996833	0.998053	1.0003	0.996217	1.00552	1.00331	1.00089	1.00335	1.00983	1.001	1.00109	0.999391	0.995518	0.985421
YDL079C	0.992149	0.990062	0.992694	0.98946	0.988816	0.99006	0.988368	0.993296	0.992769	0.993918	0.999291	0.993934	0.994502	0.994786	0.996668	0.996519	0.994822	0.996333	0.992756	0.998144	0.997662	1.00209	0.996759	0.999395	0.999306	1.00069	0.993325
YDL078C	1.0114	1.01472	1.00552	1.01292	1.01906	1.01453	1.01548	1.00956	1.0114	1.00938	1.00378	1.00452	1.0056	1.00753	1.00283	1.00695	1.0035	1.00017	1.00957	1.00081	1.00418	0.985638	1.00524	1.00375	1.00443	1.00156	1.00662
YDL077C	0.98879	0.98566	0.991998	0.988887	0.990374	0.987011	0.985462	0.991554	0.987288	0.98741	0.992099	0.995394	0.989264	0.991737	0.99377	0.991352	0.991901	0.992064	0.987969	0.994769	0.991906	1.00421	0.989018	0.991196	0.991323	0.994087	0.993884
YDL076C	0.982939	0.982497	0.992865	0.987263	0.98598	0.981676	0.981366	0.982582	0.986107	0.988054	0.995285	0.99569	0.991564	0.986174	0.995666	0.987798	0.993055	0.99977	0.987359	1.00312	0.994919	1.01481	0.996944	0.997517	0.997726	0.996849	0.98957
YDL075W	1.08154	1.08746	1.03276	1.02303	1.05859	1.07472	1.07393	1.05395	1.0674	1.03225	1.02903	1.03717	1.05925	1.03485	1.02592	1.01842	1.0468	0.99308	1.01077	0.987734	1.00447	0.975789	1.00925	1.00622	1.01804	1.02738	1.07484
YDL074C	0.983708	0.978513	0.991087	0.978757	0.979464	0.978609	0.970988	0.986467	0.983923	0.982521	0.992989	0.999387	0.981177	0.992304	0.989383	0.98952	0.99238	0.991181	0.985439	0.992484	0.98841	1.00808	0.982419	0.99133	0.992701	0.988017	0.98757
YDL073W	0.981657	0.978352	0.987096	0.9828	0.985896	0.978908	0.976982	0.984081	0.985392	0.982749	0.986838	1.00032	0.980553	0.987689	0.987665	0.989718	0.988008	0.991245	0.984473	0.99524	0.989437	1.01131	0.987238	0.990268	0.991791	0.988153	0.991615
YDL072C	1.00744	1.00938	0.999384	1.00017	1.02229	1.01073	1.00967	1.00947	1.00788	1.00222	0.997575	1.00309	1.00615	1.00239	1.00076	1.00252	0.995034	0.991549	1.00467	0.992247	0.996421	0.988228	0.992273	0.998117	0.995063	0.995338	1.00794
YDL071C	1.00468	1.00276	1.00183	1.01663	0.985544	1.00391	1.0053	1.01161	1.00358	1.01468	0.998761	0.972337	1.00261	1.01026	1.01167	1.01676	0.990982	1.01546	1.0246	1.02317	1.00948	0.961516	1.01972	1.00157	1.0059	0.98946	0.988148
YDL070W	0.98795	0.985104	0.994381	0.987642	0.973668	0.983043	0.981312	0.988603	0.992235	0.986444	0.991414	1.00536	0.988133	0.987212	0.990496	0.988643	0.98909	0.989135	0.985353	0.99449	0.989176	1.00659	0.988081	0.992691	0.994134	0.987927	0.989659
YDL069C	0.968899	0.962729	0.986626	0.960063	0.980899	0.972386	0.967853	0.978568	0.974466	0.975513	0.986063	0.988528	0.975902	0.986607	0.991818	0.991501	0.98649	0.993548	0.989404	0.988549	0.993356	1.01868	0.986694	0.988918	0.985583	0.986535	0.978316
YDL068W	0.989185	0.985613	0.99515	0.983458	1.02165	0.993424	1.00559	0.996101	0.980467	0.995117	0.98745	0.987792	0.985178	0.995572	0.998288	1.00543	0.979768	0.995956	1.01637	1.00499	1.00544	0.991025	1.00129	0.996159	0.98707	0.990595	0.993284
YDL067C	1.04188	1.05617	1.02072	1.02491	1.07768	1.05538	1.0607	1.03064	1.04845	1.024	1.02194	1.0269	1.03517	1.02512	1.01655	1.02188	1.03886	1.00684	1.02513	0.999229	1.01667	0.985275	1.01761	1.01045	1.01512	1.0206	1.03468
YDL066W	1.02937	1.03298	1.01506	1.02408	1.02946	1.03692	1.03401	1.02795	1.02773	1.01786	1.01521	1.02922	1.02901	1.01321	1.01191	1.00685	1.01518	0.997618	1.00356	0.995376	1.0006	0.978175	1.00545	1.00202	1.00973	1.01282	1.02784
YDL065C	0.984171	0.984443	0.983364	0.979075	0.978397	0.972984	0.96487	0.981045	0.978477	0.983423	0.989832	1.00676	0.97296	0.987439	0.980564	0.985296	0.990514	0.986679	0.972555	0.988661	0.986412	1.01834	0.982274	0.996741	0.996383	0.982643	0.982742
YDL064W	1.00702	1.01128	0.99878	1.00093	0.976107	1.00156	0.997566	0.998538	1.00227	1.0036	0.999641	0.996168	1.007	0.997635	1.00363	0.996383	1.00699	1.00577	0.994398	1.00699	0.999169	1.00508	1.00042	0.999671	1.00493	1.01087	0.995321
YDL063C	0.976695	0.975248	0.984228	0.980056	0.985272	0.977449	0.973771	0.983178	0.980417	0.982146	0.984717	0.997406	0.980249	0.98518	0.986751	0.987033	0.981849	0.992279	0.986056	0.999257	0.989194	1.01026	0.987024	0.989516	0.988149	0.985826	0.986032
YDL062W	0.969988	0.967448	0.985756	0.987104	0.985411	0.970878	0.969717	0.981087	0.973928	0.986163	0.981368	0.980557	0.975525	0.989518	0.992885	0.995634	0.981993	0.993842	1.00198	1.00594	0.998194	1.00456	0.994677	0.993689	0.987691	0.985186	0.984789
YDL061C	1.08561	1.09647	1.0475	1.04119	1.05036	1.07622	1.08372	1.06114	1.0762	1.04047	1.04262	1.0305	1.06965	1.03848	1.05014	1.02153	1.04778	1.00259	1.02132	1.0144	1.02408	0.95639	1.03008	1.01613	1.02289	1.03138	1.07886
YDL060W	1.00728	1.00994	0.999903	1.00222	1.00652	1.00329	1.00223	1.00071	1.00128	1.00314	1.00116	1.0048	0.999577	0.999527	0.996699	0.999324	1.00298	0.997059	0.992896	1.00058	0.998183	0.998692	0.997857	1.00254	1.00165	1.00246	1.00574
YDL059C	0.988826	0.990329	0.9941	0.997115	0.993426	0.987218	0.992037	0.989011	0.995955	0.990891	0.996181	0.983104	0.990325	0.995648	0.996465	0.996083	0.998906	0.99933	0.999084	0.988619	0.999506	1.01481	0.996849	1.0021	1.00046	0.995861	0.983705
YDL058W	0.989179	0.983951	0.994559	0.980823	0.981018	0.98508	0.974894	0.989887	0.989288	0.985694	0.993885	1.00047	0.98717	0.990966	0.987737	0.988781	0.99188	0.989588	0.984149	0.991829	0.985355	1.00793	0.981992	0.988713	0.993867	0.989098	0.991349
YDL057W	0.992858	0.994679	0.997394	1.00318	0.987731	0.992095	0.989855	0.99141	0.997851	0.999306	0.997874	0.991636	0.991148	0.999564	0.99976	1.00125	0.997453	1.00604	1.0061	1.00779	1.00704	1.00893	1.00579	1.00244	0.999555	0.994839	0.989761
YDL056W	0.991205	0.987698	1.00044	0.989695	0.991691	0.991021	0.991078	0.992028	0.996777	0.994554	1.00019	0.997216	0.996651	0.994897	0.9991	0.997184	0.999158	1.00473	0.996335	1.00172	0.999144	1.01827	0.997348	1.00012	1.00151	1.00001	0.994979
YDL055C	1.0542	1.0567	1.02746	1.03106	1.04265	1.05931	1.05853	1.04516	1.04467	1.02667	1.02031	1.03985	1.0514	1.0215	1.01539	1.00815	1.02401	0.99374	1.00196	0.988149	0.997776	0.968636	1.00693	0.997002	1.01206	1.02148	1.05744
YDL054C	0.98714	0.986337	0.998824	1.00923	1.0053	0.99585	0.99954	0.997146	0.991301	1.0027	0.994448	0.993062	0.992732	1.00082	0.998771	1.00528	0.987501	1.00639	1.01545	1.01314	1.00352	0.993016	1.00626	0.996061	0.994688	0.992267	0.992264
YDL053C	1.01008	1.00974	1.02044	1.00801	0.99913	1.00782	1.01727	1.01031	1.01533	1.01222	1.01248	0.988746	1.01361	1.00754	1.01203	1.00932	1.01214	1.01494	1.01297	1.00737	1.01095	1.01376	1.01197	1.00423	1.01376	1.01044	1.00679
YDL052C	1.02244	1.02528	1.00731	1.02595	1.02466	1.02652	1.0293	1.01877	1.02257	1.01802	1.00905	1.00716	1.01805	1.01376	1.00857	1.01372	1.01447	1.00136	1.00859	1.00112	1.00654	0.983253	1.00832	1.01041	1.01052	1.01798	1.02008
YDL051W	1.01736	1.01454	1.00803	0.997669	0.993247	1.00979	1.00214	1.00633	1.01016	1.00216	1.00291	1.00486	1.00815	0.999876	1.00015	0.996126	1.00941	0.99134	0.991439	0.990282	0.991897	0.987316	0.993182	0.999622	1.00444	1.00024	1.00963
YDL050C	0.987527	0.987294	0.999063	0.994614	0.978706	0.988972	0.989087	0.994764	0.985834	0.994101	0.984881	0.985446	0.997583	0.990199	0.991519	0.989031	0.97433	0.982555	1.00057	0.998891	0.98927	0.980409	0.988555	0.982797	0.986932	0.990209	0.999638
YDL049C	1.00589	1.00856	0.998757	1.00303	1.01871	1.01098	1.01571	1.00644	1.0115	1.00574	1.00683	0.992617	0.999824	1.00873	1.00732	1.00813	1.01236	1.00791	1.01198	1.00125	1.00792	1.00705	1.00584	1.00108	1.00565	1.00332	0.994873
YDL048C	0.999153	0.993561	1.01859	1.01535	0.979709	1.00525	1.00895	1.00623	1.01348	1.01236	1.01257	1.00072	1.01991	1.00446	1.01206	1.00524	1.00087	1.01288	1.01655	1.02042	1.00985	0.993305	1.01607	1.00031	1.00657	1.00621	1.00492
YDL047W	1.00739	1.01309	0.99892	1.01606	1.0288	1.00662	1.00608	1.00486	1.00374	1.00924	1.00924	0.995068	1.00277	1.00921	1.00663	1.00857	1.01116	1.00714	1.00937	1.0108	1.01085	0.994989	1.01217	1.01164	1.00936	1.00415	1.00074
YDL046W	1.01579	1.01814	1.00814	1.01423	1.00207	1.02265	1.01393	1.01312	1.01437	1.01195	1.00835	1.0116	1.01927	1.00575	1.00605	1.00104	1.00053	0.996992	1.00193	0.993421	0.998711	0.977648	1.00308	1.00092	1.00299	1.00244	1.00749
YDL045W-A	0.998167	0.994533	0.997574	1.00869	0.958939	0.988141	0.995488	0.995733	1.00451	0.999799	0.999457	0.976526	0.998649	0.999001	1.00631	1.00311	0.996305	1.00457	1.00439	1.01637	1.00697	0.999319	1.00919	1.00326	0.998779	1.0041	0.987393
YDL045C	0.994016	0.993923	1.00022	0.999287	1.00865	0.993411	0.991675	0.992244	0.994861	0.999117	0.999141	0.995951	0.998875	0.997376	0.998272	0.997947	0.999573	1.00203	0.997907	1.0043	1.00234	1.01231	1.00203	1.00287	0.99763	1.00056	1.00267
YDL044C	0.98511	0.984162	0.98513	0.971464	0.978843	0.977374	0.974987	0.985244	0.988654	0.981304	0.989382	0.998472	0.986272	0.987468	0.987092	0.987117	0.988677	0.986707	0.982763	0.991506	0.985948	1.01657	0.984546	0.989988	0.987897	0.985384	0.992696
YDL043C	0.995104	0.995634	0.991501	0.98117	0.98836	0.986245	0.989428	0.990431	0.993868	0.990442	0.995546	0.993917	0.987394	0.995195	0.993491	0.996311	0.995844	0.995917	0.992895	0.996556	0.997124	1.01458	0.993036	0.99913	0.998104	0.995941	0.995719
YDL042C	0.994374	0.992533	0.999385	1.00359	0.98938	0.995865	0.998274	0.997116	0.996066	0.997644	0.997896	1.00361	0.995234	0.995464	0.999397	0.997067	0.995828	0.998058	0.998859	1.00512	0.998995	0.989335	1.00083	0.993805	0.998318	0.999158	0.992255
YDL041W	1.00897	1.01553	1.00913	1.03131	1.00917	1.01681	1.01925	1.01876	0.999368	1.01365	0.999307	0.994843	1.00701	1.01338	1.00397	1.00895	0.991921	0.999843	1.01991	0.990286	1.00423	0.978901	1.00075	1.00527	1.00288	0.997282	0.999302
YDL040C	1.00004	0.999	0.996958	0.994354	0.990176	0.993751	0.990751	0.999046	0.99757	0.991526	0.993119	1.0023	0.996289	0.992682	0.993744	0.98987	0.99543	0.987531	0.98712	0.992847	0.987752	0.992838	0.989631	0.990722	0.991144	0.993196	0.997791
YDL039C	1.01403	1.00874	1.04785	1.0328	1.01497	1.02911	1.04437	1.02896	1.01548	1.02011	1.01378	1.01241	1.02217	1.00999	1.009	1.00879	0.998389	1.01217	1.02175	1.00066	1.00456	0.986296	1.01138	0.988636	1.00437	1.00165	1.0231
YDL037C	1.01125	1.00318	1.05947	1.04698	1.00925	1.02875	1.04024	1.0321	1.00879	1.01762	1.02118	1.01508	1.02891	1.01207	1.01287	1.00349	1.00071	1.01307	1.01134	1.00334	1.00384	0.981861	1.01263	0.992059	1.00609	1.01732	1.02272
YDL036C	0.989523	0.987982	0.990796	0.986874	0.987928	0.984633	0.981594	0.98713	0.988199	0.990079	0.997104	0.996255	0.982335	0.994841	0.994754	0.997015	1.0021	1.00056	0.993271	0.996091	1.00048	1.013	0.995026	1.00202	0.997613	0.99774	0.987444
YDL035C	0.977222	0.975634	0.985293	0.981168	0.97772	0.974346	0.977666	0.981254	0.98321	0.981523	0.987272	0.994117	0.982268	0.984342	0.989181	0.987077	0.986195	0.993163	0.98304	1.00159	0.99073	1.01214	0.994312	0.990006	0.989649	0.988289	0.983645
YDL034W	0.997413	0.995582	0.98913	1.00357	0.992698	0.99311	1.00186	0.994576	1.00574	0.998604	0.995585	0.985239	0.988272	1.00233	0.997302	1.0098	0.993035	1.00164	1.01112	1.00603	1.01161	1.00035	1.01083	1.00657	0.995393	0.986387	0.993233
YDL033C	0.997697	0.997118	1.00116	1.00316	1.00546	0.999878	1.00337	0.996469	0.999869	1.00554	1.00351	0.99689	1.00457	1.00198	1.00438	1.00536	1.00446	1.00856	1.01251	1.00784	1.01104	1.00074	1.0146	1.00471	1.00436	1.00142	0.998897
YDL032W	1.00089	1.00219	0.994913	1.01085	0.989254	1.0179	1.00395	1.0096	1.01808	1.01381	1.00572	0.986946	1.02482	1.00677	1.01438	1.01108	1.00439	1.01112	1.02445	1.01384	1.01711	1.00343	1.01726	1.00251	1.00608	1.00642	1.00573
YDL031W	1.00638	1.00657	0.998972	0.99413	0.992102	0.999944	0.99888	0.999821	1.00186	0.997402	0.99825	1.00931	0.998721	0.997758	0.994464	0.99626	1.00418	0.993392	0.989241	0.992712	0.994062	0.999933	0.991841	0.99922	0.998695	1.0007	1.00597
YDL030W	0.984467	0.981663	0.985706	0.980132	0.98305	0.978246	0.96919	0.982718	0.979795	0.987066	0.991676	1.00343	0.988008	0.988951	0.988778	0.988716	0.995222	0.993598	0.986656	0.995032	0.989709	1.01093	0.988459	0.996414	0.993979	0.996224	0.990248
YDL029W	1.01986	1.02412	1.00301	1.01293	1.00594	1.01633	1.01462	1.01098	1.00682	1.01074	1.00396	1.00833	1.00851	1.00805	1.002	1.00416	1.01084	1.00227	1.00008	0.997918	1.00092	0.9946	0.999158	1.008	1.00256	1.01042	1.01399
YDL028C	0.978336	0.975953	0.994152	0.981016	0.979758	0.974182	0.975365	0.98169	0.980215	0.98462	0.99005	0.996831	0.981115	0.986483	0.990948	0.990822	0.992449	0.997484	0.990062	0.998479	0.995531	1.01882	0.9911	0.998022	0.993406	0.993476	0.989257
YDL027C	0.984231	0.979063	0.993751	0.973884	0.988638	0.984082	0.987742	0.986688	0.986512	0.986472	0.987966	0.992462	0.984323	0.988471	0.993788	0.993594	0.984567	0.989961	0.9963	0.999913	0.994952	1.00189	0.991022	0.990446	0.989704	0.992432	0.987988
YDL026W	0.981736	0.979504	1.00005	0.997118	0.998758	0.986365	0.982701	0.989422	0.974915	0.993072	0.985648	0.99076	0.980277	0.99481	0.996234	1.00094	0.987848	1.00011	1.00639	0.994935	1.00074	0.990147	1.00209	1.0044	0.991732	0.991418	0.983657
YDL025C	1.00114	1.0008	1.0101	1.01258	0.998946	1.0026	1.00117	1.00283	1.00158	1.00633	1.00844	1.009	1.00818	1.00125	1.00583	1.00193	1.00378	1.0045	1.00156	1.00978	1.00619	1.00155	1.00738	1.00471	1.00928	1.00701	1.00823
YDL025W-A	1.01464	1.02523	1.00177	0.999923	1.06133	1.03254	1.04627	1.00794	1.02305	1.00956	1.0062	1.01054	1.01788	1.00597	1.02232	1.00938	1.00215	1.00205	1.01022	1.01555	1.00579	0.956666	1.01239	0.997241	0.995218	1.02178	1.01578
YDL024C	0.988551	0.988889	0.991183	0.996605	0.977184	0.985114	0.98742	0.986894	0.986659	0.990205	0.99037	0.993347	0.982362	0.992419	0.992926	0.993912	0.99549	0.997286	0.99156	0.99317	0.996438	1.00596	0.995307	1.0038	0.995332	0.995502	0.986906
YDL022C-A	0.985616	0.993249	0.98026	0.988521	0.962462	0.983948	0.982591	0.986876	0.987937	0.993507	0.98494	0.984868	0.996785	0.990579	0.996542	0.99617	0.991559	0.996328	0.992225	0.986655	0.998857	1.00538	0.99317	1.00864	0.992785	1.00705	0.980321
YDL023C	0.991944	0.990617	1.00048	1.00738	1.03023	1.00564	1.00403	0.995308	0.991062	1.00324	0.99733	1.00784	0.993319	0.999557	0.998797	1.00141	0.990654	0.998249	1.01148	1.00653	1.00356	0.997488	1.00122	0.992887	1.00093	0.993767	0.982493
YDL022W	1.05319	1.05835	1.02157	1.03171	1.03603	1.0526	1.05104	1.03904	1.04664	1.02676	1.02249	1.03359	1.04177	1.02439	1.01679	1.01337	1.0265	1.0023	1.01008	0.99606	1.00589	0.977424	1.01209	1.00896	1.01999	1.01725	1.04598
YDL021W	0.997718	1.0005	0.992249	0.992045	0.986996	0.992938	0.990038	0.994831	0.99691	0.994823	0.996756	1.00367	0.995374	0.994395	0.993867	0.993699	0.999576	0.997345	0.98545	1.00114	0.994358	1.0133	0.994674	1.00317	0.998791	0.999426	1.00402
YDL020C	0.987052	0.984872	0.99398	0.990998	0.975347	0.984328	0.986762	0.989442	0.993461	0.989045	0.997459	0.989431	0.990197	0.990807	0.992804	0.98993	0.994873	0.998099	0.987946	0.994503	0.993353	1.01985	0.993993	0.994995	0.999024	0.994267	0.992384
YDL019C	0.999316	0.998633	0.999121	1.00145	0.990981	0.99685	0.994183	0.997304	0.997293	0.998657	1.0019	1.00061	0.99762	0.998749	0.997667	0.998068	1.00303	1.00186	0.995323	1.00323	0.998657	1.00436	0.998458	1.00107	1.00208	1.00247	0.99868
YDL018C	0.992898	0.99207	0.992185	0.981036	1.00255	0.984635	0.98667	0.990966	0.991125	0.988138	0.994091	0.998808	0.987677	0.992871	0.995969	0.992587	0.999006	0.99731	0.990685	0.996389	0.995725	1.00892	0.995791	0.996698	0.992351	0.990996	0.99859
YDL017W	0.989215	0.991322	0.987991	0.985945	0.981903	0.98507	0.984607	0.986662	0.985968	0.989694	0.993188	0.994629	0.983891	0.992765	0.99128	0.993421	0.996305	0.998803	0.988081	0.996108	0.996543	1.01314	0.991768	1.00123	0.995272	0.995925	0.989302
YDL016C	0.962889	0.956397	0.990834	0.976881	0.942016	0.960928	0.967713	0.975559	0.964766	0.97486	0.96759	0.973365	0.96956	0.974981	0.982236	0.980748	0.961422	0.984424	0.995176	0.994941	0.982753	1.00486	0.982598	0.973598	0.972905	0.976051	0.972624
YDL015C	1.01158	1.00862	0.998768	1.00622	1.00334	1.00549	1.01051	1.00591	1.00352	0.995961	0.993248	1.00438	1.00139	0.998078	0.999204	0.994194	0.998769	0.988785	0.990139	1.00321	0.992803	0.991974	0.9962	0.990045	0.991328	1.00309	1.01405
YDL014W	1.07674	1.09088	1.03349	1.05653	1.03781	1.07394	1.0781	1.05297	1.05839	1.04841	1.03015	1.04362	1.05437	1.03901	1.02451	1.0246	1.0475	1.008	1.02034	0.986738	1.01616	0.973762	1.02251	1.02948	1.02572	1.03766	1.06589
YDL013W	0.993045	0.991966	0.99204	0.990772	0.985312	0.987512	0.985922	0.987629	0.99163	0.997736	0.998843	0.994195	0.987609	0.998113	0.996606	1.00256	1.00551	1.00671	1.00225	0.997965	1.00604	1.01423	1.00125	1.01161	0.99867	0.997572	0.995377
YDL012C	1.00686	1.00944	1.019	1.00591	0.967619	1.00608	1.01022	1.00316	1.01006	1.01309	1.01134	0.963138	1.03776	0.994468	1.02459	0.997371	1.01322	1.03522	1.01541	1.02448	1.01605	1.01522	1.03108	1.00923	1.01039	1.02584	0.987992
YDL011C	0.991462	0.989048	0.999333	1.00791	1.01375	0.999495	0.998786	1.0032	0.994058	0.997952	0.994122	0.995056	0.994347	1.00106	0.99653	1.00085	0.980903	0.988362	1.00752	1.00047	0.997469	0.99166	0.997085	0.990376	0.995074	0.985795	0.987465
YDL010W	0.981484	0.982226	0.994388	0.9787	0.997792	0.979351	0.976977	0.98659	0.982132	0.986151	0.991709	0.992413	0.983349	0.991488	0.992498	0.992687	0.993163	0.995921	0.992579	0.997128	0.994697	1.02375	0.989595	0.997763	0.996833	0.988492	0.986307
YDL009C	0.998018	0.996209	0.987647	0.981487	0.981551	0.991328	0.992645	0.995439	0.99747	0.984096	0.992035	0.999756	0.991896	0.994356	1.00422	0.990169	0.983975	0.988288	0.991258	1.01084	0.994225	0.984089	0.991692	0.987589	0.982416	0.995173	0.996885
YDL008W	1.01195	1.01681	0.998613	1.00206	1.00985	1.00997	1.00706	1.0057	1.00849	1.00758	1.01013	0.998878	1.0064	1.00457	1.00724	1.00449	1.00968	1.00884	1.0018	1.00737	1.00999	0.996255	1.00431	1.00819	1.00691	1.00463	1.00299
YDL007C-A	0.964706	0.961116	0.974725	0.991486	0.962792	0.973732	0.9721	0.976508	0.966388	0.978749	0.983659	0.991193	0.970805	0.978961	0.9833	0.978471	0.962468	0.986266	0.98221	0.998398	0.986522	0.995369	0.985679	0.984096	0.977206	0.983803	0.976797
YDL007W	1.00067	1.0036	0.994761	0.998295	1.00293	1.00133	0.994413	0.997345	0.991023	1.00048	0.99967	1.01177	0.993905	1.00166	0.997007	0.998614	1.00403	0.995849	0.993488	0.995672	0.99755	1.00145	0.992752	1.00381	1.00099	1.00507	0.996323
YDL006W	0.990165	0.992365	0.985408	0.988963	0.998916	0.982786	0.981377	0.987371	0.979355	0.986036	0.989522	0.992539	0.96944	0.995274	0.987987	0.99308	0.996194	0.996382	0.986778	0.985218	0.994108	1.01093	0.986289	0.999258	0.993442	0.986207	0.9809
YDL005C	0.983199	0.976013	1.00084	0.974668	0.95974	0.977307	0.983597	0.987284	0.988815	0.982186	0.99306	0.986364	0.996129	0.983045	0.992658	0.982652	0.985833	0.9919	0.978395	0.991068	0.986692	1.0092	0.995728	0.983036	0.993266	0.987976	0.994698
YDL004W	1.02589	1.02499	1.02057	1.01224	1.0119	1.02127	1.02277	1.01466	1.01227	1.016	1.00784	1.00734	1.01233	1.01383	1.00395	1.00813	1.00565	1.00012	1.00827	1.0016	1.00317	0.996809	1.00414	0.997937	1.00749	1.00286	1.01824
YDL003W	0.990936	0.990064	0.99858	0.989983	0.996251	0.99015	0.987742	0.991528	0.98708	0.99364	0.998082	0.998853	0.987139	0.996654	0.994646	0.994731	0.997649	1.00004	0.991236	0.996136	0.995657	1.0129	0.992968	0.997822	0.997671	0.995983	0.993262
YDL002C	0.976462	0.976429	0.979589	0.960816	0.956149	0.964137	0.951872	0.97416	0.974209	0.978136	0.984028	0.98554	0.976777	0.983706	0.982935	0.985033	0.988404	0.988599	0.983287	0.993061	0.986522	1.0212	0.979818	1.00034	0.989802	0.990095	0.977907
YDL001W	0.990719	0.989539	0.991064	0.988694	0.996393	0.987258	0.98459	0.989182	0.98982	0.991154	0.993345	1.00069	0.986678	0.993475	0.991919	0.993765	0.996927	0.996077	0.992431	1.00104	0.994133	1.01117	0.990995	0.996733	0.993178	0.999251	0.994312
YDR001C	1.00838	1.01192	1.00038	1.0074	0.996248	1.00756	1.00709	1.00342	1.0035	1.00435	1.00371	1.00047	1.00091	1.00283	1.00218	1.00009	1.00805	0.999542	0.996433	1.00018	1.00178	1.00235	1.00273	1.005	1.00212	1.00958	1.00172
YDR002W	1.04694	1.0539	1.02115	1.00337	1.03748	1.03748	1.0293	1.02928	1.03714	1.01506	1.0186	1.03561	1.03314	1.01744	1.00914	1.00299	1.02634	0.990102	0.993149	0.983526	0.993342	0.990185	0.991801	1.00239	1.01223	1.01763	1.03672
YDR003W	0.986764	0.988184	0.983566	0.98308	0.966801	0.9799	0.97871	0.984722	0.98966	0.992579	0.991926	0.991521	0.985906	0.992438	0.989817	0.994328	0.996483	1.0063	0.993283	1.00032	0.998516	1.01822	1.00071	1.0036	0.995695	0.993371	0.989463
YDR003W-A	0.977445	0.977084	0.978657	0.960992	0.989106	0.956343	0.959672	0.973298	0.969576	0.969211	0.975017	1.00116	0.960275	0.985349	0.980342	0.977369	0.983388	0.963453	0.97124	0.97596	0.977221	1.02305	0.969999	0.993523	0.980857	0.97536	0.974345
YDR004W	0.985598	0.984956	0.991023	0.988877	0.989211	0.984178	0.9833	0.987021	0.984888	0.990961	0.994257	0.984322	0.987238	0.99489	0.994677	0.996109	0.994195	1.00074	0.998266	0.999625	0.999667	1.01415	0.995344	1.00018	0.996421	1.00056	0.990062
YDR005C	0.974288	0.971004	0.989089	0.978942	0.955149	0.967794	0.969591	0.977574	0.979436	0.977899	0.981439	0.990164	0.978145	0.977996	0.982686	0.982557	0.98058	0.989254	0.983026	0.990452	0.98531	1.01471	0.988231	0.994039	0.988959	0.985752	0.982527
YDR006C	0.992146	0.988324	1.00609	1.0004	0.982953	0.992002	0.995338	0.997049	0.997733	0.996524	0.998961	0.991617	1.00367	0.994414	0.999758	0.996457	0.994656	1.00204	0.997536	1.00606	0.998718	1.00784	1.00031	0.995842	0.997308	0.998436	0.999919
YDR007W	0.994063	0.997344	0.990816	1.00538	0.980457	0.991157	0.991887	0.992649	0.992179	0.996954	0.993066	0.998058	0.984413	0.996664	0.989698	0.999649	0.997587	1.00091	1.00076	0.997655	1.00016	0.99825	0.999085	1.00745	0.999206	0.997243	0.994257
YDR008C	0.993989	0.989868	1.01493	0.992509	0.983494	1.00152	1.00267	0.99655	1.00234	1.00519	0.998593	0.990295	1.00926	0.995866	1.00545	1.00204	0.990972	1.00457	1.0146	1.00488	1.00261	0.996601	1.00436	0.991728	0.999997	0.999049	0.998457
YDR009W	1.00028	1.0033	0.997121	0.995459	0.993907	0.997633	0.998581	0.997471	0.998406	0.999743	0.998267	0.997624	0.994003	1.00021	0.998394	1.00001	0.998375	1.00286	0.99804	0.993733	1.00053	1.00046	1.00018	1.00274	1.00045	0.995749	0.993168
YDR010C	1.00103	1.00609	0.985764	1.00568	0.990954	1.00427	0.999979	1.00205	1.01083	1.0157	1.00893	0.997106	1.01866	1.0084	1.00043	1.01284	0.999026	1.01269	1.01246	1.00167	1.01288	0.997299	1.02153	1.01573	1.01083	0.992437	0.997899
YDR011W	1.00879	1.01341	1.00157	1.00694	1.00741	1.00661	1.00963	1.00584	1.00147	1.003	0.998777	1.00589	1.00007	1.00215	0.998955	0.999562	1.00077	0.99864	0.995573	0.993729	0.996382	0.994661	0.997051	1.00311	1.00006	1.00346	1.00218
YDR012W	1.09989	1.10727	1.05811	1.05807	1.07837	1.10272	1.10621	1.08035	1.08932	1.05544	1.04637	1.0494	1.08946	1.04911	1.04203	1.03328	1.05987	1.00979	1.02971	0.99764	1.02039	0.964508	1.02998	1.01563	1.03677	1.03874	1.09239
YDR013W	0.978302	0.978047	0.975898	0.975669	0.970146	0.971013	0.965628	0.981711	0.974817	0.976992	0.98051	0.987367	0.97048	0.982716	0.982258	0.983637	0.986783	0.98779	0.977867	0.986419	0.986768	1.01821	0.981882	0.993532	0.983043	0.986989	0.982633
YDR014W	0.97161	0.967835	0.983972	0.9735	0.978395	0.967445	0.967221	0.978772	0.975463	0.97622	0.984622	0.996123	0.978043	0.980814	0.983713	0.983005	0.97763	0.984452	0.979085	0.991313	0.98405	1.01549	0.981486	0.983414	0.986904	0.979862	0.984027
YDR014W-A	0.997268	0.994198	1.01282	0.990252	0.993488	0.990056	0.995022	0.994959	1.0001	0.995511	1.00121	0.990231	1.00492	0.995497	1.00442	0.998005	1.00667	1.00288	1.00235	1.00643	1.00166	1.01446	1.00384	1.00285	1.00005	1.00036	1.00033
YDR015C	1.01337	1.01672	1.00245	1.04979	0.987811	1.02406	1.01455	1.01804	1.01674	1.02397	1.00806	0.990617	1.02278	1.01823	1.01731	1.02206	1.00834	1.01641	1.03487	1.02695	1.02348	0.97851	1.01939	1.0165	1.01594	1.02415	1.01377
YDR016C	0.97899	0.977797	0.999073	0.993843	0.99352	0.976974	0.979257	0.987713	0.975191	0.99051	0.990412	0.982374	0.989922	0.989362	0.986587	0.992553	0.989509	0.999761	0.994313	0.997519	0.992146	1.01687	0.991809	0.998394	1.00152	0.990813	0.994804
YDR017C	0.990982	0.98961	0.995947	0.99451	0.978762	0.986239	0.986667	0.990339	0.989542	0.991138	0.996085	0.99631	0.988712	0.992934	0.995028	0.991912	0.995877	0.997971	0.988626	1.00008	0.995456	1.00826	0.993497	0.998477	0.998509	0.997471	0.990296
YDR018C	0.994497	0.992041	0.989917	0.995949	0.99918	0.991197	0.995344	0.99375	0.995356	0.992392	0.99319	1.00052	0.992347	0.995838	0.996956	0.998336	0.99615	0.994606	0.996388	1.00313	0.997873	1.00369	0.997547	0.99821	0.996224	0.998813	0.997264
YDR019C	1.00398	1.00771	0.999932	1.00569	1.00573	1.00399	1.0037	0.999993	0.999646	1.00437	1.00072	0.998791	0.998175	1.00167	0.999668	1.00207	1.00615	1.00214	0.998449	1.00101	1.00241	0.999651	1.00236	1.00513	1.00585	1.00569	1.00269
YDR020C	0.979828	0.977926	0.986771	0.980491	1.00882	0.97637	0.976629	0.986273	0.979026	0.978264	0.989281	1.00506	0.98061	0.986481	0.987415	0.984204	0.985275	0.985206	0.982258	0.991606	0.985388	1.00824	0.98464	0.986461	0.985718	0.97502	0.979728
YDR021W	0.996669	0.994156	0.993822	0.981557	1.01303	0.994196	0.9956	0.99464	0.990432	0.988964	0.994422	1.00928	0.987748	0.994459	0.99298	0.994343	0.996656	0.993563	0.989867	0.993065	0.992164	1.00318	0.988015	0.991333	0.993371	0.992446	0.998855
YDR022C	0.973375	0.969295	0.986949	0.977708	0.965872	0.966901	0.970398	0.978113	0.969321	0.974952	0.980888	0.999243	0.967919	0.979316	0.977429	0.981354	0.981178	0.986594	0.977519	0.986651	0.980015	1.00244	0.980783	0.987958	0.982256	0.981481	0.990798
YDR023W	1.02928	1.03049	1.01134	1.00509	1.00785	1.02149	1.0166	1.01758	1.02029	1.00635	1.00637	1.0203	1.01953	1.00608	1.00271	0.995802	1.01268	0.991176	0.988367	0.990362	0.990406	0.988899	0.994661	0.996293	1.00432	1.00755	1.02608
YDR024W	0.980917	0.977046	0.995972	0.997025	0.988941	0.982437	0.987936	0.988102	0.989804	1.00248	1.00542	0.982276	0.993715	1.0004	1.00616	1.00879	0.994967	1.01454	1.01248	1.01734	1.01798	1.01314	1.01378	1.01253	1.00492	1.00242	0.989661
YDR025W	1.08213	1.08342	1.05286	1.03483	1.08288	1.08225	1.09778	1.06533	1.0798	1.03922	1.03855	1.04382	1.07677	1.03406	1.0395	1.0216	1.0466	1.00059	1.02097	1.00722	1.0137	0.96494	1.02181	1.00409	1.02242	1.03396	1.08484
YDR026C	0.996279	0.997165	1.00106	0.985582	0.996191	0.989437	0.987152	0.993849	0.993053	0.992537	0.996338	1.00303	0.991448	0.996367	0.994587	0.996729	1.00351	0.996245	0.991382	0.991439	0.995044	1.01323	0.989769	1.00137	0.995676	0.995514	0.996911
YDR027C	0.980734	0.977895	0.988196	0.979718	0.985506	0.977987	0.977886	0.983229	0.982234	0.984066	0.989157	0.994451	0.980798	0.988435	0.989425	0.991019	0.988981	0.994409	0.989482	0.99585	0.992877	1.01294	0.988903	0.992786	0.991696	0.987932	0.985557
YDR028C	0.986951	0.986701	1.00431	0.990578	0.974349	0.980816	0.984132	0.989634	0.986413	0.990652	0.994325	1.00036	0.9891	0.98747	0.990818	0.988928	0.989769	0.998042	0.986611	0.998894	0.991831	1.00892	0.993734	0.992996	0.996871	0.989841	0.995339
YDR029W	0.966992	0.968152	0.983859	0.994589	0.970153	0.968223	0.967647	0.986306	0.967516	0.976887	0.974111	0.961497	0.980407	0.979497	0.992243	0.98257	0.964723	0.980071	0.993228	1.00888	0.985639	0.979331	0.983332	0.983149	0.971069	0.992598	0.977118
YDR030C	0.98439	0.983351	0.991538	0.979276	0.991152	0.976904	0.979753	0.984249	0.979682	0.983103	0.9891	0.996287	0.980202	0.987881	0.991935	0.990501	0.99112	0.994145	0.989868	0.996328	0.995307	1.01226	0.991691	0.992388	0.991802	0.987365	0.987935
YDR031W	0.974156	0.977196	0.976047	0.968242	0.966838	0.96482	0.958535	0.974535	0.972819	0.974381	0.981281	0.997637	0.968124	0.981253	0.981632	0.981196	0.985079	0.988115	0.969449	0.988762	0.985323	1.01505	0.980325	0.997204	0.988498	0.981713	0.973832
YDR032C	1.05959	1.0718	1.03326	1.05574	1.05439	1.06851	1.0676	1.04437	1.05303	1.04211	1.03019	1.03362	1.04866	1.03442	1.02268	1.02287	1.04164	1.01399	1.0174	0.993496	1.01707	0.985754	1.02238	1.02002	1.02771	1.03189	1.0507
YDR033W	1.04386	1.05196	1.0178	1.02816	1.04384	1.05105	1.05011	1.03687	1.04475	1.02217	1.01306	1.02346	1.04141	1.0156	1.01693	1.00601	1.01846	0.996026	1.00392	0.997869	1.00056	0.972388	1.00596	0.999672	1.00809	1.02151	1.03716
YDR034C	0.981244	0.979875	0.99039	0.98457	0.975901	0.976145	0.977893	0.985078	0.980073	0.983625	0.988041	0.993573	0.982642	0.987079	0.989828	0.9865	0.98658	0.993088	0.984105	0.998299	0.989628	1.01298	0.990281	0.990653	0.99159	0.989696	0.990046
YDR034C-D	0.990902	0.987221	1.00257	0.988341	0.981382	0.994129	0.995114	0.995002	0.99355	0.993451	1.00102	0.998041	0.996631	0.993396	1.00173	0.993601	0.995733	1.00179	0.993188	1.00394	0.996994	1.00373	0.999351	0.989591	0.996918	1.0002	0.996973
YDR034C-C	1.00229	0.998892	1.01276	0.996096	0.977375	1.00477	1.00722	1.00379	1.00933	1.00303	1.00675	0.999524	1.01418	0.997303	1.00877	0.9974	1.00049	1.00948	0.998708	1.01166	0.999119	1.00563	1.00476	0.989965	1.00296	1.00414	1.00617
YDR034C-A	0.968	0.961662	0.993488	0.992326	0.956126	0.966971	0.978885	0.984427	0.964413	0.975816	0.976769	0.993684	0.966476	0.977811	0.976312	0.974296	0.957704	0.990064	0.969847	0.99138	0.972563	1.00321	0.981707	0.969774	0.976596	0.976404	0.992143
YDR034W-B	1.02978	1.03698	0.993523	1.03255	1.00112	1.02604	1.02231	1.0188	1.03211	1.02419	1.037	0.988308	1.05326	1.0229	1.04207	1.01402	1.03045	1.02713	1.0134	1.03997	1.02845	0.998682	1.02396	1.02652	1.02728	1.04382	1.01691
YDR035W	1.02114	1.02476	1.0037	1.01987	1.01272	1.02109	1.01754	1.01695	1.01669	1.00891	1.00955	1.0204	1.01756	1.0087	1.00503	1.00031	1.0107	0.993046	0.997515	0.991368	0.997874	0.982882	0.998697	1.00313	1.00481	1.00972	1.01434
YDR036C	1.00904	1.00803	1.00595	1.00425	0.998416	1.01224	1.0098	1.00886	1.0084	1.00402	1.00369	1.00568	1.00993	1.00209	1.00509	0.9994	1.00237	0.996762	0.998926	0.996785	0.997489	0.993893	0.999187	0.996	1.0033	1.00324	1.00187
YDR037W	1.04086	1.04587	1.0169	1.01511	1.02421	1.03947	1.03275	1.02889	1.03023	1.0191	1.01567	1.02464	1.03252	1.01488	1.01306	1.00543	1.02273	0.996468	0.997996	0.990591	0.999459	0.983247	1.00069	1.00234	1.0102	1.01578	1.03366
YDR038C	1.01306	1.01829	1.00251	1.01307	1.01475	1.016	1.01628	1.01165	1.00839	1.00753	1.00294	1.01597	1.00418	1.0075	1.0007	1.00495	1.00596	0.999637	1.00103	0.995184	1.00154	0.992343	1.00158	1.00424	1.00388	1.00353	1.00952
YDR039C	1.01313	1.01841	1.00188	1.01419	1.01384	1.01618	1.01631	1.01179	1.00867	1.00772	1.00319	1.01531	1.00451	1.00772	1.00042	1.0046	1.00614	0.999642	1.00032	0.995706	1.00125	0.99223	1.00168	1.00407	1.00414	1.00372	1.00924
YDR040C	1.0144	1.01973	1.00248	1.01456	1.01491	1.01768	1.01812	1.01232	1.01013	1.00825	1.00415	1.01502	1.00565	1.00824	1.00121	1.00492	1.00697	1.00002	1.00026	0.995324	1.00173	0.992959	1.00196	1.00448	1.00502	1.00504	1.01014
YDR041W	0.990698	0.990646	0.991458	1.00087	0.987833	0.988684	0.990135	0.992099	0.988986	0.993711	0.995756	0.987953	0.991684	0.994865	0.995971	0.996077	0.997485	0.99487	0.996851	0.996533	0.997182	1.00978	0.994594	1.00348	0.994921	1.0035	0.992084
YDR042C	0.979924	0.972834	0.991925	0.977733	0.98741	0.982021	0.982478	0.985096	0.9931	0.982527	0.989466	0.988482	0.992026	0.986868	0.993298	0.99162	0.988183	0.994817	0.995253	1.00286	0.993994	1.01575	0.994568	0.987648	0.989712	0.990068	0.995541
YDR043C	0.97359	0.966609	0.993747	0.971713	0.952251	0.965816	0.968617	0.974324	0.979021	0.979803	0.991879	0.981004	0.978837	0.984082	0.991715	0.985966	0.993491	1.00577	0.987476	1.00385	0.994966	1.03137	0.996152	0.994798	0.992674	0.99096	0.984112
YDR044W	1.05766	1.06375	1.03072	1.03931	1.04074	1.05812	1.05914	1.04266	1.04634	1.0366	1.02994	1.02088	1.05029	1.02644	1.02578	1.01738	1.03686	1.01265	1.01028	1.00816	1.015	0.981651	1.02073	1.01289	1.02024	1.02907	1.05234
YDR045C	0.999319	1.00675	0.984281	1.00333	0.991721	0.988756	0.99047	0.993198	0.988801	0.993718	1.00072	0.984873	0.988509	1.00026	0.998253	0.995175	1.00518	1.00045	0.990028	1.00035	1.00249	1.01446	0.995363	1.01392	1.00471	1.00599	0.989671
YDR046C	1.01175	1.01822	1.00191	1.00975	1.01795	1.01421	1.01672	1.00743	1.00588	1.00831	0.999384	1.00069	1.00338	1.00837	1.00261	1.00568	1.00134	0.997933	1.00584	0.994876	1.00136	0.992246	1.00152	1.00248	1.00143	1.00219	1.00366
YDR047W	1.0192	1.02547	0.999633	1.00875	1.01443	1.01714	1.01512	1.00961	1.01129	1.01083	1.00488	1.00248	1.00729	1.01092	1.00319	1.00815	1.01181	1.00509	1.00664	0.995642	1.00806	0.994636	1.00628	1.00818	1.00641	1.00268	1.00539
YDR048C	0.97548	0.970205	0.98758	0.980543	0.959987	0.975408	0.9808	0.980128	0.976742	0.98693	0.979724	0.986869	0.974781	0.980485	0.986225	0.993357	0.975241	1.00108	0.991294	1.01291	0.991904	0.994183	0.994835	0.9875	0.985403	1.00141	0.991691
YDR049W	0.995541	0.995153	0.998948	0.990428	0.999637	0.990502	0.989047	0.993057	0.997371	0.993953	0.998852	1.00271	0.998507	0.996048	0.995544	0.99711	1.00289	0.999797	0.992024	1.00085	0.997093	1.01425	0.995143	1.00143	0.999381	0.999295	1.00237
YDR050C	1.07629	1.08222	1.03497	1.03636	1.06131	1.07233	1.07858	1.05879	1.06057	1.03169	1.02649	1.04602	1.05997	1.03101	1.0199	1.01387	1.03646	0.993678	1.00946	0.983374	0.999825	0.962966	1.01012	1.00385	1.01765	1.02537	1.07481
YDR051C	1.00172	1.00436	0.986264	0.993882	1.00235	0.988762	0.992552	0.992799	0.993767	0.991861	0.997862	1.00111	0.987228	0.997763	0.994922	0.994437	1.00724	0.99599	0.986454	1.00179	0.996718	1.0197	0.99244	1.00769	0.997428	1.00306	1.00145
YDR052C	0.993195	0.990005	0.999261	0.986	0.990031	0.989471	0.988871	0.993941	0.994475	0.991743	1.00057	0.995035	0.994521	0.996203	0.997878	0.995707	1.00135	0.9982	0.991167	1.00078	0.996412	1.016	0.994134	0.995894	0.999731	0.996493	0.994617
YDR053W	0.995015	0.992939	1.00195	1.01415	1.01236	0.99436	0.998883	0.997884	0.988224	1.00099	0.98497	0.975776	0.986703	1.00318	0.999334	1.00204	0.983523	1.00303	1.00878	1.00963	0.999177	0.962881	1.00537	0.997422	0.985973	0.998368	1.00288
YDR054C	0.990401	0.989933	0.986202	0.989656	0.991233	0.984407	0.982758	0.990998	0.983187	0.988887	0.993638	1.0111	0.98463	0.986938	0.987838	0.986183	0.990238	0.988811	0.983987	0.993222	0.98926	0.995354	0.990479	0.994722	0.993499	0.989151	0.98825
YDR055W	1.01735	1.01276	1.02709	1.0234	1.01036	1.02595	1.03589	1.0271	1.0209	1.01158	1.00664	1.0189	1.02652	1.00799	1.00721	1.00345	0.99557	0.994135	1.0115	0.996152	0.995853	0.970832	1.00433	0.990472	1.00471	1.00147	1.02516
YDR056C	1.00006	1.00334	0.997515	0.992532	1.00099	0.995593	0.99203	0.995906	0.991369	0.992071	0.994499	0.997277	0.988855	0.995508	0.990982	0.994331	1.00088	0.998812	0.987594	0.988258	0.993304	1.00456	0.988105	1.00199	0.996907	0.993318	0.994506
YDR057W	0.978798	0.97765	0.986836	0.980641	0.991142	0.975741	0.974465	0.98063	0.978334	0.984415	0.989952	0.990541	0.978865	0.988649	0.985673	0.988859	0.986321	0.993926	0.983982	0.99033	0.990136	1.01717	0.98916	0.99309	0.991936	0.985309	0.982888
YDR058C	0.984898	0.985353	0.991998	0.984645	1.00658	0.980526	0.985721	0.987192	0.980167	0.983962	0.98997	1.00097	0.983465	0.988929	0.990762	0.990678	0.991715	0.991887	0.984475	0.994125	0.993683	1.01091	0.991597	0.995387	0.994667	0.990603	0.989178
YDR059C	1.00657	1.01414	1.00542	1.02008	0.985283	1.01225	1.01198	1.00949	1.00813	1.01098	1.00423	1.00914	1.00721	1.00521	1.00193	1.0015	0.998112	1.00558	1.00011	1.00043	0.999783	0.985571	1.00652	0.998911	1.00201	1.00701	1.0068
YDR060W	0.996412	0.993951	0.998363	0.987511	0.988358	0.991974	0.989146	0.996172	0.991865	0.989785	0.994263	1.00368	0.990808	0.990795	0.990773	0.987708	0.992144	0.987948	0.984407	0.992422	0.986733	0.996011	0.987383	0.987638	0.992491	0.992916	0.999125
YDR061W	0.987986	0.989473	0.989467	0.992406	0.99413	0.985878	0.984888	0.987195	0.989606	0.995704	0.995571	0.985595	0.990222	0.997674	0.995159	1.00193	0.996619	1.00079	1.00208	1.00376	1.00481	1.01544	0.998377	1.00516	1.00059	0.995973	0.986595
YDR062W	1.01481	1.01767	0.9997	1.01643	1.00333	1.01417	1.01413	1.0116	1.00517	1.00823	1.00437	1.01444	1.00746	1.00654	1.00281	1.00189	1.00817	0.997894	0.998486	0.999545	1.00103	0.991567	1.00182	1.00411	1.00215	1.00973	1.01357
YDR063W	0.998459	0.99694	1.00168	0.98916	0.986339	0.998211	0.990629	0.99592	0.988788	0.99569	0.999673	0.9984	0.993395	0.999884	0.992752	0.994527	0.997147	0.99592	0.991658	0.989127	0.991087	1.00185	0.988099	0.99245	0.997407	0.994748	0.992747
YDR064W	1.07045	1.07679	1.03906	1.03814	1.05882	1.07729	1.06997	1.05621	1.07377	1.03298	1.0233	1.05916	1.06842	1.02607	1.02502	1.01537	1.04143	0.991689	1.01436	0.982507	1.00052	0.968125	1.01045	1.00377	1.01915	1.01976	1.07182
YDR065W	0.985336	0.979347	0.990236	0.981696	0.9813	0.981832	0.977111	0.985039	0.993609	0.986644	0.992457	0.989948	0.994443	0.988354	0.994564	0.992274	0.993003	0.992462	0.992676	1.00128	0.994352	1.01061	0.992425	0.987272	0.995811	0.993707	0.989044
YDR066C	0.973122	0.972831	0.981765	0.975122	0.984595	0.971589	0.966562	0.976016	0.973011	0.984827	0.987117	0.974249	0.973787	0.989002	0.987527	0.991583	0.985293	0.998463	0.991616	0.991833	0.996204	1.02824	0.987698	0.998371	0.991587	0.987283	0.975432
YDR067C	0.981872	0.978886	0.986659	0.977591	0.994857	0.978761	0.97185	0.984532	0.98454	0.982913	0.988554	1.0046	0.976999	0.98933	0.991764	0.992192	0.992258	0.990117	0.98998	0.994397	0.992243	1.01182	0.984583	0.995052	0.992754	0.987381	0.980565
YDR068W	0.985429	0.98432	0.991179	0.971171	0.974726	0.97596	0.966799	0.985799	0.978277	0.978253	0.989402	0.998095	0.97364	0.985173	0.982676	0.981817	0.98764	0.985364	0.973799	0.982842	0.980952	1.00729	0.975789	0.987404	0.990123	0.981119	0.980929
YDR069C	0.984613	0.981164	0.995124	0.988976	0.982296	0.986212	0.986748	0.989636	0.989166	0.988762	0.993911	0.999953	0.992781	0.989426	0.994375	0.989891	0.989039	0.996715	0.988314	1.00107	0.992433	1.0049	0.993256	0.989793	0.993877	0.996267	0.995413
YDR070C	1.02631	1.02614	1.01911	1.00666	1.00393	1.01559	1.01685	1.0125	1.01435	1.00664	1.00824	1.0005	1.03045	1.00226	1.00732	1.00026	1.01832	0.996782	0.992768	0.988944	1.00293	1.00225	0.997717	1.00863	1.00705	1.01042	1.02268
YDR071C	1.00505	1.0058	1.00034	0.996004	1.00103	1.01022	1.00146	1.00334	1.01281	0.999057	1.00152	1.02049	1.00398	0.999227	0.998967	0.994176	0.998265	0.992642	0.99167	0.990282	0.989444	0.994561	0.992481	0.990639	0.996743	1.00246	1.00392
YDR072C	1.00043	0.999936	0.997564	1.01074	1.02523	1.00223	1.00643	1.00211	1.00421	1.00257	1.00169	1.00306	1.0027	1.0038	1.00335	1.00492	0.999038	1.00046	1.00642	1.00854	1.00617	0.999796	1.00686	1.00075	0.999723	1.0007	1.00111
YDR073W	0.968417	0.962578	0.99034	0.981815	0.977973	0.96967	0.978303	0.979295	0.98624	0.984199	0.995464	0.964334	0.993078	0.985346	0.995885	0.99242	0.988539	1.01092	0.996972	1.01787	1.0013	1.02961	1.01079	0.994593	0.994582	0.996382	0.974835
YDR074W	1.01479	1.01441	1.00518	1.00807	1.01751	1.01463	1.01451	1.01224	1.00999	1.0059	1.0062	1.01223	1.01194	1.00373	1.00394	1.00172	1.00792	0.997847	0.996671	1.00438	0.998788	0.991116	1.00206	0.99902	1.00407	1.00613	1.01324
YDR075W	0.99092	0.994827	0.981402	0.984124	0.988435	0.983711	0.981659	0.986789	0.981719	0.988249	0.990246	0.985778	0.978221	0.994824	0.989356	0.992237	0.994644	0.992657	0.985732	0.990091	0.995192	1.01953	0.988168	0.999626	0.992346	0.991687	0.990873
YDR076W	0.978995	0.973778	0.989322	0.972807	0.993518	0.975892	0.975458	0.980582	0.981388	0.981959	0.988142	0.985237	0.979659	0.988282	0.991943	0.992699	0.988616	0.994293	0.994351	0.991315	0.996541	1.01542	0.989892	0.996119	0.990414	0.983579	0.984476
YDR077W	1.06151	1.05925	1.0778	1.06602	1.06686	1.09428	1.09269	1.07607	1.06207	1.05463	1.05123	1.04272	1.09032	1.03771	1.04124	1.02182	1.03643	1.01682	1.0275	1.00079	1.01626	0.968667	1.02994	0.999425	1.02886	1.03685	1.06007
YDR078C	0.976833	0.975083	0.980215	0.976435	0.990464	0.969413	0.966759	0.979079	0.966992	0.974258	0.983399	0.991121	0.971335	0.983113	0.981772	0.981626	0.980563	0.990045	0.979084	0.995158	0.986023	1.0071	0.978075	0.988694	0.984723	0.985113	0.979813
YDR079W	0.982558	0.982016	0.975829	0.97744	0.974477	0.970944	0.961649	0.97495	0.970879	0.979743	0.988114	0.987658	0.972681	0.984869	0.980741	0.988919	0.992685	0.989147	0.979648	0.990639	0.990153	1.00828	0.979091	1.00038	0.99403	0.98867	0.971046
YDR079C-A	0.990213	0.992691	0.982986	0.987108	1.01597	0.984297	0.981566	0.989542	0.98696	0.988495	0.997132	1.00204	0.989147	0.997579	0.992811	0.99568	1.00324	0.996969	0.989703	1.0062	0.997055	1.02306	0.990923	1.00147	1.00338	0.99674	0.995404
YDR080W	0.981462	0.980311	0.9843	0.981668	0.986874	0.979052	0.9765	0.984049	0.977977	0.979714	0.986724	1.0064	0.974712	0.986238	0.985706	0.98463	0.985752	0.988576	0.978768	0.988448	0.985978	1.00588	0.982128	0.98849	0.988461	0.987017	0.986393
YDR081C	0.985248	0.983008	0.99502	0.992932	0.972012	0.98043	0.983122	0.987358	0.989389	0.98894	0.991633	0.991126	0.989366	0.98997	0.991733	0.992831	0.990746	0.999624	0.989509	1.00142	0.994033	1.01521	0.995055	0.994984	0.99684	0.992318	0.992508
YDR082W	0.982733	0.97826	0.986478	0.985961	0.9853	0.980352	0.977227	0.982445	0.980344	0.987042	0.990092	0.991163	0.98149	0.990743	0.989497	0.992147	0.98958	0.994865	0.989424	0.996959	0.993385	1.00938	0.990165	0.993936	0.992914	0.992103	0.986031
YDR083W	1.00349	1.00382	0.99375	0.984722	1.00108	0.993707	0.986438	0.995329	1.00244	0.991438	0.998407	1.00928	0.995433	0.99644	0.994252	0.994229	1.00576	0.991958	0.985388	0.995554	0.992414	1.01392	0.987357	0.99761	0.999095	0.996128	1.00144
YDR084C	0.994121	0.99369	0.988601	1.00421	1.00491	0.995806	0.999185	0.994392	0.993012	0.995489	0.993733	0.987784	0.995681	0.99582	0.998042	0.997632	0.991792	1.00368	1.00049	1.01518	0.998599	0.995387	1.00541	0.999436	0.995478	0.999684	0.993348
YDR085C	0.985311	0.982399	1.00068	0.985506	0.98548	0.979916	0.981569	0.98709	0.983802	0.988335	0.993161	0.995306	0.990895	0.989437	0.993344	0.991947	0.995863	0.997541	0.992979	0.994617	0.99496	1.01427	0.991907	0.997691	0.994889	0.995332	0.995065
YDR086C	1.0443	1.04894	1.00687	1.0043	1.05047	1.03875	1.04297	1.02499	1.0405	1.01335	1.0138	1.04234	1.02588	1.01734	1.00379	1.00721	1.02219	0.990022	0.997111	0.980115	0.991707	0.984068	0.995518	1.0037	1.00449	1.02328	1.03862
YDR087C	0.994181	0.993994	0.987741	0.984493	1.00047	0.988058	0.982871	0.988965	0.99019	0.988855	0.991599	0.998841	0.984026	0.992736	0.987795	0.991787	0.997848	0.989118	0.982821	0.996998	0.989859	1.00467	0.986854	0.995555	0.990696	0.992837	0.994635
YDR088C	0.990734	0.989146	0.994616	0.98514	0.985712	0.980064	0.978303	0.986133	0.986461	0.987374	0.997685	1.00723	0.985217	0.991886	0.991957	0.991298	1.00271	0.994426	0.984445	0.99644	0.993372	1.01532	0.99147	1.00066	0.997523	0.998167	0.993935
YDR089W	0.980532	0.975946	0.991479	0.985433	0.98206	0.978762	0.978202	0.98521	0.979846	0.983156	0.986839	0.996244	0.983714	0.987707	0.988842	0.987759	0.983413	0.99206	0.988434	0.994717	0.989459	1.00471	0.987662	0.987024	0.987883	0.985476	0.99077
YDR090C	1.00637	1.01191	0.993198	1.00596	1.02543	1.00518	1.00996	1.00365	1.00105	0.999905	0.997334	1.00133	0.994996	1.00427	1.00117	1.00363	0.999645	1.00065	1.00557	1.00422	1.00366	0.997826	1.00026	1.00287	1.00038	0.997356	0.995207
YDR091C	1.02651	1.02845	1.00579	1.0101	1.01126	1.02383	1.02173	1.01963	1.01834	1.00679	1.00517	1.02061	1.01904	1.00507	1.00427	0.99724	1.00744	0.991293	0.990816	0.991909	0.992064	0.981077	0.993792	0.998363	1.00019	1.00834	1.02245
YDR092W	1.00039	1.00346	1.00159	1.01593	1.00675	1.00289	0.998139	1.00337	0.997908	1.01007	1.00825	0.997451	1.00352	1.00667	1.0042	1.00536	1.00417	1.00593	1.00569	1.01471	1.0058	1.00407	1.00974	1.0057	1.00241	1.00425	0.996788
YDR093W	1.00324	1.00513	0.994698	1.00411	0.995552	1.00028	1.00135	1.00023	0.998067	0.999864	0.99752	0.998108	0.99504	1.00124	0.996531	1.00018	1.00226	0.998865	0.997518	0.995012	0.998847	0.998423	0.997124	1.00446	0.99886	1.00041	1.00006
YDR094W	1.01338	1.00775	1.01701	1.01287	1.01736	1.01458	1.01681	1.01131	1.02765	1.02558	1.01414	0.985823	1.02321	1.01802	1.01285	1.02669	1.01399	1.03584	1.03414	1.02249	1.02468	0.999227	1.03473	1.00978	1.00651	0.991552	1.00989
YDR095C	0.994335	0.991265	0.99661	1.03146	0.983568	1.00596	1.00466	1.00232	1.02176	1.02216	1.02291	0.981225	1.02174	1.01642	1.02526	1.02564	1.00885	1.02541	1.03664	1.02699	1.0305	0.996563	1.0373	1.01946	1.02786	1.01584	0.988065
YDR096W	0.985191	0.980169	0.998606	0.99163	0.960411	0.983349	0.985731	0.990538	0.994678	0.99079	0.994073	1.00069	0.998145	0.988937	0.994715	0.989749	0.989478	0.999235	0.99047	1.0019	0.994242	1.01222	1.00167	0.992265	0.997377	0.993126	0.997893
YDR097C	0.994545	0.995338	0.996387	0.99319	0.994411	0.991407	0.990103	0.993371	0.988856	0.992384	0.994768	1.00085	0.988933	0.995118	0.99183	0.99381	0.997618	0.99576	0.988872	0.990844	0.994036	1.00983	0.989437	0.999038	0.997416	0.995668	0.992156
YDR098C	1.00011	0.998238	1.00182	1.00168	1.00039	0.998015	0.994034	0.998543	0.994337	0.999424	0.999318	1.00998	0.998931	0.998558	0.996778	0.994199	0.9983	0.996091	0.992427	0.996653	0.994006	0.995968	0.995939	0.992702	0.99942	0.99808	0.998893
YDR098C-B	0.992404	0.989339	1.00562	0.99484	0.984103	0.99724	0.999245	0.997961	0.996702	0.99905	1.0042	1.00143	1.00224	0.995484	1.00298	0.996819	0.994657	1.00353	0.998023	1.00645	0.999793	0.998314	1.00386	0.992221	0.999854	1.00223	0.998595
YDR098C-A	0.995214	0.992376	1.01273	1.00189	0.975684	1.00089	1.0065	1.00077	1.00162	1.00516	1.00774	1.00516	1.01126	0.997224	1.00683	0.999289	0.997367	1.01287	1.0037	1.00988	1.00307	1.00169	1.01009	0.996708	1.00329	1.00689	0.999189
YDR099W	1.03636	1.03411	1.02726	1.01729	1.0179	1.03859	1.03184	1.03159	1.02927	1.02094	1.01864	1.02657	1.03428	1.0137	1.01115	1.00651	1.01658	1.00579	1.002	0.998295	0.999233	0.988833	1.00766	0.998341	1.01071	1.00914	1.03435
YDR100W	0.985009	0.987555	0.988335	1.00368	0.998844	0.98957	0.998381	0.991895	0.985406	0.992255	0.9831	0.998496	0.984313	0.989551	0.985745	0.991311	0.974528	0.986345	0.994614	0.990287	0.989472	0.982867	0.992623	0.990366	0.979766	0.992419	0.994868
YDR101C	1.01651	1.01685	1.007	1.01681	1.00817	1.02062	1.01655	1.01551	1.01292	1.00879	1.00774	1.01685	1.01348	1.00863	1.00552	1.0014	1.01032	1.00095	0.99795	1.0013	0.999786	0.998413	1.00072	0.998593	1.00418	1.00944	1.01719
YDR102C	0.975475	0.969793	0.983212	0.98523	0.985809	0.977769	0.973542	0.985128	0.980653	0.982512	0.991747	0.979756	0.988504	0.989204	0.995602	0.992774	0.979913	0.995344	0.998299	1.00383	0.992057	0.996124	0.993422	0.988451	0.993138	0.991914	0.975211
YDR103W	0.984985	0.982688	0.993992	0.994109	0.981676	0.984048	0.984147	0.989698	0.98599	0.98952	0.993667	1.00095	0.988297	0.991441	0.993633	0.991515	0.989749	0.995158	0.99063	1.00086	0.99509	1.00961	0.994018	0.995891	0.995315	0.994379	0.993508
YDR104C	0.987651	0.985895	0.990929	0.986025	0.986304	0.985411	0.98362	0.987295	0.989912	0.989369	0.99517	0.998438	0.987282	0.992782	0.995607	0.994173	0.996701	0.998766	0.992376	1.00251	0.996347	1.01	0.994676	0.996947	0.996277	0.996467	0.991587
YDR105C	0.996031	1.00033	0.994298	1.00434	1.01767	0.998094	1.00029	0.997331	0.992092	0.999175	0.994576	0.994268	0.989522	1.00347	0.998542	1.00323	0.997051	1.00198	1.00307	1.00043	1.00308	1.00668	0.999163	1.00118	1.00074	0.993471	0.988427
YDR106W	0.980828	0.982898	0.983757	0.97609	1.00496	0.976662	0.973756	0.981466	0.98645	0.981594	0.987319	0.990513	0.977349	0.989033	0.99036	0.991543	0.98854	0.992225	0.988535	0.988096	0.993201	1.01467	0.988631	0.997561	0.990341	0.984253	0.981901
YDR107C	0.995126	0.995184	0.992121	0.997819	0.994926	0.995812	0.996703	0.993487	0.988506	0.994166	0.991602	0.994943	0.986482	0.996776	0.994287	0.997361	0.993542	0.997752	0.995844	0.996482	0.997054	0.994857	0.99535	0.999132	0.994885	0.997258	0.991338
YDR108W	0.985597	0.984325	0.991344	0.988302	0.976849	0.982831	0.983576	0.987815	0.983343	0.989527	0.989835	0.991538	0.986044	0.991073	0.990961	0.991946	0.991391	0.997844	0.989478	0.9995	0.992627	1.00621	0.992243	0.993751	0.992882	0.997958	0.99349
YDR109C	0.994709	0.997631	0.994091	0.995259	0.993211	0.992627	0.990407	0.992713	0.991672	0.996548	0.995796	0.992064	0.987583	1.00107	0.996099	0.999563	0.998869	0.999983	0.999781	0.993835	1.00003	1.00936	0.994343	1.00267	0.999654	0.994964	0.987211
YDR110W	0.987095	0.987024	0.991169	0.984031	0.98023	0.982037	0.978449	0.985014	0.980039	0.989311	0.992557	0.995127	0.9813	0.991483	0.992226	0.991299	0.995485	0.995922	0.986865	0.995146	0.994319	1.01122	0.99008	0.999293	0.994904	0.997705	0.986891
YDR111C	1.00136	1.0043	1.00017	1.00937	0.997589	1.00729	0.998971	1.00317	1.00164	1.0045	1.00156	1.00765	1.002	1.00183	1.00102	0.999699	1.00399	1.00222	1.00224	0.999018	1.00046	0.991944	1.00025	1.00453	1.0002	1.00723	0.9978
YDR112W	0.993666	0.99714	1.00582	1.01585	0.997862	0.997932	0.997409	1.00336	0.991707	1.00327	0.993968	0.978488	1.00303	1.00065	1.00858	1.00219	0.980499	0.996309	1.01585	1.00648	1.00206	0.971185	0.998037	1.00107	0.997796	0.999663	0.984816
YDR113C	0.985182	0.981571	0.993796	0.992169	0.965926	0.981822	0.978567	0.987995	0.989275	0.991279	0.996351	0.993778	0.994932	0.989246	0.991867	0.989939	0.991962	0.997292	0.992186	1.00283	0.995089	1.00985	0.995284	0.993951	0.994723	0.9933	0.990631
YDR114C	0.992793	0.996019	0.987736	0.998866	1.01079	0.997262	0.996128	0.998024	0.98875	0.998722	0.990711	0.951326	0.990558	1.00152	1.00662	1.00015	0.987676	0.995315	1.00536	1.00761	1.00008	0.987177	0.996198	0.998576	0.992231	1.00434	0.986494
YDR115W	1.00976	1.00489	1.00823	1.01194	0.984491	1.01224	1.01374	1.00735	1.02771	1.0163	1.00436	0.985049	1.03633	1.00656	1.00622	1.01559	1.01213	1.00597	1.02637	1.0126	1.01732	1.01466	1.01433	1.01348	1.00867	1.01767	1.02504
YDR116C	0.99914	0.997478	1.00252	0.994275	0.994394	0.998305	1.00067	0.996719	0.997229	1.00119	1.00013	1.00441	0.992414	1.0008	0.999994	1.00412	1.00041	1.00297	1.00569	0.996654	1.00268	0.994222	0.998933	1.00512	0.997254	0.999393	0.992336
YDR117C	1.00042	1.00051	1.00187	0.994069	0.997767	1.00014	0.998498	1.00026	1	0.994037	0.999068	0.999988	0.997085	0.997352	0.998958	0.995526	1.00016	0.994544	0.99164	0.996244	0.994881	1.00064	0.991124	0.996382	0.999868	1.00208	0.999967
YDR118W	0.974934	0.974266	0.978835	0.975498	0.979238	0.97017	0.96965	0.976681	0.975502	0.975844	0.981911	0.984721	0.971296	0.981521	0.982577	0.984539	0.981513	0.988846	0.98182	0.987931	0.987037	1.01184	0.982173	0.991314	0.984324	0.985033	0.979751
YDR118W-A	1.00777	0.999394	0.997247	0.996548	1.01801	0.9928	1.00978	0.999665	1.00039	1.00428	1.00483	1.01807	0.996292	1.01683	1.00982	1.01423	1.00792	1.00252	1.01296	1.0143	1.00873	1.00732	1.00073	1.01179	0.999116	1.00194	1.00009
YDR119W	0.991152	0.991112	0.995826	1.0004	1.01002	0.993707	0.992542	0.993837	0.990317	0.99646	0.992511	1.00032	0.989188	0.997693	0.99645	0.999337	0.992523	0.997379	1.00156	0.997945	0.998632	1.00097	0.995704	0.998319	0.996412	0.991061	0.991383
YDR119W-A	1.03593	1.04308	1.01091	1.0281	1.05128	1.02716	1.03591	1.01832	1.03545	1.0213	1.00845	1.00148	1.01465	1.02279	1.00984	1.02155	1.02675	1.00563	1.02642	0.998039	1.01565	1.01132	1.00992	1.02475	1.00874	1.01266	1.02223
YDR120C	1.00352	1.00583	1.00235	0.999964	0.992581	1.00184	1.00191	0.998448	1.00223	1.00055	1.00199	0.999895	1.00148	1.00097	1.00126	0.999666	1.00387	1.00129	0.996784	0.998782	1.00106	1.00121	1.00157	1.00222	1.00436	1.00227	0.996999
YDR121W	0.995905	0.995089	0.995354	0.992978	0.998805	0.986045	0.981999	0.991889	0.99098	0.993397	1.00119	0.996643	0.985039	0.99784	0.99189	0.996598	1.00334	1.00141	0.996474	0.998996	1.00049	1.01599	0.994765	1.00384	0.999249	0.993976	0.988031
YDR122W	1.00028	1.00047	1.00424	0.998408	0.995824	0.997843	0.998258	0.997766	0.997605	1.00395	1.00359	0.999792	1.0017	1.00132	1.00273	1.00307	1.00664	1.00837	1.00271	1.0047	1.00481	1.00806	1.00433	1.00656	1.00775	1.00725	0.997367
YDR123C	0.997189	0.995775	1.01061	1.00825	1.01013	1.00549	1.00401	1.00175	1.00724	1.01217	1.01904	1.00584	1.0146	1.00679	1.01364	1.00934	1.00771	1.01706	1.01299	1.01714	1.01786	1.00986	1.01564	1.00542	1.01138	1.01228	0.999954
YDR124W	0.976539	0.976074	0.985182	0.974955	0.97524	0.97328	0.968542	0.979345	0.97917	0.983705	0.985081	0.975103	0.974799	0.985494	0.98761	0.99201	0.985855	0.998179	0.991963	0.999549	0.995664	1.01079	0.990744	0.994295	0.992459	0.98501	0.972613
YDR125C	0.9878	0.987554	0.994126	0.980229	0.992617	0.983065	0.980415	0.986572	0.986556	0.986641	0.989178	0.997028	0.991281	0.989419	0.995177	0.991296	0.992181	0.992852	0.989285	0.998367	0.993886	1.01417	0.990913	0.994502	0.994109	0.990039	0.989988
YDR126W	0.983461	0.984255	0.992346	0.990299	0.993606	0.988802	0.989096	0.989401	0.99104	0.99133	0.993883	0.97955	0.984758	0.99381	0.99776	0.99681	0.990899	1.00752	0.998347	1.0032	0.999578	0.999234	1.00306	0.996679	0.991608	0.99317	0.987278
YDR127W	1.01784	1.02125	1.0062	1.01335	1.00925	1.01849	1.01755	1.0132	1.00842	1.00957	1.0071	1.01039	1.00668	1.01011	1.00296	1.00418	1.00963	1.00141	0.997875	0.99348	1.00047	0.992003	0.999924	1.00423	1.00538	1.0099	1.01255
YDR128W	0.985573	0.986047	0.991969	0.991566	0.989115	0.981059	0.982978	0.985476	0.984712	0.989918	0.993374	0.993354	0.982381	0.993309	0.993395	0.994662	0.995898	1.00063	0.993655	1.00181	0.999101	1.01436	0.996468	1.00028	0.995763	0.993019	0.989008
YDR129C	1.01639	1.01852	0.9992	1.01043	1.01009	1.01698	1.0124	1.01073	1.01005	1.00606	1.00428	1.01549	1.00672	1.00566	0.998375	1.00107	1.00997	0.997955	0.99226	0.994299	0.997439	0.99378	0.99723	1.00231	1.0023	1.00513	1.01654
YDR130C	0.974884	0.971839	0.991244	0.973872	0.98563	0.974091	0.974064	0.982319	0.984855	0.989229	0.997725	0.978708	0.995931	0.991239	0.997263	0.999086	0.99569	1.00395	1.003	1.00438	1.0043	1.03116	0.99637	1.00219	0.999918	0.999198	0.989458
YDR131C	0.980847	0.976593	0.982721	0.98052	0.974258	0.978891	0.97468	0.983214	0.980507	0.983004	0.986593	0.995204	0.979703	0.986334	0.990228	0.988077	0.983573	0.989634	0.984682	0.996873	0.990585	1.00085	0.991049	0.987994	0.989153	0.985324	0.98441
YDR132C	0.977127	0.976612	0.990157	0.98369	0.97673	0.977605	0.973414	0.985364	0.98167	0.983091	0.987896	0.989582	0.988528	0.983696	0.989513	0.984675	0.985687	0.992263	0.984231	0.994324	0.987497	1.00898	0.98783	0.991953	0.989014	0.99103	0.984375
YDR133C	0.969345	0.966654	0.982596	0.985379	0.960619	0.976393	0.973345	0.98436	0.996618	0.996214	0.998434	0.953115	1.00103	0.993639	1.00603	1.00921	0.985142	1.02931	1.02634	1.05503	1.01803	1.01733	1.02026	0.998547	0.988628	1.00111	0.985635
YDR135C	0.999261	1.00001	0.993466	0.99827	0.996787	0.999219	0.998313	0.998241	0.998983	0.995618	0.994283	0.996027	0.993066	0.998346	0.995403	0.997527	0.996535	0.997964	0.99374	0.996715	0.996209	1.00498	0.995058	0.996795	0.995797	0.994085	0.99769
YDR136C	0.979935	0.975226	0.975955	0.985512	0.985271	0.975979	0.974241	0.981288	0.978273	0.987735	0.988572	0.975117	0.977957	0.995037	0.999187	1.00156	0.997329	1.0036	1.00321	1.00925	1.00297	1.01276	0.998566	1.00319	0.993049	0.999536	0.980519
YDR137W	0.980944	0.979949	0.992719	0.981807	0.990244	0.980956	0.977651	0.983494	0.978457	0.985874	0.991531	0.990285	0.979382	0.989503	0.989776	0.989911	0.989733	0.996216	0.988737	0.994836	0.992153	1.01181	0.987796	0.996058	0.994052	0.993772	0.984048
YDR138W	0.986095	0.983386	0.991097	0.979543	0.973859	0.981171	0.977569	0.987187	0.985693	0.98446	0.988721	1.00147	0.984916	0.986946	0.987688	0.987381	0.989209	0.991242	0.982912	0.99165	0.986238	1.0052	0.987147	0.990035	0.990749	0.988054	0.990077
YDR139C	0.992051	0.993268	0.997391	0.995185	1.02397	1.00023	0.987582	0.992113	0.991576	0.994594	1.00225	1.00908	0.986352	1.00001	0.997974	0.997807	1.00496	1.00255	1.00126	1.00608	1.00122	1.00288	0.993171	0.996239	0.999862	0.999877	0.994064
YDR140W	0.989765	0.992491	0.984444	0.98516	0.983401	0.988107	0.982899	0.988263	0.989403	0.989007	0.991525	0.991539	0.98613	0.991118	0.989309	0.994295	0.992703	1.00008	0.991292	0.994695	0.996445	1.0046	0.992392	0.997525	0.99548	0.986547	0.984065
YDR141C	0.983293	0.981289	0.988744	0.989026	0.986056	0.984386	0.979357	0.988144	0.981944	0.986397	0.986843	0.992513	0.981694	0.991414	0.989916	0.992047	0.986241	0.991401	0.990339	0.994038	0.990588	1.00385	0.987627	0.991091	0.987876	0.989355	0.988111
YDR142C	0.991625	0.993621	0.995387	0.999295	0.997462	0.988718	0.993854	0.991372	0.989046	0.99641	0.994662	0.992976	0.986524	0.997158	0.996492	1.00014	0.995885	1.00337	0.998192	1.00458	1.00492	1.00732	1.00304	1.00249	0.997678	0.998199	0.992749
YDR143C	1.00181	0.997535	1.01247	1.00605	0.967347	0.997706	1.00576	1.00069	1.00398	1.00479	1.00733	1.00214	1.00823	1.00058	1.00668	1.00059	1.00498	1.01034	1.00438	1.0098	1.00632	1.00817	1.01363	1.0047	1.00584	1.00187	1.00736
YDR144C	0.994852	0.995067	1.00767	1.00856	0.995297	1.00294	1.00717	1.00285	0.996558	1.00097	0.998315	1.00504	0.994602	0.997997	0.995869	0.998575	0.992274	0.998668	1.00179	0.98852	0.996607	0.995364	0.997942	0.998144	0.997227	0.996457	0.996597
YDR145W	0.994706	0.990835	1.00318	0.985827	0.998155	0.989799	0.994188	0.993114	0.99887	0.994895	1.00417	0.983444	1.00497	0.995243	1.00352	0.996837	1.00823	1.01074	0.998245	1.01224	1.00353	1.03143	1.00635	1.00124	1.0061	1.00824	0.995935
YDR146C	0.987778	0.985113	0.998306	0.990125	0.974568	0.984831	0.984013	0.988687	0.992219	0.991888	0.99596	1.00215	0.996376	0.990351	0.996329	0.990691	0.995724	0.997106	0.991544	1.0033	0.995032	1.01364	0.995668	0.997723	0.997937	0.999307	0.997842
YDR147W	0.9835	0.982056	0.989385	0.989641	0.980474	0.980581	0.978784	0.985495	0.98164	0.985157	0.989012	0.996415	0.981482	0.988747	0.989666	0.990176	0.990049	0.995994	0.985025	0.996749	0.992111	1.01055	0.990072	0.993905	0.992711	0.989045	0.987588
YDR148C	1.03227	1.03728	1.02037	1.02104	1.01628	1.03495	1.03215	1.0257	1.0232	1.02111	1.01406	1.00917	1.02258	1.01761	1.00828	1.01119	1.02036	1.00471	1.00646	0.993352	1.00317	0.986858	1.00468	1.00784	1.01424	1.01368	1.0219
YDR149C	0.989901	0.985306	0.999849	0.997125	0.970606	0.986932	0.990787	0.99796	0.986661	0.995883	0.983041	0.985281	0.989419	0.993756	0.989283	0.995679	0.972844	0.995327	0.999192	1.00803	0.990835	0.980924	0.996965	0.985201	0.984062	0.985369	1.00409
YDR150W	0.993425	0.991316	1.00045	0.991141	0.987667	0.992911	0.985507	0.993627	0.995094	0.994603	0.998584	1.00756	0.994477	0.995002	0.993545	0.993448	0.994368	0.995009	0.990287	0.998222	0.992021	1.00502	0.991596	0.993109	0.998108	0.993402	0.994866
YDR151C	0.978402	0.976569	0.997514	0.987659	0.947692	0.977272	0.979568	0.985644	0.98748	0.98845	0.995698	0.979882	0.995822	0.98754	0.994719	0.989821	0.988014	1.00246	0.988124	1.00075	0.993716	1.01407	0.99472	0.996317	0.993645	0.998539	0.987008
YDR152W	1.00485	1.00676	0.999382	0.994872	1.02493	1.00034	0.989285	0.999842	0.998182	1.00232	1.0049	1.00912	1.00232	1.0038	0.995732	0.998813	1.00694	0.997229	0.992827	0.99428	0.996013	1.01173	0.991515	1.00095	1.00128	1.00099	1.00257
YDR153C	0.994346	0.99314	0.994515	0.990176	0.986613	0.990603	0.995985	0.994476	0.997754	0.992956	0.997596	0.995568	0.994642	0.992758	0.99491	0.99485	0.999675	0.995994	0.989514	0.996425	0.994907	1.00681	0.994464	0.998309	0.995726	0.998881	1.00285
YDR154C	0.99169	0.990752	0.99575	1.00759	0.937633	1.00096	0.992787	1.00046	1.01126	1.00471	0.996039	0.949639	1.0084	1.00392	1.00528	1.00576	1.00259	1.01349	1.01491	1.00162	1.0035	1.02592	0.999831	0.999392	1.00268	0.9972	0.981588
YDR155C	1.07425	1.08047	1.04474	1.05323	1.05501	1.07705	1.08528	1.05694	1.06271	1.04566	1.03258	1.02943	1.07214	1.03296	1.02956	1.01804	1.03815	1.00251	1.01956	0.99641	1.01401	0.959077	1.02495	1.01166	1.02393	1.03772	1.07272
YDR156W	1.02019	1.01989	1.02322	1.03199	1.03121	1.03229	1.04373	1.02748	1.03279	1.02286	1.02298	0.993867	1.02216	1.01949	1.01966	1.02124	1.02173	1.02037	1.02707	1.00436	1.01664	0.985321	1.02283	1.01268	1.01454	1.0138	1.01377
YDR157W	0.980369	0.976021	0.995815	0.991582	0.987468	0.979244	0.98253	0.989456	0.98713	0.987053	0.990173	0.996597	0.983231	0.986442	0.999048	0.991933	0.978573	0.989562	0.993063	1.00488	0.993222	0.990148	0.990661	0.991322	0.990525	0.991177	0.982046
YDR158W	1.04378	1.05118	1.02145	1.03263	1.03269	1.04839	1.04379	1.03651	1.03889	1.02467	1.01921	1.03858	1.0384	1.02057	1.01449	1.00951	1.02245	0.999514	1.00681	0.993069	1.00263	0.973687	1.00572	1.00565	1.01148	1.01859	1.0428
YDR159W	0.986849	0.982426	0.99802	0.987363	0.985752	0.984088	0.983554	0.989448	0.987866	0.989346	0.994642	0.994435	0.992127	0.990275	0.994581	0.99211	0.993524	0.997469	0.989531	1.00201	0.994245	1.01406	0.991704	0.993549	0.995138	0.996271	0.994146
YDR160W	0.988997	0.99091	0.995592	0.994759	1.00524	0.989626	0.994406	0.990491	0.987733	0.993179	0.992187	0.999963	0.985448	0.995877	0.99469	0.99791	0.99404	0.99828	0.998815	0.996483	0.999239	1.01123	0.99489	1.0002	0.992951	0.996116	0.991307
YDR161W	0.992656	0.996723	0.991059	0.986873	0.994398	0.990322	0.983437	0.991572	0.987556	0.995042	0.995215	0.993427	0.988967	0.997017	0.989479	0.995909	0.995469	1.00106	0.991164	0.992821	0.995111	1.01393	0.993495	1.00158	0.998245	0.990772	0.989482
YDR162C	0.978117	0.980426	0.982969	0.975082	0.968557	0.974599	0.97173	0.978654	0.970792	0.983289	0.989495	0.993006	0.969033	0.985213	0.979582	0.985207	0.990334	0.994603	0.978982	0.983117	0.987286	1.00987	0.984236	0.994416	0.994787	0.986763	0.976669
YDR163W	0.986081	0.983748	0.997226	0.983124	0.978498	0.981541	0.979521	0.982338	0.986074	0.993296	0.998891	0.990483	0.980953	0.99504	0.996053	0.999033	1.00774	1.01067	0.997626	1.00825	1.00173	1.01122	0.995972	1.0021	1.00232	0.998836	0.982878
YDR164C	0.991766	0.99119	0.992763	0.990417	0.990883	0.988662	0.985907	0.991471	0.992529	0.989197	0.992601	0.997794	0.989933	0.99083	0.9932	0.989344	0.993146	0.993432	0.986368	0.999119	0.990625	1.00289	0.990079	0.994021	0.991615	0.993885	0.993125
YDR165W	0.99112	0.990345	0.993117	0.990913	0.990697	0.990526	0.99052	0.99413	0.995826	0.987376	0.992542	1.00344	0.989981	0.99028	0.990988	0.988139	0.990902	0.990453	0.985029	0.995447	0.988543	1.00277	0.98813	0.988777	0.992135	0.994271	0.996759
YDR166C	0.982341	0.976996	0.990219	0.985757	0.980995	0.982075	0.981761	0.98694	0.989219	0.982394	0.988096	0.993352	0.98746	0.985106	0.989641	0.985437	0.984683	0.990043	0.982539	0.999566	0.986442	1.00903	0.988677	0.984799	0.98829	0.988124	0.992275
YDR167W	0.98782	0.990121	0.987783	0.980686	1.00338	0.978264	0.981215	0.984617	0.977131	0.988648	0.992193	0.997313	0.976962	0.99076	0.98889	0.993715	0.998066	1.00012	0.993734	0.991835	0.999659	1.01013	0.995301	1.00263	0.996743	0.990674	0.979349
YDR168W	0.993484	0.993135	0.995714	0.983755	0.993903	0.991295	0.983126	0.99328	0.987769	0.989545	0.993683	1.00941	0.988017	0.990377	0.987975	0.989152	0.993185	0.98951	0.980986	0.987615	0.986348	0.998837	0.981976	0.988954	0.99475	0.993034	0.993433
YDR169C	0.989867	0.98683	1.00704	0.998815	0.991729	0.989366	0.993865	0.993141	0.993516	1.00094	1.00295	0.999244	0.994553	0.997469	1.00132	1.00085	0.995873	1.00832	1.00511	1.01367	1.00378	1.00639	1.00585	1.00013	1.00396	0.99711	0.992416
YDR169C-A	1.01398	1.00877	1.02331	1.00588	0.994499	1.01594	1.00914	1.00906	1.02179	1.01301	0.996526	1.00772	1.01858	1.0023	1.01287	1.01159	1.01235	0.999571	1.02843	0.995251	1.011	0.98163	1.01559	1.00367	1.01149	1.00656	1.01553
YDR170C	0.999822	0.999284	0.998635	0.995974	0.994437	0.997549	0.994364	1.00015	0.996375	0.994948	0.996087	1.008	0.99196	0.996743	0.994227	0.993569	0.995259	0.993073	0.990021	0.993957	0.991498	0.999807	0.991158	0.993401	0.995878	0.991867	1.00145
YDR170W-A	0.998812	0.995363	1.01308	1.00426	0.98084	1.0054	1.00723	1.00332	1.00412	1.00846	1.01077	1.00552	1.01259	1.00103	1.00948	1.0023	1.00281	1.01366	1.00594	1.01531	1.00655	1.00159	1.01201	0.997056	1.00653	1.01051	1.00166
YDR171W	1.007	1.00835	1.00754	1.01073	0.984299	1.00601	1.00094	1.00265	1.00606	1.0104	1.0095	1.00013	1.01658	1.00122	1.0049	0.997283	1.01166	1.00634	0.997385	1.00371	1.00206	1.00946	1.00701	1.00664	1.00678	1.01535	1.00657
YDR172W	1.03393	1.03592	1.0189	1.01215	1.02467	1.03084	1.03308	1.02182	1.02755	1.01742	1.0178	1.02085	1.02993	1.01227	1.0107	1.00595	1.02185	1.00323	0.999342	0.99537	1.00278	0.996061	1.00799	1.00503	1.01456	1.01894	1.02907
YDR173C	0.975322	0.975734	0.978654	0.976337	0.970208	0.969041	0.963945	0.977547	0.968415	0.978478	0.984229	0.990322	0.968118	0.983573	0.98087	0.984407	0.985003	0.98843	0.981468	0.986681	0.98813	1.01014	0.981788	0.997445	0.98993	0.985495	0.975442
YDR174W	1.03139	1.03429	1.0294	1.01741	1.01255	1.03274	1.02602	1.02648	1.031	1.01764	1.01816	1.02373	1.03596	1.01258	1.01112	1.0052	1.01706	1.00015	1.00541	0.993277	1.00048	0.978504	1.00316	1.00313	1.01307	1.0138	1.0307
YDR175C	0.999279	0.99774	0.992173	0.999352	0.982678	0.990543	0.986982	0.993538	0.991635	0.997733	0.997665	0.990241	0.99233	0.99914	0.995289	0.998739	1.00581	1.00023	0.99409	1.00056	0.999264	1.0123	0.996667	1.0045	0.99868	1.00241	0.995738
YDR176W	0.982974	0.979602	0.992329	0.985279	0.98328	0.980749	0.976293	0.98468	0.983822	0.988716	0.995831	0.996671	0.987284	0.988579	0.991393	0.989914	0.992294	0.993981	0.988415	1.00106	0.994278	1.01178	0.992687	0.993969	0.995381	0.992216	0.985934
YDR177W	1.00276	1.00453	0.999678	1.00861	1.00228	1.00934	0.996986	0.999017	1.0034	1.0061	1.00487	1.016	1.00434	1.00074	0.999091	1.0007	1.00406	1.00179	0.999293	0.994448	1.00239	1.0004	0.999893	1.00644	1.00622	1.00344	1.00177
YDR178W	1.02499	1.02917	1.01201	1.02554	1.0207	1.02642	1.02719	1.0201	1.01606	1.01707	1.00829	1.01032	1.01777	1.01545	1.01139	1.01101	1.01179	0.999172	1.00994	0.997999	1.00611	0.98849	1.00717	1.01227	1.01197	1.01347	1.0049
YDR179C	0.967415	0.961516	0.971551	0.952853	0.968053	0.961982	0.950089	0.968535	0.969474	0.970719	0.983082	0.988885	0.963282	0.980647	0.980711	0.98407	0.979523	0.988961	0.980229	0.989217	0.983711	1.02448	0.975469	0.986105	0.984217	0.977634	0.966548
YDR179W-A	0.978545	0.976026	0.985836	0.981883	0.982004	0.97724	0.976878	0.984043	0.980936	0.979916	0.98357	0.992267	0.980316	0.984201	0.990027	0.985853	0.985614	0.992621	0.983177	0.996885	0.989675	1.01132	0.987339	0.988465	0.986718	0.989518	0.986272
YDR180W	0.981967	0.979384	0.986047	0.982022	0.984681	0.98253	0.978386	0.987572	0.984235	0.98208	0.987428	0.998794	0.981409	0.987665	0.988131	0.987815	0.984214	0.987371	0.983719	0.99164	0.987195	1.00535	0.984631	0.986207	0.988265	0.986008	0.987511
YDR181C	0.989496	0.986177	0.998678	0.982274	0.988461	0.986263	0.982128	0.989698	0.991302	0.991175	0.99753	1.00206	0.990469	0.994649	0.992462	0.997259	0.999602	0.99973	0.993949	0.99588	0.995937	1.01411	0.992442	0.999738	0.99837	0.995514	0.99436
YDR182W	0.991868	0.992707	0.995193	0.988046	0.991093	0.988238	0.993083	0.98879	0.987179	0.992741	0.993396	0.995893	0.987023	0.99413	0.996057	0.996367	0.995789	1.00098	0.99455	0.999006	1.00003	1.01563	0.995596	0.999567	0.993516	1.00027	0.99205
YDR182W-A	1.00473	1.00143	0.998367	1.003	1.0066	1.0063	1.0026	1.00118	0.999683	0.997274	1.00381	1.00063	1.00651	0.99931	1.00284	0.99652	1.00133	0.996925	0.99537	1.00009	1.00106	1.00532	1.00191	0.992815	0.997373	0.998363	1.00432
YDR183W	0.978863	0.977153	0.976089	0.973073	0.980048	0.96716	0.965756	0.976155	0.973869	0.976644	0.985073	0.996035	0.969026	0.985213	0.98007	0.983305	0.98855	0.986517	0.975155	0.990042	0.984788	1.0225	0.979652	0.994914	0.988997	0.985315	0.987175
YDR183C-A	0.972856	0.967347	0.974033	0.986368	0.96	0.969889	0.981615	0.978656	0.97213	0.970352	0.975661	0.986497	0.963611	0.976917	0.98596	0.977156	0.979756	0.975995	0.972159	0.986874	0.979178	1.00804	0.976722	0.980727	0.975245	1.00121	0.967502
YDR184C	0.980384	0.976195	0.993336	0.988813	0.977219	0.981749	0.979595	0.98965	0.988234	0.984749	0.996829	1.01186	0.988536	0.989845	0.991521	0.987887	0.988792	0.991481	0.983398	0.997294	0.98981	1.00911	0.985845	0.989197	0.994935	0.996535	0.992937
YDR185C	1.00026	1.00005	0.994139	0.991589	1.01009	1.00341	1.00074	1.00099	1.00507	1.00461	1.0027	0.998022	0.995976	1.00354	1.00233	1.0083	1.00112	1.00226	1.00756	1.00592	1.00911	0.993883	1.00629	0.999064	1.00314	0.996316	0.992096
YDR186C	0.981738	0.976724	1.00017	0.990138	0.977461	0.982317	0.987087	0.990373	0.985488	0.989824	0.993331	1.00272	0.996779	0.986395	0.992368	0.988939	0.984181	0.994599	0.992636	0.998248	0.990289	0.995978	0.996255	0.990481	0.993114	0.989818	0.993372
YDR187C	0.995501	0.991664	1.01133	1.01651	0.984227	1.00936	1.02059	1.00977	1.01196	1.01434	1.00703	0.989799	1.00684	1.0093	1.01356	1.0162	0.9899	1.01389	1.03047	1.0174	1.01442	0.978024	1.02187	1.00053	0.998958	0.998213	0.995467
YDR188W	1.01785	1.02125	1.00371	1.0255	1.01277	1.02473	1.019	1.01696	1.0209	1.01693	1.00873	1.0018	1.01944	1.01071	1.0045	1.01042	1.01259	1.00204	1.01034	0.989263	1.00562	0.980417	1.00698	1.00919	1.01223	1.00589	1.01461
YDR189W	0.996074	0.992037	1.00299	0.997865	1.00054	0.999285	1.00137	1.00207	0.998477	0.994501	0.997444	1.00833	1.00067	0.994172	0.995566	0.992598	0.992589	0.992884	0.991466	0.995484	0.989556	0.992176	0.993778	0.988979	0.992778	0.993306	1.00306
YDR190C	1.01672	1.01887	1.00315	1.0095	1.00842	1.01646	1.01318	1.01012	1.01006	1.00912	1.00546	1.00819	1.0029	1.01033	0.999973	1.00599	1.01261	0.999623	0.999925	0.989977	1.00025	1.00147	0.996608	1.00538	1.00501	1.00495	1.01226
YDR191W	0.991441	0.992765	0.988918	0.997021	0.983195	0.987614	0.986018	0.992145	0.993742	0.997466	0.995107	0.997308	0.992687	0.995446	0.994608	0.999109	0.994039	0.998644	0.995699	0.99958	1.00106	1.0101	0.997315	1.00531	0.997177	0.991149	0.993646
YDR192C	0.991268	0.991561	1.01229	1.00298	0.975615	0.995302	1.01136	0.992127	0.997003	1.00658	1.00267	1.0019	1.00106	0.996473	1.00016	1.00257	0.994187	1.01135	1.00699	1.00482	1.0094	1.01268	1.01462	1.00902	1.00942	1.00053	0.9932
YDR193W	0.994687	1.00242	0.986078	1.01008	1.01106	0.997769	0.986135	0.995398	0.986219	1.00684	0.989324	0.992559	0.988308	1.00195	0.995557	1.00568	0.994278	1.00096	1.01333	1.00108	1.00788	1.00195	1.00295	1.00228	1.00126	0.986049	0.982059
YDR194C	0.996627	0.996053	0.99175	0.986375	0.995404	0.989342	0.987119	0.99444	0.99523	0.986312	0.99005	1.01245	0.989141	0.991252	0.989684	0.98717	0.994658	0.981481	0.981262	0.985458	0.985269	1.00698	0.98171	0.993624	0.988454	0.990063	0.999167
YDR194W-A	0.956719	0.954442	0.97626	0.972003	0.975344	0.95703	0.952003	0.971297	0.965013	0.977242	0.98514	0.962948	0.989205	0.982014	0.985993	0.985147	0.972343	0.992176	0.986279	0.9895	0.993992	1.03387	0.991238	0.987772	0.991453	0.997572	0.955044
YDR195W	0.986369	0.982051	0.998297	0.98821	0.984673	0.985847	0.984411	0.993008	0.988671	0.989485	0.996602	1.00098	0.996969	0.989356	0.993437	0.989953	0.988249	0.9915	0.991219	1.00156	0.991569	1.0004	0.991954	0.99122	0.997075	0.993042	0.99237
YDR196C	0.987128	0.989339	0.984748	0.981933	1.0002	0.981152	0.978875	0.985805	0.985813	0.988694	0.986889	0.9969	0.979943	0.99093	0.989868	0.994135	0.992506	0.991192	0.991702	0.994769	0.993328	1.01737	0.985743	0.998405	0.990783	0.985197	0.984204
YDR197W	0.982198	0.97634	0.987559	0.980225	0.98775	0.980659	0.979032	0.985161	0.98549	0.984063	0.987817	1.00421	0.986405	0.986857	0.991905	0.990004	0.990522	0.991585	0.99212	1.00446	0.992225	1.00345	0.992604	0.9887	0.989999	0.991888	0.989944
YDR198C	0.980605	0.979452	0.990267	0.986925	0.984862	0.979777	0.978385	0.983339	0.981344	0.982776	0.98712	0.988198	0.978493	0.986604	0.988601	0.988643	0.984472	0.992572	0.988376	0.992785	0.991022	1.00555	0.988621	0.988877	0.987048	0.984969	0.984517
YDR199W	0.970727	0.96762	0.98101	1.00383	0.956144	0.977453	0.968985	0.985973	0.970653	0.983775	0.979443	0.976144	0.977336	0.988905	0.991095	0.98994	0.972636	0.988464	0.996431	0.99861	0.990388	0.996948	0.989043	0.989824	0.988726	0.992163	0.966083
YDR200C	0.986645	0.982806	1.0004	0.984849	0.989941	0.982134	0.985744	0.987973	0.98515	0.989035	0.997816	0.994368	0.988589	0.993251	0.996323	0.994025	0.998639	1.00358	0.992462	1.0048	0.998251	1.02157	0.995753	0.997324	0.997913	0.995264	0.995409
YDR201W	0.998777	0.9988	0.995427	0.991364	0.982798	0.992825	0.981301	0.996517	0.99116	0.994509	0.993381	0.993488	0.995543	0.996844	0.988628	0.99581	1.00138	0.991767	0.990497	0.989551	0.991877	1.00742	0.98451	1.00042	0.998327	0.995434	0.998062
YDR202C	0.991725	0.987781	0.993824	0.982972	1.00202	0.989022	0.987739	0.991631	0.99611	0.989909	0.994659	0.993844	0.989103	0.995474	0.997431	0.997055	0.992137	0.994699	0.997824	0.999688	0.998015	1.00434	0.995715	0.992607	0.996017	0.990419	0.992801
YDR203W	0.974414	0.975363	0.993877	1.00623	0.968503	0.990107	0.981293	0.98654	0.980407	0.995456	0.987764	0.971561	0.991841	0.995183	0.996967	1.00062	0.988242	1.00654	1.0082	1.00325	1.0034	1.00849	0.996901	1.00702	0.999199	1.00481	0.988029
YDR204W	1.00762	1.00983	0.998352	1.01285	1.00341	1.01021	1.00714	1.00337	1.00836	1.01304	1.00875	0.998454	1.00937	1.00964	1.00341	1.01235	1.0119	1.00911	1.0077	1.00258	1.01013	0.998759	1.00928	1.0109	1.0072	1.00773	1.00295
YDR205W	0.987914	0.986727	0.991717	1.00612	0.994002	0.995475	0.995208	0.995801	0.993224	0.997023	0.995408	0.999619	0.98814	0.999544	0.995813	0.998888	0.991263	1.00147	1.00011	1.00304	1.00002	1.00319	0.997509	0.99634	0.994909	0.998822	0.993387
YDR206W	0.985987	0.984687	0.994462	0.989119	0.987189	0.982919	0.989405	0.988194	0.988239	0.991692	0.990734	0.990125	0.99138	0.989999	0.993389	0.994536	0.988948	1.00029	0.993169	1.00211	0.995837	1.01455	0.995596	0.994722	0.995768	0.992283	0.989156
YDR207C	0.99774	0.994559	1.01666	1.00911	0.972003	1.00146	1.00636	1.00487	1.00705	1.00673	1.00726	0.99589	1.01706	0.998852	1.00745	1.00098	0.999447	1.00839	1.00868	1.0065	1.00357	0.993795	1.01003	1.00039	1.0057	1.00341	1.00117
YDR208W	0.990237	0.987164	1.00019	0.997152	0.988924	0.992427	0.991572	0.99473	0.990167	0.995089	1.00006	1.00138	0.996801	0.994353	1.00054	0.995565	1.00042	0.999849	0.995605	1.00025	0.999814	1.00799	0.998505	0.998982	1.00031	1.00342	0.99788
YDR209C	0.991007	0.985886	0.979192	0.979563	0.963622	0.980371	0.985648	0.990703	0.975423	0.981017	0.981016	0.971296	0.979793	0.987673	0.993475	0.985998	0.978938	0.986367	0.985417	0.999845	0.986182	0.968622	0.989151	0.984333	0.980338	0.990761	0.993383
YDR210W	1.02893	1.02389	1.02362	1.01761	0.993144	1.01818	1.02386	1.01165	1.01995	1.01715	1.01864	0.970094	1.04652	1.00404	1.02776	0.999597	1.03388	1.03055	1.01386	1.02935	1.01809	1.01056	1.02944	1.0096	1.01079	1.03386	1.02287
YDR210W-B	0.991022	0.987096	1.00228	0.989104	0.981023	0.994212	0.995175	0.995256	0.993962	0.993894	1.00127	0.997711	0.996541	0.993895	1.00181	0.994075	0.996143	1.00232	0.993887	1.00398	0.997245	1.00371	0.999338	0.990102	0.996699	1.00042	0.996503
YDR210W-A	1.00316	0.999609	1.01371	0.998019	0.97873	1.00528	1.00761	1.00435	1.01132	1.004	1.00817	1.00089	1.01309	0.998653	1.00911	0.998332	1.00186	1.01101	0.999761	1.01216	1.00003	1.00634	1.00476	0.990922	1.00297	1.00448	1.00601
YDR210C-D	0.99149	0.988011	1.00427	0.99435	0.983661	0.996402	0.998204	0.997222	0.995501	0.998028	1.00342	1.00159	1.00109	0.994682	1.00215	0.995963	0.994131	1.00265	0.997068	1.00578	0.998763	0.997036	1.00301	0.991473	0.999264	1.00196	0.997262
YDR210C-C	0.99558	0.99219	1.0124	1.0034	0.977967	1.00155	1.00659	1.00112	1.00237	1.00564	1.00845	1.00649	1.01237	0.997651	1.00695	0.999591	0.997651	1.01251	1.00389	1.00938	1.00287	1.00081	1.01024	0.996633	1.00368	1.00752	0.999912
YDR211W	0.99543	0.997	0.991074	0.991786	0.995646	0.995185	0.99057	0.99654	0.992951	0.989082	0.992233	1.00709	0.988139	0.99366	0.990066	0.990239	0.995909	0.989051	0.982377	0.983827	0.987799	1.00401	0.984718	0.993727	0.992122	0.99068	0.99558
YDR212W	1.02025	1.02422	1.00178	1.00989	1.00662	1.01819	1.01537	1.01718	1.00997	1.00589	1.00166	1.01665	1.00272	1.00883	0.999012	1.00165	1.00718	0.993548	0.995234	0.986539	0.994456	0.988874	0.993632	1.00179	1.00165	1.00009	1.01321
YDR213W	1.00057	1.00092	1.00435	1.00022	1.00059	1.00162	1.00442	0.998979	1.00089	1.00553	1.00409	0.993502	1.00534	1.00159	1.00311	1.00407	1.00484	1.01206	1.00697	1.00496	1.00721	1.00997	1.00724	1.00426	1.00523	1.00553	1.00036
YDR214W	1.01128	1.00863	1.01468	1.00891	1.00336	1.01124	1.01042	1.00896	1.01258	1.0095	1.00487	0.994273	1.01265	1.00511	1.00337	1.00569	1.00662	1.00481	1.00782	1.00454	1.00311	0.99274	1.00637	1.00717	1.0049	1.00605	1.00993
YDR215C	1.02355	1.01863	1.02847	1.03381	1.00552	1.02814	1.04209	1.02271	1.02001	1.03577	1.02306	0.986319	1.03801	1.027	1.03161	1.03016	1.0049	1.02159	1.04471	1.02635	1.02678	0.967971	1.03349	1.01077	1.0126	1.01792	1.00535
YDR216W	0.984976	0.981852	0.992899	0.992335	0.979861	0.980387	0.981568	0.988508	0.982445	0.986095	0.988247	1.00096	0.985877	0.988106	0.99056	0.987103	0.988556	0.990317	0.983981	0.995666	0.988849	1.0074	0.988378	0.991893	0.990868	0.99068	0.992927
YDR217C	0.980093	0.976796	0.99226	0.977351	0.981437	0.976365	0.973652	0.982315	0.981205	0.984053	0.991486	0.996583	0.98158	0.988124	0.989617	0.990157	0.992034	0.996756	0.987607	0.993463	0.992134	1.0166	0.990527	0.995467	0.99516	0.988436	0.987817
YDR218C	0.98283	0.980639	0.988247	0.981475	0.982697	0.976638	0.978867	0.985477	0.980423	0.98074	0.988016	0.996554	0.979226	0.98571	0.98845	0.9856	0.987564	0.987451	0.981283	0.989544	0.987257	1.01053	0.98421	0.990726	0.985428	0.986459	0.987444
YDR219C	0.976155	0.971159	0.984992	0.973458	0.975185	0.969344	0.971032	0.978378	0.9785	0.978288	0.988103	0.999178	0.978872	0.984595	0.987421	0.987618	0.986194	0.991273	0.984356	0.996982	0.989555	1.01938	0.985023	0.992631	0.992459	0.984601	0.985237
YDR220C	0.98337	0.97974	0.994084	0.992702	0.985224	0.984765	0.986416	0.99013	0.987493	0.986771	0.987773	0.978807	0.987267	0.992253	1.0008	0.99108	0.981272	0.987844	0.988848	0.993201	0.992964	0.989889	0.998041	0.987554	0.990002	0.988986	0.984195
YDR221W	0.990234	0.98982	0.989326	0.98625	0.982865	0.982797	0.980105	0.988568	0.983533	0.987838	0.99101	0.99571	0.98596	0.990228	0.987704	0.988576	0.99056	0.99099	0.986638	0.988027	0.988857	0.999908	0.990674	0.994782	0.992897	0.987677	0.990179
YDR222W	0.996496	0.993592	0.993368	0.994139	0.988791	0.990713	0.994807	0.996147	0.994205	0.99049	0.991945	0.998377	0.991281	0.991461	0.994465	0.992568	0.993516	0.990525	0.990137	0.995391	0.992533	1.00026	0.991075	0.995524	0.994376	0.996261	0.998435
YDR223W	0.97592	0.974414	0.990477	0.988243	0.967696	0.972852	0.973111	0.981834	0.980714	0.986077	0.987937	0.9935	0.97577	0.987241	0.987086	0.991194	0.986325	0.99346	0.995251	0.988377	0.994622	1.00861	0.990831	0.995944	0.99392	0.983439	0.981721
YDR224C	1.0581	1.05836	1.05063	1.028	1.04094	1.06129	1.05765	1.05546	1.05963	1.02561	1.02774	1.05804	1.06335	1.02267	1.0224	1.00836	1.03074	0.995309	1.00875	0.985583	0.994636	0.970541	1.00327	0.996649	1.01838	1.02064	1.05411
YDR225W	1.06991	1.07786	1.02963	1.04002	1.0409	1.07223	1.06748	1.05398	1.06787	1.03332	1.02397	1.04818	1.06043	1.027	1.02101	1.01476	1.04716	0.99883	1.01238	0.984337	1.00409	0.980081	1.01395	1.00776	1.0225	1.02633	1.07432
YDR226W	1.05347	1.05922	1.02934	1.03587	1.04512	1.05789	1.0558	1.0444	1.04609	1.03185	1.02534	1.03927	1.05295	1.02318	1.01915	1.0137	1.03096	1.0021	1.00682	0.990919	1.00644	0.978038	1.01075	1.00504	1.01739	1.02147	1.05323
YDR227W	0.985645	0.980751	1.00189	0.980002	0.976529	0.98461	0.98243	0.989448	0.991209	0.991073	0.998193	0.999725	0.992143	0.990835	0.993812	0.993489	0.990793	0.999184	0.992315	1.00064	0.993715	1.01005	0.991674	0.992892	0.997833	0.994778	0.991627
YDR228C	0.992518	0.987713	0.998092	0.991026	0.981659	0.992988	0.99067	0.995635	0.999765	0.990789	0.998787	0.995403	1.00428	0.992235	1.001	0.991519	0.995474	0.996496	0.992366	1.00505	0.994424	1.00912	0.996175	0.98868	0.99709	1.00189	0.998382
YDR229W	0.978936	0.978156	0.995883	0.989318	0.967149	0.979415	0.980408	0.98456	0.983938	0.993003	0.992781	0.98893	0.984182	0.989526	0.990809	0.994011	0.989687	1.00137	0.996152	0.996018	0.996565	1.01177	0.996278	0.998183	0.994899	0.989901	0.987716
YDR230W	0.994475	0.990345	0.99757	1.01752	0.998931	1.00221	1.00168	0.995453	0.995661	1.0171	1.00998	0.994069	1.01539	1.00414	1.00793	1.01509	1.00644	1.0207	1.02486	1.01424	1.01923	0.995192	1.02673	1.02744	1.01725	1.02474	0.996416
YDR231C	1.00795	1.00973	1.00532	1.00639	1.01691	1.01085	1.01096	1.00613	1.02316	1.01552	1.01244	0.991324	1.02801	1.00981	1.00819	1.01526	1.01433	1.02136	1.02208	1.0195	1.01573	1.01193	1.01967	1.01047	1.01579	1.01059	1.0042
YDR232W	1.02962	1.0342	1.01964	1.03571	1.03134	1.03539	1.04104	1.02807	1.02841	1.02742	1.0192	1.01031	1.02897	1.01959	1.01594	1.01608	1.01713	1.01121	1.01706	1.005	1.0122	0.978263	1.01877	1.0086	1.01388	1.01552	1.02447
YDR233C	1.04143	1.03752	1.03272	1.02514	1.04087	1.04566	1.04527	1.03524	1.04151	1.02367	1.02084	1.02092	1.04531	1.01762	1.01938	1.01188	1.02007	1.0055	1.0099	1.00548	1.00547	0.980516	1.01017	0.999687	1.01478	1.01833	1.04008
YDR234W	1.02474	1.03113	1.01216	1.02279	1.02175	1.02918	1.02799	1.02077	1.02156	1.01874	1.01476	1.01121	1.02134	1.01372	1.01016	1.0104	1.01475	1.00948	1.00993	1.00409	1.00921	0.987984	1.01202	1.00972	1.01423	1.01121	1.01738
YDR235W	0.980931	0.976782	0.986905	0.975822	0.993099	0.9762	0.972899	0.983255	0.975003	0.979102	0.984487	0.987394	0.981727	0.986659	0.988701	0.985771	0.985535	0.986823	0.98407	0.996778	0.986075	1.00996	0.984335	0.983797	0.986828	0.988222	0.984623
YDR236C	0.992808	0.993695	0.987475	0.997979	1.00319	0.990884	0.99201	0.992042	0.982162	0.991293	0.994336	0.992212	0.989127	0.995706	0.995776	0.991393	0.996322	0.9976	0.988127	0.991437	0.996236	1.00695	0.994325	0.998744	0.993625	1.00001	0.988086
YDR237W	1.004	1.00531	1.00278	1.00101	1.00368	1.00377	1.00405	1.00099	1.00535	1.0028	1.00355	1.0042	1.00827	0.997106	1.00424	0.998952	1.00322	1.00287	0.999301	1.01138	1.00448	0.999073	1.00429	0.999351	1.00464	1.00585	1.00433
YDR238C	1.01077	1.01182	0.999094	1.00082	1.00713	1.01116	1.00842	1.00883	1.00619	1.00126	1.00141	1.00775	1.00167	1.00336	0.999011	0.998888	1.0016	0.996679	0.992183	0.994748	0.993291	0.9921	0.993727	0.995169	0.998411	0.999733	1.00842
YDR239C	0.984643	0.981776	0.999354	0.987739	0.975492	0.98171	0.983533	0.987645	0.987767	0.992317	0.995004	1.00325	0.988467	0.989801	0.99161	0.992866	0.989038	0.997281	0.994831	0.997823	0.994481	1.00804	0.994678	0.997538	0.997391	0.991611	0.991955
YDR240C	0.98828	0.986138	0.998185	0.989216	0.996105	0.98583	0.988731	0.988262	0.9889	0.991095	0.995215	0.992613	0.993784	0.994488	0.998964	0.994982	1.00125	1.00136	0.997472	1.00446	1.00002	1.01833	0.998187	0.99907	0.998616	1.0061	0.997762
YDR241W	0.974359	0.965749	0.983504	0.964739	1.03852	0.968818	0.969218	0.980025	0.972835	0.972358	0.988211	0.991458	0.96914	0.98851	0.993603	0.993458	0.990437	0.99523	0.990135	0.999978	0.996983	1.02976	0.986361	0.990215	0.991639	0.978052	0.973817
YDR242W	0.990023	0.990293	0.994989	0.991352	0.99296	0.987638	0.989068	0.991761	0.988395	0.992415	0.993427	0.998158	0.989621	0.994447	0.99299	0.99543	0.99271	0.998169	0.994676	0.998647	0.997831	1.01071	0.994165	0.998884	0.994062	0.990559	0.993009
YDR243C	1.00016	1.00024	1.00096	0.993299	1.00418	0.999482	0.997081	0.998215	0.999038	0.996044	0.999469	1.00958	0.996839	0.998087	0.996128	0.998399	1.00315	0.998165	0.993103	0.99429	0.997164	1.00986	0.993324	1.00056	1.00001	0.998203	1.00134
YDR244W	0.987979	0.988966	0.994887	0.984168	0.987001	0.981909	0.981595	0.986478	0.98907	0.991545	0.994877	0.992194	0.991204	0.99117	0.991589	0.994195	0.995377	1.00134	0.989751	1.00162	0.9984	1.02185	0.99739	0.998612	1.00112	0.991044	0.989923
YDR245W	0.993671	0.99341	0.996318	0.999129	1.00744	0.987576	0.98535	0.989338	0.996532	0.9934	0.995276	0.992721	0.991811	0.996149	0.994009	0.998491	1.00388	1.0007	0.994676	1.0058	1.00035	1.02149	0.999588	1.00552	1.00131	0.992445	0.995041
YDR246W	0.992263	0.988202	1.00644	0.985	1.01302	0.993787	1.00137	0.99698	1.00259	0.997261	1.00193	0.98697	1.00897	0.993938	1.00574	0.999252	0.990415	0.999487	1.0038	1.00148	1.00176	1.00723	1.00564	0.996693	0.997997	0.992759	0.991081
YDR246W-A	0.984786	0.972121	0.989707	1.00787	0.968947	0.980996	0.987437	0.991857	0.998954	1.01115	1.01225	0.98985	1.0195	1.00702	1.00954	1.01071	0.983646	1.01761	1.02167	1.02266	1.01554	1.00367	1.0242	1.00867	0.998051	0.987689	0.994627
YDR247W	0.993237	0.991101	0.999655	0.998137	0.98218	0.991994	0.993483	0.996592	0.997339	0.992814	0.99505	1.00879	0.993286	0.993902	0.995687	0.992476	0.990404	0.993712	0.992547	1.00094	0.992569	0.993915	0.995666	0.996044	0.996088	0.992718	0.997755
YDR248C	0.997212	0.998557	0.992094	0.989313	0.997706	0.992421	0.990711	0.994556	0.989402	0.992113	0.996615	1.0031	0.984051	0.996742	0.990754	0.995036	0.994954	0.991285	0.98803	0.990322	0.993766	0.996719	0.98473	0.994742	0.994859	0.994905	0.987906
YDR249C	0.980782	0.976786	0.983896	0.994428	0.984485	0.981988	0.979921	0.983518	0.980987	0.988357	0.991779	0.995695	0.986366	0.988861	0.990334	0.992478	0.989815	0.997134	0.988343	1.00416	0.995705	1.00958	0.992395	1.00023	0.995375	1.00344	0.98939
YDR250C	0.986152	0.990785	0.990179	0.997546	0.984224	0.986778	0.990782	0.991931	0.995429	0.997851	0.99761	0.987775	0.999554	0.994934	1.00752	0.999928	0.996372	1.00801	1.00569	1.00475	1.00817	1.01286	1.00538	1.00386	0.999664	1.00286	0.97985
YDR251W	0.985612	0.980762	0.995684	0.983429	0.979354	0.98108	0.985297	0.987565	0.989638	0.990025	0.991643	0.992264	0.993977	0.988807	0.993611	0.992023	0.99169	0.999559	0.993119	1.00175	0.994553	1.01818	0.995973	0.993987	0.995079	0.992229	0.99624
YDR252W	0.993055	0.991179	0.99643	0.98972	0.981287	0.987145	0.990692	0.993646	1.00207	0.996906	1.00203	0.989053	0.995539	0.998439	0.999146	1.00064	1.00238	1.00896	0.995954	1.00838	1.00255	1.02125	1.00366	0.997168	0.999279	1.00158	1.00057
YDR253C	0.99193	0.989065	0.991377	0.981289	0.978371	0.976023	0.982613	0.984187	0.993871	0.985447	0.99813	0.979932	0.990755	0.991521	0.995465	0.995188	0.997187	0.995685	0.992423	1.00292	1.00197	1.02294	0.990557	1.00492	0.997943	0.994011	0.987836
YDR254W	0.975273	0.974186	0.97973	0.971728	0.985931	0.969291	0.965987	0.975247	0.973131	0.979679	0.984906	0.985471	0.974328	0.98455	0.986052	0.986639	0.985001	0.990563	0.985089	0.994514	0.991981	1.02132	0.987134	0.992553	0.990561	0.98438	0.978418
YDR255C	0.985256	0.981576	0.99372	0.982451	0.990711	0.980489	0.981155	0.986018	0.984931	0.98467	0.992256	0.99315	0.983152	0.990119	0.991521	0.990237	0.991395	0.995964	0.985466	1.00056	0.990915	1.00863	0.989732	0.991865	0.992941	0.993425	0.986624
YDR256C	1.00765	1.0105	1.00136	1.01043	1.00638	1.00603	1.00982	1.00368	1.00407	1.00812	1.00633	0.999569	1.00381	1.0025	1.00438	1.00134	1.00642	1.00623	0.997058	1.00422	1.0052	0.999713	1.00778	1.00745	1.00567	1.00915	0.998356
YDR257C	0.99331	0.992601	0.989658	0.982754	0.995497	0.98688	0.980048	0.990273	0.990264	0.987971	0.992127	1.0001	0.986872	0.996203	0.990479	0.993436	0.994437	0.992613	0.983879	0.989452	0.988208	1.00857	0.984351	0.99646	0.992378	0.988822	0.993556
YDR258C	1.00906	1.0114	0.995676	0.998618	0.99809	1.00724	1.00154	1.0056	1.00269	1.00023	0.999928	1.01218	0.995388	1.00337	0.996303	0.999259	1.00514	0.994683	0.99246	0.989529	0.995026	0.998146	0.99183	0.999962	0.996621	0.999638	1.00825
YDR259C	0.982395	0.977802	0.997572	0.979974	0.976303	0.977498	0.979884	0.987807	0.990365	0.988992	0.999502	0.994846	0.996371	0.98808	0.997192	0.990979	0.994698	1.00089	0.9899	1.00965	0.996947	1.02732	0.999674	0.994983	0.998738	0.993946	0.99447
YDR260C	0.990305	0.993326	0.997816	1.00295	0.998569	0.985125	0.987992	0.990464	0.991962	1.00015	0.997656	0.996689	0.993124	0.999669	0.997513	1.00222	1.00842	1.01545	1.00287	1.01207	1.00768	1.02366	1.01084	1.00756	1.00252	0.989615	0.993933
YDR261C	0.995583	0.996069	1.00132	1.00705	0.99373	0.999426	1.00218	0.999391	0.997684	0.997976	0.999922	0.994993	0.996869	0.996854	0.997164	0.995976	0.995403	1.00278	0.992016	1.00127	0.998094	1.00503	1.00155	0.997472	0.998485	0.997668	0.996942
YDR261W-A	1.00332	1.00036	1.0125	0.997071	0.97975	1.00542	1.00795	1.00435	1.01165	1.00428	1.00825	1.00034	1.01365	0.998885	1.00927	0.99878	1.00216	1.01109	1.00042	1.0129	1.00072	1.00736	1.00559	0.991017	1.00406	1.00435	1.00644
YDR261W-B	0.990085	0.986047	1.00152	0.987904	0.979999	0.9926	0.993906	0.994245	0.992806	0.992981	1.00048	0.99614	0.995551	0.993471	1.00139	0.99366	0.995339	1.00213	0.99364	1.004	0.996935	1.00502	0.998795	0.989979	0.996457	0.999774	0.995566
YDR261C-D	0.993635	0.99033	1.00675	0.998208	0.986441	0.998501	1.00026	0.999684	0.996547	1.00098	1.00559	1.00214	1.00375	0.996602	1.00416	0.997806	0.995373	1.00444	0.999167	1.00822	1.00076	0.996161	1.00547	0.992895	1.00124	1.00286	0.999126
YDR261C-C	0.996351	0.993202	1.01262	1.0039	0.975362	1.00224	1.0072	1.0015	1.00263	1.00678	1.00902	1.00601	1.01161	0.998845	1.0076	1.00061	0.99818	1.01336	1.00529	1.0117	1.00397	1.00016	1.01099	0.99729	1.00483	1.00817	0.999412
YDR262W	0.984728	0.984525	0.986683	0.987234	0.987129	0.982435	0.977464	0.986097	0.985528	0.989045	0.990753	0.996865	0.981691	0.991004	0.987439	0.991965	0.992194	0.99471	0.990595	0.995378	0.993055	1.0142	0.991745	1.00185	0.992845	0.992573	0.989602
YDR263C	0.989112	0.991147	0.987743	0.985968	0.990295	0.98789	0.982699	0.988741	0.990858	0.989749	0.993272	0.99925	0.988387	0.992519	0.993644	0.99358	0.990896	0.99454	0.990384	0.998137	0.99385	1.00398	0.988728	0.995098	0.995144	0.995291	0.985946
YDR264C	0.994839	0.99495	0.993241	0.998043	0.997539	0.995403	0.995131	0.994249	0.991694	0.995814	0.995964	0.997032	0.989186	0.997703	0.995755	0.999044	0.997424	1.00197	0.997087	0.998674	1.00112	1.0005	0.999264	1.00044	0.998567	0.998074	0.993578
YDR265W	0.996307	0.996797	0.993419	0.995427	1.0022	0.99523	0.992565	0.995248	1.00184	0.997167	0.998711	0.992725	1.00217	0.999141	1.00116	1.00126	1.00084	0.998733	1.00157	1.00087	1.00309	1.00821	0.998518	1.00075	1.00166	1.00089	0.994142
YDR266C	0.99701	0.993222	1.00548	0.998189	0.984973	0.9939	0.993885	0.997827	0.997929	0.997384	1.00155	1.00377	1.00175	0.996055	1.00301	0.99517	0.999944	0.999213	0.994846	1.00839	0.998933	0.9985	1.0018	0.998282	1.00005	1.00415	1.00205
YDR267C	1.00225	1.00917	0.995824	1.01039	1.02039	1.00094	0.993222	1.00159	0.9966	0.999119	1.00079	1.00511	0.987966	1.00421	0.994175	1.00361	1.00515	1.0047	0.998426	0.999193	1.00313	1.00105	0.999984	1.0052	1.00789	0.98968	0.994312
YDR268W	0.995806	0.996689	0.99425	0.996616	1.00139	0.99227	0.991435	0.994173	0.992322	0.995129	0.996249	0.995753	0.989846	0.998312	0.997704	0.997935	0.994142	0.996792	0.997022	0.997599	0.997855	1.00457	0.992472	0.999606	0.997441	0.99568	0.987383
YDR269C	0.990616	0.991175	1.01057	1.02093	1.04125	1.01031	1.01228	1.00733	0.995834	1.01216	1.0061	0.991924	1.00233	1.01144	1.01226	1.01488	0.989555	1.00996	1.03025	1.01574	1.01387	0.987966	1.0108	0.996833	1.00816	1.00352	0.989586
YDR270W	0.993434	0.99722	0.993439	0.998808	1.00286	0.997361	0.995035	0.997029	0.993159	0.995543	0.995884	0.998845	0.987973	1.00049	0.994165	0.998164	0.994601	0.995701	0.997051	0.990667	0.997104	1.00388	0.992109	0.999552	0.996473	0.99537	0.989984
YDR271C	0.976761	0.978812	0.994782	0.981579	0.985933	0.978558	0.982972	0.988073	0.980769	0.985635	0.987458	0.989394	0.988248	0.988111	0.995348	0.989816	0.976166	0.998773	0.992407	0.999375	0.989287	1.00216	0.992765	0.993605	0.986917	0.97969	0.976748
YDR272W	0.999574	1.00056	0.994019	0.995628	0.979695	0.991675	0.990054	0.993234	0.992157	0.993175	0.998682	1.00111	0.988018	0.998014	0.991812	0.993315	1.00363	0.999764	0.985753	0.991373	0.996381	1.0093	0.993094	1.00105	1.00115	0.995048	0.993793
YDR273W	0.98965	0.989674	0.993752	0.982469	0.969063	0.985235	0.979882	0.988237	0.989707	0.989903	0.993184	0.991311	0.984192	0.993436	0.987618	0.991976	0.993832	0.992203	0.988672	0.986982	0.991737	1.01701	0.987991	0.997563	0.997086	0.987604	0.988467
YDR274C	0.992321	0.98666	1.01073	1.01412	0.982933	0.99983	1.00886	1.00049	0.992467	1.01621	1.00419	0.974957	1.00553	1.00984	1.00876	1.0148	0.996372	1.0228	1.02419	1.01631	1.01726	0.984378	1.02329	1.00613	1.00126	1.00269	0.994267
YDR275W	0.987809	0.989616	0.992128	0.982027	0.985783	0.981992	0.984518	0.986658	0.987747	0.990279	0.987925	0.992496	0.980796	0.991981	0.985761	0.994709	0.983287	0.99472	0.992002	0.992724	0.993855	1.00612	0.991128	0.997087	0.992305	0.983992	0.995845
YDR276C	1.03395	1.04545	1.00361	1.0305	1.06374	1.0604	1.05007	1.0341	1.03632	1.0214	1.00636	1.01926	1.03039	1.0184	1.01383	1.01254	1.00849	0.99915	1.01112	0.990263	1.00329	0.96769	1.00433	0.995367	1.0001	1.00281	1.01837
YDR277C	0.990316	0.986106	0.998134	0.987879	0.979938	0.986265	0.988614	0.990737	0.995309	0.993482	0.995315	0.983983	0.991926	0.994556	0.997942	0.997733	0.997316	1.00371	1.0045	1.0026	1.00037	1.01979	0.999135	0.998159	0.995991	0.990709	0.9869
YDR278C	0.987591	0.984264	0.994582	0.999284	0.992797	0.990211	0.996723	0.993385	0.988272	0.996269	1.00088	0.999141	0.985232	1.00177	1.00795	1.00489	0.989115	1.00733	1.01079	1.0136	1.00925	0.997928	1.00693	0.999453	0.996817	0.993744	0.988547
YDR279W	0.981456	0.979474	0.992132	0.981621	0.976967	0.978884	0.980436	0.985361	0.985131	0.985965	0.990646	0.99269	0.979798	0.988253	0.990943	0.989791	0.983953	0.990593	0.987404	0.992287	0.991274	1.0111	0.988496	0.990345	0.99101	0.986318	0.980029
YDR280W	0.997787	0.999836	0.995398	0.997771	1.01145	0.994982	0.989981	0.996216	0.991038	0.997011	1.00082	1.00054	0.99033	1.00245	0.99645	0.999811	1.00024	1.00026	0.997697	0.992284	1.00016	1.00428	0.992688	1.0059	1.00181	0.992437	0.988769
YDR281C	0.979477	0.982561	0.971566	0.980839	1.0061	0.98039	0.974007	0.981663	0.98023	0.986457	0.986318	0.996439	0.96991	0.993522	0.983802	0.995813	0.990291	0.988364	0.998062	0.986072	0.995314	1.0085	0.983826	1.0005	0.991186	0.983162	0.971592
YDR282C	0.978118	0.976357	0.989671	0.978473	0.985089	0.978172	0.973802	0.981605	0.983345	0.984922	0.987016	0.994379	0.979171	0.98861	0.988	0.991461	0.988611	0.994371	0.990883	0.994396	0.994114	1.0137	0.990604	0.996081	0.989572	0.986135	0.990083
YDR283C	0.987663	0.985275	0.991214	0.981798	0.989348	0.981628	0.981401	0.987204	0.983395	0.985612	0.989432	0.997519	0.983743	0.990465	0.989628	0.991237	0.993248	0.993716	0.987361	0.992445	0.992571	1.01592	0.986834	0.996305	0.992468	0.992652	0.992699
YDR284C	0.999697	1.00261	0.991251	1.00643	1.00071	1.0067	1.00162	0.999705	1.0011	1.00328	0.997541	1.00058	0.997628	1.00034	0.998148	1.00059	0.999179	0.997955	0.999355	1.00051	1.00142	0.996554	0.998508	1.00092	0.995579	1.00295	0.997637
YDR285W	0.98384	0.978936	0.995246	0.973947	0.982605	0.978222	0.973616	0.984094	0.986197	0.983066	0.993975	0.998333	0.984505	0.987097	0.989281	0.987301	0.99045	0.992151	0.982533	0.999484	0.987878	1.01604	0.984428	0.989718	0.995669	0.991997	0.989745
YDR286C	0.991877	0.991602	0.991128	0.983687	1.02556	0.980812	0.98161	0.988107	0.982032	0.986719	0.994877	0.988389	0.981447	0.996963	0.993319	0.994569	1.00133	0.997642	0.989463	1.00274	0.998959	1.00724	0.991717	0.999453	0.995231	0.995533	0.996019
YDR287W	1.00077	1.00704	0.993224	0.99871	0.997466	0.994101	0.993241	0.991991	0.990513	0.995893	0.998101	0.990503	0.984963	1.00429	0.998044	0.999655	1.00238	0.999622	0.996842	0.992081	1.00476	1.0141	0.997577	1.0108	1.00383	0.997856	0.98624
YDR288W	0.983039	0.982562	0.992225	0.972422	0.992607	0.978181	0.976241	0.985607	0.981325	0.981169	0.986833	0.995855	0.979783	0.988663	0.987022	0.989013	0.98802	0.990536	0.987367	0.985501	0.989086	1.01838	0.9832	0.993949	0.989499	0.982089	0.989913
YDR289C	0.984542	0.984434	0.987373	0.9783	0.979207	0.973754	0.972089	0.984527	0.978794	0.981617	0.988528	1.00366	0.974246	0.986292	0.98343	0.985241	0.991486	0.989516	0.975807	0.99011	0.98688	1.01579	0.980259	0.995175	0.992216	0.988645	0.991436
YDR290W	0.988861	0.987537	0.98543	0.981798	0.981635	0.986138	0.977208	0.990099	0.992288	0.979058	0.979569	0.990298	0.98325	0.986235	0.987135	0.983049	0.97919	0.978835	0.981224	0.984415	0.982148	1.00133	0.980216	0.985417	0.981524	0.980509	0.985289
YDR291W	0.996959	0.998406	0.994399	0.992478	1.00826	0.994268	0.990459	0.994158	0.994223	0.994996	0.999403	1.0047	0.990996	0.999372	0.99762	0.998263	1.0041	1.00026	0.992306	0.997689	0.999732	1.01142	0.994862	1.00319	1.00088	0.998512	0.997505
YDR292C	0.996015	0.995769	0.998795	0.99391	0.998948	0.991899	0.995908	0.995494	0.988974	0.992421	0.996434	0.998307	0.989449	0.99504	0.994779	0.994082	0.99668	0.996355	0.987772	1.00032	0.99556	1.00733	0.993219	0.997903	0.99722	0.998609	0.998504
YDR293C	1.00572	1.0052	1.00814	1.00546	0.991519	1.00447	1.00431	1.00332	1.00668	1.00291	1.00278	1.01073	1.00733	0.999511	1.00193	0.99783	1.00434	1.00155	0.995737	1.00252	0.999198	1.00344	1.0011	1.00071	1.00213	1.0037	1.00926
YDR294C	1.00915	1.01409	1.00467	1.00691	1.01412	1.01296	1.01344	1.0074	1.00414	1.00964	1.00488	1.00917	1.00712	1.00657	1.00436	1.00609	1.00506	1.00207	1.00405	0.997946	1.00548	1.00041	1.00322	1.00411	1.00384	1.00455	1.00561
YDR295C	0.983527	0.979078	0.995651	0.981393	0.978773	0.981864	0.97913	0.987783	0.988234	0.987627	0.994447	0.989539	0.993478	0.989582	0.995189	0.992028	0.992082	0.997313	0.99211	0.998886	0.993559	1.01209	0.991803	0.993185	0.995032	0.99365	0.991083
YDR296W	1.00092	1.00264	0.998136	0.998562	1.00164	1.00146	0.997145	0.996448	1.00785	1.00657	1.00538	0.994082	1.00947	1.00119	1.00419	1.00651	1.0096	1.0092	1.01144	1.01441	1.00973	1.00373	1.01228	1.00808	1.00751	1.00789	0.997479
YDR297W	1.02546	1.02948	1.00787	1.01656	1.03543	1.02696	1.02654	1.01753	1.0237	1.01636	1.01334	1.00682	1.0206	1.01452	1.01277	1.01072	1.01684	1.00436	1.00564	1.00303	1.008	0.992045	1.00851	1.00392	1.01159	1.01457	1.01521
YDR298C	1.01958	1.02238	1.00851	1.00904	1.00314	1.01679	1.01347	1.01578	1.01478	1.00472	1.00074	1.01898	1.01112	1.00542	1.00063	1.0022	1.0073	0.993236	1.00141	0.989283	0.995708	0.989162	0.99543	0.999577	0.999804	1.00023	1.02201
YDR299W	0.996354	0.993874	0.996693	0.98482	0.976664	0.988969	0.983515	0.992761	0.992967	0.986822	0.995062	1.00579	0.989068	0.989669	0.988201	0.985433	0.993581	0.98999	0.978855	0.990397	0.984009	0.999293	0.98514	0.987881	0.994221	0.988029	0.998058
YDR300C	1.0095	1.01081	0.99704	1.01171	0.99735	1.00784	1.00875	1.00643	1.00269	1.00059	1.00153	1.00661	0.999278	1.0027	0.998559	0.998297	1.00634	0.997481	0.992105	0.993995	0.996953	0.999956	0.996054	0.999644	1.00203	1.00305	1.00665
YDR301W	0.991754	0.990439	0.992814	0.992803	0.998934	0.991424	0.992549	0.993389	0.990845	0.991688	0.994404	1.00334	0.99108	0.993076	0.992602	0.993345	0.993531	0.99333	0.989035	0.993836	0.993193	1.00549	0.991498	0.996353	0.994836	0.995345	0.997361
YDR302W	0.999346	0.999481	0.989239	1.00676	1.0044	0.99854	0.999827	0.997121	0.992189	0.996471	0.991316	0.997685	0.98843	0.997195	0.993431	0.99841	0.995605	0.996628	0.988961	0.997744	0.996478	1.00247	0.992712	0.999902	0.99427	0.997751	0.997507
YDR303C	0.982636	0.978623	0.989493	0.989233	0.976237	0.983124	0.979662	0.988067	0.990298	0.985423	0.989214	0.998738	0.989809	0.987011	0.990069	0.988246	0.988171	0.991507	0.983193	0.997247	0.988349	1.01179	0.988552	0.9922	0.991896	0.991505	0.994659
YDR304C	1.02482	1.02872	1.00971	1.01633	1.02554	1.02932	1.03248	1.01952	1.02284	1.01559	1.01338	1.02049	1.0196	1.01168	1.00942	1.00776	1.01182	0.999241	0.999386	0.995315	1.00464	0.982867	1.00629	1.00362	1.00774	1.01309	1.0238
YDR305C	1.00158	1.00088	1.00356	0.99973	1.01966	0.99799	1.00103	0.999062	0.99085	0.996774	1.00112	0.994748	0.996395	0.999881	1.00178	0.997886	1.0065	1.0029	0.994783	1.00191	1.00039	1.01046	0.998555	0.999279	0.997882	1.00455	1.00035
YDR306C	0.981702	0.980806	0.991972	0.986752	0.979548	0.981508	0.978719	0.985578	0.980123	0.986283	0.988505	0.991104	0.985213	0.990559	0.992308	0.990891	0.992518	0.996569	0.991509	0.99564	0.993382	1.00902	0.99032	0.996293	0.9943	0.996674	0.985154
YDR307W	0.986556	0.984727	0.991519	0.99353	1.00649	0.989141	0.988484	0.989195	0.988039	0.989248	0.98896	0.995079	0.986097	0.991731	0.993648	0.993058	0.989187	0.994507	0.994083	1.00011	0.993203	1.00229	0.994223	0.990996	0.989456	0.991312	0.99157
YDR308C	0.989306	0.986715	0.989639	0.978464	0.991825	0.987933	0.980189	0.988958	0.983299	0.98752	0.997068	0.986043	0.981833	0.997668	0.993024	0.994028	0.996431	0.995505	0.987939	0.984019	0.992202	1.00556	0.982379	0.994307	0.994317	0.999456	0.990018
YDR309C	0.994114	0.990938	1.01694	1.00378	0.978738	0.998038	1.00138	1.00087	1.00141	1.00347	1.0044	1.00386	1.01161	0.994917	1.00291	0.997239	0.992428	1.00446	1.00406	1.00834	0.997713	0.989272	1.00615	0.996511	1.00039	1.00544	1.0073
YDR310C	0.991514	0.987628	1.00467	0.993736	0.978271	0.991321	0.992612	0.995783	0.996802	0.996555	1.00025	0.993709	0.997942	0.995574	0.99639	0.996839	0.995986	1.00247	0.998095	0.998058	0.996871	1.00471	0.998616	0.995314	1.00007	0.992862	0.99807
YDR311W	0.997268	0.994744	0.996856	0.987462	0.98774	0.995731	0.995212	0.996946	0.997666	0.991364	0.996446	1.00735	0.99979	0.992048	0.994159	0.991555	0.996627	0.991947	0.986908	0.993808	0.990467	1.00147	0.990696	0.990534	0.997612	0.996069	1.00161
YDR312W	0.994718	0.993705	0.993746	0.983383	0.99363	0.988048	0.982261	0.992495	0.986303	0.990798	0.996364	1.0091	0.986083	0.994221	0.992993	0.991821	0.998715	0.995406	0.988313	0.995314	0.991979	1.00973	0.98681	0.997887	0.996907	0.996325	0.991451
YDR313C	0.991257	0.994909	0.992284	0.985883	0.982502	0.978588	0.980984	0.986105	0.98931	0.988834	0.998978	0.982007	0.984315	0.996423	0.998591	0.99532	1.00089	1.00673	0.991772	0.99646	1.00275	1.01741	0.995609	1.00714	1.0004	0.995458	0.98236
YDR314C	0.985659	0.983339	0.984787	0.974719	0.981524	0.980089	0.977318	0.983459	0.983658	0.982286	0.987074	0.997328	0.980369	0.987256	0.988479	0.989645	0.991957	0.990384	0.983583	0.992641	0.989475	1.01132	0.986093	0.994253	0.988813	0.993004	0.986776
YDR315C	0.973966	0.973128	0.983353	0.983087	0.983333	0.975504	0.975943	0.982772	0.982219	0.979828	0.989115	0.991338	0.981224	0.985463	0.991383	0.989294	0.983937	0.994721	0.984109	1.00316	0.992524	1.01074	0.990572	0.986389	0.98837	0.985806	0.982509
YDR316W	0.989676	0.986972	0.986027	0.976263	0.987565	0.97877	0.972622	0.983878	0.986858	0.984717	0.98955	1.00206	0.981871	0.989885	0.987645	0.991447	0.994531	0.987326	0.983751	0.992506	0.989785	1.01073	0.983781	0.995146	0.992381	0.989702	0.991764
YDR316W-A	0.995554	0.992551	1.01268	1.00214	0.975807	1.00114	1.00646	1.00106	1.00212	1.00532	1.00792	1.00552	1.01155	0.99743	1.00687	0.999345	0.997459	1.01266	1.00374	1.00977	1.00288	1.00163	1.00992	0.996395	1.00335	1.00694	0.999388
YDR316W-B	0.991593	0.988506	1.00551	0.995349	0.986955	0.996196	0.998451	0.997908	0.995465	0.998851	1.0044	1.00089	1.00226	0.995397	1.00304	0.996584	0.994153	1.00342	0.997459	1.00783	0.999801	0.999191	1.00401	0.991974	1.00007	1.0016	0.997976
YDR317W	0.983558	0.982444	0.984625	0.980985	0.975603	0.97452	0.974439	0.98231	0.981145	0.980117	0.984237	0.991398	0.980785	0.985786	0.985697	0.985617	0.987671	0.985876	0.979802	0.987608	0.98686	1.02122	0.982471	0.9971	0.989739	0.988715	0.985928
YDR318W	0.982525	0.981356	0.980335	0.973569	1.00054	0.976776	0.971338	0.982008	0.979041	0.981998	0.987002	0.99509	0.977155	0.986751	0.985209	0.98881	0.990993	0.991203	0.984842	0.995234	0.990115	1.01438	0.982076	0.992534	0.991105	0.988934	0.990206
YDR319C	0.992211	0.993274	0.98887	0.995732	1.01253	0.992351	0.994681	0.992454	0.995865	0.992334	0.991104	0.995534	0.982484	0.999483	0.997328	1.00116	0.992803	1.00123	0.998738	1.00914	1.00424	1.00843	1.00313	0.99235	0.994331	0.99087	0.993098
YDR320C	0.988563	0.98707	1.00246	0.992256	0.986035	0.98701	0.988483	0.992756	0.990108	0.99182	0.99666	1.00753	0.992744	0.992975	0.991455	0.992633	0.990907	0.997527	0.989604	0.996078	0.991528	1.00482	0.992384	0.995206	0.993396	0.994057	0.9967
YDR320C-A	0.974108	0.97109	0.983018	0.975842	0.98289	0.981192	0.97703	0.980618	0.999421	0.991067	0.99902	0.983049	0.996438	0.987721	0.99669	0.999787	0.992667	1.00873	0.999722	1.00758	1.00227	1.00606	1.00873	1.00078	1.0009	1.00339	0.989972
YDR320W-B	0.990585	0.990076	0.977664	0.973338	0.937286	0.984828	0.986308	0.99875	0.988776	0.989509	0.98483	0.947215	0.993436	0.990892	0.999283	0.998537	0.974999	0.987775	0.999051	1.00851	0.992752	0.964602	0.986502	0.984157	0.988349	1.00662	0.97853
YDR321W	1.00968	1.01167	1.00614	1.01009	0.991269	1.01082	1.01186	1.00996	1.00952	1.00329	1.00157	1.01078	1.00522	1.00109	0.998248	0.997312	1.00005	0.99918	0.995682	0.986516	0.996202	0.993049	0.999104	0.998637	0.997934	0.999025	1.00986
YDR322W	0.994784	0.992978	0.991525	0.992511	0.996224	0.990401	0.99077	0.99252	0.995799	0.992462	0.994972	1.00018	0.99466	0.991678	0.995217	0.994637	0.999119	0.996086	0.991034	1.00019	0.995565	1.01124	0.995135	1.00145	0.997396	0.999964	0.998587
YDR322C-A	1.00416	1.00822	0.992822	0.987653	1.00692	0.990838	0.983499	0.99082	0.991833	0.994037	0.995961	1.00647	0.992966	0.998891	0.988916	0.99682	1.00385	0.992944	0.987169	0.981673	0.991048	1.00214	0.985924	1.0059	1.00664	0.994762	0.997256
YDR323C	0.983377	0.982842	0.985133	0.981978	0.979788	0.978054	0.976801	0.984317	0.987604	0.984068	0.991563	0.9975	0.984163	0.991495	0.994269	0.992314	0.993254	0.993744	0.990465	1.00025	0.995819	1.01123	0.990248	0.995111	0.99279	0.992664	0.988958
YDR324C	0.995838	0.994096	0.997987	0.990555	0.99729	0.992503	0.992041	0.996128	0.992848	0.989389	0.994084	1.00236	0.991046	0.994213	0.99229	0.992506	0.992685	0.992996	0.987251	0.994582	0.992465	1.00607	0.991621	0.992137	0.994487	0.989474	0.998299
YDR325W	0.984593	0.98541	0.98616	0.984413	0.984672	0.980997	0.977718	0.987249	0.982778	0.983361	0.989011	0.990018	0.98104	0.990267	0.986503	0.98912	0.989008	0.992023	0.984656	0.987678	0.988619	1.01028	0.983801	0.991773	0.991648	0.988064	0.987857
YDR326C	0.985449	0.982734	0.995886	0.990984	0.97907	0.984009	0.990636	0.989687	0.988016	0.988929	0.993336	1.00072	0.987627	0.988359	0.991017	0.989619	0.988443	0.994818	0.985359	0.999922	0.991529	1.00714	0.992675	0.993007	0.994637	0.995577	0.994945
YDR327W	0.992394	0.998869	0.993769	1.01308	0.98475	0.994618	1.00466	0.998794	1.00298	1.00518	0.998483	0.973814	0.996642	1.00533	1.00638	1.01022	0.998509	1.01187	1.01534	1.01555	1.01049	0.994684	1.01108	1.01269	0.992382	1.01133	0.998985
YDR328C	1.00763	1.00897	1.00191	1.00621	0.991253	1.00568	1.00119	1.00747	1.00297	1.00495	1.0055	1.00833	1.00319	0.998351	0.997132	0.999675	1.00173	0.999571	0.998658	1.00109	0.99909	0.976695	1.00789	0.99907	1.00492	0.991584	1.00931
YDR329C	0.985827	0.982588	0.995843	0.985438	1.0001	0.988395	0.986415	0.989825	0.995226	0.994032	0.996498	0.983552	0.994722	0.99491	0.99743	0.999581	0.992872	1.00483	1.00564	1.00432	1.0007	1.01226	0.999229	0.997145	0.997104	0.994184	0.989437
YDR330W	1.00231	1.00235	1.0046	1.00156	0.993371	1.00328	1.00074	1.00048	1.00162	1.0049	1.00337	0.997457	1.00375	0.999046	0.999521	0.999852	1.00091	1.00389	0.998557	0.999242	1.00097	0.999092	1.00185	1.00072	1.00153	1.00046	1.00205
YDR331W	0.985547	0.987229	0.989815	0.994432	1.01308	0.982166	0.983331	0.990609	0.984666	0.988064	0.993479	0.993599	0.984663	0.99186	0.990268	0.990157	0.987303	0.992284	0.987044	0.996157	0.992008	1.00701	0.989621	0.99695	0.992743	0.990978	0.988255
YDR332W	0.983083	0.981273	0.988742	0.984039	0.994341	0.980519	0.98143	0.987486	0.982251	0.984924	0.991406	0.988846	0.980207	0.989883	0.99103	0.992407	0.98868	0.994856	0.991688	0.996849	0.993697	1.00965	0.988654	0.992709	0.992614	0.987971	0.982634
YDR333C	0.99102	0.990715	0.992851	0.99284	0.989471	0.987447	0.98513	0.990616	0.991186	0.990628	0.992966	0.999715	0.990996	0.991165	0.990856	0.990643	0.993785	0.996609	0.98702	1.00033	0.992277	1.00619	0.992326	0.996795	0.993838	0.996268	0.995096
YDR334W	0.992952	0.992066	0.990658	0.985445	0.992202	0.985299	0.983659	0.989636	0.986929	0.988775	0.99451	0.996391	0.985658	0.993105	0.992474	0.991179	0.997996	0.99456	0.987337	0.998744	0.992143	1.01042	0.988244	0.995709	0.995047	0.996559	0.993658
YDR335W	0.990323	0.989949	0.987948	0.991073	0.992095	0.98867	0.984265	0.992007	0.987721	0.988843	0.990259	0.998719	0.986386	0.992733	0.992023	0.992509	0.99254	0.993556	0.987619	0.996916	0.991481	1.0027	0.988466	0.994322	0.990619	0.99323	0.991605
YDR336W	0.984391	0.981772	0.985791	0.978932	0.98025	0.981654	0.981802	0.986886	0.988282	0.983028	0.992546	0.99056	0.987255	0.989842	0.993897	0.991512	0.994171	0.991277	0.989387	1.00167	0.993949	1.0106	0.988546	0.995546	0.996288	0.997134	0.988233
YDR337W	1.00024	1.00231	0.992795	0.985531	1.00133	0.991989	0.990048	0.994428	0.996438	0.993605	0.996283	0.994068	0.989544	0.997543	0.993794	1.00052	1.00369	0.995181	0.992801	0.990441	0.998515	1.01287	0.991149	1.00604	1.00023	0.992537	0.992891
YDR338C	0.993837	0.996728	0.993831	1.00142	1.00237	0.998216	0.996354	0.993355	0.992183	0.999247	0.993465	0.999459	0.985607	0.998689	0.996063	1.00068	0.995681	1.00171	1.00283	0.99817	1.00283	0.998272	1.00313	0.999875	0.997025	0.995049	0.991787
YDR339C	0.998318	0.997527	0.995945	0.98811	1.01873	0.998049	0.997611	0.998151	1.00204	0.995261	1.00241	0.998565	1.00033	0.996447	1.00481	1.00241	1.00204	0.993971	1.00355	0.997188	1.00317	0.99551	0.996386	1.00107	1.00003	0.996514	0.994322
YDR340W	0.972943	0.97265	0.979356	0.980069	1.00995	0.97264	0.970582	0.979868	0.974646	0.980057	0.984446	0.994644	0.975895	0.982855	0.983779	0.986545	0.975577	0.988966	0.984167	0.997418	0.990686	1.03123	0.983893	0.99518	0.987317	0.976174	0.977144
YDR341C	1.02466	1.02642	1.00574	1.01023	1.0124	1.02167	1.01969	1.01566	1.01453	1.00738	1.00549	1.01843	1.01202	1.00725	1.00257	1.0006	1.01035	0.996084	0.992991	0.993633	0.994847	0.986743	0.997935	0.998067	1.00284	1.0073	1.01788
YDR342C	1.05595	1.06551	1.0234	1.03833	1.04456	1.0617	1.06037	1.04474	1.04301	1.02898	1.01692	1.0351	1.04171	1.02614	1.01476	1.01325	1.02812	0.999209	1.00781	0.985999	1.00213	0.972153	1.00773	1.00812	1.01408	1.02585	1.04672
YDR343C	1.05595	1.06574	1.02283	1.03798	1.0442	1.06152	1.05997	1.04448	1.0431	1.02875	1.01649	1.03516	1.0412	1.02587	1.01439	1.0131	1.02801	0.999107	1.00759	0.985675	1.00188	0.972337	1.0075	1.00829	1.01408	1.02551	1.04635
YDR344C	0.99152	0.986199	0.986334	0.996671	0.984316	0.985341	0.985719	0.985018	1.00077	0.998689	1.00223	0.998442	0.996951	1.00196	1.0032	1.00352	0.994909	1.00557	1.00477	1.01098	1.0074	1.0019	1.01164	1.00265	1.00056	0.995357	0.986108
YDR345C	1.04886	1.05844	1.0188	1.03237	1.03936	1.05071	1.05248	1.03804	1.03367	1.02375	1.01249	1.02493	1.0357	1.0201	1.01109	1.00733	1.02151	0.996618	1.0023	0.986826	0.999085	0.973149	1.00528	1.00636	1.01045	1.02374	1.03812
YDR346C	1.0161	1.02005	1.00601	1.00511	1.01228	1.01157	1.00752	1.0079	1.00799	1.00386	1.00576	1.02151	1.00349	1.00519	0.997144	0.997113	1.00665	0.995979	0.988021	0.988285	0.993938	1.00156	0.992089	1.00107	1.00575	1.00283	1.00924
YDR347W	0.989951	0.990229	0.997684	0.998261	0.98789	0.99272	0.989811	0.993842	0.990799	0.999236	0.997104	0.986575	0.996193	0.998082	0.99909	1.00171	0.998342	1.00507	1.0047	1.00311	1.00299	1.00218	1.00392	0.998067	0.998932	0.99695	0.986305
YDR348C	1.00255	1.00052	1.00687	1.00353	0.976165	0.995384	1.00449	0.998669	0.999858	1.00327	1.00128	0.999115	1.00171	0.99791	1.00017	0.998707	1.00344	1.00277	1.0001	1.00339	1.00241	1.0053	1.00549	1.00484	1.00313	1.00475	1.00618
YDR349C	0.989133	0.988329	1.00603	1.00046	0.992962	0.995952	0.999809	0.996065	0.9889	0.998538	0.995626	1.00207	0.994297	0.996404	0.996438	0.997945	0.990842	1.00225	1.00415	0.995692	0.998877	1.00067	0.999054	0.998472	0.995086	0.997201	0.995158
YDR350C	0.981929	0.981452	0.988071	0.98412	0.984452	0.980327	0.977062	0.985719	0.983384	0.98698	0.989848	0.987677	0.98291	0.990508	0.994055	0.994571	0.991657	0.997726	0.992828	1.00263	0.99699	1.01474	0.992883	0.997408	0.992516	0.992955	0.984823
YDR351W	0.981165	0.9768	0.996268	0.982908	0.979527	0.980815	0.980456	0.986036	0.984979	0.990794	0.993714	0.989739	0.984624	0.991756	0.994162	0.996153	0.988863	1.00015	0.996051	1.00443	0.997425	1.00652	0.995719	0.993639	0.996435	0.991698	0.986389
YDR352W	0.987344	0.987483	0.996231	1.00657	0.998525	0.991794	0.991138	0.990407	0.990275	0.999114	0.9946	1.0027	0.989299	0.99654	0.996431	1.0003	0.994581	1.00371	1.00459	1.00463	1.00237	1.00554	1.00302	1.00694	0.99722	0.996188	0.990878
YDR353W	1.04167	1.04901	1.02473	1.03524	1.02974	1.05149	1.04707	1.03592	1.04248	1.02918	1.0218	1.02402	1.03729	1.02317	1.01684	1.01535	1.02207	1.00436	1.01404	0.988716	1.00798	0.980425	1.0104	1.00865	1.01617	1.01681	1.02592
YDR354W	1.00547	1.00983	1.00478	1.01087	0.994631	1.00854	1.00463	1.00632	1.00638	1.00774	1.00622	1.00042	1.00567	1.00903	1.00651	1.00644	1.00174	1.00498	1.00629	1.00281	1.00645	0.999031	1.00325	1.00655	1.00716	1.00409	1.00394
YDR354C-A	1.01123	1.0066	1.01221	1.02836	0.983962	1.01497	1.00972	1.0057	1.01316	1.01903	0.999316	0.984574	1.01648	1.00689	1.00293	1.00874	0.996211	1.00279	1.02081	1.00027	1.01348	1.00088	1.01349	0.996728	1.00103	0.996636	1.0044
YDR355C	0.977865	0.984044	0.99553	1.01006	0.984229	0.981098	0.982869	0.989179	0.968427	1.00073	0.981746	0.971632	0.983229	0.998218	0.994824	1	0.9767	1.00051	1.01473	1.00297	1.00248	0.98961	0.998108	1.00132	0.989113	0.993398	0.986521
YDR356W	0.980895	0.97632	0.986584	0.965968	0.966134	0.971288	0.962229	0.980865	0.982017	0.976694	0.986102	0.997456	0.978785	0.982757	0.98345	0.983304	0.988353	0.984618	0.975929	0.990051	0.98166	1.01815	0.97729	0.987279	0.98754	0.982254	0.988679
YDR357C	0.976813	0.977834	0.985097	0.977653	0.983961	0.973526	0.969478	0.982887	0.981303	0.977546	0.987403	0.981505	0.975639	0.983941	0.986655	0.983882	0.987317	0.987285	0.977947	0.984509	0.983951	1.01161	0.980452	0.988674	0.990705	0.983852	0.9799
YDR358W	0.990092	0.986498	0.995813	0.991361	0.983081	0.988818	0.985219	0.992217	0.992017	0.992775	0.996101	0.999087	0.993722	0.99223	0.993424	0.993029	0.992436	0.996507	0.995234	1.00172	0.993762	1.00082	0.993867	0.993037	0.996082	0.99192	0.994963
YDR359C	0.992211	0.991373	0.998756	0.988872	0.987278	0.990683	0.986864	0.991537	0.99534	0.997272	0.999409	0.994476	0.999677	0.995284	0.998849	0.997557	1.00151	1.00549	1.00043	1.00565	1.00167	1.01457	1.00123	0.998842	1.00063	0.999908	0.993989
YDR360W	0.969977	0.964215	0.984413	1.0042	0.97906	0.975254	0.975403	0.980616	0.978343	0.995854	0.990422	0.976286	0.990092	0.992788	0.991537	1.00161	0.973558	1.00275	1.0139	1.00795	0.998965	0.995792	1.00957	1.00383	0.997665	0.989675	0.980023
YDR361C	0.996581	0.997617	0.990528	0.990594	0.987524	0.989896	0.987748	0.995908	0.992792	0.989833	0.991737	1.00851	0.985477	0.990953	0.987654	0.988401	0.990464	0.984732	0.979753	0.986829	0.985643	1.00146	0.982011	0.993046	0.990314	0.99248	1.00062
YDR362C	0.98816	0.989678	0.99177	0.992372	0.991289	0.982692	0.982654	0.987757	0.98454	0.989816	0.991642	0.991606	0.979431	0.994375	0.989896	0.994297	0.993298	0.99368	0.992354	0.994433	0.99669	1.01245	0.9895	1.00272	0.994596	0.99079	0.985937
YDR363W	0.984938	0.982405	0.995382	0.973188	0.981552	0.978	0.976242	0.987692	0.981338	0.984116	0.990184	1.00099	0.983504	0.988019	0.987882	0.989033	0.988038	0.990149	0.987061	0.989468	0.98676	1.00918	0.98315	0.991509	0.992352	0.988448	0.986468
YDR363W-A	0.993565	0.989692	0.984104	0.974548	0.989699	0.980119	0.973192	0.987631	0.992445	0.982598	0.998779	0.989633	0.982726	0.993692	0.986254	0.988131	0.99934	0.991941	0.974236	0.988023	0.98382	1.02399	0.983014	0.991885	1.0017	0.983765	0.988478
YDR364C	0.988645	0.988546	0.996491	0.999942	0.985043	0.985742	0.986468	0.991099	0.986714	0.99352	0.99882	0.993298	0.99037	0.993968	0.995759	0.993797	0.99841	1.00288	0.992275	1.00234	0.999002	1.01148	0.99865	1.00111	0.999532	1.00207	0.992065
YDR365C	1.00404	1.00613	0.996779	0.980987	0.989819	0.990127	0.98779	0.996501	0.992892	0.989413	0.99591	1.00826	0.990348	0.992986	0.988094	0.986919	0.996975	0.984374	0.974261	0.980442	0.983607	1.00277	0.979027	0.996676	0.99689	0.995483	0.997947
YDR365W-B	0.992937	0.989772	1.00604	0.99589	0.986282	0.997823	0.999399	0.998379	0.996534	0.999517	1.00444	1.00119	1.00213	0.996016	1.00337	0.997405	0.995145	1.0036	0.998872	1.00669	1.00032	0.997869	1.00435	0.992521	1.00012	1.00188	0.998772
YDR365W-A	0.996631	0.993706	1.01413	1.00449	0.97809	1.00255	1.00797	1.00189	1.00234	1.0068	1.00921	1.00625	1.01219	0.998821	1.00823	1.00093	0.998409	1.01391	1.00577	1.01183	1.00456	0.999976	1.01154	0.997984	1.0046	1.00794	1.00022
YDR366C	0.971263	0.969897	0.974778	0.975136	1.00878	0.97021	0.970425	0.978371	0.971601	0.967754	0.977867	0.995677	0.965567	0.986638	0.984806	0.981745	0.979567	0.983509	0.979013	0.990063	0.985966	1.02256	0.978323	0.982876	0.980297	0.983423	0.977466
YDR367W	0.99485	0.992705	0.992505	1.00334	1.01646	1.0002	0.997239	0.996303	0.996883	0.992566	0.994115	1.00385	0.98981	0.998026	0.996231	0.995816	0.994726	0.99335	0.993801	1.00197	0.996088	1.00258	0.994065	0.991772	0.991744	0.994814	0.9965
YDR368W	1.02003	1.0237	1.00776	1.02011	1.00682	1.024	1.0158	1.0151	1.0201	1.00871	1.00792	1.0218	1.01198	1.00959	1.00258	1.00259	1.01273	1.00097	0.996103	0.993062	0.99953	0.996271	0.999941	1.00275	1.00661	1.00671	1.01569
YDR369C	0.987031	0.984516	0.99461	0.984872	0.980151	0.984421	0.981621	0.988373	0.989042	0.98702	0.993496	1.00401	0.986005	0.990909	0.991204	0.991778	0.990962	0.992811	0.989579	0.992314	0.991935	1.01165	0.989238	0.995345	0.995259	0.989409	0.988918
YDR370C	0.985266	0.984184	0.991677	0.994003	0.984108	0.983203	0.98093	0.988297	0.986599	0.989423	0.99463	0.992506	0.985513	0.994378	0.994533	0.994009	0.990669	0.996745	0.991353	0.998284	0.995012	1.00859	0.992791	0.994635	0.996118	0.992889	0.986157
YDR371W	0.982341	0.980725	0.990447	0.986171	0.983746	0.978425	0.980366	0.98144	0.982049	0.981826	0.986932	0.995212	0.978811	0.984371	0.98874	0.986462	0.98647	0.990177	0.98366	0.994141	0.991277	1.01393	0.988568	0.993385	0.990062	0.988689	0.98393
YDR371C-A	0.995639	0.992215	0.997068	0.987168	1.03068	1.00997	1.01555	1.00903	0.987802	0.991853	0.989935	1.04607	0.996079	1.00216	1.00092	1.00196	0.983012	0.985176	1.00391	0.972893	0.989721	0.96102	0.986085	0.980927	0.989343	0.994678	1.00336
YDR372C	0.995764	0.996482	0.989527	0.991951	0.997956	0.991357	0.987166	0.993902	0.986851	0.98839	0.98919	1.00684	0.984097	0.996122	0.988502	0.990937	0.993805	0.983468	0.983198	0.981866	0.986067	1.00421	0.981307	0.993111	0.989793	0.987802	0.995112
YDR373W	0.991486	0.992331	0.986411	0.989865	0.992277	0.985384	0.98388	0.987447	0.983104	0.986873	0.990228	1.00576	0.976756	0.992749	0.988449	0.990353	0.993809	0.989733	0.980521	0.98886	0.989626	1.00162	0.983563	1.00277	0.993627	0.998486	0.986903
YDR374C	0.981349	0.977324	0.991706	0.984064	0.980887	0.979547	0.976265	0.982279	0.986487	0.979192	0.987191	1.00546	0.984516	0.983059	0.987998	0.982053	0.988918	0.986327	0.977821	0.990996	0.984301	1.01743	0.982414	0.990416	0.990753	0.992574	0.988136
YDR374W-A	0.97874	0.976671	0.965932	0.99201	0.977654	0.971087	0.959671	0.975561	0.982082	0.98416	0.992523	0.986553	0.979459	0.990298	0.982285	0.988032	0.994575	0.997485	0.983506	0.996037	0.990345	1.0305	0.988752	1.0027	0.992524	0.993602	0.976064
YDR375C	1.00273	1.00516	1.00247	1.00562	1.0116	1.00522	1.0088	1.0042	1.00235	1.00389	1.00332	1.00446	1.0058	1.00269	1.00184	1.00379	1.0004	1.00032	1.00367	0.996104	1.00332	0.996765	1.00366	1.00066	1.00139	1.00133	1.00052
YDR376W	0.996556	0.996178	0.996567	0.99612	0.9944	0.994273	0.993251	0.994239	0.992971	0.996032	0.998036	1.00277	0.993938	0.998514	0.996621	0.999371	1.00109	0.997396	0.993484	0.996735	1.00001	1.00604	0.996361	1.00539	0.999963	1.00203	1.00123
YDR377W	1.02205	1.02759	1.00885	1.01837	1.01576	1.02018	1.01979	1.01303	1.01736	1.01254	1.00796	1.02586	1.01631	1.01025	1.00889	1.00582	1.0204	1.00294	0.999317	0.993631	1.0034	0.999829	1.00206	1.00824	1.01248	1.01415	1.00879
YDR378C	0.991927	0.992147	0.991101	0.985896	0.979748	0.991147	0.998956	0.9917	0.996073	0.989035	0.990669	0.997011	0.986686	0.994797	0.990287	0.99691	0.992912	0.991134	0.997447	0.983347	0.993791	1.01312	0.989775	1.00355	0.996985	0.995488	0.99512
YDR379W	0.980371	0.975677	0.997714	0.98586	0.973405	0.97665	0.976872	0.984917	0.982793	0.987357	0.992299	0.991611	0.984998	0.988419	0.992522	0.991806	0.987706	0.997591	0.994884	0.99911	0.995151	1.00901	0.992401	0.993683	0.993517	0.987096	0.986642
YDR379C-A	1.00048	0.997043	0.995296	0.99448	1.02256	0.999242	0.997343	0.99744	1.00775	1.00001	1.0109	1.00744	1.00448	1.00369	1.01173	1.00317	1.01512	1.00339	0.997949	1.01215	1.00811	1.0334	1.00352	0.999612	1.00395	1.00797	1.01466
YDR380W	0.996765	0.996293	0.996889	1.00014	0.993317	0.995589	0.997943	0.996822	0.992682	0.9958	0.997415	0.997482	0.995602	0.997597	0.997608	0.995854	0.993548	0.997696	0.991897	0.995725	0.995395	0.996647	0.997216	0.996267	0.996875	0.998247	0.994968
YDR381W	1.03886	1.04042	1.01996	1.01077	1.01719	1.02947	1.03627	1.02272	1.03303	1.01589	1.01154	1.01414	1.03355	1.01095	1.0123	1.00803	1.02374	0.994494	1.00924	0.99294	1.00475	0.988556	1.00748	1.00681	1.00778	1.01189	1.03271
YDR381C-A	0.985794	0.99122	0.981479	0.977738	0.995039	0.977251	0.977796	0.981615	0.98489	0.980774	0.986543	1.00018	0.979235	0.98353	0.987201	0.985031	0.997842	0.987473	0.980663	0.988989	0.990071	1.01575	0.990159	0.997366	0.992973	0.986669	0.989414
YDR382W	1.08564	1.10483	1.03184	1.04481	1.04887	1.07943	1.07369	1.06512	1.06029	1.04592	1.02949	1.05309	1.0571	1.04247	1.0156	1.02004	1.03823	0.999888	1.01517	0.966038	1.0004	0.971671	1.01022	1.01644	1.02767	1.02307	1.06187
YDR383C	0.976259	0.976011	0.983708	0.964022	0.981881	0.970439	0.960032	0.979436	0.980456	0.97985	0.984458	0.994487	0.978241	0.985761	0.981682	0.9879	0.984819	0.989486	0.988499	0.987481	0.98614	1.02809	0.977928	0.994413	0.988159	0.977021	0.981161
YDR384C	0.999575	1.00667	0.992794	1.02358	0.996088	1.00987	1.00951	1.00295	1.00346	1.00904	0.996112	0.994297	1.00615	1.00497	1.00153	1.00373	0.997121	1.00045	1.01061	0.998617	1.00664	0.992928	1.00724	1.00701	1.00158	1.00315	0.995893
YDR385W	1.07445	1.07966	1.03688	1.03886	1.06709	1.07635	1.07713	1.05929	1.06063	1.03687	1.02806	1.04165	1.06534	1.03062	1.02463	1.01553	1.03904	0.997153	1.0111	0.99012	1.00355	0.964577	1.01116	1.00351	1.01971	1.02764	1.07037
YDR386W	0.987239	0.986338	0.99348	0.984667	0.986868	0.98254	0.979642	0.987644	0.987596	0.98868	0.996117	0.989251	0.986274	0.994727	0.993413	0.995798	0.996994	0.99753	0.991989	0.997651	0.998054	1.01728	0.992349	1.00127	0.998413	0.996484	0.989194
YDR387C	0.993735	0.995732	0.998639	1.00308	1.01074	1	1.00189	0.99873	0.991584	0.998288	0.992946	1.00612	0.991661	1.00044	0.997814	1.00025	0.992673	0.999723	1.00376	0.99503	0.998862	0.993986	0.997231	0.997266	0.991277	0.99788	0.99497
YDR388W	1.02395	1.03064	1.01282	1.01399	1.0063	1.02637	1.02397	1.01604	1.02117	1.02028	1.01358	0.999292	1.02203	1.01165	1.00933	1.00889	1.01722	1.00934	1.01015	0.995438	1.00952	1.00162	1.01101	1.00789	1.01193	1.01456	1.00754
YDR389W	0.990577	0.987557	0.998219	0.989979	0.975629	0.987668	0.989899	0.991575	0.994525	0.995848	0.998033	0.993808	1.00098	0.992779	0.997333	0.994631	0.995427	1.00151	0.998448	1.00403	0.999052	1.01452	1.00122	0.997709	1.00011	0.997675	0.998933
YDR390C	0.988745	0.988052	0.991253	0.98942	0.987245	0.98818	0.987172	0.991809	0.98905	0.988771	0.993524	1.00284	0.991559	0.992661	0.990952	0.989589	0.989154	0.99473	0.986346	0.993955	0.989458	1.00437	0.989816	0.991654	0.992271	0.991516	0.991208
YDR391C	0.999671	1.00434	0.993815	0.995123	0.99713	0.995429	0.997552	0.996593	0.998305	0.99442	0.996782	1.00261	0.994813	0.996157	0.993172	0.991935	0.998253	0.993609	0.987468	0.988628	0.991857	1.00149	0.993426	0.999599	0.995452	0.996588	0.997785
YDR392W	0.997217	1.00055	0.995009	0.992227	1.01055	0.996711	0.994479	0.995571	0.993287	0.998312	1.00141	1.00494	0.992225	1.00003	0.9974	1.00351	1.00841	1.00216	0.998063	0.998732	1.00542	1.00922	0.997298	1.00734	1.00281	1.00527	0.997096
YDR393W	0.994586	0.990137	0.994994	0.982799	0.990338	0.990183	0.987213	0.991512	0.995257	0.991111	0.995534	0.993066	0.992144	0.994568	0.995868	0.996945	0.997961	0.996264	0.99299	0.997406	0.99522	1.0111	0.992642	0.9948	0.996854	0.993398	0.995053
YDR394W	1.02084	1.02523	1.00682	1.00971	1.01812	1.0227	1.02306	1.01691	1.01171	1.01375	1.00696	1.01178	1.0119	1.01029	1.00497	1.00704	1.00806	0.999455	1.00379	0.996221	1.00064	0.987571	1.00127	1.0021	1.00213	1.00553	1.01698
YDR395W	0.999041	0.998859	0.994483	0.995809	1.01507	0.999489	0.99479	0.999535	0.994788	0.994179	0.994362	1.01247	0.995846	0.995469	0.993758	0.992406	0.992895	0.991721	0.989213	0.995979	0.990085	0.9987	0.989144	0.992176	0.992005	0.993636	0.999839
YDR396W	0.997115	0.99963	1.00572	1.01193	0.99116	1.00701	1.00225	1.01189	1.00325	1.00218	0.994919	1.00669	1.00946	1.00328	1.00333	0.998277	0.981027	0.992209	1.00639	0.99533	0.990908	0.971378	0.992948	0.992958	0.995182	0.98971	0.997934
YDR397C	1.00079	1.00183	1.00763	0.994416	1.03256	0.998495	0.992274	1.0007	0.997868	1.00021	1.00331	1.00689	1.00377	1.00296	1.00027	1.0026	1.00461	1.00121	1.00896	1.00163	1.00466	1.0028	0.997906	1.00738	1.01198	0.994629	1.00256
YDR398W	1.00494	1.00506	1.00645	1.01261	1.00843	1.00664	1.00502	1.00697	1.00145	1.0048	1.0038	1.00375	1.00383	1.00493	1.00012	1.00165	1.00196	0.999254	1.00094	1.00021	1.00027	0.99884	0.999701	1.00024	1.00138	1.00068	1.00563
YDR399W	1.02323	1.02527	1.00654	1.01076	1.01403	1.02499	1.02185	1.01448	1.02044	1.00846	1.00946	1.02178	1.01345	1.00745	1.00343	1.00056	1.01078	0.995151	0.995212	0.991953	0.996769	0.9844	0.998784	0.997805	1.00482	1.00977	1.01623
YDR400W	0.992241	0.996981	0.992288	0.996027	0.985571	0.994465	0.991335	0.992422	0.990825	0.995108	0.997295	0.99475	0.992226	0.996894	0.996241	0.995654	0.996923	1.00005	0.991278	0.992692	0.998346	1.00092	0.995942	1.00055	0.998802	0.999229	0.984449
YDR401W	0.992368	0.99159	0.995175	1.00777	0.982906	0.997214	0.998257	0.995548	0.99523	1.00205	0.996135	0.994517	0.997674	1.00087	1.00255	1.00338	0.997595	1.00276	1.01238	1.01026	1.00574	0.993432	1.00537	1.00376	1.0013	1.01429	0.995619
YDR402C	0.994237	0.99439	0.989605	0.995212	0.997183	0.994073	0.993224	0.992646	0.994078	0.994665	0.996057	0.998566	0.988995	0.996857	0.997595	0.998756	0.995719	0.995662	0.995396	1.00041	0.99945	0.998299	0.999239	0.99624	0.997029	0.998655	0.988834
YDR403W	0.994207	0.994674	0.992468	0.998245	0.992536	0.991478	0.989141	0.994538	0.988655	0.99239	0.993802	1.00776	0.987354	0.994426	0.993951	0.993081	0.994438	0.992148	0.988213	0.995462	0.99309	0.996612	0.989715	0.998301	0.995916	0.996859	0.991289
YDR404C	0.99917	1.00312	0.990158	0.997639	1.01714	1.00176	0.999685	0.9976	0.994573	0.998354	0.996974	1.01234	0.986803	0.998522	1.00032	0.997388	0.997233	0.993131	1.00007	1.00043	0.999151	0.990634	0.993152	0.99888	0.999735	1.00025	0.993398
YDR405W	0.99235	0.989658	0.997843	0.993217	0.986283	0.994242	0.994713	0.991549	0.998041	1.00654	1.00571	0.973705	0.999685	1.00395	1.0062	1.00943	1.00176	1.01107	1.01597	1.00874	1.01137	0.996029	1.0146	1.00838	1.00278	1.00347	0.982221
YDR406W	1.01148	1.01613	1.00231	1.00959	1.00288	1.01046	1.01341	1.00802	1.00583	1.00634	1.00157	1.00139	1.00489	1.00438	1.00213	1.0014	1.00337	1.00122	0.999415	0.996574	0.999923	0.995544	1.0015	1.00288	1.00118	1.00538	1.00325
YDR406W-A	0.975363	0.968728	0.967529	0.969653	0.989193	0.969699	0.977982	0.976093	0.971706	0.962378	0.974256	0.996253	0.96754	0.975218	0.986152	0.972428	0.973071	0.974338	0.968465	0.997647	0.978897	1.01647	0.975403	0.973265	0.972543	0.994352	0.981728
YDR407C	0.984741	0.980957	0.994144	0.987346	0.98993	0.98602	0.983865	0.990194	0.991182	0.98725	0.989375	0.996091	0.989886	0.988669	0.991277	0.990578	0.987598	0.992691	0.991434	0.993529	0.989629	1.00594	0.988475	0.989619	0.990903	0.987707	0.98944
YDR408C	1.01402	1.01973	1.00918	1.0182	1.02131	1.02123	1.01908	1.01011	1.01902	1.01655	1.01335	0.995981	1.01807	1.01397	1.0107	1.01475	1.01306	1.0165	1.02008	1.00589	1.0145	0.991042	1.01412	1.01131	1.01295	1.00729	1.00507
YDR409W	0.981357	0.978096	0.993867	0.994094	0.971907	0.980303	0.982502	0.987287	0.989705	0.993207	0.997551	0.998937	0.993658	0.990798	0.995465	0.993993	0.991386	1.00292	0.993877	1.00839	0.998989	1.01834	1.00107	1.00112	0.999745	0.995858	0.989388
YDR410C	0.989303	0.991238	0.992101	1.00518	1.02046	0.994184	0.99043	0.9943	0.99251	0.995956	0.995924	1.01215	0.984965	0.999225	0.997449	1.0004	0.996768	1.00022	0.997867	1.01135	0.999867	0.993214	0.998687	1.00007	0.994766	1.00372	0.995774
YDR411C	0.997268	0.995891	1.0027	1.01359	1.00923	1.00428	1.01045	0.998103	0.999167	1.00804	1.00139	0.995366	1.00101	1.00535	1.00812	1.00836	1.00514	1.01148	1.01542	1.00517	1.01228	1.00463	1.01479	1.0079	1.00517	1.00213	0.994787
YDR412W	0.998421	0.99509	0.995051	0.98033	0.997801	0.98698	0.980942	0.989767	0.999132	0.986282	0.997724	0.992215	0.990061	0.992245	0.992846	0.991436	1.0081	0.988622	0.983201	0.988359	0.991751	1.01573	0.986737	0.999451	0.999149	0.995373	0.998867
YDR413C	0.98663	0.981262	1.00373	1.00448	0.964005	0.990398	0.994782	0.99983	0.983578	0.995209	0.981538	0.98587	0.987525	0.995582	0.996599	0.996613	0.967882	0.990799	1.01166	0.999923	0.992025	0.960679	0.9965	0.983658	0.983872	0.986564	0.99429
YDR414C	0.990062	0.989574	0.986439	0.996133	1.01502	0.993613	0.988937	0.993973	0.995115	0.991766	0.99245	0.987145	0.989085	0.998858	1.0005	1.00117	0.99552	0.995713	1.00362	1.00834	1.00224	1.00955	0.996462	0.99817	0.993525	0.994857	0.98958
YDR415C	1.00026	1.00381	1.00072	1.00567	1.00875	1.00428	1.00056	0.999971	0.998545	1.0001	1.00211	1.00286	0.994335	1.00196	1.00075	0.999793	1.00499	1.00059	0.997671	0.993219	1.00249	1.00894	0.997271	1.003	1.00216	1.00071	0.993636
YDR416W	0.988687	0.988404	0.990561	0.989176	0.99695	0.98554	0.979837	0.987703	0.986493	0.989484	0.991833	1.00008	0.981991	0.994066	0.990119	0.993911	0.995187	0.996474	0.990463	0.997779	0.99317	1.01235	0.989493	0.997276	0.992288	0.993079	0.989253
YDR417C	0.991634	0.997448	1.00238	1.00596	0.99236	0.998	0.997039	0.99427	0.993436	1.00521	0.996195	0.983285	0.992337	1.00499	0.996179	1.00351	0.991746	1.00729	1.00813	1.00564	1.00532	0.999506	1.00367	1.00463	0.999806	0.992192	0.984508
YDR418W	1.06677	1.07163	1.03609	1.03346	1.0468	1.06772	1.06712	1.05172	1.0588	1.03036	1.02625	1.05213	1.05951	1.02713	1.02002	1.01138	1.03757	0.997275	1.00696	0.982948	0.998567	0.968388	1.00618	1.00398	1.01659	1.02925	1.06502
YDR419W	0.983887	0.982894	0.989386	0.990706	0.986261	0.98059	0.978525	0.986274	0.984461	0.988574	0.992189	0.992581	0.982693	0.992746	0.991463	0.993637	0.986746	0.993272	0.994153	0.995608	0.994759	0.99973	0.990857	0.997988	0.993562	0.992832	0.979777
YDR420W	0.984195	0.97872	1.02206	1.01309	0.981134	0.993458	1.00129	0.997541	0.990289	1.0053	1.00127	0.989944	0.996352	0.999029	0.99984	1.00094	0.987684	1.0097	1.01613	1.00235	0.999647	1.00278	1.00431	0.996482	1.00018	0.996002	0.99083
YDR421W	0.983072	0.981894	0.992376	0.983393	0.98266	0.981349	0.97857	0.984393	0.985418	0.987944	0.991617	0.995447	0.984282	0.989729	0.992172	0.992738	0.991804	0.997817	0.992575	0.999215	0.995329	1.00997	0.993043	0.996688	0.993247	0.988925	0.986181
YDR422C	0.991388	0.989033	1.00327	1.00113	0.98793	0.989206	0.991971	0.995005	0.990831	0.998175	0.999669	1.00311	0.994517	0.995766	0.997608	0.997276	0.997645	1.00254	0.996668	1.00481	0.999679	1.00942	0.999431	1.00241	1.00102	1.00038	0.996203
YDR423C	0.988711	0.98913	0.994545	0.987033	0.988489	0.987222	0.986062	0.992489	0.993804	0.994565	0.997946	0.991943	0.994689	0.997049	0.999509	0.999459	0.996618	1.00424	1.0049	1.0021	1.00329	1.01082	1.00081	1.00056	0.997927	0.995567	0.989836
YDR424C	0.999873	1.00339	0.996497	1.00528	1.03309	1.00081	1.00646	1.00112	1.00529	0.997325	0.998431	1.01035	0.993495	0.997497	0.99592	0.99913	1.00381	0.995074	0.993959	0.995892	0.996208	1.00044	0.994255	0.998879	0.996809	0.996965	1.00644
YDR425W	0.982769	0.976597	1.00184	0.997213	0.984878	0.990874	0.988385	0.993151	0.996529	0.99183	0.997075	1.00705	0.998282	0.991562	0.998192	0.992777	0.987691	0.99699	0.997403	1.00531	0.993005	1.0026	0.995623	0.988006	0.995223	0.996177	0.991856
YDR426C	0.988453	0.992722	0.980705	0.99601	1.00786	0.986733	0.983839	0.995342	0.985615	0.978076	0.974759	0.980353	0.983261	0.987625	0.990373	0.982601	0.981528	0.975929	0.981097	0.980562	0.979528	0.994623	0.976942	0.985056	0.982879	0.982688	0.984417
YDR427W	0.996864	0.991747	0.997186	0.993976	0.999669	0.995394	0.992227	0.998701	0.993419	0.988682	0.991002	1.0091	0.993922	0.992053	0.992006	0.990451	0.992575	0.986006	0.985535	0.993056	0.987393	0.99553	0.984981	0.986426	0.98949	0.992846	1.00667
YDR428C	0.988525	0.989181	0.98834	0.991139	0.988116	0.986559	0.983853	0.988722	0.985442	0.988429	0.989496	0.984581	0.986185	0.990897	0.991362	0.989851	0.99604	0.996158	0.984347	0.993005	0.989852	1.01148	0.987758	0.997657	0.993674	0.996729	0.992523
YDR429C	1.02683	1.03048	1.00801	1.00772	1.00503	1.02054	1.01587	1.01373	1.01727	1.0141	1.00862	1.01567	1.0134	1.01298	1.00394	1.00562	1.01757	0.996328	1.0006	0.994992	0.999485	0.999304	0.997569	1.00647	1.00866	1.01092	1.01577
YDR430C	0.995371	0.995158	0.995349	0.9985	0.992452	0.995102	0.9947	0.996448	0.990829	0.996997	0.998601	0.998058	0.994481	0.997404	0.996876	0.995703	0.999263	0.999307	0.992169	1.00042	0.997216	1.00386	0.995545	0.999915	0.997813	1.00355	0.998385
YDR431W	0.972176	0.965537	0.977458	0.97947	0.976966	0.973055	0.975632	0.97743	0.984032	0.982019	0.981357	0.981137	0.976327	0.988619	0.997546	0.994455	0.979713	0.990425	1.00212	0.997231	0.997988	0.996665	0.993827	0.990441	0.977595	0.99017	0.974051
YDR432W	1.05509	1.06242	1.03396	1.04823	1.01649	1.05069	1.04779	1.03264	1.04719	1.04154	1.02797	1.03047	1.05723	1.02283	1.0247	1.01339	1.03907	1.01143	1.01883	1.00005	1.01814	0.997931	1.02567	1.02666	1.02328	1.03472	1.05038
YDR433W	1.03612	1.0484	1.01535	1.03093	1.02874	1.04681	1.02717	1.02578	1.03428	1.03343	1.01981	0.970685	1.00761	1.02533	1.00778	1.03424	1.04693	1.04469	1.03963	1.00079	1.03008	1.00452	1.01798	1.02902	1.04081	1.00159	1.00938
YDR434W	0.99178	0.9901	0.989797	0.996881	0.987465	0.989377	0.989026	0.99068	0.987382	0.992325	0.992595	0.991843	0.988595	0.994434	0.98964	0.993134	0.993045	0.999409	0.98788	0.998396	0.993439	1.01376	0.993401	0.993844	0.995245	0.995299	0.997067
YDR435C	0.991592	0.991224	0.996404	0.999281	0.99503	0.993097	0.989323	0.996212	0.987763	0.998557	0.994386	0.996871	0.992341	1.00016	0.996722	1.00166	0.998077	0.999349	1.0025	0.996486	0.999986	0.997672	1.00059	0.999653	0.999495	0.995965	0.992912
YDR436W	0.991357	0.990278	1.00184	1.00887	0.975362	0.989469	0.998232	0.99482	0.990657	1.00251	0.999207	0.99131	0.999119	0.998178	1.00119	1.00094	0.993909	1.00461	1.00891	1.00908	1.00556	1.00037	1.00712	1.00482	0.999219	1.00053	0.996246
YDR437W	0.986301	0.986326	0.998128	0.994826	1.00952	1.00139	0.997455	0.997781	1.00015	0.999702	0.998385	0.995208	0.996553	0.998025	0.997645	1.00327	0.989525	1.00688	1.01079	0.99793	1.0003	0.994629	1.00114	0.991519	0.993363	0.986468	0.987544
YDR438W	0.993175	0.992537	0.990246	1.00322	1.01056	1.00047	0.998844	0.998067	0.989956	0.998908	0.993427	0.996538	0.992295	1.00026	0.995853	1.00334	0.989187	1.00089	1.00617	0.999515	1.00023	0.993975	0.997017	0.997837	0.998233	0.995972	0.993978
YDR439W	0.974491	0.969427	0.993264	0.979085	0.967573	0.970977	0.975015	0.981279	0.977909	0.983006	0.989152	0.986871	0.984772	0.982945	0.989586	0.988927	0.986912	0.99759	0.98912	1.00218	0.991243	1.01219	0.992183	0.98924	0.992075	0.990722	0.991745
YDR440W	0.983103	0.981699	0.992449	0.983934	0.976343	0.978528	0.981647	0.984928	0.985836	0.9874	0.990444	0.983519	0.986378	0.988256	0.989317	0.990396	0.9905	0.994701	0.988157	0.995274	0.992935	1.01708	0.991052	0.996186	0.99177	0.993678	0.99273
YDR441C	1.00263	1.00488	0.990658	1.00977	1.00114	1.00574	0.997417	0.999208	0.998168	1.00294	1.00297	1.008	0.990049	1.00567	0.996561	1.00124	1.00501	0.999588	0.9998	1.00071	1.00341	1.00278	0.997786	1.01126	1.00389	1.00716	0.995732
YDR442W	0.983832	0.985967	0.993858	0.982463	0.990759	0.978473	0.976311	0.982691	0.991589	0.992315	0.989321	0.970715	0.977073	1.00015	0.99657	1.00495	0.995971	1.01068	1.01394	0.992341	1.00969	1.0161	0.999484	1.00489	0.999231	0.975341	0.969933
YDR443C	0.984582	0.984289	0.994696	0.98815	0.98382	0.985212	0.983168	0.990334	0.989841	0.990519	0.993871	0.992809	0.99262	0.990275	0.994291	0.991296	0.988543	0.998809	0.992534	1.00256	0.994769	1.0101	0.994928	0.994412	0.994915	0.990491	0.986321
YDR444W	0.988944	0.990548	0.989857	0.986253	0.988851	0.984642	0.982379	0.986243	0.986615	0.990857	0.993209	0.991544	0.985915	0.995071	0.99298	0.995461	0.997279	0.999133	0.995838	0.992527	0.998106	1.01381	0.992675	1.00069	0.998092	0.994103	0.9847
YDR445C	0.991431	0.987097	0.997753	1.01618	1.00106	0.996279	1.00221	0.994277	0.995692	1.00017	0.993692	0.995624	0.990122	0.996994	0.999611	1.002	0.987821	1.00129	1.0071	1.00579	1.0038	0.985141	1.0064	0.99809	0.998391	0.998152	0.988567
YDR446W	0.975408	0.972263	0.994496	0.971563	0.956194	0.976131	0.972183	0.980662	0.985306	0.984795	0.992802	0.992205	0.98643	0.985808	0.991418	0.989131	0.984645	0.999613	0.991517	0.997762	0.989197	1.01288	0.987785	0.989569	0.992047	0.994519	0.979667
YDR447C	1.05622	1.05123	1.03064	1.02062	1.03378	1.05641	1.05142	1.04526	1.05139	1.01972	1.01653	1.04016	1.0533	1.01437	1.01726	1.00413	1.03402	0.982285	0.997711	0.987862	0.990922	0.962977	1.00009	0.994918	1.00832	1.01844	1.0658
YDR448W	0.989718	0.989837	0.991049	0.991776	0.9814	0.981454	0.981294	0.987044	0.992326	0.995139	0.996561	0.989165	0.990571	0.996743	0.995697	0.999431	1.00147	1.00236	0.99857	0.998859	1.002	1.01924	0.998875	1.00764	0.996207	1.0018	0.988794
YDR449C	0.9854	0.983766	0.984545	0.980928	0.976315	0.981453	0.976987	0.985856	0.985098	0.978484	0.985428	0.998646	0.985788	0.982164	0.986851	0.98078	0.989881	0.98304	0.972871	0.988114	0.981658	1.01044	0.979915	0.98504	0.986726	0.989536	0.989653
YDR450W	1.07421	1.07361	1.03573	1.03572	1.05263	1.07137	1.07514	1.05601	1.06432	1.03075	1.03285	1.03994	1.05904	1.02816	1.02992	1.01585	1.04335	0.996957	1.00428	0.999204	1.00937	0.969172	1.01657	1.00321	1.01858	1.02346	1.07736
YDR451C	1.00183	1.00091	1.01214	1.01157	0.989188	1.00479	1.00489	1.00439	1.01181	1.00982	1.01152	0.991511	1.01644	1.00422	1.01047	1.00649	1.00905	1.01098	1.01105	1.01289	1.01002	1.00931	1.01088	1.00849	1.01095	1.01311	1.00593
YDR452W	0.992085	0.993789	0.990675	0.986905	0.991979	0.98757	0.985355	0.98988	0.989225	0.990102	0.993189	1.00184	0.989805	0.991971	0.990148	0.990773	0.993622	0.992053	0.985646	0.995373	0.991155	1.00923	0.988697	0.996041	0.993583	0.994103	0.991706
YDR453C	1.03	1.03216	1.0116	1.01358	1.02187	1.02455	1.02984	1.02278	1.01789	1.01175	1.008	1.00691	1.02104	1.01132	1.00736	1.00288	1.00925	0.997766	0.998808	0.996716	0.996902	0.981152	1.00218	0.997107	1.00429	1.00681	1.02233
YDR454C	1.02799	1.03254	1.01315	1.01581	1.02953	1.02697	1.02716	1.02074	1.01939	1.01011	1.00512	1.0288	1.01508	1.00962	1.00186	1.00143	1.0106	0.986684	0.999554	0.980232	0.993033	0.981552	0.993637	1.00087	1.00411	1.00605	1.01935
YDR455C	0.98627	0.987439	1.01465	1.00444	0.99685	0.990209	0.997347	0.994002	0.986596	1.00226	0.993162	1.01286	0.99028	0.997081	0.997228	1.00306	0.98836	1.00418	1.01113	1.00286	1.00393	0.998901	1.00431	0.996772	0.99995	0.986542	0.999136
YDR456W	0.996897	0.997465	0.996535	1.00595	1.00147	1.00166	1.00104	1.00033	0.994731	0.997757	0.993816	1.00676	0.996053	0.998854	0.994637	0.996627	0.992541	0.995726	0.995047	0.995053	0.995749	0.99754	0.994983	0.998037	0.994663	0.997884	1.00102
YDR457W	0.991776	0.991816	0.990189	0.990521	0.990292	0.9901	0.987243	0.99356	0.986622	0.990461	0.992192	1.00059	0.986037	0.993433	0.991294	0.991924	0.991781	0.991999	0.987361	0.992702	0.990872	0.999647	0.987995	0.992952	0.991285	0.992965	0.99327
YDR458C	0.986408	0.985507	0.990078	0.981157	0.980117	0.980486	0.972301	0.985227	0.984944	0.986834	0.994537	0.988506	0.982628	0.992263	0.99006	0.992201	0.997082	0.997865	0.987474	1.00112	0.992216	1.01827	0.986693	0.99849	0.998533	0.995865	0.984761
YDR459C	0.99183	0.992033	0.991955	0.99454	0.995276	0.994221	0.99358	0.994041	0.996766	0.997845	0.996036	0.990399	0.991137	0.99918	0.997696	1.00396	0.99561	1.00583	1.00529	1.00047	1.00421	1.00291	1.00513	1.00174	0.997435	0.9959	0.9947
YDR460W	0.989128	0.988673	0.981311	0.969715	0.978621	0.978516	0.969637	0.9843	0.988308	0.982292	0.989192	0.985855	0.983204	0.987271	0.988553	0.986635	0.993618	0.986853	0.984677	0.98746	0.9878	1.00662	0.981113	0.995838	0.993999	0.986756	0.985535
YDR461W	1.05873	1.06821	1.04268	1.02857	1.07072	1.0712	1.0731	1.05725	1.07058	1.03629	1.03051	1.03319	1.06449	1.02476	1.02995	1.01707	1.03079	1.00558	1.01898	1.00474	1.00745	0.975906	1.01606	0.993198	1.01671	1.01736	1.04731
YDR461C-A	1.00803	1.01018	1.01534	1.0056	0.984272	1.00936	1.00835	1.00156	1.02331	1.01767	1.02595	1.006	1.01622	1.01444	1.01365	1.01378	1.01996	1.02425	1.01521	1.01437	1.0167	1.01105	1.01728	1.02157	1.02054	1.01652	1.00205
YDR462W	1.00685	1.00361	1.01109	1.00392	1.0195	1.00868	1.0082	1.00511	1.01526	1.01399	1.01061	0.990181	1.01646	1.00974	1.01449	1.01639	1.02002	1.02005	1.02598	1.0239	1.01601	1.00688	1.02067	1.01232	1.00683	1.01574	1.00973
YDR463W	0.997586	0.996442	1.01114	1.00406	0.993155	0.999336	1.0039	0.999421	1.00354	1.00289	1.00525	0.999798	1.00623	0.999275	1.00525	1.00013	1.00035	1.00519	1.00359	1.00444	1.00359	1.00332	1.00473	1.00291	1.00419	1.00499	1.00014
YDR464W	0.994911	0.9927	1.0014	0.984912	0.985282	0.991628	0.986136	0.99379	0.998313	0.995406	1.00314	1.00422	0.995137	0.997483	0.996511	0.997472	1.00203	1.00252	0.994272	1.00274	0.996571	1.01159	0.994634	0.99943	1.00274	0.997057	0.99325
YDR464C-A	0.996193	0.995221	0.995516	1.02778	1.01318	0.993222	0.998623	0.994497	0.990302	1.01072	0.999742	0.980806	0.996523	1.00485	0.999193	1.01089	0.991502	1.00787	1.01915	1.00216	1.01094	0.992598	1.01108	1.01654	1.01177	0.995602	0.981253
YDR465C	1.00004	1.00294	0.989331	0.995628	0.985889	0.994667	0.990079	0.995814	0.990096	0.9938	0.993703	1.0004	0.987152	0.994165	0.989493	0.990845	0.999464	0.995326	0.984288	0.985796	0.990247	0.999867	0.989806	0.99848	0.995222	0.994778	0.997566
YDR466W	0.986312	0.983609	1.00061	0.986128	0.985262	0.985493	0.990238	0.988034	0.991735	0.992961	0.998176	0.989938	0.993564	0.993059	0.997113	0.996473	0.993553	1.00483	0.997417	1.00427	1.00043	1.01887	0.999906	0.997985	0.997797	0.995408	0.991665
YDR467C	0.983315	0.986216	0.974482	0.992676	1.00387	0.986494	0.984419	0.987931	0.979258	0.989303	0.984474	1.01082	0.973276	0.996524	0.99285	1.00048	0.988128	0.996227	1.00334	1.00777	1.00369	0.998233	0.996337	1.00055	0.987498	0.990411	0.986916
YDR468C	1.00378	1.00263	0.993114	0.980178	1.00523	0.995045	0.991354	0.997288	0.992471	0.991093	1.00031	1.00042	0.991427	0.999787	0.994519	0.996407	1.00826	0.997173	0.985872	0.99122	0.995953	1.01228	0.989639	0.999084	0.999559	0.996286	1.00728
YDR469W	0.977174	0.97309	0.989143	0.979875	0.971443	0.968604	0.97067	0.979614	0.984406	0.98505	0.990425	0.985054	0.976658	0.986586	0.986088	0.990609	0.987016	0.998493	0.986604	1.00173	0.992067	1.02956	0.993016	0.992967	0.998771	0.977223	0.981837
YDR470C	0.993498	0.990142	0.998306	0.993757	1.00366	0.992151	0.992678	0.992468	0.992478	0.991367	0.995696	1.00049	0.99443	0.993879	0.99366	0.994324	0.993494	0.995781	0.98981	0.995529	0.994467	1.00114	0.995803	0.99673	0.997338	0.993296	0.993317
YDR471W	1.07648	1.07931	1.04104	1.02225	1.06296	1.06591	1.07428	1.04924	1.06327	1.03347	1.02978	1.02772	1.0552	1.03032	1.02613	1.02039	1.04401	1.0014	1.01435	1.00163	1.01019	0.975329	1.01333	1.00973	1.02416	1.03128	1.06605
YDR472W	0.995801	0.993609	1.00924	1.00776	0.992746	1.0001	0.998532	0.998646	0.998629	1.00476	0.998399	1.00141	1.0017	0.998095	1.00325	1.00293	0.998215	1.00544	1.00907	1.01071	1.00483	0.992846	1.00756	1.00255	1.00197	1.00338	1.00233
YDR473C	0.987801	0.985825	0.986567	0.980804	0.975973	0.976949	0.972328	0.981898	0.984276	0.986455	0.994336	0.984823	0.982775	0.989979	0.989572	0.989605	0.998352	0.994882	0.982346	0.99829	0.993838	1.02294	0.990206	0.998521	0.996344	0.995173	0.986752
YDR475C	0.990533	0.989495	1.0014	0.993927	0.988366	0.98804	0.990475	0.99247	0.991918	0.996621	0.996467	0.995726	0.993225	0.994839	0.997009	0.999921	0.99653	1.00105	1.00617	0.999846	1.00222	1.00401	0.999397	1.00365	0.999184	0.996059	0.993026
YDR476C	1.00833	1.01202	1.00237	1.03944	1.01596	1.02269	1.02849	1.01653	1.02112	1.0227	1.01569	0.982958	1.01657	1.01799	1.01328	1.02296	1.01001	1.02043	1.03362	1.01647	1.0218	0.977109	1.02763	1.01515	1.00774	1.01144	1.00928
YDR477W	1.00473	1.00443	1.00617	1.00297	1.00401	1.00399	1.00555	1.00315	1.00503	1.00145	1.00465	1.01259	1.00496	0.99984	1.00357	0.999125	1.00068	1.00197	0.996046	1.00242	0.99991	1.00134	0.99981	0.997703	1.00023	1.0014	1.00269
YDR478W	0.981837	0.974269	0.993695	0.973642	0.986495	0.970638	0.975561	0.981114	0.982047	0.985775	0.991195	1.00161	0.986775	0.987957	0.994316	0.99219	0.990969	0.995962	0.996872	1.01115	0.995435	1.00788	0.99507	0.991188	0.998387	0.989866	0.987562
YDR479C	0.988444	0.988123	0.99576	0.998653	0.998256	0.993303	0.990189	0.992533	0.990785	0.998148	0.997208	0.993183	0.996006	0.996832	0.995846	1.00046	0.997822	1.00281	1.00308	1.0012	1.00291	1.01066	1.00004	1.002	0.999634	1.00147	0.992686
YDR480W	0.992285	0.99244	1.00639	1.0029	0.990884	0.992207	0.992206	0.995262	0.993208	0.999287	1.003	0.999067	1.00521	0.994384	1.00149	0.995542	1.00057	1.00341	0.997303	1.00668	1.00127	1.01252	1.00046	1.002	1.00238	1.0045	0.993947
YDR481C	1.00953	1.01339	1.00485	1.01638	1.00435	1.00852	1.01166	1.0075	1.00484	1.00904	1.0069	0.997268	1.0034	1.0065	1.00239	1.00532	1.00752	1.00543	1.00441	0.996156	1.00507	1.00014	1.00342	1.00784	1.00422	1.00718	1.00838
YDR482C	0.987709	0.984047	0.999466	0.985689	0.987504	0.989026	0.984167	0.986405	0.996075	1.01143	1.014	0.965504	1.00482	1.00644	1.00957	1.01955	1.01954	1.03622	1.03258	1.01179	1.02551	1.01745	1.02522	1.02009	1.01859	1.01472	0.986172
YDR483W	1.01602	1.0181	1.00591	1.00901	1.00153	1.01361	1.01071	1.01155	1.01441	1.00547	1.0052	1.01768	1.01002	1.00293	1.00077	0.998066	1.00628	0.994771	0.99307	0.996588	0.994763	0.98852	0.998804	0.99689	1.00234	1.00434	1.00916
YDR484W	0.97591	0.970417	0.98746	0.978646	0.972589	0.971934	0.973751	0.980698	0.978582	0.977878	0.984999	0.990616	0.978759	0.9809	0.985733	0.982728	0.983953	0.990249	0.978755	0.992693	0.984886	1.01405	0.983649	0.984752	0.984469	0.988532	0.987252
YDR485C	0.990625	0.988672	0.997319	0.984357	0.985115	0.985514	0.980302	0.988218	0.989603	0.991995	0.999321	0.996857	0.991616	0.992131	0.991353	0.992275	0.998209	1.0003	0.98876	0.997684	0.994945	1.01707	0.991586	1.00046	1.00045	0.99718	0.991822
YDR486C	0.988614	0.986199	0.997378	0.983042	0.992691	0.986575	0.989368	0.991636	0.989938	0.989361	0.995856	0.991292	0.999841	0.98919	0.995189	0.98927	0.993951	1.00142	0.992605	1.00114	0.995367	1.01224	0.998529	0.987763	0.993353	0.992907	0.990018
YDR487C	1.0217	1.028	1.01319	1.02907	1.0233	1.02431	1.02378	1.01804	1.01553	1.01685	1.01396	1.01406	1.01528	1.0178	1.01332	1.0123	1.01499	1.00344	1.01042	0.99193	1.01114	0.99123	1.00711	1.01219	1.01235	1.0105	1.01076
YDR488C	0.999327	0.999979	0.997394	1.00761	0.99895	1.00151	0.995402	0.999175	1.00496	1.01237	1.00823	0.97906	1.00408	1.00931	1.0042	1.01601	1.01069	1.02007	1.02287	1.00263	1.01686	1.00234	1.01813	1.01203	1.01292	0.993991	0.991464
YDR489W	0.986965	0.985124	0.992551	0.991301	0.985474	0.992078	0.984507	0.996101	0.989044	0.991882	0.996526	1.00573	0.998286	0.993497	0.995181	0.993306	0.991142	0.995564	0.993826	0.996854	0.992554	0.99621	0.995084	0.992712	0.993639	0.997274	0.993745
YDR490C	0.995851	0.995062	0.999442	0.999807	0.99724	0.995531	0.996429	0.995847	0.992925	1.00216	1.00147	0.993768	0.997913	1.00074	0.999741	1.00263	0.998916	1.00336	1.00376	1.00701	1.00276	0.995725	1.00346	1.00451	1.00308	1.00205	0.990717
YDR491C	0.983893	0.985346	0.976343	0.97763	0.975523	0.985305	0.977266	0.988089	0.987258	0.987573	0.989736	0.969586	0.98305	0.996866	0.997714	1.00304	0.993389	1.00339	1.00328	0.996203	1.00318	1.00626	0.994396	0.996426	0.997438	0.990619	0.972521
YDR492W	1.01027	1.01136	1.0061	1.01297	1.03108	1.01556	1.02074	1.01129	1.01709	1.00784	1.00297	1.00976	1.0077	1.00721	1.00796	1.00785	1.00134	0.996445	1.01039	1.00212	1.00658	0.986349	1.00498	0.99868	0.999089	1.00293	1.00964
YDR493W	0.999774	0.997201	0.996323	0.999565	0.986215	0.996467	0.995353	0.996221	1.00243	1.00384	1.00552	0.987407	0.99519	1.00182	1.00148	1.00682	1.01325	1.00847	1.00518	0.997248	1.00951	1.00455	1.00584	1.00909	1.00338	1.00386	0.999593
YDR494W	0.990801	0.988778	0.995334	0.981665	0.980421	0.981646	0.984234	0.989031	0.988102	0.989183	0.991829	0.996658	0.991697	0.990403	0.99378	0.99225	0.997387	0.99429	0.989741	1.00134	0.994722	1.01929	0.990832	1.00213	0.997106	0.999412	0.992442
YDR495C	0.973797	0.970648	0.982723	0.971193	0.981926	0.969989	0.962847	0.979005	0.973119	0.976196	0.985288	0.993334	0.97398	0.985084	0.986171	0.984503	0.982199	0.984676	0.979424	0.991069	0.984722	1.01267	0.978335	0.987379	0.988923	0.984068	0.978169
YDR496C	1.01071	1.01015	1.00096	0.99767	1.00461	1.00788	1.00077	1.006	1.00725	0.999153	1.00218	1.01351	1.00205	1.00243	0.997985	0.996581	1.00388	0.990696	0.987947	0.995512	0.991984	1.0017	0.98922	0.99522	0.999523	1.00191	1.01197
YDR497C	1.02067	1.02503	1.0116	1.02748	1.04235	1.02761	1.03419	1.01952	1.01463	1.01536	1.00925	1.01669	1.01404	1.01369	1.00734	1.00963	1.00956	1.00431	1.01125	0.999534	1.00699	0.984938	1.01028	1.00686	1.00734	1.01126	1.01933
YDR498C	0.99931	0.996513	1.00007	0.997879	1.00754	1.00003	0.999296	1.00067	0.999038	1.00055	0.999178	0.994393	0.994277	1.00092	0.998673	1.00366	0.998156	1.00234	1.00624	1.00681	1.00119	0.993195	1.00169	0.998753	0.995232	0.995082	1.00282
YDR499W	0.983038	0.979974	0.990856	0.982341	1.00544	0.982544	0.980344	0.98595	0.982076	0.986718	0.992431	0.99185	0.981506	0.993176	0.991936	0.995196	0.993608	0.995949	0.992096	0.998318	0.995667	1.01635	0.988449	0.993372	0.992924	0.992461	0.988982
YDR500C	1.09162	1.10284	1.06067	1.05935	1.06795	1.09315	1.09899	1.07474	1.0878	1.05259	1.05431	1.04576	1.09008	1.04639	1.05253	1.03034	1.06881	1.01213	1.0254	1.01453	1.02903	0.975216	1.03495	1.02845	1.04188	1.05597	1.09032
YDR501W	0.991161	0.986437	1.00521	1.00308	0.969037	0.994605	0.992162	0.993668	0.994249	1.00009	0.999837	0.99345	1.00064	0.994269	0.998019	0.997219	0.993724	1.00308	0.997962	1.00287	0.997426	0.99523	0.999719	1.0003	0.999774	1.00538	0.99568
YDR502C	1.04928	1.05855	1.02521	1.03059	1.04871	1.05343	1.05216	1.04311	1.03948	1.02465	1.02048	1.03669	1.04113	1.02143	1.01663	1.00885	1.02971	0.999003	1.00587	0.989061	1.00164	0.979844	1.00568	1.00108	1.01091	1.02078	1.05304
YDR503C	0.992815	0.993853	0.990262	0.995554	1.00912	0.993512	0.997919	0.993421	0.996603	0.995579	0.993788	0.987816	0.991144	1.0003	0.997376	1.00503	0.992718	0.998541	1.00487	1.00319	1.00505	1.00157	0.999705	1.00038	0.996004	0.992406	0.993495
YDR504C	0.985889	0.979273	0.967315	0.98577	0.987511	0.977687	0.980681	0.983237	0.972664	0.969717	0.974641	0.998561	0.970509	0.9818	0.985258	0.976209	0.976572	0.96666	0.964709	0.98403	0.973773	0.993541	0.972913	0.981054	0.979642	0.992781	0.980912
YDR505C	0.987251	0.982794	0.995771	0.987004	0.968983	0.980096	0.983373	0.988191	0.990489	0.986885	0.991227	0.996853	0.996107	0.985457	0.993481	0.987242	0.989508	0.995542	0.985123	0.999688	0.992079	1.01576	0.995856	0.991805	0.99514	0.988213	0.997653
YDR506C	0.999422	1.00182	0.998934	1.00146	1.00713	1.00205	1.00191	0.999287	0.997774	1.00021	1.00219	0.997138	0.995364	1.00326	1.00158	1.00183	1.00247	1.00144	0.997925	0.999545	1.00224	1.00179	0.999936	0.999739	1.00155	1.00207	0.996404
YDR507C	0.997085	0.995702	0.999756	0.990214	0.985432	0.995709	0.990388	0.995233	0.997503	0.99484	0.997447	1.00677	0.995345	0.994858	0.993751	0.994107	0.999913	0.99639	0.991918	0.998167	0.99263	1.00532	0.991921	0.997818	0.998698	0.997216	1.00072
YDR508C	1.01508	1.0202	0.997784	1.01222	1.01344	1.01374	1.01624	1.00973	1.00807	1.00807	1.00246	1.00787	1.00513	1.00828	1.00145	1.00465	1.00561	1.00038	1.00081	0.997997	0.999695	0.991754	1.00131	1.00713	1.00427	1.00674	1.00605
YDR509W	0.989779	0.988951	0.981883	0.991211	1.0123	0.996296	0.99492	0.99339	1.00043	0.990396	0.993314	0.98018	0.988574	0.99556	1.00082	0.996086	0.996037	0.990441	0.991227	1.00913	0.994943	0.988279	0.994319	0.992278	0.995045	1.01555	0.990567
YDR510W	1.02845	1.0387	1.01519	1.01222	1.03132	1.02844	1.02459	1.0204	1.02033	1.01361	1.01355	1.02164	1.02355	1.00962	1.00449	1.00015	1.02036	1.00046	0.995405	0.987434	0.998049	0.99589	0.999813	1.00777	1.00711	1.01755	1.03539
YDR510C-A	0.988229	0.996429	0.96172	0.998717	0.964337	0.972902	0.977895	0.976222	0.963942	0.983502	0.972378	0.978466	0.959877	0.995805	0.981362	0.99326	0.995559	0.992537	0.976513	0.993859	0.99741	1.05024	0.985786	1.00661	0.990805	0.985871	0.984239
YDR511W	1.00164	0.996215	0.999833	0.995135	0.994633	1.00375	1.00138	1.00096	1.00786	1.00462	1.01175	0.99042	1.01712	1.00301	1.00864	1.00745	1.00731	1.00828	1.01092	1.01603	1.01202	0.998894	1.01084	1.00189	1.00624	1.01641	1.01033
YDR512C	0.98176	0.985565	0.99084	0.983923	0.997273	0.975948	0.9786	0.979684	0.983119	0.988276	0.990187	0.987668	0.973879	0.994403	0.992483	0.999103	0.998476	1.00168	0.998408	0.994427	1.00443	1.02773	0.991807	1.01262	1.00068	0.993509	0.974476
YDR513W	1.00822	1.00471	1.00778	1.01078	1.01378	1.00989	1.00488	1.00846	1.01321	1.00156	1.00227	1.01345	1.00457	1.00518	1.00041	1.00113	0.999047	0.989748	1.00045	0.982397	0.995535	0.995011	0.992742	0.996619	0.999692	0.996316	1.00733
YDR514C	0.986295	0.988658	0.985329	0.987139	0.994668	0.981272	0.979515	0.985063	0.987636	0.989408	0.991705	0.994259	0.980467	0.994955	0.991278	0.994871	0.995571	0.995262	0.991153	0.998478	0.995126	1.01304	0.98917	0.998603	0.992722	0.991746	0.982989
YDR515W	0.982439	0.978013	1.00134	0.974712	0.968555	0.975218	0.982018	0.983691	0.987275	0.981464	0.988763	0.996205	0.992479	0.980926	0.991975	0.982108	0.985453	0.989488	0.980145	0.995291	0.985512	1.01852	0.989638	0.98377	0.990743	0.988215	0.989853
YDR516C	1.01149	1.01499	1.00367	1.01857	1.00654	1.01553	1.01332	1.01031	1.00893	1.01276	1.00651	1.01535	1.00777	1.00863	1.00156	1.00619	1.00732	1.00065	1.00254	0.997395	1.00435	0.994535	1.00402	1.01035	1.00424	1.00545	1.01092
YDR517W	1.00381	1.00602	1.0093	1.01125	1.00236	1.0079	1.01106	1.00529	1.00579	1.01067	1.00648	0.990632	1.01463	1.00123	1.00689	1.00392	1.00393	1.01093	1.01595	1.00745	1.0097	0.991964	1.01258	1.00417	1.00507	1.00601	1.00252
YDR518W	1.00324	1.00409	0.998356	1.001	1.00123	1.00531	1.0015	1.00281	1.00145	0.99912	0.998033	1.01075	1.00141	0.9977	0.9961	0.993861	0.996489	0.995561	0.989916	0.993682	0.991102	0.996304	0.993773	0.993516	0.996047	0.997234	1.00308
YDR519W	1.01549	1.02009	1.0049	1.02056	1.02413	1.01737	1.01705	1.00943	1.00871	1.01157	0.998311	1.01767	1.00047	1.00881	0.996452	1.00581	0.998992	0.992981	1.00615	0.982293	0.99901	0.98399	0.998288	1.00539	0.999069	1.00095	1.01003
YDR520C	0.981005	0.980817	0.984301	0.982438	0.977299	0.974622	0.97491	0.982457	0.980548	0.980357	0.986686	0.993687	0.977792	0.986116	0.98875	0.987637	0.988043	0.991279	0.982059	0.9932	0.991932	1.01558	0.986887	0.996628	0.99216	0.987305	0.981424
YDR521W	0.998869	0.997281	0.995934	1.00614	1.03751	1.00034	0.999254	0.999435	0.985226	1.0002	0.995245	1.01556	1.00082	1.00049	0.997855	0.998335	0.993	0.997096	1.00615	1.02017	0.99972	0.990329	1.00251	0.994848	0.991761	0.998162	1.00468
YDR522C	0.985447	0.983275	0.988923	0.977357	0.988372	0.983526	0.981747	0.986417	0.986983	0.980388	0.986546	1.00673	0.979304	0.986137	0.985897	0.985349	0.982795	0.984706	0.979891	0.991504	0.984349	1.00615	0.981742	0.987198	0.988783	0.98307	0.988198
YDR523C	0.991155	0.989353	0.994105	0.992741	0.981942	0.989773	0.987714	0.99071	0.989409	0.993053	0.995071	0.999263	0.987996	0.995206	0.992086	0.994156	0.994363	0.996524	0.990162	0.996797	0.99364	1.00249	0.991803	0.996752	0.994623	0.998715	0.991743
YDR524C	0.986945	0.982091	0.998869	0.992964	0.976491	0.984619	0.987758	0.992184	0.990329	0.990258	0.992523	1.00033	0.987156	0.992863	0.996961	0.994199	0.991166	1	0.992118	1.00394	0.994293	1.00426	0.993639	0.99233	0.993935	0.992613	0.99286
YDR524W-C	1.00385	0.997927	0.990439	0.995264	0.989049	0.996308	1.00383	0.994498	0.988628	0.990297	0.985049	0.991783	0.984581	0.991966	1.00491	0.990296	0.991169	0.982166	0.992037	1.02186	0.986959	0.95797	0.995513	0.986625	0.990598	1.01984	0.998677
YDR524C-B	1.12144	1.14038	1.0702	1.07377	1.12743	1.12762	1.16054	1.11136	1.10649	1.07379	1.05533	1.03792	1.09182	1.06541	1.05125	1.04655	1.05437	1.0166	1.05012	0.99678	1.02824	0.940759	1.04905	1.01823	1.03917	1.03733	1.09914
YDR524C-A	0.981717	0.988316	0.968834	1.00439	1.02337	0.994923	0.991124	1.00142	1.00526	0.986464	0.977786	0.999283	0.988316	0.98833	0.987408	0.994142	0.971144	0.973907	1.00963	0.9976	0.987004	0.960023	0.980602	0.98827	0.9761	0.989503	0.988736
YDR525W	1.00676	1.00487	1.01952	1.00937	0.997445	1.00564	1.01539	1.00629	1.01766	1.01581	1.00723	0.979721	1.00542	1.01351	1.01806	1.02501	1.00889	1.01959	1.02951	1.01938	1.02264	0.999212	1.01974	1.01985	1.0079	1.0033	0.999011
YDR525W-A	1.00103	1.00057	0.983022	1.02332	1.01775	1.00525	1.00936	1.00179	1.00027	1.00662	1.00202	1.02095	1.00219	1.00368	0.999003	1.00456	0.992771	1.00018	1.00997	1.01148	1.0058	0.980934	1.01078	0.999965	0.990558	1.0002	1.00131
YDR526C	0.985318	0.984444	1.00105	1.01347	0.982316	0.989416	0.987212	0.992199	0.982382	1.00067	0.983238	0.987982	0.987546	0.994777	0.991501	0.997776	0.982043	0.997996	1.00724	1.00089	0.998141	0.983639	1.00017	1.0005	0.995181	0.990945	0.990056
YDR527W	0.992699	0.990534	0.995824	0.991882	0.994163	0.990602	0.986433	0.993509	0.991211	0.992772	0.999304	1.00335	0.991923	0.992949	0.994504	0.993037	0.995334	0.993851	0.989478	1.00133	0.994989	1.00053	0.993835	0.995565	0.997473	0.993923	0.992604
YDR528W	0.985734	0.982941	1.00543	0.987837	0.973994	0.986018	0.984039	0.990946	0.989072	0.993422	0.994223	0.999011	0.99443	0.989179	0.994201	0.992044	0.986481	0.998026	0.993658	0.997205	0.993262	1.00179	0.993072	0.994093	0.993238	0.993821	0.989939
YDR529C	1.01083	1.01407	1.0004	1.01214	1.00805	1.01539	1.01219	1.01341	1.01368	1.00916	1.00789	1.00536	1.01871	1.0065	1.00484	1.00334	1.01495	1.00124	1.00653	1.00237	1.00033	0.995043	1.00484	0.99681	1.0013	1.01219	1.01305
YDR530C	0.997036	0.999732	0.997367	1.00114	0.981965	0.999389	0.993762	1.00017	0.998766	1.00292	1.00446	0.99264	1.00275	0.998936	1.00121	0.999548	1.00147	1.00572	1.00056	1.00888	1.00343	0.998245	1.00179	1.00321	1.00431	1.00569	0.995182
YDR531W	0.989499	0.991316	1.00226	1.00163	1.00286	0.994785	0.997797	0.993855	0.991975	0.994351	0.996675	1.00086	0.993169	0.994551	0.99637	0.99492	0.994719	0.996989	0.99338	0.996531	0.998581	1.00614	0.999347	0.999073	0.998971	1.0013	0.996215
YDR532C	0.973834	0.970467	0.984223	0.968032	0.983767	0.968261	0.962974	0.975521	0.975844	0.974025	0.985705	0.987185	0.970286	0.983732	0.982628	0.98694	0.98892	0.992527	0.978743	0.989616	0.988166	1.03279	0.978445	0.993075	0.990317	0.980998	0.980198
YDR533C	1.01829	1.02332	0.999867	1.01019	1.00692	1.01489	1.01648	1.01452	1.00494	1.00458	1.0034	1.01835	0.998555	1.00506	0.999342	0.998243	1.00254	0.990824	0.992074	0.985122	0.99558	0.981038	0.99555	0.996862	1.00132	1.00089	1.00681
YDR534C	1.04459	1.05104	1.04836	1.05328	1.04968	1.06494	1.06135	1.05666	1.04152	1.04052	1.03289	1.04001	1.0433	1.03443	1.0205	1.024	1.02783	1.01804	1.02668	0.995831	1.01208	0.979788	1.0204	1.01483	1.03053	1.02057	1.0339
YDR535C	0.987562	0.986261	0.988709	1.01307	1.00495	0.990929	0.995013	0.993373	0.994152	1.00055	0.996755	0.989896	0.991232	1.00536	1.00349	1.00722	0.994681	1.00552	1.01349	1.00487	1.00755	0.994694	1.00601	1.00222	0.999891	0.999843	0.993085
YDR536W	1.01249	1.01433	1.00447	1.01183	1.01936	1.01483	1.01769	1.00874	1.00673	1.00779	1.00188	1.01475	1.00516	1.00601	1.00189	1.00231	1.0018	0.996956	1.00181	0.997226	1.00005	0.989899	1.00255	0.999096	1.00075	1.00315	1.00869
YDR537C	0.995369	0.99368	1.00089	0.994906	1.0029	0.996646	0.999919	0.998809	0.992606	1.00169	0.996416	0.995542	0.985209	1.00706	0.999898	1.00966	0.992578	1.00456	1.01694	1.00183	1.00539	0.988981	1.00003	0.997122	0.998028	0.993466	0.986333
YDR538W	1.00748	1.00859	1.00366	1.01333	1.00139	1.01533	1.01406	1.00688	1.01054	1.01188	1.00816	1.01413	1.00423	1.00939	1.00354	1.01057	1.00502	1.01136	1.00735	1.00657	1.00767	0.991864	1.00723	1.00826	1.00598	1.00922	1.00709
YDR539W	1.00369	1.00784	0.998076	1.00923	1.00665	1.00429	1.00283	1.00174	0.996659	1.00374	1.00395	1.00841	0.99884	1.00484	0.999222	1.00179	1.0066	1.00443	0.998232	0.998485	1.00163	1.0011	0.998238	1.00662	1.00295	1.01015	0.998527
YDR540C	0.994095	0.994027	0.98912	0.982074	0.982406	0.987779	0.978658	0.988298	0.993985	0.987318	0.994821	0.995952	0.98628	0.992792	0.989846	0.992562	1.00241	0.99713	0.982537	1.00017	0.990164	1.01909	0.988712	0.999143	0.997402	0.995448	0.98672
YDR541C	1.00574	1.00603	0.996204	1.01047	1.00043	1.00726	1.00477	1.00405	1.00475	1.00233	1.00447	1.01245	0.996459	1.00341	0.998892	1.00025	1.00425	1.00142	0.991545	1.00322	0.99969	0.998317	0.998884	1.00291	1.00266	1.00744	1.00445
YDR542W	1.08274	1.08787	1.05057	1.04612	1.09376	1.09393	1.10665	1.07401	1.08042	1.05267	1.03914	1.03783	1.07762	1.03914	1.03586	1.02928	1.0356	1.00881	1.03315	0.994471	1.01323	0.961059	1.02736	1.00158	1.02212	1.01879	1.0662
YDR543C	0.987067	0.983448	1.00904	1.00771	0.96169	0.999171	1.0054	0.998761	1.00957	1.00187	1.01029	0.986302	1.01126	0.99417	1.01365	0.998781	0.989985	1.01246	1.00014	1.01776	1.00846	1.00141	1.01502	0.990199	1.0031	1.01016	0.991585
YDR544C	1.03981	1.02871	1.06692	1.06262	1.0622	1.08186	1.07959	1.05656	1.0785	1.06329	1.06873	1.03898	1.10123	1.0392	1.07243	1.04325	1.04061	1.04611	1.06789	1.07137	1.05812	0.982991	1.06527	1.01288	1.03923	1.04445	1.0585
YDR545W	0.995152	0.99648	0.99636	1.00029	1.00594	0.99601	0.994917	0.997301	0.996311	1.00237	1.00017	0.992222	0.994874	1.00222	0.999574	1.00653	1.00242	1.00409	1.00886	0.995492	1.00682	0.999825	1.00523	1.00791	1.00193	0.997021	0.990196
YDR545C-A	0.991241	0.989871	1.00278	1.01187	1.03085	1.00121	1.00531	1.00778	1.00489	1.00955	1.00789	0.978001	1.0128	1.00523	1.01738	1.01687	0.998371	1.01386	1.041	1.02842	1.02189	0.981012	1.02492	1.00605	1.00152	1.00773	0.993864
YEL077C	0.998217	0.999063	1.00122	1.00339	1.01172	0.998582	0.999983	1.0015	1.00281	1.00436	1.00359	0.993541	1.00001	1.00484	1.00189	1.00801	1.00545	1.00625	1.01096	0.99549	1.00868	1.00657	1.00722	1.00741	1.00477	0.996791	0.9938
YEL077W-A	0.992144	0.991002	1.00375	1.01283	1.04215	1.00153	1.00566	1.00794	1.00256	1.00924	1.00696	0.980709	1.01239	1.00456	1.01697	1.01598	0.998617	1.01291	1.03847	1.02854	1.02045	0.98051	1.02395	1.00659	1.00143	1.00798	0.994665
YEL076C-A	0.988884	0.987132	0.993992	1.00797	0.995831	0.998842	0.99397	0.998583	0.996448	1.00466	1.00503	0.991532	0.997519	1.00347	1.00471	1.00967	1.0026	1.00776	1.01833	1.0013	1.0104	0.987098	1.00939	1.00742	1.00244	1.00126	0.987737
YEL076C	0.99152	0.991818	0.993971	1.00343	1.00053	0.995941	0.987436	0.994322	0.991026	1.00224	1.00043	0.991712	0.988788	1.00256	1.00132	1.00746	1.00257	1.00468	1.01132	0.998854	1.00928	0.982864	1.0076	1.00775	1.0043	0.995741	0.98329
YEL075W-A	0.999015	0.993898	1.00772	1.01309	1.01918	0.998898	1.00773	1.00187	0.995574	1.01279	1.00853	0.988059	1.00452	1.01208	1.01152	1.01494	1.0047	1.01561	1.02434	1.01612	1.01654	0.993798	1.02099	1.01367	1.00837	1.00476	1.00145
YEL075C	1.00008	0.996645	0.994503	0.993453	0.996642	0.991204	0.994368	0.992603	0.987595	0.99518	0.997369	1.00215	0.989467	0.993777	0.991352	0.993964	0.987913	0.985616	0.993526	0.997012	0.994119	0.991563	0.992139	0.998556	0.999606	0.993741	0.987491
YEL074W	0.989113	0.988854	1.01011	1.00325	0.979579	1.00174	1.00451	1.00261	1.00734	1.00943	1.0095	0.968773	1.00932	0.998299	1.01284	1.00318	0.990234	1.00578	1.007	1.02653	1.00766	0.989746	1.01293	0.986953	1.00345	1.00519	0.994
YEL073C	0.996052	0.9989	1.00321	1.00748	1.0223	0.995881	1.00072	0.998298	0.984667	1.00293	0.997772	0.99836	0.984238	1.00476	0.994745	1.00216	0.992066	1.00087	0.997487	0.992914	0.997246	1.00184	1.00098	0.992325	0.996815	0.985857	0.983198
YEL072W	0.982342	0.97999	0.986249	0.982606	0.97816	0.981545	0.980474	0.985215	0.982963	0.987331	0.990596	0.998743	0.981579	0.987913	0.989152	0.990607	0.988974	0.992303	0.986748	0.992255	0.991968	1.00067	0.989016	0.994321	0.993001	0.998627	0.990067
YEL071W	1.01219	1.01647	1.00036	1.00692	1.00423	1.01036	1.01139	1.00855	1.00368	1.00201	1.00078	1.01097	1.00472	1.00074	0.999107	0.996042	1.00336	0.993239	0.991916	0.989675	0.994272	0.987025	0.995509	0.996616	1.00088	1.00172	1.00748
YEL070W	1.03411	1.04102	1.02064	1.02355	1.02541	1.03986	1.0369	1.02729	1.02229	1.0264	1.01797	1.01733	1.0286	1.01834	1.01499	1.01305	1.01739	1.00473	1.00728	1.00085	1.00831	0.974367	1.01062	1.00853	1.01157	1.01754	1.02306
YEL069C	1.01647	1.02506	1.00201	1.01729	1.02592	1.02198	1.02115	1.01233	1.00817	1.01165	1.00224	1.00734	1.00579	1.00915	1.00363	1.00625	1.00593	1.00025	1.00663	0.995433	1.00263	0.981883	1.00341	1.00822	1.00232	1.01104	1.00585
YEL068C	0.992171	0.990509	0.994612	1.00874	0.983062	0.989739	0.993075	0.992663	0.99348	0.993965	0.998529	0.995631	0.988118	0.997043	0.997621	0.99795	1.00219	1.00831	0.991403	1.00148	1.00098	0.996108	1.00404	0.998653	0.996249	0.990316	0.986698
YEL067C	0.987696	0.984576	0.993737	0.995122	1.00269	0.994031	0.997419	0.991559	0.990788	1.00285	0.99939	0.977594	0.991967	1.00267	1.00617	1.00532	0.997409	1.01547	1.01846	1.00559	1.01247	1.00337	1.01281	1.00782	0.998858	1.00214	0.989572
YEL066W	1.0168	1.01896	1.00753	1.00752	1.02027	1.02006	1.0196	1.01148	1.0187	1.01791	1.01447	0.989554	1.01245	1.01368	1.00692	1.0157	1.01572	1.00964	1.01461	0.99824	1.01106	0.999753	1.01224	1.009	1.0075	1.00633	1.00317
YEL065W	1.01301	1.01772	1.00063	1.01839	1.03312	1.0209	1.02189	1.01193	1.01413	1.00867	1.00263	1.01967	1.00565	1.0093	1.00281	1.0067	1.00466	0.998876	1.00483	0.99741	1.00142	0.987253	1.0021	1.00211	1.00194	1.00404	1.00801
YEL064C	0.988895	0.991112	0.991171	0.991969	1.0144	0.993732	0.996446	0.993033	0.988727	0.99117	0.993246	0.998836	0.985146	0.998565	0.99609	0.998008	0.992942	0.994579	0.99707	0.993835	0.999582	1.006	0.994594	0.997138	0.993655	0.995996	0.987907
YEL063C	1.02416	1.02806	1.00847	1.02232	1.02577	1.02814	1.03097	1.01823	1.01875	1.01415	1.00633	1.01429	1.01183	1.01268	1.00605	1.00765	1.00835	1.00172	1.00616	0.997504	1.00201	0.982057	1.00578	1.00215	1.00489	1.00748	1.01412
YEL062W	0.983275	0.979195	0.999051	0.987675	0.977668	0.984315	0.983634	0.987607	0.990871	0.990035	0.991067	0.999112	0.989613	0.989721	0.993929	0.992657	0.986086	0.994361	0.996218	0.99713	0.994021	1.00741	0.99195	0.993847	0.99084	0.990533	0.991491
YEL061C	0.983037	0.97854	0.99502	0.979485	0.986705	0.98035	0.98031	0.987793	0.989331	0.983202	0.99269	0.999907	0.986724	0.988144	0.991196	0.989065	0.988457	0.990772	0.985048	0.994788	0.990222	1.01587	0.987127	0.989954	0.994011	0.988359	0.988472
YEL060C	1.03644	1.04265	1.02443	1.02975	1.03225	1.04081	1.04348	1.0311	1.03551	1.0249	1.02148	1.02287	1.0367	1.0191	1.01742	1.01189	1.02014	1.00319	1.01157	0.998842	1.00921	0.976409	1.0136	1.00699	1.0143	1.01677	1.03619
YEL059C-A	0.997426	0.992102	1.00756	1.01621	0.984409	1.00352	1.01384	1.00183	1.0136	1.01871	1.01687	0.960465	1.0147	1.00878	1.00956	1.01675	1.003	1.0303	1.01983	1.0245	1.01874	0.985597	1.03563	1.0026	1.00635	1.00097	1.00129
YEL059W	0.9951	0.996327	0.990366	1.03378	0.995793	1.00394	0.996854	1.00763	1.00453	1.01624	1.00253	0.984262	1.00286	1.01431	1.00959	1.01906	0.993061	1.01129	1.03495	1.03093	1.01509	0.971522	1.0166	1.01765	1.00972	1.00279	0.989683
YEL058W	1.00965	1.0137	1.00377	1.0149	1.00454	1.01065	1.00916	1.00886	1.00628	1.00882	1.00356	0.99052	1.01043	1.00654	1.00366	1.00451	1.00914	1.00652	1.00494	0.996167	1.00441	0.995329	1.0037	1.00872	1.00608	1.00718	1.00524
YEL057C	0.989171	0.98713	0.989859	0.980243	1.00986	0.98804	0.98823	0.990835	0.99095	0.985249	0.990228	1.00342	0.984364	0.990406	0.995778	0.991533	0.991702	0.986509	0.992017	0.994791	0.993213	0.996811	0.988694	0.986815	0.987667	0.994801	0.992377
YEL056W	1.00103	1.00154	1.00246	1.00666	0.988558	1.00285	1.00032	0.999789	0.998179	1.00585	1.00503	1.00217	0.999868	1.00389	1.00058	1.00358	1.00318	1.00831	1.00076	1.00468	1.00588	1.00471	1.00438	1.00165	1.00433	1.00565	1.00373
YEL055C	0.990239	0.989338	0.991459	0.985967	0.992466	0.98687	0.982628	0.992185	0.983484	0.989045	0.990916	1.00037	0.985622	0.992793	0.989794	0.991612	0.987796	0.990868	0.985964	0.99592	0.99011	1.00133	0.987819	0.991649	0.991513	0.98921	0.991479
YEL054C	1.0598	1.06525	1.02843	1.03249	1.04378	1.06154	1.06238	1.04605	1.05517	1.02864	1.02537	1.04863	1.05315	1.02579	1.01971	1.0121	1.03336	0.998281	1.00857	0.989864	1.00165	0.977494	1.00915	1.00579	1.01733	1.02664	1.06002
YEL053W-A	0.994021	0.995695	1.00766	1.02213	1.01353	0.999856	0.998106	0.996467	0.986517	1.00823	0.995431	0.984356	0.99514	1.00187	0.996834	1.0027	0.993917	1.0033	1.00812	1.00171	1.00471	0.99608	1.00304	1.00896	0.999174	0.995333	0.985009
YEL053C	0.990831	0.986128	0.990807	0.988415	0.991427	0.987558	0.987578	0.990587	0.988791	0.986837	0.990939	0.999445	0.987834	0.992323	0.99207	0.991094	0.99044	0.990927	0.988751	0.998523	0.990475	1.00367	0.988379	0.989808	0.990461	0.992785	0.994049
YEL052W	1.00218	1.00304	0.998668	1.00229	1.00532	0.999104	1.00043	0.99891	0.991416	1.00031	1.00086	0.999628	0.993209	1.0021	1.00104	1.00107	1.00565	1.00328	0.998749	0.993594	1.00232	0.997862	0.997891	1.00797	0.999479	1.0063	0.995604
YEL051W	1.03022	1.02919	1.00479	1.00124	1.01457	1.02195	1.01701	1.01556	1.01869	1.0047	1.00617	1.01926	1.00734	1.00861	0.999657	0.999247	1.02088	0.99301	0.990362	0.982748	0.992501	1.00116	0.991067	1.00141	1.00169	1.00671	1.0248
YEL050W-A	0.96751	0.963797	0.968919	0.985024	0.987766	0.96944	0.967122	0.980027	0.980096	0.97657	0.984105	0.968619	0.975951	0.98566	0.993196	0.989114	0.978178	0.989473	0.990837	1.0052	0.993455	1.00108	0.991729	0.994056	0.98843	0.994816	0.975237
YEL050C	1.01577	1.01838	1.00666	1.01965	1.00623	1.01914	1.01864	1.01255	1.01575	1.01387	1.01179	1.01169	1.0144	1.01203	1.01307	1.01178	1.01957	1.0065	1.01344	1.00783	1.01317	0.995976	1.01288	1.01426	1.0096	1.01601	1.01643
YEL049W	1.07183	1.07767	1.04677	1.04605	1.08237	1.0842	1.09012	1.06826	1.07046	1.04568	1.03399	1.04543	1.06743	1.03307	1.0289	1.02182	1.03292	1.00533	1.02484	0.991355	1.00845	0.962269	1.02214	0.998253	1.01837	1.01713	1.06237
YEL048C	0.983075	0.983971	0.986333	0.984399	0.997733	0.978028	0.971225	0.98525	0.978137	0.982596	0.982783	0.999615	0.972948	0.98891	0.98062	0.990351	0.982343	0.984406	0.981957	0.981121	0.984082	1.00573	0.97791	0.998456	0.987574	0.984605	0.986406
YEL047C	1.02863	1.03122	1.01231	1.0246	1.02333	1.0322	1.03087	1.0245	1.02412	1.01847	1.01107	1.02621	1.02338	1.01547	1.00838	1.00974	1.01348	0.997974	1.00887	0.995134	1.004	0.981972	1.00731	1.0033	1.00904	1.00832	1.02682
YEL046C	1.04291	1.04973	1.02202	1.03331	1.04781	1.05077	1.05056	1.0396	1.03829	1.03156	1.02421	1.02759	1.04752	1.02359	1.02123	1.01628	1.01994	1.00301	1.0179	0.999908	1.00912	0.968803	1.01529	1.00517	1.0155	1.01695	1.03438
YEL045C	1.00511	1.00604	1.00515	1.01481	1.00363	1.00987	1.00949	1.00875	1.01093	1.01367	1.0056	0.980971	1.00877	1.01253	1.01937	1.0163	0.998566	1.01307	1.02068	1.01798	1.01595	0.969137	1.0219	1.01012	1.0043	1.00374	0.995005
YEL044W	0.994398	0.991546	0.992808	0.99643	0.975817	0.98579	0.993401	0.989353	1.01215	0.998728	0.99494	0.986226	1.00414	0.994546	0.998598	1.00256	0.996701	0.997328	1.01094	0.99292	1.00239	1.00792	1.008	1.00696	1.00286	0.988488	0.990887
YEL043W	0.992544	0.987316	1.01122	1.00176	0.97845	0.996072	0.9967	0.999424	1.00332	0.999923	1.00146	1.00017	1.00998	0.995638	1.00177	0.998051	0.995349	1.00418	1.00207	1.0034	0.999344	1.00339	1.00335	0.994993	1.00247	0.997376	1.00382
YEL042W	1.0119	1.01321	1.00472	1.01753	0.995031	1.01383	1.01107	1.01083	1.00677	1.00891	1.00488	1.01328	1.01171	1.00527	1.00246	1.00038	1.00415	0.998311	0.997964	0.996002	0.998654	0.985521	1.0014	1.00277	1.00501	1.00824	1.01002
YEL041W	0.984796	0.984347	0.990733	0.982991	0.981008	0.978355	0.981593	0.986385	0.980507	0.986414	0.990031	0.982493	0.976952	0.992901	0.988835	0.992851	0.989427	0.996378	0.99058	0.989125	0.994354	1.01489	0.988944	0.995774	0.990814	0.985336	0.982059
YEL040W	1.01723	1.02078	1.02542	1.02702	1.01779	1.02068	1.02672	1.02152	1.01337	1.01189	1.0088	1.02207	1.0127	1.01058	1.00596	1.00267	1.00501	1.00015	1.0034	0.995522	0.999998	0.988494	1.00394	1.00231	1.0053	1.00356	1.01551
YEL039C	1.0082	1.01451	1.00092	0.999536	0.989319	1.0055	1.00883	1.00025	1.0035	1.00267	1.00665	0.999713	1.00348	1.00441	1.00088	0.998762	1.01341	0.998837	0.989598	0.985057	0.998285	1.00361	0.995063	1.00777	1.00886	1.01888	0.996908
YEL038W	0.996455	1.00092	0.995978	1.00217	0.999653	0.99655	0.997559	0.996094	0.994216	1.0006	0.995999	0.99581	1.00281	0.994678	0.995842	0.995892	0.997107	1.00213	0.9989	0.993147	0.998563	0.990863	1.00218	1.00661	1.00232	1.00251	0.992758
YEL037C	1.02117	1.02633	1.01499	1.01419	1.00866	1.02421	1.01861	1.01569	1.01744	1.02236	1.01592	1.00769	1.01548	1.01575	1.00911	1.01246	1.01588	1.01775	1.01285	1.00245	1.01062	0.998082	1.012	1.01379	1.01438	1.00757	1.00831
YEL036C	1.00991	1.01086	1.00745	1.0147	1.0211	1.0144	1.01636	1.008	1.00956	1.01267	1.01137	1.00653	1.01722	1.00504	1.00984	1.007	1.00902	1.00885	1.01333	1.01494	1.01139	0.987942	1.01767	1.00391	1.00694	1.01102	1.01058
YEL035C	0.994582	0.992812	0.991127	1.01366	0.996372	0.994564	0.997358	1.00019	1.00447	1.01303	1.01302	0.96998	1.01794	1.00774	1.0114	1.0136	1.00198	1.0194	1.023	1.01565	1.01684	0.998684	1.02698	1.00994	1.00864	1.0016	0.993702
YEL034C-A	1.01749	1.01589	1.01015	1.02081	1.06133	1.02307	1.03399	1.01716	1.01976	1.01728	1.00697	0.995894	1.00599	1.01195	1.01196	1.01718	1.01074	1.00851	1.01366	1.02553	1.0115	0.980997	1.01495	1.00932	1.00887	1.01563	1.02569
YEL034W	1.06776	1.07523	1.03892	1.04043	1.06509	1.07208	1.06943	1.05944	1.05267	1.03624	1.03026	1.05428	1.06386	1.03132	1.0229	1.01399	1.03409	0.99267	1.00745	0.981982	1.00248	0.964158	1.00566	1.00375	1.0225	1.02671	1.06329
YEL033W	0.969108	0.966802	0.970679	0.967481	0.952027	0.962652	0.967047	0.970602	0.9768	0.977931	0.984819	0.981201	0.968822	0.98376	0.987467	0.99099	0.977773	0.995639	0.991373	1.00542	0.997929	1.01782	0.992312	0.99306	0.990277	0.987429	0.961182
YEL032W	1.0132	1.01622	1.004	1.01238	1.00483	1.01567	1.01549	1.01071	1.00747	1.00954	1.00735	1.00871	1.00892	1.00675	1.00325	1.00256	1.00906	1.00285	1.00228	0.997254	1.00142	0.993635	1.00277	1.00486	1.00324	1.00713	1.01112
[truncated: 4,992 more rows]
