# Supplementary material for: Novel insights into gene expression regulation during meiosis revealed by translation elongation dynamics
Source: NPJ Syst Biol Appl. 2019 Apr 4;5:12. doi: 10.1038/s41540-019-0089-0 (PMC6449359; doi:10.1038/s41540-019-0089-0)
Supplement: Supplementary file 7 — suppl. Table 7 [file 41540_2019_89_MOESM7_ESM.xlsx]

## Sheet: Enriched annotations
Cluster 1 (C1)
Enriched GO annotations	p-value
M phase - GO:0000279	1.07e-27
regulation of cellular process - GO:0050794	4.54e-20
regulation of metabolic process - GO:0019222	1.19e-19
nucleic acid metabolic process - GO:0090304	2.19e-19
regulation of nucleobase-containing compound metabolic process - GO:0019219	1.44e-17
cellular component organization - GO:0016043	5.45e-17
sister chromatid segregation - GO:0000819	2.44e-14
cellular process involved in reproduction - GO:0048610	3.75e-13
reproduction - GO:0000003	3.86e-13
cellular response to stress - GO:0033554	5.7e-11
negative regulation of biological process - GO:0048519	8.81e-10
chromosome organization involved in meiosis - GO:0070192	3.23e-09
cellular localization - GO:0051641	4.74e-09
microtubule cytoskeleton organization - GO:0000226	1.38e-08
GTPase regulator activity - GO:0030695	1.46e-08
cellular protein localization - GO:0034613	1.87e-08
regulation of cell cycle - GO:0051726	2.93e-08
vesicle docking - GO:0048278	3.21e-08
cell differentiation - GO:0030154	4.36e-08
Golgi vesicle transport - GO:0048193	5.85e-08
chromatin modification - GO:0016568	6.69e-08
protein transport - GO:0015031	1.24e-07
protein targeting to vacuole - GO:0006623	1.29e-07
regulation of cell cycle arrest - GO:0071156	2.42e-07
endosomal transport - GO:0016197	9.31e-07
mRNA processing - GO:0006397	9.49e-07
structure-specific DNA binding - GO:0043566	9.59e-07
mating type switching - GO:0007533	1.01e-06
damaged DNA binding - GO:0003684	1.67e-06
DNA secondary structure binding - GO:0000217	2.84e-06
macromolecule catabolic process - GO:0009057	6.4e-06
Cluster 2 (C2)
Enriched GO annotations	p-value
cytoplasmic translation - GO:0002181	1.76e-86
small molecule metabolic process - GO:0044281	1.59e-67
structural constituent of ribosome - GO:0003735	1.97e-45
oxidation-reduction process - GO:0055114	3.3e-44
biosynthetic process - GO:0009058	1.11e-43
small molecule biosynthetic process - GO:0044283	9.53e-43
catalytic activity - GO:0003824	5.76e-28
cofactor binding - GO:0048037	1.1e-21
small molecule binding - GO:0036094	1.27e-21
heterocycle biosynthetic process - GO:0018130	1.49e-18
substrate-specific transmembrane transporter activity - GO:0022891	1.74e-18
organophosphate biosynthetic process - GO:0090407	4.98e-18
purine-containing compound biosynthetic process - GO:0072522	1.18e-17
coenzyme metabolic process - GO:0006732	2.19e-16
oxidoreductase activity, acting on the aldehyde or oxo group of donors - GO:0016903	3.79e-15
glutamine family amino acid metabolic process - GO:0009064	1.71e-14
carbohydrate catabolic process - GO:0016052	4.32e-14
monosaccharide catabolic process - GO:0046365	4.48e-14
translation factor activity, nucleic acid binding - GO:0008135	1.27e-13
carbohydrate metabolic process - GO:0005975	1.54e-13
active transmembrane transporter activity - GO:0022804	9.57e-13
glutamine family amino acid biosynthetic process - GO:0009084	6.14e-12
ribonucleoside monophosphate biosynthetic process - GO:0009156	2.14e-11
organic substance metabolic process - GO:0071704	4e-11
tricarboxylic acid cycle - GO:0006099	8.06e-11
vitamin binding - GO:0019842	1.11e-10
rRNA export from nucleus - GO:0006407	2.75e-10
sulfur compound metabolic process - GO:0006790	3.27e-10
phytosteroid biosynthetic process - GO:0016129	3.82e-10
purine nucleoside monophosphate metabolic process - GO:0009126	3.82e-10
cation transport - GO:0006812	6.1e-10
fructose transport - GO:0015755	1.19e-09
P-P-bond-hydrolysis-driven transmembrane transporter activity - GO:0015405	2.73e-09
hexose biosynthetic process - GO:0019319	5.96e-09
binding - GO:0005488	9.12e-09
ATPase activity, coupled to transmembrane movement of ions - GO:0042625	1.44e-08
ribonucleoprotein complex biogenesis - GO:0022613	8e-08
ribosome assembly - GO:0042255	1.35e-07
establishment of localization - GO:0051234	1.42e-07
organic substance transport - GO:0071702	1.89e-07
carbohydrate biosynthetic process - GO:0016051	2.35e-07
protein folding - GO:0006457	3.53e-07
rRNA binding - GO:0019843	9.66e-07
tRNA aminoacylation for protein translation - GO:0006418	9.66e-07
transferase activity, transferring acyl groups, acyl groups converted into alkyl on transfer - GO:0046912	1.36e-06
branched-chain amino acid biosynthetic process - GO:0009082	1.51e-06
dicarboxylic acid metabolic process - GO:0043648	1.58e-06
nucleobase metabolic process - GO:0009112	3.51e-06
aldo-keto reductase (NADP) activity - GO:0004033	5.93e-06
Cluster 3 (C3)
Enriched GO annotations	p-value
regulation of RNA metabolic process - GO:0051252	4.48e-22
sequence-specific DNA binding transcription factor activity - GO:0003700	1.32e-19
regulation of cellular process - GO:0050794	1.81e-19
regulation of transcription from RNA polymerase II promoter - GO:0006357	7.82e-18
regulation of metabolic process - GO:0019222	2.94e-17
positive regulation of cellular process - GO:0048522	2.89e-16
RNA metabolic process - GO:0016070	4.22e-14
positive regulation of transcription from RNA polymerase II promoter - GO:0045944	9e-13
nucleic acid metabolic process - GO:0090304	1.31e-12
transcription regulatory region sequence-specific DNA binding - GO:0000976	4.54e-12
RNA polymerase II transcription regulatory region sequence-specific DNA binding transcription factor activity involved in positi... <Preview truncated at 128 characters>	8.25e-10
negative regulation of biological process - GO:0048519	4.75e-09
negative regulation of gene expression - GO:0010629	6.97e-09
transcription factor binding - GO:0008134	9.39e-09
protein phosphorylation - GO:0006468	1.27e-08
macromolecule metabolic process - GO:0043170	3.35e-07
RNA polymerase II core promoter proximal region sequence-specific DNA binding transcription factor activity involved in negative... <Preview truncated at 128 characters>	3.65e-07
transition metal ion binding - GO:0046914	7.75e-07
regulation of growth of unicellular organism as a thread of attached cells - GO:0070784	9.03e-07
cellular protein modification process - GO:0006464	1e-06
mRNA processing - GO:0006397	1.75e-06
regulation of phosphorus metabolic process - GO:0051174	2.29e-06
RNA splicing - GO:0008380	2.5e-06
regulation of cellular component organization - GO:0051128	4.14e-06
Cluster 5 (C5)
Enriched GO annotations	p-value
rRNA metabolic process - GO:0016072	2.29e-21
cellular component biogenesis - GO:0044085	1.33e-19
ribonucleoprotein complex biogenesis - GO:0022613	6.85e-19
hydrolase activity, acting on acid anhydrides - GO:0016817	1.08e-10
macromolecular complex subunit organization - GO:0043933	3.81e-09
purine nucleotide binding - GO:0017076	2.91e-08
ncRNA 5-end processing - GO:0034471	2.25e-07
maturation of LSU-rRNA from tricistronic rRNA transcript (SSU-rRNA, 5.8S rRNA, LSU-rRNA) - GO:0000463	4.38e-06
Cluster 6 (C6)
Enriched GO annotations	p-value
catalytic activity - GO:0003824	2.34e-08
Cluster 8 (C8)
Enriched GO annotations	p-value
GPI anchor metabolic process - GO:0006505	3e-10
carboxylic acid transport - GO:0046942	3.36e-09
organic substance transport - GO:0071702	7.54e-09
transporter activity - GO:0005215	1.34e-08
establishment of localization - GO:0051234	4.91e-08
lipid metabolic process - GO:0006629	2.94e-06
Cluster 9 (C9)
Enriched GO annotations	p-value
transposition, RNA-mediated - GO:0032197	1.7e-87
developmental process - GO:0032502	9.14e-15
binding - GO:0005488	4.52e-08
sequence-specific DNA binding transcription factor activity - GO:0003700	6.37e-06

## Sheet: List of genes
Cluster 1 (C1)	Cluster 2 (C2)	Cluster 3 (C3)	Cluster 5 (C5)	Cluster 6 (C6)	Cluster 8 (C8)	Cluster 9 (C9)
YAL063C-A	YAL068C	YAL064W	YAL067C	YAL055W	YAL066W	YAL068W-A
YAL051W	YAL064C-A	YAL056W	YAL059W	YAL030W	YAL048C	YAL041W
YAL047C	YAL063C	YAL037W	YAL026C	YAL011W	YAL047W-A	YAR002W
YAL034W-A	YAL060W	YAL034C-B	YAL025C	YAL009W	YAL033W	YAR009C
YAL029C	YAL059C-A	YAL034C	YAL019W	YAL008W	YAL026C-A	YBL100W-B
YAL024C	YAL054C	YAL031C	YAL016W	YBL071W-A	YAR019C	YBL100W-A
YAL017W	YAL053W	YAL028W	YAR007C	YBL065W	YAR028W	YBL081W
YAL016C-B	YAL049C	YAL027W	YBL078C	YBL058W	YAR047C	YBL066C
YAL010C	YAL038W	YAL014C	YBL075C	YBL057C	YBL100W-C	YBL054W
YAL002W	YAL036C	YAR003W	YBL068W	YBL055C	YBL089W	YBL051C
YAL001C	YAL035W	YAR030C	YBL059C-A	YBL038W	YBL077W	YBL047C
YAR008W	YAL023C	YAR031W	YBL056W	YBR002C	YBL071C	YBL031W
YAR014C	YAL012W	YAR035C-A	YBL050W	YBR052C	YBL062W	YBL009W
YAR018C	YAL007C	YAR068W	YBL043W	YBR104W	YBL048W	YBL005W-A
YAR027W	YAL005C	YBL107C	YBL036C	YBR132C	YBL040C	YBL005W-B
YAR029W	YAL003W	YBL101C	YBL026W	YBR192W	YBL039W-B	YBR012W-A
YAR053W	YAR002C-A	YBL093C	YBL023C	YBR196C-A	YBL020W	YBR012W-B
YBL107W-A	YAR015W	YBL086C	YBL017C	YBR251W	YBL018C	YBR051W
YBL106C	YAR020C	YBL085W	YBR014C	YBR262C	YBR004C	YBR105C
YBL104C	YAR050W	YBL084C	YBR019C	YBR273C	YBR022W	YBR112C
YBL103C	YAR066W	YBL080C	YBR024W	YBR274W	YBR027C	YBR172C
YBL097W	YAR071W	YBL071C-B	YBR041W	YBR282W	YBR040W	YBR206W
YBL090W	YAR073W	YBL061C	YBR046C	YBR295W	YBR064W	YBR225W
YBL088C	YAR075W	YBL029C-A	YBR049C	YCL064C	YBR072C-A	YBR239C
YBL079W	YBL108C-A	YBL014C	YBR053C	YCL046W	YBR109W-A	YCL028W
YBL074C	YBL099W	YBL008W-A	YBR056W	YCL011C	YBR124W	YCL019W
YBL067C	YBL098W	YBL008W	YBR077C	YCR008W	YBR144C	YCL020W
YBL063W	YBL092W	YBR007C	YBR101C	YCR019W	YBR147W	YCR003W
YBL060W	YBL091C	YBR016W	YBR122C	YCR020C-A	YBR196C-B	YCR030C
YBL052C	YBL087C	YBR033W	YBR137W	YCR023C	YBR201W	YCR038C
YBL046W	YBL076C	YBR059C	YBR142W	YCR027C	YBR207W	YDL114W-A
YBL037W	YBL072C	YBR062C	YBR155W	YCR028C	YBR226C	YDL088C
YBL034C	YBL069W	YBR065C	YBR171W	YCR035C	YBR277C	YDL048C
YBL029W	YBL068W-A	YBR066C	YBR200W	YCR036W	YBR294W	YDL042C
YBL025W	YBL064C	YBR083W	YBR227C	YCR051W	YBR296C-A	YDL025C
YBL019W	YBL045C	YBR103W	YBR229C	YCR083W	YCL069W	YDR006C
YBL010C	YBL042C	YBR108W	YBR236C	YCR097W-A	YCL065W	YDR008C
YBL005W	YBL041W	YBR119W	YBR244W	YCR107W	YCL038C	YDR034C-D
YBL004W	YBL039C	YBR128C	YBR245C	YDL247W	YCL021W-A	YDR034C-C
YBR001C	YBL032W	YBR131C-A	YBR247C	YDL243C	YCL002C	YDR098C-B
YBR012C	YBL030C	YBR133C	YBR248C	YDL226C	YCR024C-B	YDR098C-A
YBR013C	YBL028C	YBR134W	YBR256C	YDL217C	YCR041W	YDR170W-A
YBR017C	YBL027W	YBR141C	YBR272C	YDL201W	YCR044C	YDR186C
YBR028C	YBL024W	YBR151W	YBR279W	YDL194W	YCR064C	YDR207C
YBR042C	YBL022C	YBR153W	YCL059C	YDL188C	YCR085W	YDR210W-B
YBR044C	YBL015W	YBR156C	YCL048W	YDL166C	YCR086W	YDR210W-A
YBR045C	YBL011W	YBR157C	YCL012C	YDL163W	YDL231C	YDR210C-D
YBR047W	YBL003C	YBR158W	YCR002C	YDL160C-A	YDL159W-A	YDR210C-C
YBR050C	YBL002W	YBR165W	YCR020C	YDL150W	YDL152W	YDR228C
YBR055C	YBL001C	YBR170C	YCR090C	YDL134C	YDL068W	YDR237W
YBR057C	YBR006W	YBR178W	YCR099C	YDL085W	YDL023C	YDR261C
YBR058C	YBR009C	YBR182C	YDL237W	YDL059C	YDL016C	YDR261W-A
YBR060C	YBR010W	YBR188C	YDL235C	YDL024C	YDL011C	YDR261W-B
YBR063C	YBR011C	YBR193C	YDL225W	YDL022C-A	YDL007C-A	YDR261C-D
YBR073W	YBR015C	YBR194W	YDL219W	YDL006W	YDR029W	YDR261C-C
YBR074W	YBR020W	YBR195C	YDL193W	YDR007W	YDR072C	YDR266C
YBR076W	YBR021W	YBR198C	YDL178W	YDR009W	YDR084C	YDR309C
YBR081C	YBR025C	YBR204C	YDL164C	YDR019C	YDR090C	YDR316W-B
YBR087W	YBR026C	YBR212W	YDL157C	YDR041W	YDR100W	YDR365W-B
YBR094W	YBR029C	YBR228W	YDL153C	YDR045C	YDR105C	YDR425W
YBR095C	YBR031W	YBR233W-A	YDL148C	YDR093W	YDR119W	YDR463W
YBR097W	YBR034C	YBR246W	YDL147W	YDR109C	YDR139C	YDR501W
YBR098W	YBR035C	YBR253W	YDL146W	YDR119W-A	YDR157W	YDR524C
YBR102C	YBR038W	YBR255W	YDL135C	YDR140W	YDR202C	YDR528W
YBR110W	YBR039W	YBR270C	YDL133C-A	YDR167W	YDR205W	YDR543C
YBR111W-A	YBR048W	YBR271W	YDL132W	YDR177W	YDR271C	YEL074W
YBR114W	YBR054W	YBR276C	YDL122W	YDR236C	YDR319C	YEL043W
YBR120C	YBR067C	YBR280C	YDL121C	YDR264C	YDR367W	YEL019C
YBR123C	YBR068C	YBR284W	YDL097C	YDR267C	YDR387C	YEL009C-A
YBR129C	YBR072W	YBR289W	YDL060W	YDR268W	YDR402C	YER032W
YBR130C	YBR078W	YBR298C-A	YDL031W	YDR270W	YDR410C	YER033C
YBR131W	YBR079C	YCL063W	YDL007W	YDR280W	YDR414C	YER040W
YBR136W	YBR080C	YCL051W	YDR021W	YDR281C	YDR431W	YER045C
YBR138C	YBR082C	YCL047C	YDR054C	YDR287W	YDR437W	YER075C
YBR140C	YBR084W	YCL029C	YDR056C	YDR337W	YDR438W	YER079W
YBR148W	YBR084C-A	YCL027W	YDR060W	YDR376W	YDR467C	YER128W
YBR150C	YBR085W	YCL024W	YDR063W	YDR378C	YDR521W	YER137W-A
YBR152W	YBR085C-A	YCL004W	YDR098C	YDR392W	YDR524C-A	YER138C
YBR163W	YBR088C	YCR024C	YDR117C	YDR400W	YDR525W-A	YER149C
YBR166C	YBR089C-A	YCR033W	YDR152W	YDR415C	YEL064C	YER158C
YBR168W	YBR092C	YCR065W	YDR168W	YDR419W	YEL057C	YER160C
YBR179C	YBR093C	YCR066W	YDR170C	YDR441C	YEL006W	YER167W
YBR184W	YBR096W	YCR071C	YDR194C	YDR481C	YEL004W	YER188C-A
YBR185C	YBR106W	YCR091W	YDR201W	YDR539W	YER014W	YFL063W
YBR186W	YBR109C	YCR101C	YDR211W	YEL052W	YER076W-A	YFL033C
YBR191W-A	YBR111C	YDL247W-A	YDR221W	YEL039C	YER097W	YFR036W
YBR199W	YBR115C	YDL242W	YDR222W	YER060W	YER107W-A	YGL231C
YBR210W	YBR117C	YDL241W	YDR243C	YER066W	YER140W	YGL223C
YBR211C	YBR118W	YDL233W	YDR248C	YER067W	YER165C-A	YGL222C
YBR215W	YBR121C	YDL224C	YDR257C	YER095W	YER185W	YGL215W
YBR216C	YBR126C	YDL214C	YDR258C	YER099C	YFL062W	YGL214W
YBR217W	YBR127C	YDL207W	YDR272W	YER101C	YFL060C	YGL182C
YBR237W	YBR143C	YDL203C	YDR290W	YER125W	YFL029C	YGL178W
YBR250W	YBR145W	YDL202W	YDR299W	YER134C	YFR042W	YGL129C
YBR254C	YBR149W	YDL199C	YDR308C	YER161C	YGL258W-A	YGL128C
YBR257W	YBR154C	YDL197C	YDR311W	YER180C-A	YGL218W	YGL080W
YBR258C	YBR159W	YDL189W	YDR322C-A	YER182W	YGL204C	YGL038C
YBR259W	YBR160W	YDL183C	YDR361C	YER187W	YGL194C-A	YGL035C
YBR275C	YBR162C	YDL179W	YDR365C	YFL064C	YGL161C	YGL018C
YBR278W	YBR162W-A	YDL177C	YDR372C	YFL061W	YGL152C	YGR023W
YBR281C	YBR164C	YDL175C	YDR373W	YFL057C	YGL142C	YGR025W
YBR285W	YBR169C	YDL165W	YDR391C	YFL051C	YGL139W	YGR027W-A
YBR288C	YBR181C	YDL161W	YDR395W	YFL046W	YGL104C	YGR027W-B
YBR290W	YBR187W	YDL159W	YDR403W	YFL042C	YGL088W	YGR038C-B
YBR292C	YBR189W	YDL156W	YDR412W	YFL041W	YGL084C	YGR038C-A
YCL076W	YBR191W	YDL155W	YDR424C	YFL040W	YGL042C	YGR097W
YCL061C	YBR196C	YDL142C	YDR426C	YFL034W	YGL041C-B	YGR104C
YCL056C	YBR202W	YDL141W	YDR427W	YFL017W-A	YGL007C-A	YGR109W-A
YCL052C	YBR208C	YDL129W	YDR456W	YFL017C	YGL002W	YGR109W-B
YCL031C	YBR218C	YDL120W	YDR465C	YFL009W	YGR036C	YGR146C
YCL014W	YBR221C	YDL119C	YDR468C	YFR020W	YGR039W	YGR161C-D
YCL001W-A	YBR222C	YDL114W	YDR504C	YFR033C	YGR045C	YGR241C
YCL001W-B	YBR234C	YDL108W	YDR507C	YFR055W	YGR067C	YGR283C
YCR001W	YBR238C	YDL104C	YEL075C	YGL252C	YGR068W-A	YHL029C
YCR007C	YBR249C	YDL090C	YEL048C	YGL211W	YGR073C	YHL022C
YCR011C	YBR252W	YDL080C	YEL029C	YGL196W	YGR074W	YHL007C
YCR014C	YBR263W	YDL062W	YEL013W	YGL186C	YGR077C	YHR035W
YCR015C	YBR283C	YDL057W	YEL001C	YGL163C	YGR149W	YHR135C
YCR016W	YBR286W	YDL045W-A	YER015W	YGL153W	YGR168C	YHR192W
YCR018C	YBR287W	YDL045C	YER021W	YGL119W	YGR204C-A	YHR205W
YCR018C-A	YBR296C	YDL036C	YER030W	YGL091C	YGR213C	YHR206W
YCR020W-B	YBR298C	YDL013W	YER031C	YGL070C	YGR224W	YHR214C-B
YCR026C	YBR299W	YDL012C	YER042W	YGL050W	YGR227W	YHR214C-C
YCR032W	YBR301W	YDR003W	YER048C	YGL019W	YGR263C	YIL140W
YCR042C	YCL057W	YDR004W	YER063W	YGL017W	YGR265W	YIL135C
YCR043C	YCL054W	YDR014W-A	YER078C	YGR007W	YGR290W	YIL101C
YCR054C	YCL050C	YDR043C	YER096W	YGR048W	YGR295C	YIL082W-A
YCR073C	YCL043C	YDR048C	YER118C	YGR065C	YHL048W	YIL082W
YCR081W	YCL035C	YDR061W	YER127W	YGR066C	YHL046W-A	YIL061C
YCR092C	YCL030C	YDR066C	YER133W	YGR131W	YHL036W	YIL056W
YCR093W	YCL026C-B	YDR073W	YER157W	YGR169C	YHL030W	YIL050W
YCR094W	YCL026C-A	YDR096W	YER164W	YGR169C-A	YHL003C	YIL044C
YCR095C	YCL025C	YDR102C	YER166W	YGR178C	YHR022C	YIL036W
YCR095W-A	YCL018W	YDR113C	YER171W	YGR190C	YHR028W-A	YIL024C
YCR096C	YCL017C	YDR122W	YER175C	YGR201C	YHR049C-A	YIR001C
YCR097W	YCL001W	YDR123C	YER179W	YGR215W	YHR063W-A	YJL154C
YCR102W-A	YCR004C	YDR124W	YER189W	YGR220C	YHR069C-A	YJL135W
YCR106W	YCR005C	YDR126W	YFL048C	YGR231C	YHR078W	YJL073W
YDL240C-A	YCR009C	YDR128W	YFL036W	YGR236C	YHR110W	YJL025W
YDL240W	YCR010C	YDR130C	YFL026W	YGR251W	YHR123W	YJR027W
YDL239C	YCR012W	YDR133C	YFL004W	YGR252W	YHR125W	YJR029W
YDL234C	YCR021C	YDR136C	YFR001W	YGR253C	YHR137C-A	YJR028W
YDL216C	YCR024C-A	YDR142C	YFR010W	YGR255C	YHR140W	YJR082C
YDL209C	YCR028C-A	YDR143C	YFR011C	YGR269W	YHR142W	YJR091C
YDL206W	YCR031C	YDR145W	YFR014C	YHL047C	YHR181W	YJR162C
YDL200C	YCR034W	YDR151C	YFR016C	YHL045W	YHR194W	YKL225W
YDL185C-A	YCR037C	YDR154C	YFR038W	YHR003C	YIL166C	YKL122C
YDL180W	YCR053W	YDR163W	YGL250W	YHR016C	YIL145C	YKL110C
YDL176W	YCR057C	YDR169C	YGL244W	YHR024C	YIL102C-A	YKL062W
YDL170W	YCR069W	YDR175C	YGL242C	YHR031C	YIL090W	YKL054C
YDL169C	YCR088W	YDR191W	YGL238W	YHR043C	YIL089W	YKL042W
YDL167C	YCR098C	YDR192C	YGL232W	YHR044C	YIL088C	YKL032C
YDL158C	YCR102C	YDR194W-A	YGL229C	YHR057C	YIL071W-A	YKL020C
YDL154W	YCR104W	YDR203W	YGL227W	YHR058C	YIL064W	YKR021W
YDL149W	YCR105W	YDR206W	YGL224C	YHR106W	YIL049W	YKR072C
YDL139C	YDL246C	YDR208W	YGL213C	YHR111W	YIL030W-A	YKR075C
YDL133W	YDL245C	YDR213W	YGL207W	YHR122W	YIR020C-B	YLL065W
YDL117W	YDL244W	YDR229W	YGL201C	YHR132C	YIR021W-A	YLL013C
YDL116W	YDL236W	YDR240C	YGL173C	YHR165W-A	YIR023C-A	YLL006W-A
YDL115C	YDL232W	YDR249C	YGL171W	YHR175W	YJL209W	YLR001C
YDL113C	YDL229W	YDR250C	YGL159W	YHR191C	YJL193W	YLR035C-A
YDL112W	YDL215C	YDR252W	YGL158W	YIL165C	YJL182C	YLR042C
YDL107W	YDL213C	YDR253C	YGL156W	YIL164C	YJL150W	YLR063W
YDL106C	YDL212W	YDR260C	YGL154C	YIL158W	YJL094C	YLR073C
YDL105W	YDL210W	YDR265W	YGL115W	YIL136W	YJL091C	YLR128W
YDL101C	YDL208W	YDR277C	YGL101W	YIL120W	YJL059W	YLR139C
YDL099W	YDL205C	YDR310C	YGL099W	YIL102C	YJL037W	YLR157C-B
YDL098C	YDL204W	YDR313C	YGL067W	YIL100W	YJL029C	YLR176C
YDL094C	YDL198C	YDR320C-A	YGL029W	YIL077C	YJL015C	YLR177W
YDL092W	YDL192W	YDR329C	YGL006W	YIL046W-A	YJR001W	YLR187W
YDL091C	YDL191W	YDR348C	YGR005C	YIL028W	YJR023C	YLR190W
YDL089W	YDL190C	YDR350C	YGR052W	YIL021W	YJR030C	YLR227W-B
YDL077C	YDL185W	YDR351W	YGR090W	YIL020C	YJR080C	YLR256W
YDL076C	YDL184C	YDR359C	YGR103W	YIL004C	YJR087W	YLR256W-A
YDL074C	YDL182W	YDR364C	YGR116W	YIR008C	YJR124C	YLR283W
YDL073W	YDL174C	YDR379W	YGR123C	YIR012W	YJR157W	YLR365W
YDL070W	YDL173W	YDR389W	YGR126W	YIR029W	YKL178C	YLR410W-B
YDL069C	YDL171C	YDR409W	YGR135W	YIR042C	YKL174C	YLR410W-A
YDL065C	YDL168W	YDR422C	YGR142W	YJL222W-B	YKL165C	YLR436C
YDL063C	YDL145C	YDR423C	YGR145W	YJL218W	YKL162C-A	YLR465C
YDL058W	YDL143W	YDR436W	YGR157W	YJL213W	YKL131W	YML112W
YDL056W	YDL140C	YDR446W	YGR186W	YJL178C	YKL115C	YML081W
YDL044C	YDL137W	YDR448W	YGR187C	YJL166W	YKL100W-A	YML076C
YDL043C	YDL136W	YDR451C	YGR200C	YJL143W	YKL018W	YML059C
YDL035C	YDL131W	YDR466W	YGR207C	YJL125C	YKL006C-A	YML053C
YDL030W	YDL130W	YDR475C	YGR218W	YJL101C	YKL003C	YML045W-A
YDL028C	YDL128W	YDR478W	YGR229C	YJL093C	YKR060W	YML045W
YDL027C	YDL126C	YDR479C	YGR232W	YJL055W	YKR105C	YML042W
YDL021W	YDL125C	YDR480W	YGR245C	YJL054W	YLL055W	YML039W
YDL020C	YDL124W	YDR512C	YGR246C	YJL045W	YLL037W	YML027W
YDL018C	YDL110C	YDR530C	YGR266W	YJL035C	YLL031C	YML015C
YDL017W	YDL103C	YEL056W	YGR267C	YJL022W	YLL030C	YMR045C
YDL010W	YDL102W	YEL050W-A	YGR271W	YJL003W	YLL014W	YMR046C
YDL003W	YDL100C	YEL033W	YGR276C	YJL001W	YLR007W	YMR050C
YDL002C	YDL095W	YEL016C	YGR281W	YJR025C	YLR046C	YMR070W
YDL001W	YDL085C-A	YEL007W	YHR005C	YJR040W	YLR064W	YMR073C
YDR003W-A	YDL084W	YER005W	YHR013C	YJR049C	YLR065C	YMR081C
YDR005C	YDL083C	YER016W	YHR029C	YJR058C	YLR101C	YMR136W
YDR013W	YDL082W	YER027C	YHR046C	YJR100C	YLR163W-A	YMR180C
YDR014W	YDL081C	YER028C	YHR051W	YJR107W	YLR170C	YMR181C
YDR016C	YDL078C	YER029C	YHR065C	YJR131W	YLR214W	YMR182C
YDR017C	YDL075W	YER046W	YHR066W	YJR144W	YLR217W	YMR194C-B
YDR018C	YDL072C	YER046W-A	YHR079C-A	YJR154W	YLR232W	YMR199W
YDR020C	YDL067C	YER047C	YHR088W	YJR155W	YLR241W	YMR206W
YDR022C	YDL066W	YER058W	YHR138C	YJR160C	YLR243W	YMR294W-A
YDR026C	YDL061C	YER059W	YHR197W	YKL220C	YLR297W	YMR312W
YDR027C	YDL055C	YER061C	YHR201C	YKL215C	YLR311C	YMR326C
YDR028C	YDL052C	YER064C	YIL173W	YKL214C	YLR322W	YNL337W
YDR030C	YDL051W	YER068W	YIL143C	YKL213C	YLR334C	YNL316C
YDR031W	YDL046W	YER068C-A	YIL138C	YKL160W	YLR406C-A	YNL284C-B
YDR034C	YDL040C	YER084W-A	YIL126W	YKL151C	YLR414C	YNL284C-A
YDR042C	YDL029W	YER091C-A	YIL103W	YKL144C	YLR446W	YNL278W
YDR049W	YDL022W	YER109C	YIL085C	YKL113C	YLR459W	YNL234W
YDR051C	YDL015C	YER114C	YIL076W	YKL107W	YML066C	YNL197C
YDR052C	YDL014W	YER115C	YIL070C	YKL078W	YML031W	YNL196C
YDR057W	YDL004W	YER116C	YIL063C	YKL058W	YML019W	YNL183C
YDR058C	YDR002W	YER119C-A	YIL048W	YKL033W-A	YML011C	YNL176C
YDR065W	YDR011W	YER129W	YIL035C	YKL027W	YMR010W	YNL171C
YDR067C	YDR012W	YER132C	YIL030C	YKL013C	YMR013C	YNL170W
YDR068W	YDR023W	YER137C	YIL019W	YKL002W	YMR013W-A	YNL097C-B
YDR069C	YDR025W	YER144C	YIL016W	YKR009C	YMR040W	YNL074C
YDR075W	YDR032C	YER169W	YIL002W-A	YKR024C	YMR052C-A	YNL058C
YDR076W	YDR033W	YER173W	YIR004W	YKR026C	YMR071C	YNL054W-A
YDR078C	YDR035W	YER181C	YIR024C	YKR069W	YMR088C	YNL020C
YDR079W	YDR036C	YER186C	YJL222W	YKR070W	YMR105W-A	YNR009W
YDR079C-A	YDR037W	YFL050C	YJL183W	YLL062C	YMR119W-A	YNR022C
YDR080W	YDR038C	YFL034C-B	YJL169W	YLL043W	YMR123W	YNR025C
YDR081C	YDR039C	YFL031C-A	YJL164C	YLL022C	YMR141C	YNR077C
YDR082W	YDR040C	YFL012W-A	YJL148W	YLR008C	YMR141W-A	YOL164W-A
YDR083W	YDR044W	YFL012W	YJL115W	YLR016C	YMR151W	YOL103W-B
YDR085C	YDR046C	YFR003C	YJL111W	YLR055C	YMR153C-A	YOL103W-A
YDR087C	YDR050C	YFR009W-A	YJL109C	YLR088W	YMR158W-B	YOL082W
YDR088C	YDR055W	YFR013W	YJL088W	YLR090W	YMR253C	YOL077W-A
YDR089W	YDR059C	YFR026C	YJL082W	YLR118C	YMR290W-A	YOL051W
YDR097C	YDR062W	YFR027W	YJL050W	YLR138W	YMR292W	YOL029C
YDR103W	YDR064W	YFR032C-B	YJL002C	YLR152C	YMR301C	YOL025W
YDR104C	YDR070C	YFR034W-A	YJR002W	YLR154C	YMR306W	YOL007C
YDR106W	YDR071C	YFR046C	YJR006W	YLR229C	YMR316C-B	YOR023C
YDR108W	YDR074W	YFR052C-A	YJR032W	YLR231C	YNL336W	YOR132W
YDR110W	YDR077W	YGL254W	YJR068W	YLR258W	YNL319W	YOR142W-B
YDR118W	YDR086C	YGL248W	YJR076C	YLR324W	YNL285W	YOR178C
YDR121W	YDR091C	YGL247W	YJR088C	YLR330W	YNL280C	YOR192C-B
YDR125C	YDR099W	YGL240W	YJR118C	YLR331C	YNL266W	YOR192C-A
YDR131C	YDR101C	YGL239C	YJR125C	YLR397C	YNL219C	YOR220W
YDR132C	YDR127W	YGL220W	YJR132W	YLR407W	YNL217W	YOR221C
YDR135C	YDR129C	YGL219C	YJR142W	YLR420W	YNL198C	YOR225W
YDR137W	YDR148C	YGL197W	YJR149W	YLR462W	YNL156C	YOR227W
YDR138W	YDR155C	YGL193C	YKL201C	YML116W	YNL146W	YOR267C
YDR141C	YDR158W	YGL192W	YKL196C	YML098W	YNL120C	YOR337W
YDR146C	YDR172W	YGL184C	YKL190W	YML092C	YNL115C	YOR342C
YDR147W	YDR174W	YGL181W	YKL172W	YML080W	YNL105W	YOR343W-B
YDR150W	YDR178W	YGL179C	YKL154W	YML079W	YNL101W	YOR343W-A
YDR153C	YDR188W	YGL174W	YKL143W	YML068W	YNL095C	YOR349W
YDR159W	YDR189W	YGL172W	YKL142W	YML057C-A	YNL013C	YOR355W
YDR160W	YDR190C	YGL169W	YKL130C	YML038C	YNR005C	YOR359W
YDR161W	YDR212W	YGL168W	YKL129C	YML032C	YNR032C-A	YOR360C
YDR162C	YDR224C	YGL155W	YKL126W	YML030W	YNR048W	YOR372C
YDR164C	YDR225W	YGL146C	YKL124W	YML009C	YNR056C	YOR373W
YDR165W	YDR226W	YGL132W	YKL117W	YMR020W	YNR062C	YPL257W-B
YDR166C	YDR232W	YGL130W	YKL100C	YMR027W	YNR075W	YPL256C
YDR173C	YDR233C	YGL122C	YKL096C-B	YMR048W	YOL163W	YPL229W
YDR176W	YDR234W	YGL118C	YKL091C	YMR054W	YOL162W	YPL192C
YDR179C	YDR238C	YGL113W	YKL077W	YMR095C	YOL155W-A	YPL156C
YDR179W-A	YDR276C	YGL108C	YKL075C	YMR114C	YOL152W	YPL105C
YDR180W	YDR294C	YGL096W	YKL040C	YMR214W	YOL137W	YPL089C
YDR181C	YDR297W	YGL085W	YKL028W	YMR220W	YOL119C	YPL066W
YDR182W	YDR298C	YGL071W	YKL021C	YMR227C	YOL107W	YPL054W
YDR183W	YDR300C	YGL066W	YKL007W	YMR238W	YOL092W	YPL034W
YDR183C-A	YDR304C	YGL057C	YKL005C	YMR250W	YOL079W	YPL032C
YDR184C	YDR321W	YGL045W	YKR002W	YMR285C	YOL048C	YPL014W
YDR195W	YDR328C	YGL044C	YKR014C	YMR288W	YOL044W	YPR009W
YDR196C	YDR341C	YGL032C	YKR018C	YMR324C	YOL038C-A	YPR012W
YDR197W	YDR342C	YGL025C	YKR025W	YNL335W	YOL002C	YPR059C
YDR198C	YDR343C	YGL023C	YKR056W	YNL331C	YOR034C	YPR061C
YDR200C	YDR345C	YGL015C	YKR071C	YNL330C	YOR067C	YPR065W
YDR216W	YDR346C	YGL014W	YKR081C	YNL323W	YOR079C	YPR116W
YDR217C	YDR353W	YGL003C	YKR084C	YNL294C	YOR103C	YPR137C-B
YDR218C	YDR368W	YGR002C	YKR088C	YNL292W	YOR149C	YPR154W
YDR219C	YDR371C-A	YGR006W	YLL034C	YNL284C	YOR152C	YPR158W-B
YDR223W	YDR377W	YGR011W	YLL011W	YNL274C	YOR169C	YPR158C-D
YDR227W	YDR381W	YGR015C	YLL001W	YNL232W	YOR307C	YPR158C-C
YDR235W	YDR382W	YGR033C	YLR002C	YNL223W	YOR311C	YPR175W
YDR239C	YDR385W	YGR040W	YLR012C	YNL216W	YOR314W-A
YDR241W	YDR394W	YGR041W	YLR051C	YNL202W	YOR321W
YDR242W	YDR396W	YGR042W	YLR068W	YNL173C	YOR329W-A
YDR244W	YDR398W	YGR044C	YLR125W	YNL169C	YOR364W
YDR245W	YDR399W	YGR050C	YLR129W	YNL128W	YOR366W
YDR251W	YDR406W	YGR058W	YLR146C	YNL108C	YOR392W
YDR254W	YDR418W	YGR084C	YLR149C-A	YNL099C	YPL264C
YDR255C	YDR429C	YGR091W	YLR163C	YNL098C	YPL261C
YDR259C	YDR432W	YGR102C	YLR195C	YNL093W	YPL257W
YDR262W	YDR447C	YGR107W	YLR221C	YNL090W	YPL238C
YDR263C	YDR450W	YGR119C	YLR222C	YNL057W	YPL236C
YDR273W	YDR453C	YGR122W	YLR248W	YNL024C	YPL189W
YDR275W	YDR454C	YGR136W	YLR250W	YNL022C	YPL185W
YDR279W	YDR461W	YGR143W	YLR262C	YNL007C	YPL164C
YDR282C	YDR471W	YGR151C	YLR274W	YNL005C	YPL162C
YDR283C	YDR483W	YGR156W	YLR276C	YNR029C	YPL092W
YDR285W	YDR487C	YGR165W	YLR291C	YNR032W	YPL087W
YDR288W	YDR492W	YGR171C	YLR314C	YNR034W	YPL076W
YDR289C	YDR496C	YGR199W	YLR321C	YOL165C	YPL073C
YDR291W	YDR497C	YGR206W	YLR343W	YOL142W	YPL065W
YDR292C	YDR500C	YGR212W	YLR363C	YOL096C	YPL060W
YDR295C	YDR502C	YGR221C	YLR369W	YOL062C	YPL035C
YDR301W	YDR508C	YGR223C	YLR387C	YOL054W	YPL002C
YDR303C	YDR510W	YGR225W	YLR398C	YOL038W	YPR128C
YDR306C	YDR513W	YGR226C	YLR409C	YOL033W	YPR130C
YDR307W	YDR516C	YGR230W	YLR410W	YOL014W	YPR139C
YDR312W	YDR518W	YGR238C	YLR419W	YOL012C	YPR142C
YDR314C	YDR519W	YGR239C	YLR433C	YOR003W	YPR146C
YDR315C	YDR524C-B	YGR240C-A	YLR435W	YOR020W-A	YPR147C
YDR316W	YDR529C	YGR249W	YLR447C	YOR039W	YPR170W-A
YDR317W	YDR533C	YGR288W	YML115C	YOR040W	YPR198W
YDR318W	YDR534C	YGR291C	YML110C	YOR056C	YPR201W
YDR320C	YDR536W	YHL041W	YML108W	YOR072W-B
YDR322W	YDR542W	YHL019C	YML105C	YOR097C
YDR323C	YEL071W	YHL008C	YML093W	YOR125C
YDR324C	YEL070W	YHL005C	YML069W	YOR126C
YDR325W	YEL069C	YHL002W	YML067C	YOR155C
YDR326C	YEL065W	YHR001W-A	YML055W	YOR157C
YDR331W	YEL063C	YHR002W	YML001W	YOR159C
YDR332W	YEL060C	YHR006W	YMR001C	YOR173W
YDR333C	YEL054C	YHR011W	YMR001C-A	YOR196C
YDR334W	YEL051W	YHR014W	YMR009W	YOR203W
YDR335W	YEL049W	YHR030C	YMR031C	YOR274W
YDR336W	YEL047C	YHR036W	YMR039C	YOR285W
YDR340W	YEL046C	YHR050W-A	YMR049C	YOR286W
YDR356W	YEL042W	YHR059W	YMR072W	YOR306C
YDR357C	YEL040W	YHR061C	YMR074C	YOR333C
YDR358W	YEL034W	YHR067W	YMR089C	YOR356W
YDR362C	YEL032W	YHR071W	YMR110C	YOR357C
YDR363W	YEL031W	YHR073W	YMR128W	YOR370C
YDR363W-A	YEL030W	YHR084W	YMR129W	YOR381W
YDR366C	YEL027W	YHR085W	YMR131C	YOR389W
YDR369C	YEL026W	YHR086W	YMR157C	YPL278C
YDR370C	YEL024W	YHR091C	YMR178W	YPL239W
YDR371W	YEL021W	YHR097C	YMR193W	YPL207W
YDR374C	YEL020C-B	YHR102W	YMR196W	YPL196W
YDR374W-A	YEL017C-A	YHR127W	YMR216C	YPL186C
YDR379C-A	YEL011W	YHR129C	YMR235C	YPL175W
YDR381C-A	YEL009C	YHR134W	YMR266W	YPL173W
YDR383C	YER003C	YHR136C	YMR271C	YPL152W
YDR386W	YER006W	YHR145C	YMR278W	YPL132W
YDR390C	YER007C-A	YHR149C	YMR308C	YPL129W
YDR393W	YER009W	YHR150W	YNL313C	YPL119C
YDR406W-A	YER011W	YHR151C	YNL308C	YPL113C
YDR407C	YER012W	YHR159W	YNL306W	YPL108W
YDR416W	YER019C-A	YHR161C	YNL281W	YPL107W
YDR421W	YER023W	YHR173C	YNL259C	YPL095C
YDR428C	YER025W	YHR175W-A	YNL256W	YPL088W
YDR434W	YER036C	YHR177W	YNL231C	YPL059W
YDR439W	YER043C	YHR186C	YNL215W	YPL023C
YDR440W	YER044C	YHR195W	YNL212W	YPL013C
YDR443C	YER049W	YHR198C	YNL207W	YPR002W
YDR444W	YER052C	YHR199C-A	YNL186W	YPR006C
YDR449C	YER053C-A	YHR202W	YNL181W	YPR017C
YDR452W	YER055C	YHR212W-A	YNL163C	YPR058W
YDR457W	YER056C	YHR214W-A	YNL151C	YPR062W
YDR458C	YER056C-A	YIL156W	YNL149C	YPR100W
YDR460W	YER057C	YIL152W	YNL143C	YPR138C
YDR464W	YER060W-A	YIL150C	YNL123W	YPR176C
YDR469W	YER062C	YIL146C	YNL113W	YPR184W
YDR470C	YER065C	YIL131C	YNL110C	YPR188C
YDR473C	YER069W	YIL127C	YNL087W	YPR196W
YDR484W	YER070W	YIL122W	YNL085W	YPR200C
YDR485C	YER073W	YIL111W	YNL040W
YDR486C	YER074W	YIL106W	YNL014W
YDR494W	YER081W	YIL105C	YNL009W
YDR495C	YER086W	YIL092W	YNL004W
YDR499W	YER090W	YIL079C	YNL002C
YDR505C	YER091C	YIL055C	YNL001W
YDR510C-A	YER094C	YIL015W	YNR051C
YDR514C	YER102W	YIL009C-A	YNR054C
YDR515W	YER103W	YIL007C	YNR065C
YDR520C	YER110C	YIR003W	YNR074C
YDR522C	YER117W	YIR007W	YOL132W
YDR523C	YER126C	YIR010W	YOL115W
YDR527W	YER131W	YIR011C	YOL098C
YDR531W	YER136W	YIR015W	YOL080C
YDR532C	YER145C	YIR017C	YOL056W
YDR540C	YER148W	YIR018W	YOL049W
YEL072W	YER156C	YIR023W	YOL041C
YEL062W	YER165W	YJL215C	YOL016C
YEL061C	YER177W	YJL208C	YOL006C
YEL055C	YER178W	YJL194W	YOR021C
YEL053C	YFL059W	YJL185C	YOR046C
YEL041W	YFL058W	YJL181W	YOR051C
YEL025C	YFL045C	YJL165C	YOR057W
YEL023C	YFL044C	YJL161W	YOR061W
YEL022W	YFL041W-A	YJL156W-A	YOR074C
YEL018W	YFL039C	YJL146W	YOR087W
YEL015W	YFL038C	YJL144W	YOR089C
YEL014C	YFL037W	YJL141C	YOR101W
YEL012W	YFL034C-A	YJL137C	YOR111W
YEL010W	YFL022C	YJL127C	YOR119C
YEL005C	YFL020C	YJL110C	YOR123C
YEL003W	YFL018C	YJL105W	YOR164C
YER001W	YFL014W	YJL104W	YOR165W
YER002W	YFL005W	YJL095W	YOR171C
YER006C-A	YFR004W	YJL084C	YOR174W
YER007W	YFR006W	YJL083W	YOR211C
YER008C	YFR009W	YJL081C	YOR217W
YER013W	YFR015C	YJL072C	YOR232W
YER022W	YFR024C-A	YJL071W	YOR239W
YER037W	YFR030W	YJL065C	YOR243C
YER038C	YFR031C-A	YJL056C	YOR254C
YER041W	YFR032C-A	YJL051W	YOR259C
YER044C-A	YFR044C	YJL048C	YOR260W
YER048W-A	YFR047C	YJL030W	YOR261C
YER050C	YFR050C	YJL020C	YOR262W
YER051W	YFR051C	YJL004C	YOR265W
YER054C	YFR053C	YJR010C-A	YOR278W
YER071C	YGL261C	YJR012C	YOR281C
YER074W-A	YGL258W	YJR013W	YOR283W
YER077C	YGL256W	YJR033C	YOR294W
YER080W	YGL255W	YJR050W	YOR326W
YER085C	YGL253W	YJR056C	YOR340C
YER087W	YGL245W	YJR059W	YPL263C
YER092W	YGL234W	YJR060W	YPL260W
YER093C	YGL228W	YJR066W	YPL243W
YER098W	YGL226C-A	YJR083C	YPL235W
YER105C	YGL225W	YJR084W	YPL227C
YER106W	YGL221C	YJR086W	YPL217C
YER111C	YGL206C	YJR093C	YPL212C
YER112W	YGL205W	YJR101W	YPL211W
YER113C	YGL202W	YJR111C	YPL178W
YER121W	YGL200C	YJR127C	YPL130W
YER122C	YGL195W	YJR136C	YPL118W
YER123W	YGL189C	YJR140W-A	YPL117C
YER124C	YGL187C	YJR151W-A	YPL086C
YER130C	YGL167C	YKL208W	YPL053C
YER135C	YGL157W	YKL206C	YPL043W
YER138W-A	YGL148W	YKL204W	YPL019C
YER139C	YGL147C	YKL185W	YPL012W
YER142C	YGL137W	YKL176C	YPL010W
YER155C	YGL135W	YKL171W	YPL009C
YER162C	YGL123W	YKL168C	YPR060C
YER168C	YGL120C	YKL161C	YPR073C
YER172C	YGL106W	YKL159C	YPR082C
YER174C	YGL105W	YKL156C-A	YPR086W
YER175W-A	YGL103W	YKL149C	YPR091C
YER176W	YGL097W	YKL138C-A	YPR108W
YER180C	YGL089C	YKL137W	YPR112C
YER184C	YGL087C	YKL132C	YPR118W
YFL049W	YGL078C	YKL123W	YPR131C
YFL047W	YGL077C	YKL121W	YPR133C
YFL027C	YGL076C	YKL116C	YPR143W
YFL025C	YGL068W	YKL108W	YPR148C
YFL024C	YGL062W	YKL105C	YPR169W
YFL023W	YGL058W	YKL101W	YPR173C
YFL013C	YGL055W	YKL093W	YPR180W
YFL008W	YGL054C	YKL088W	YPR190C
YFL007W	YGL048C	YKL068W-A	YPR194C
YFL003C	YGL043W	YKL068W
YFL002C	YGL040C	YKL066W
YFR002W	YGL039W	YKL053C-A
YFR005C	YGL037C	YKL052C
YFR007W	YGL031C	YKL048C
YFR008W	YGL030W	YKL038W
YFR019W	YGL028C	YKL036C
YFR023W	YGL026C	YKL034W
YFR031C	YGL022W	YKL026C
YFR039C	YGL012W	YKL018C-A
YFR040W	YGL011C	YKR007W
YFR041C	YGL009C	YKR019C
YFR043C	YGL008C	YKR034W
YFR048W	YGL001C	YKR051W
YFR057W	YGR001C	YKR055W
YGL263W	YGR019W	YKR077W
YGL262W	YGR020C	YKR089C
YGL257C	YGR026W	YKR090W
YGL251C	YGR027C	YKR099W
YGL249W	YGR032W	YLL036C
YGL246C	YGR034W	YLL035W
YGL243W	YGR037C	YLL033W
YGL241W	YGR043C	YLL020C
YGL233W	YGR049W	YLL019C
YGL230C	YGR054W	YLL019W-A
YGL203C	YGR055W	YLL010C
YGL194C	YGR060W	YLL003W
YGL190C	YGR061C	YLL002W
YGL188C-A	YGR082W	YLR006C
YGL185C	YGR085C	YLR011W
YGL183C	YGR086C	YLR013W
YGL180W	YGR087C	YLR019W
YGL176C	YGR088W	YLR022C
YGL175C	YGR094W	YLR030W
YGL170C	YGR106C	YLR047C
YGL164C	YGR118W	YLR072W
YGL160W	YGR124W	YLR077W
YGL151W	YGR132C	YLR079W
YGL150C	YGR138C	YLR085C
YGL145W	YGR144W	YLR095C
YGL144C	YGR148C	YLR096W
YGL141W	YGR155W	YLR102C
YGL140C	YGR159C	YLR104W
YGL138C	YGR162W	YLR105C
YGL134W	YGR167W	YLR116W
YGL133W	YGR173W	YLR124W
YGL131C	YGR175C	YLR131C
YGL124C	YGR177C	YLR132C
YGL117W	YGR180C	YLR136C
YGL112C	YGR181W	YLR140W
YGL111W	YGR183C	YLR144C
YGL110C	YGR185C	YLR145W
YGL107C	YGR189C	YLR146W-A
YGL098W	YGR191W	YLR147C
YGL095C	YGR192C	YLR151C
YGL094C	YGR193C	YLR154W-E
YGL093W	YGR204W	YLR154W-F
YGL092W	YGR208W	YLR162W-A
YGL090W	YGR209C	YLR165C
YGL086W	YGR211W	YLR173W
YGL082W	YGR214W	YLR183C
YGL081W	YGR219W	YLR191W
YGL079W	YGR234W	YLR199C
YGL075C	YGR235C	YLR202C
YGL073W	YGR240C	YLR206W
YGL065C	YGR244C	YLR219W
YGL061C	YGR254W	YLR224W
YGL060W	YGR256W	YLR228C
YGL059W	YGR260W	YLR230W
YGL049C	YGR264C	YLR252W
YGL041W-A	YGR279C	YLR254C
YGL036W	YGR282C	YLR255C
YGL033W	YGR284C	YLR261C
YGL027C	YGR285C	YLR278C
YGL021W	YGR286C	YLR288C
YGL016W	YGR287C	YLR289W
YGL013C	YGR289C	YLR298C
YGL005C	YGR292W	YLR307W
YGL004C	YGR294W	YLR308W
YGR003W	YHL046C	YLR315W
YGR004W	YHL043W	YLR323C
YGR009C	YHL042W	YLR326W
YGR013W	YHL040C	YLR329W
YGR016W	YHL034C	YLR346C
YGR024C	YHL033C	YLR353W
YGR028W	YHL016C	YLR357W
YGR030C	YHL015W-A	YLR361C-A
YGR046W	YHL015W	YLR364C-A
YGR047C	YHL011C	YLR366W
YGR053C	YHL001W	YLR381W
YGR056W	YHR005C-A	YLR382C
YGR057C	YHR007C	YLR394W
YGR059W	YHR010W	YLR399C
YGR069W	YHR018C	YLR412C-A
YGR070W	YHR019C	YLR417W
YGR071C	YHR020W	YLR418C
YGR072W	YHR021C	YLR427W
YGR075C	YHR025W	YLR431C
YGR081C	YHR026W	YLR443W
YGR089W	YHR027C	YLR451W
YGR092W	YHR037W	YML119W
YGR093W	YHR039C	YML118W
YGR098C	YHR039C-A	YML114C
YGR099W	YHR042W	YML113W
YGR100W	YHR047C	YML107C
YGR108W	YHR049W	YML099W-A
YGR109C	YHR052W	YML099C
YGR111W	YHR063C	YML094C-A
YGR113W	YHR064C	YML088W
YGR117C	YHR068W	YML087C
YGR120C	YHR072W-A	YML082W
YGR125W	YHR076W	YML064C
YGR127W	YHR087W	YML047W-A
YGR128C	YHR092C	YML041C
YGR129W	YHR094C	YML037C
YGR134W	YHR096C	YML029W
YGR139W	YHR098C	YML023C
YGR140W	YHR100C	YML021C
YGR150C	YHR104W	YML020W
YGR152C	YHR107C	YML005W
YGR153W	YHR108W	YMR003W
YGR154C	YHR112C	YMR005W
YGR163W	YHR113W	YMR016C
YGR166W	YHR117W	YMR017W
YGR170W	YHR128W	YMR019W
YGR174W-A	YHR137W	YMR021C
YGR179C	YHR141C	YMR022W
YGR182C	YHR143W-A	YMR026C
YGR184C	YHR170W	YMR030W
YGR188C	YHR174W	YMR037C
YGR196C	YHR179W	YMR043W
YGR198W	YHR183W	YMR047C
YGR216C	YHR190W	YMR059W
YGR217W	YHR193C	YMR067C
YGR222W	YHR203C	YMR068W
YGR233C	YHR208W	YMR086W
YGR237C	YHR210C	YMR086C-A
YGR250C	YHR211W	YMR087W
YGR258C	YHR213W	YMR102C
YGR261C	YHR214W	YMR111C
YGR270W	YHR215W	YMR112C
YGR271C-A	YHR216W	YMR113W
YGR273C	YIL169C	YMR124W
YGR274C	YIL162W	YMR127C
YGR275W	YIL157C	YMR133W
YGR278W	YIL148W	YMR135C
YHL039W	YIL142W	YMR144W
YHL035C	YIL137C	YMR147W
YHL023C	YIL134C-A	YMR150C
YHL014C	YIL133C	YMR153W
YHL013C	YIL125W	YMR154C
YHL012W	YIL124W	YMR155W
YHL010C	YIL123W	YMR164C
YHL009C	YIL116W	YMR172W
YHL009W-B	YIL109C	YMR177W
YHL009W-A	YIL094C	YMR184W
YHR001W	YIL078W	YMR187C
YHR004C	YIL075C	YMR191W
YHR012W	YIL074C	YMR201C
YHR015W	YIL069C	YMR209C
YHR017W	YIL066C	YMR213W
YHR023W	YIL057C	YMR224C
YHR028C	YIL053W	YMR240C
YHR038W	YIL052C	YMR252C
YHR045W	YIL051C	YMR255W
YHR054C	YIL043C	YMR263W
YHR056C	YIL041W	YMR273C
YHR060W	YIL040W	YMR274C
YHR075C	YIL018W	YMR287C
YHR077C	YIL013C	YMR311C
YHR079C	YIL011W	YNL326C
YHR080C	YIL009W	YNL317W
YHR081W	YIL008W	YNL314W
YHR082C	YIR019C	YNL304W
YHR099W	YIR031C	YNL298W
YHR101C	YIR034C	YNL295W
YHR103W	YIR035C	YNL293W
YHR109W	YIR037W	YNL282W
YHR114W	YIR038C	YNL277W-A
YHR118C	YIR041W	YNL254C
YHR119W	YJL219W	YNL245C
YHR120W	YJL216C	YNL235C
YHR124W	YJL214W	YNL230C
YHR130C	YJL212C	YNL229C
YHR131C	YJL200C	YNL226W
YHR132W-A	YJL198W	YNL221C
YHR144C	YJL192C	YNL213C
YHR153C	YJL191W	YNL205C
YHR154W	YJL190C	YNL199C
YHR155W	YJL189W	YNL180C
YHR156C	YJL186W	YNL179C
YHR157W	YJL177W	YNL167C
YHR158C	YJL172W	YNL165W
YHR160C	YJL171C	YNL162W-A
YHR164C	YJL167W	YNL161W
YHR165C	YJL159W	YNL157W
YHR166C	YJL158C	YNL152W
YHR167W	YJL153C	YNL122C
YHR171W	YJL145W	YNL106C
YHR172W	YJL138C	YNL103W
YHR182W	YJL136C	YNL100W
YHR184W	YJL130C	YNL091W
YHR185C	YJL124C	YNL078W
YHR196W	YJL122W	YNL077W
YHR207C	YJL121C	YNL076W
YHR209W	YJL117W	YNL073W
YIL161W	YJL116C	YNL068C
YIL159W	YJL080C	YNL067W-A
YIL151C	YJL079C	YNL056W
YIL149C	YJL068C	YNL054W
YIL147C	YJL060W	YNL053W
YIL144W	YJL052W	YNL047C
YIL139C	YJL034W	YNL043C
YIL132C	YJL033W	YNL042W
YIL130W	YJL026W	YNL029C
YIL129C	YJL014W	YNL026W
YIL128W	YJL012C	YNL025C
YIL119C	YJL008C	YNL023C
YIL112W	YJR007W	YNR001W-A
YIL110W	YJR009C	YNR006W
YIL107C	YJR010W	YNR010W
YIL104C	YJR014W	YNR011C
YIL097W	YJR016C	YNR020C
YIL096C	YJR045C	YNR039C
YIL095W	YJR047C	YNR045W
YIL091C	YJR048W	YNR047W
YIL084C	YJR051W	YNR049C
YIL073C	YJR063W	YNR052C
YIL072W	YJR064W	YNR059W
YIL071C	YJR065C	YNR069C
YIL068C	YJR069C	YOL166C
YIL045W	YJR070C	YOL159C-A
YIL038C	YJR072C	YOL150C
YIL037C	YJR077C	YOL148C
YIL031W	YJR094W-A	YOL146W
YIL029C	YJR095W	YOL138C
YIL027C	YJR096W	YOL135C
YIL026C	YJR104C	YOL131W
YIL017C	YJR105W	YOL128C
YIL014C-A	YJR109C	YOL125W
YIL014W	YJR117W	YOL116W
YIL010W	YJR121W	YOL113W
YIL005W	YJR123W	YOL112W
YIL002C	YJR133W	YOL108C
YIL001W	YJR135W-A	YOL102C
YIR002C	YJR137C	YOL097W-A
YIR005W	YJR139C	YOL093W
YIR025W	YJR143C	YOL087C
YIR030C	YJR145C	YOL072W
YIR033W	YJR150C	YOL070C
YJL207C	YJR151C	YOL068C
YJL206C	YJR152W	YOL063C
YJL204C	YJR153W	YOL053W
YJL203W	YJR156C	YOL043C
YJL201W	YJR158W	YOL036W
YJL197W	YJR159W	YOL032W
YJL197C-A	YKL224C	YOL028C
YJL187C	YKL217W	YOL019W
YJL180C	YKL216W	YOL013C
YJL179W	YKL212W	YOL008W
YJL176C	YKL211C	YOL004W
YJL168C	YKL210W	YOL003C
YJL162C	YKL192C	YOL001W
YJL157C	YKL184W	YOR005C
YJL156C	YKL182W	YOR006C
YJL155C	YKL181W	YOR008C-A
YJL147C	YKL180W	YOR008W-B
YJL140W	YKL164C	YOR028C
YJL139C	YKL163W	YOR032C
YJL132W	YKL157W	YOR037W
YJL131C	YKL156W	YOR044W
YJL129C	YKL152C	YOR047C
YJL123C	YKL150W	YOR054C
YJL114W	YKL148C	YOR060C
YJL113W	YKL145W	YOR062C
YJL112W	YKL141W	YOR064C
YJL107C	YKL127W	YOR066W
YJL106W	YKL120W	YOR070C
YJL103C	YKL104C	YOR098C
YJL102W	YKL103C	YOR102W
YJL099W	YKL096W-A	YOR106W
YJL098W	YKL096W	YOR107W
YJL092W	YKL085W	YOR113W
YJL090C	YKL081W	YOR114W
YJL089W	YKL080W	YOR131C
YJL087C	YKL069W	YOR134W
YJL085W	YKL067W	YOR138C
YJL074C	YKL060C	YOR156C
YJL070C	YKL056C	YOR181W
YJL069C	YKL046C	YOR188W
YJL061W	YKL039W	YOR189W
YJL058C	YKL035W	YOR199W
YJL057C	YKL029C	YOR205C
YJL053W	YKL024C	YOR213C
YJL049W	YKL016C	YOR231W
YJL047C-A	YKL009W	YOR233W
YJL047C	YKL008C	YOR236W
YJL046W	YKL006W	YOR248W
YJL044C	YKL001C	YOR255W
YJL039C	YKR001C	YOR292C
YJL038C	YKR006C	YOR293C-A
YJL036W	YKR037C	YOR295W
YJL031C	YKR039W	YOR299W
YJL024C	YKR042W	YOR305W
YJL023C	YKR043C	YOR315W
YJL019W	YKR046C	YOR322C
YJL016W	YKR057W	YOR329C
YJL013C	YKR059W	YOR330C
YJL011C	YKR062W	YOR338W
YJL010C	YKR067W	YOR345C
YJL006C	YKR076W	YOR353C
YJL005W	YKR080W	YPL270W
YJR003C	YKR093W	YPL267W
YJR005W	YKR094C	YPL255W
YJR011C	YKR097W	YPL248C
YJR031C	YLL053C	YPL241C
YJR035W	YLL050C	YPL230W
YJR036C	YLL048C	YPL204W
YJR039W	YLL045C	YPL200W
YJR041C	YLL041C	YPL199C
YJR042W	YLL039C	YPL188W
YJR043C	YLL028W	YPL181W
YJR052W	YLL026W	YPL177C
YJR053W	YLL025W	YPL176C
YJR054W	YLL024C	YPL169C
YJR055W	YLL023C	YPL168W
YJR057W	YLL018C	YPL159C
YJR061W	YLL008W	YPL157W
YJR062C	YLR004C	YPL153C
YJR067C	YLR009W	YPL152W-A
YJR089W	YLR017W	YPL151C
YJR090C	YLR027C	YPL148C
YJR092W	YLR028C	YPL144W
YJR094C	YLR029C	YPL141C
YJR097W	YLR034C	YPL140C
YJR098C	YLR037C	YPL133C
YJR099W	YLR043C	YPL128C
YJR102C	YLR044C	YPL099C
YJR110W	YLR048W	YPL097W
YJR119C	YLR056W	YPL096W
YJR122W	YLR058C	YPL085W
YJR126C	YLR060W	YPL083C
YJR130C	YLR061W	YPL080C
YJR134C	YLR069C	YPL077C
YJR135C	YLR075W	YPL075W
YJR138W	YLR081W	YPL074W
YJR140C	YLR083C	YPL068C
YKL222C	YLR089C	YPL055C
YKL209C	YLR092W	YPL046C
YKL205W	YLR109W	YPL042C
YKL203C	YLR110C	YPL040C
YKL197C	YLR134W	YPL039W
YKL189W	YLR142W	YPL029W
YKL188C	YLR150W	YPL027W
YKL179C	YLR153C	YPL026C
YKL173W	YLR167W	YPL021W
YKL167C	YLR172C	YPL003W
YKL166C	YLR174W	YPR002C-A
YKL165C-A	YLR175W	YPR008W
YKL162C	YLR179C	YPR013C
YKL155C	YLR180W	YPR022C
YKL139W	YLR185W	YPR023C
YKL135C	YLR186W	YPR030W
YKL134C	YLR192C	YPR051W
YKL133C	YLR196W	YPR057W
YKL125W	YLR197W	YPR071W
YKL114C	YLR208W	YPR076W
YKL112W	YLR216C	YPR084W
YKL095W	YLR237W	YPR094W
YKL092C	YLR244C	YPR096C
YKL090W	YLR249W	YPR104C
YKL089W	YLR259C	YPR106W
YKL082C	YLR262C-A	YPR107C
YKL079W	YLR264W	YPR115W
YKL074C	YLR268W	YPR134W
YKL073W	YLR270W	YPR140W
YKL072W	YLR286C	YPR145C-A
YKL065W-A	YLR287C-A	YPR152C
YKL064W	YLR293C	YPR161C
YKL063C	YLR295C	YPR170C
YKL061W	YLR300W	YPR171W
YKL057C	YLR301W	YPR178W
YKL050C	YLR303W	YPR185W
YKL049C	YLR304C	YPR186C
YKL047W	YLR325C	YPR199C
YKL045W	YLR327C
YKL041W	YLR328W
YKL033W	YLR333C
YKL025C	YLR340W
YKL023W	YLR342W
YKL022C	YLR344W
YKL017C	YLR347C
YKL015W	YLR354C
YKL014C	YLR355C
YKL012W	YLR359W
YKL011C	YLR363W-A
YKL010C	YLR367W
YKR004C	YLR372W
YKR005C	YLR377C
YKR008W	YLR378C
YKR010C	YLR380W
YKR011C	YLR384C
YKR015C	YLR388W
YKR016W	YLR390W-A
YKR017C	YLR395C
YKR020W	YLR401C
YKR022C	YLR406C
YKR023W	YLR413W
YKR027W	YLR429W
YKR028W	YLR432W
YKR029C	YLR438W
YKR030W	YLR441C
YKR031C	YLR448W
YKR036C	YLR449W
YKR054C	YLR450W
YKR058W	YLR460C
YKR061W	YLR461W
YKR063C	YML131W
YKR064W	YML130C
YKR068C	YML128C
YKR078W	YML126C
YKR079C	YML125C
YKR082W	YML124C
YKR083C	YML123C
YKR086W	YML120C
YKR087C	YML106W
YKR095W	YML086C
YKR096W	YML085C
YKR098C	YML078W
YKR100C	YML075C
YKR101W	YML074C
YKR103W	YML073C
YKR104W	YML072C
YLL054C	YML070W
YLL049W	YML063W
YLL046C	YML058W-A
YLL040C	YML058W
YLL032C	YML056C
YLL021W	YML054C
YLL015W	YML048W
YLL007C	YML035C
YLL006W	YML028W
YLL005C	YML026C
YLL004W	YML025C
YLR003C	YML024W
YLR010C	YML022W
YLR014C	YML012W
YLR015W	YML010W
YLR020C	YML008C
YLR021W	YML004C
YLR024C	YMR006C
YLR025W	YMR008C
YLR031W	YMR011W
YLR032W	YMR012W
YLR033W	YMR015C
YLR035C	YMR058W
YLR036C	YMR062C
YLR039C	YMR079W
YLR041W	YMR080C
YLR045C	YMR083W
YLR049C	YMR090W
YLR053C	YMR092C
YLR054C	YMR096W
YLR057W	YMR099C
YLR066W	YMR105C
YLR067C	YMR108W
YLR071C	YMR109W
YLR078C	YMR116C
YLR080W	YMR120C
YLR082C	YMR121C
YLR084C	YMR122W-A
YLR086W	YMR142C
YLR087C	YMR143W
YLR093C	YMR145C
YLR097C	YMR146C
YLR098C	YMR149W
YLR103C	YMR152W
YLR106C	YMR169C
YLR107W	YMR170C
YLR114C	YMR173W
YLR115W	YMR175W
YLR117C	YMR183C
YLR119W	YMR186W
YLR120W-A	YMR194W
YLR126C	YMR202W
YLR127C	YMR203W
YLR135W	YMR205C
YLR143W	YMR208W
YLR148W	YMR215W
YLR149C	YMR217W
YLR166C	YMR226C
YLR168C	YMR229C
YLR181C	YMR230W
YLR182W	YMR241W
YLR189C	YMR242C
YLR200W	YMR243C
YLR210W	YMR246W
YLR211C	YMR251W-A
YLR215C	YMR256C
YLR222C-A	YMR260C
YLR223C	YMR261C
YLR225C	YMR272C
YLR226W	YMR290C
YLR227C	YMR291W
YLR233C	YMR295C
YLR238W	YMR297W
YLR240W	YMR298W
YLR242C	YMR300C
YLR247C	YMR303C
YLR257W	YMR305C
YLR260W	YMR307W
YLR263W	YMR309C
YLR264C-A	YMR314W
YLR265C	YMR315W
YLR266C	YMR318C
YLR269C	YMR319C
YLR271W	YMR325W
YLR272C	YNL333W
YLR273C	YNL332W
YLR275W	YNL312W
YLR277C	YNL302C
YLR284C	YNL301C
YLR285C-A	YNL300W
YLR287C	YNL287W
YLR290C	YNL268W
YLR292C	YNL264C
YLR294C	YNL255C
YLR306W	YNL248C
YLR309C	YNL247W
YLR310C	YNL244C
YLR312C	YNL239W
YLR312W-A	YNL220W
YLR313C	YNL209W
YLR318W	YNL191W
YLR319C	YNL190W
YLR320W	YNL189W
YLR336C	YNL178W
YLR341W	YNL175C
YLR342W-A	YNL168C
YLR345W	YNL162W
YLR352W	YNL160W
YLR360W	YNL153C
YLR361C	YNL147W
YLR362W	YNL142W
YLR368W	YNL141W
YLR371W	YNL138W
YLR373C	YNL135C
YLR376C	YNL134C
YLR383W	YNL132W
YLR386W	YNL131W
YLR392C	YNL130C
YLR396C	YNL121C
YLR404W	YNL117W
YLR412W	YNL112W
YLR421C	YNL111C
YLR422W	YNL104C
YLR423C	YNL096C
YLR424W	YNL079C
YLR425W	YNL071W
YLR430W	YNL069C
YLR434C	YNL067W
YLR440C	YNL066W
YLR442C	YNL064C
YLR445W	YNL061W
YLR452C	YNL055C
YLR453C	YNL045W
YLR454W	YNL044W
YLR455W	YNL037C
YLR456W	YNL035C
YLR457C	YNL031C
YML121W	YNL030W
YML117W	YNL016W
YML111W	YNL015W
YML109W	YNL010W
YML104C	YNR001C
YML103C	YNR012W
YML097C	YNR016C
YML096W	YNR019W
YML095C	YNR021W
YML091C	YNR030W
YML090W	YNR034W-A
YML084W	YNR035C
YML077W	YNR043W
YML071C	YNR050C
YML065W	YNR053C
YML062C	YNR055C
YML061C	YNR061C
YML049C	YNR070W
YML047C	YNR071C
YML046W	YNR072W
YML043C	YNR073C
YML036W	YOL161C
YML034W	YOL157C
YML017W	YOL156W
YML007W	YOL155C
YML006C	YOL154W
YML003W	YOL151W
YML002W	YOL143C
YMR004W	YOL140W
YMR014W	YOL139C
YMR018W	YOL127W
YMR023C	YOL126C
YMR025W	YOL122C
YMR028W	YOL121C
YMR029C	YOL120C
YMR032W	YOL109W
YMR030W-A	YOL103W
YMR033W	YOL097C
YMR036C	YOL094C
YMR041C	YOL086C
YMR044W	YOL077C
YMR052W	YOL064C
YMR053C	YOL061W
YMR060C	YOL059W
YMR061W	YOL058W
YMR064W	YOL057W
YMR065W	YOL055C
YMR066W	YOL052C-A
YMR075W	YOL040C
YMR076C	YOL039W
YMR077C	YOL030W
YMR078C	YOL027C
YMR091C	YOL021C
YMR094W	YOR007C
YMR097C	YOR009W
YMR098C	YOR010C
YMR100W	YOR011W
YMR101C	YOR016C
YMR106C	YOR020C
YMR107W	YOR027W
YMR115W	YOR041C
YMR117C	YOR045W
YMR119W	YOR063W
YMR125W	YOR065W
YMR126C	YOR071C
YMR130W	YOR086C
YMR132C	YOR091W
YMR134W	YOR095C
YMR137C	YOR096W
YMR139W	YOR099W
YMR140W	YOR108W
YMR156C	YOR116C
YMR158C-A	YOR117W
YMR159C	YOR122C
YMR160W	YOR128C
YMR162C	YOR133W
YMR163C	YOR136W
YMR165C	YOR142W
YMR167W	YOR145C
YMR168C	YOR151C
YMR171C	YOR153W
YMR175W-A	YOR167C
YMR176W	YOR168W
YMR179W	YOR175C
YMR185W	YOR182C
YMR188C	YOR184W
YMR190C	YOR185C
YMR192W	YOR187W
YMR197C	YOR192C
YMR198W	YOR198C
YMR204C	YOR204W
YMR207C	YOR206W
YMR210W	YOR207C
YMR211W	YOR209C
YMR212C	YOR210W
YMR218C	YOR215C
YMR219W	YOR222W
YMR223W	YOR224C
YMR228W	YOR230W
YMR231W	YOR234C
YMR232W	YOR253W
YMR233W	YOR270C
YMR234W	YOR272W
YMR239C	YOR273C
YMR247C	YOR276W
YMR257C	YOR293W
YMR258C	YOR298C-A
YMR259C	YOR303W
YMR267W	YOR310C
YMR268C	YOR312C
YMR269W	YOR317W
YMR270C	YOR323C
YMR280C	YOR327C
YMR282C	YOR332W
YMR283C	YOR335C
YMR284W	YOR341W
YMR289W	YOR361C
YMR293C	YOR362C
YMR294W	YOR369C
YMR299C	YOR374W
YMR302C	YOR375C
YMR304W	YOR382W
YMR304C-A	YOR383C
YMR313C	YOR387C
YMR316W	YOR388C
YNL334C	YOR390W
YNL325C	YPL279C
YNL318C	YPL274W
YNL311C	YPL273W
YNL303W	YPL266W
YNL299W	YPL265W
YNL297C	YPL262W
YNL291C	YPL258C
YNL286W	YPL249C-A
YNL273W	YPL245W
YNL272C	YPL240C
YNL271C	YPL237W
YNL267W	YPL234C
YNL265C	YPL232W
YNL262W	YPL231W
YNL261W	YPL226W
YNL260C	YPL225W
YNL258C	YPL220W
YNL257C	YPL218W
YNL253W	YPL214C
YNL252C	YPL198W
YNL250W	YPL187W
YNL249C	YPL171C
YNL242W	YPL163C
YNL236W	YPL160W
YNL233W	YPL154C
YNL227C	YPL145C
YNL225C	YPL143W
YNL224C	YPL131W
YNL222W	YPL111W
YNL218W	YPL106C
YNL214W	YPL094C
YNL211C	YPL093W
YNL210W	YPL091W
YNL206C	YPL090C
YNL204C	YPL081W
YNL201C	YPL079W
YNL192W	YPL078C
YNL188W	YPL063W
YNL182C	YPL061W
YNL177C	YPL058C
YNL172W	YPL050C
YNL166C	YPL048W
YNL164C	YPL037C
YNL159C	YPL036W
YNL155W	YPL028W
YNL146C-A	YPL004C
YNL144C	YPR004C
YNL139C	YPR010C
YNL136W	YPR010C-A
YNL133C	YPR016C
YNL129W	YPR019W
YNL127W	YPR024W
YNL126W	YPR028W
YNL119W	YPR033C
YNL118C	YPR035W
YNL107W	YPR036W-A
YNL103W-A	YPR041W
YNL102W	YPR043W
YNL088W	YPR052C
YNL084C	YPR069C
YNL083W	YPR074C
YNL082W	YPR080W
YNL075W	YPR102C
YNL067W-B	YPR103W
YNL062C	YPR110C
YNL059C	YPR121W
YNL051W	YPR125W
YNL050C	YPR127W
YNL049C	YPR132W
YNL048W	YPR145W
YNL041C	YPR149W
YNL039W	YPR156C
YNL038W	YPR160W
YNL032W	YPR163C
YNL027W	YPR165W
YNL021W	YPR168W
YNL012W	YPR181C
YNL011C	YPR187W
YNL008C	YPR191W
YNR003C
YNR004W
YNR007C
YNR023W
YNR024W
YNR028W
YNR031C
YNR063W
YNR066C
YNR068C
YOL160W
YOL159C
YOL149W
YOL145C
YOL144W
YOL141W
YOL136C
YOL124C
YOL117W
YOL106W
YOL104C
YOL101C
YOL100W
YOL095C
YOL091W
YOL090W
YOL089C
YOL088C
YOL083W
YOL081W
YOL078W
YOL076W
YOL075C
YOL071W
YOL069W
YOL065C
YOL045W
YOL042W
YOL034W
YOL031C
YOL024W
YOL023W
YOL022C
YOL018C
YOL017W
YOL015W
YOL013W-B
YOL009C
YOR001W
YOR014W
YOR017W
YOR018W
YOR019W
YOR022C
YOR030W
YOR033C
YOR034C-A
YOR035C
YOR036W
YOR038C
YOR048C
YOR058C
YOR059C
YOR069W
YOR073W
YOR075W
YOR076C
YOR078W
YOR080W
YOR090C
YOR093C
YOR104W
YOR110W
YOR112W
YOR115C
YOR118W
YOR124C
YOR127W
YOR129C
YOR137C
YOR141C
YOR143C
YOR144C
YOR147W
YOR148C
YOR154W
YOR158W
YOR160W
YOR162C
YOR166C
YOR172W
YOR177C
YOR180C
YOR190W
YOR191W
YOR192C-C
YOR193W
YOR194C
YOR195W
YOR208W
YOR214C
YOR216C
YOR219C
YOR237W
YOR238W
YOR242C
YOR244W
YOR245C
YOR249C
YOR252W
YOR256C
YOR257W
YOR258W
YOR264W
YOR266W
YOR275C
YOR279C
YOR284W
YOR287C
YOR289W
YOR290C
YOR291W
YOR296W
YOR297C
YOR298W
YOR304W
YOR304C-A
YOR308C
YOR309C
YOR313C
YOR319W
YOR320C
YOR336W
YOR346W
YOR350C
YOR351C
YOR354C
YOR363C
YOR365C
YOR367W
YOR368W
YOR371C
YOR377W
YOR381W-A
YOR385W
YOR386W
YPL272C
YPL269W
YPL268W
YPL259C
YPL254W
YPL253C
YPL249C
YPL242C
YPL228W
YPL219W
YPL216W
YPL215W
YPL213W
YPL210C
YPL209C
YPL202C
YPL201C
YPL195W
YPL194W
YPL193W
YPL191C
YPL184C
YPL183C
YPL180W
YPL174C
YPL167C
YPL166W
YPL165C
YPL161C
YPL158C
YPL150W
YPL147W
YPL146C
YPL139C
YPL138C
YPL125W
YPL124W
YPL123C
YPL121C
YPL120W
YPL115C
YPL112C
YPL110C
YPL109C
YPL104W
YPL100W
YPL084W
YPL082C
YPL072W
YPL071C
YPL070W
YPL069C
YPL064C
YPL057C
YPL052W
YPL051W
YPL047W
YPL045W
YPL038W-A
YPL033C
YPL030W
YPL024W
YPL022W
YPL020C
YPL018W
YPL016W
YPL011C
YPL008W
YPL007C
YPL006W
YPL005W
YPL001W
YPR003C
YPR005C
YPR007C
YPR016W-A
YPR018W
YPR020W
YPR021C
YPR025C
YPR026W
YPR027C
YPR029C
YPR031W
YPR032W
YPR042C
YPR045C
YPR046W
YPR047W
YPR048W
YPR049C
YPR055W
YPR056W
YPR067W
YPR068C
YPR070W
YPR072W
YPR078C
YPR081C
YPR085C
YPR089W
YPR095C
YPR097W
YPR101W
YPR105C
YPR109W
YPR111W
YPR117W
YPR119W
YPR120C
YPR122W
YPR135W
YPR137W
YPR141C
YPR155C
YPR158W
YPR162C
YPR164W
YPR166C
YPR172W
YPR179C
YPR189W
YPR202W
