# Supplementary material for: Novel insights into gene expression regulation during meiosis revealed by translation elongation dynamics
Source: NPJ Syst Biol Appl. 2019 Apr 4;5:12. doi: 10.1038/s41540-019-0089-0 (PMC6449359; doi:10.1038/s41540-019-0089-0)
Supplement: Supplementary file 8 — suppl. Table 8 [file 41540_2019_89_MOESM8_ESM.xlsx]

## Sheet: Sheet1
	gb15_exponential	14201_exponential	1	A	B	D	E	F	G	I	3	4	5	K	6	L	7	8	O	9	10	11	12	13	15	18	V
YAL069W	0.59615	NaN	NaN	NaN	NaN	0.246797	1.161	1.34999	NaN	0.169681	NaN	NaN	0.739728	2.02682	NaN	NaN	1.18476	NaN	NaN	NaN	NaN	NaN	1.33663	1.29521	NaN	NaN	NaN
YAL068W-A	0.36821	NaN	NaN	NaN	NaN	NaN	0.880063	0.555877	NaN	2.00505	6.01553	NaN	1.82756	0.0863353	0.274639	0.95034	0.975688	NaN	0.311838	13.8011	1.10434	0.623902	7.1549	1.19998	2.03984	NaN	0.91447
YAL068C	0.021555	0.33268	1.53827	0.423796	0.910735	0.456557	0.572923	0.761779	0.0877022	0.738323	0.633268	0.287779	2.31922	1.34357	0.958295	0.79643	1.08539	0.133881	NaN	0.4709	0.490853	0.983448	0.368217	0.327818	0.701089	40.7628	0.985008
YAL067W-A	NaN	NaN	NaN	NaN	NaN	NaN	NaN	NaN	NaN	NaN	NaN	NaN	NaN	0.154495	NaN	0.708587	NaN	NaN	NaN	NaN	NaN	NaN	NaN	NaN	NaN	NaN	NaN
YAL067C	0.31614	0.154409	8.89006	5.29072	39.8391	550.819	84.5163	22.5907	27.0659	5.129	4.84205	11.9002	13.3375	13.6392	18.8641	26.5637	8.58654	13.9087	62.2048	13.8243	28.5715	32.4082	35.5984	21.9794	18.4479	5.74987	9.42181
YAL066W	NaN	NaN	NaN	NaN	NaN	1.00636	0.645569	NaN	NaN	NaN	NaN	NaN	NaN	1.13996	NaN	NaN	3.62331	NaN	1.54405	NaN	1.45815	NaN	NaN	NaN	NaN	1.57902	NaN
YAL065C	41.932	4.85848	0.59327	0.468499	11.6596	59.7774	2.50011	4.21217	6.91893	1.69188	0.805131	3.77906	1.20421	1.37541	0.361928	2.57435	0.482171	0.470918	4.2736	0.454688	0.873196	1.23329	0.362651	2.06496	0.716844	6.93423	6.22643
YAL064W-B	NaN	NaN	1.80784	0.951754	7.36914	0.81618	2.09429	NaN	0.626691	1.26259	2.26471	NaN	2.44634	2.77361	4.41153	1.27211	0.979529	3.82667	2.0871	1.84739	4.73039	11.2744	1.47345	4.28339	2.1844	1.28062	NaN
YAL064C-A	2.34387	2.40731	NaN	NaN	2.63183	0.476105	NaN	NaN	NaN	NaN	NaN	7.67714	NaN	0.154089	NaN	NaN	0.489765	NaN	NaN	NaN	NaN	NaN	NaN	NaN	NaN	1.28062	NaN
YAL064W	NaN	0.32182	NaN	NaN	NaN	NaN	NaN	NaN	NaN	NaN	NaN	NaN	NaN	NaN	NaN	NaN	NaN	NaN	NaN	NaN	NaN	NaN	NaN	NaN	NaN	NaN	NaN
YAL063C-A	0.322658	0.630369	NaN	NaN	NaN	0.534304	0.342751	0.974218	NaN	NaN	NaN	NaN	1.60147	NaN	NaN	NaN	NaN	NaN	NaN	NaN	NaN	NaN	NaN	NaN	NaN	NaN	NaN
YAL063C	95.7839	93.6989	0.954478	2.37086	29.5137	27.2496	1.54339	1.42261	11.3641	1.12031	1.23796	0.36848	2.73321	2.26259	3.33491	2.79604	5.59002	4.8213	3.78688	1.68472	4.18833	5.20884	4.1089	3.83887	2.359	3.85187	7.24618
YAL062W	0.273344	0.409837	57.62	65.4979	134.959	391.457	1097.71	472.018	302.242	117.715	148.562	270.006	266.465	141.328	319.515	66.9424	116.078	105.28	51.3008	110.535	84.2572	53.6803	77.0962	58.0005	33.7257	607.401	299.79
YAL061W	0.449252	1.90166	814.02	587.303	269.953	71.7897	181.187	72.3439	52.3617	98.7154	30.0462	27.9903	66.1508	120.646	133.811	187.582	166.065	149.982	184.909	252.019	241.992	211.619	220.032	191.958	102.207	29.5707	226.867
YAL060W	175.284	102.256	234.991	364.196	321.153	98.3774	177.606	105.355	110.969	119.319	74.8457	18.4562	32.8532	76.6423	54.6124	41.6198	29.2324	20.3023	44.846	33.0794	29.4105	42.3699	42.0183	14.5585	26.4381	386.002	127.453
YAL059C-A	NaN	NaN	NaN	NaN	NaN	0.367571	NaN	NaN	NaN	NaN	NaN	NaN	NaN	0.416369	NaN	NaN	NaN	NaN	NaN	NaN	NaN	NaN	NaN	NaN	NaN	NaN	NaN
YAL059W	106.677	126.885	17.2466	29.5088	51.4703	332.377	16.5454	28.8378	81.8317	19.824	22.9554	50.352	72.2016	17.64	33.3178	17.698	10.5127	20.5347	36.5861	9.91347	12.3395	23.9016	29.4309	9.57729	28.0023	77.8835	46.711
YAL058W	15.0578	12.8856	4.56452	6.4882	3.72119	12.1583	21.2833	24.9869	32.279	29.7532	25.7312	27.6217	21.3095	24.1601	17.2646	15.6312	11.3766	2.89853	11.6986	2.79863	3.58306	1.26517	5.58036	4.59634	3.30917	10.6702	12.9807
YAL056C-A	0.267503	0.261307	NaN	1.0331	NaN	0.44297	0.852483	NaN	NaN	0.456834	0.819423	NaN	2.65543	NaN	NaN	NaN	1.06325	NaN	NaN	NaN	1.28367	NaN	0.799693	1.16237	NaN	NaN	NaN
YAL056W	2.20257	1.59631	24.7577	24.0099	13.2028	17.4131	26.6427	20.3801	17.1647	19.8388	20.4586	18.2604	11.9901	15.7932	11.5529	10.7583	11.0139	11.3084	9.26665	7.72298	7.92716	12.6409	8.81477	7.87273	10.7063	17.3531	23.6454
YAL055W	4.14999	4.5606	11.4163	14.6917	10.3412	16.3214	9.1842	11.4861	9.23417	11.8121	3.70778	5.38672	23.1727	17.1907	37.1446	42.5465	29.5536	12.0826	124.477	36.2946	71.7758	77.35	156.112	211.886	314.203	256.089	135.705
YAL054C	3.94511	3.68245	11652.4	12873.3	7001.83	1308.07	12188.5	11026.2	5852.64	13777.6	10567.1	9254.61	5782.93	12112.2	6706.3	8026	3093.98	1959.94	3500.97	1232.9	1438.27	859.87	856.098	1008.36	262.848	287.694	2516.53
YAL053W	50.6993	32.2497	156.968	136.907	122.954	413.826	170.051	242.395	235.927	181.551	106.145	140.529	119.677	108.131	72.0578	82.084	53.9491	42.152	59.8419	25.1377	17.7201	26.1776	12.4116	15.9589	33.085	176.331	162.598
YAL051W	6.92853	6.09708	22.127	15.1091	13.6504	9.84128	27.473	38.7735	27.7957	52.8375	51.2296	31.1664	31.869	47	28.1558	42.856	27.6577	31.5335	31.3117	38.5061	37.4041	41.899	31.8725	20.8927	25.0153	9.77697	16.3174
YAL049C	76.6607	72.1619	220.3	230.49	181.33	95.6814	219.267	218.84	168.524	224.185	166.904	108.552	164.777	178.501	182.218	109.667	81.0868	44.2701	93.7912	45.5939	51.6847	56.0375	55.6839	46.8008	99.3989	285.112	280.709
YAL048C	5.57036	4.47296	8.31115	5.83398	8.87282	12.351	18.5039	24.2306	19.0871	22.4117	24.4381	19.1176	15.2297	14.522	17.8868	15.0267	12.759	7.33013	12.3936	2.831	7.13571	4.79924	5.50377	2.05124	5.85801	7.35924	10.7861
YAL047W-A	NaN	0.555871	NaN	NaN	3.64629	NaN	NaN	NaN	NaN	NaN	NaN	NaN	NaN	0.533709	0.848885	NaN	NaN	NaN	NaN	NaN	NaN	NaN	NaN	NaN	NaN	NaN	NaN
YAL047C	7.28441	8.68604	12.1616	8.14872	8.36949	11.4802	20.7593	28.6683	22.1012	21.0195	19.2361	8.60752	15.7088	15.9256	8.54336	13.3983	6.98877	3.90038	10.4663	5.64893	5.30365	6.89496	5.25641	10.6964	10.4644	33.1544	9.98137
YAL046C	75.7461	48.3	25.0819	45.7082	74.1514	65.3287	62.3029	101.646	81.5962	66.0259	69.286	81.9325	70.4917	59.6947	58.8513	42.9916	40.7698	26.5455	46.7757	39.4317	68.1533	61.4989	115.579	94.8554	99.078	146.239	47.0299
YAL045C	0.607725	NaN	NaN	1.17352	NaN	1.00636	1.61392	0.917468	NaN	1.03786	1.8616	NaN	NaN	0.56998	NaN	1.04568	NaN	NaN	NaN	NaN	0.729077	NaN	NaN	NaN	NaN	NaN	6.03728
YAL044W-A	55.5466	42.4165	97.2161	147.007	148.151	120.464	178.514	200.066	135.518	169.016	163.242	180.067	162.34	122.176	166.565	127.112	135.607	98.5109	103.637	114.139	116.363	130.429	123.066	111.493	126.213	120.148	86.8335
YAL044C	371.548	272.653	245.707	482.077	439.403	811.963	718.598	669.784	750.285	735.166	902.659	1037.72	883.001	815.389	1132	689.691	956.645	848.346	527.954	1134.68	1399.58	1501.63	1287.46	1259.77	1389.53	761.836	1334.59
YAL043C	24.7277	25.8664	32.1317	25.5278	30.9579	33.2988	43.8215	43.6427	46.6805	53.9936	55.7427	69.7755	42.492	64.2352	48.6354	57.6894	50.0133	40.4989	42.8956	36.7152	52.4518	48.1738	38.8065	40.3148	21.3535	12.0014	26.5033
YAL042C-A	NaN	NaN	NaN	NaN	NaN	NaN	NaN	NaN	0.631665	NaN	0.760893	NaN	1.23288	NaN	NaN	NaN	NaN	NaN	NaN	NaN	NaN	NaN	NaN	NaN	NaN	NaN	NaN
YAL042W	84.0378	76.7262	71.1967	64.7947	47.8867	56.4371	74.3258	88.593	59.3097	50.7514	32.4953	17.5781	25.766	39.2327	24.4667	26.0201	24.5212	17.5236	17.9682	14.0997	22.2035	30.9776	20.0173	22.2304	34.0104	25.0214	59.0449
YAL041W	12.6656	13.0516	16.3805	14.7026	20.4846	18.1851	25.9364	36.1418	23.9235	34.1327	27.1358	35.9209	20.349	30.6929	22.1703	23.2417	20.8061	18.189	18.5389	21.4038	19.7618	24.7481	17.8374	16.5424	17.0345	29.8647	9.81852
YAL040C	14.7601	19.8382	14.6214	13.7308	14.4973	18.376	8.41185	5.85537	15.3426	8.6476	4.78538	9.64928	7.21903	5.86069	15.429	3.5222	10.0634	2.5094	2.18984	3.23055	2.97277	1.64298	3.70391	2.57482	2.86491	7.27817	1.60544
YAL039C	84.2724	50.5019	81.6339	94.4598	100.025	92.5216	55.7808	44.0996	71.0412	52.6577	85.22	100.208	72.4933	62.187	69.5143	35.5028	35.9378	46.7988	28.077	62.565	75.0949	171.469	132.029	111.82	246.594	221.671	58.7293
YAL038W	7249.54	6472.73	939.921	1331.53	2947.21	334.447	585.768	488.906	963.815	228.201	174.905	99.7377	102.012	168.038	175.572	103.298	142.03	68.8725	46.8753	59.9425	42.1191	141.947	103.649	23.0734	60.0797	25.9703	3908.53
YAL037C-B	NaN	NaN	NaN	NaN	NaN	0.159469	0.409192	NaN	NaN	0.16446	1.17997	NaN	NaN	NaN	NaN	NaN	0.38277	NaN	NaN	NaN	NaN	NaN	NaN	NaN	NaN	0.500428	NaN
YAL037C-A	1.00961	NaN	NaN	NaN	NaN	NaN	NaN	6.09672	NaN	NaN	NaN	NaN	NaN	NaN	NaN	NaN	NaN	NaN	NaN	NaN	NaN	NaN	NaN	NaN	NaN	NaN	NaN
YAL037W	0.116783	0.114078	NaN	1.35305	2.49435	1.16032	4.83816	8.46261	4.15768	5.98316	7.5124	NaN	12.752	5.25743	3.83265	3.21508	5.57016	4.53346	3.36273	1.75089	1.40102	1.18728	3.14208	1.01491	1.55272	1.82059	3.48045
YAL036C	160.803	170.051	17.3748	16.3341	62.5125	142.876	8.35663	22.9863	67.5438	16.0349	21.7657	46.7735	39.8853	17.1364	28.0132	12.8082	16.1384	6.5674	11.892	3.80463	4.66806	5.15984	6.06902	6.24853	5.24846	47.0335	62.184
YAL035W	296.994	376.549	46.0583	34.5115	160.49	216.305	35.6465	39.0596	104.564	40.7067	58.7205	72.7218	57.167	38.8201	43.6632	33.2226	25.8133	20.5939	19.5733	16.8463	12.2848	11.1033	11.9859	8.67781	12.4465	27.5795	46.9629
YAL034C-B	NaN	NaN	NaN	NaN	NaN	NaN	NaN	0.80084	NaN	NaN	0.812479	NaN	1.31646	0.497525	4.748	NaN	5.27119	2.05927	NaN	NaN	0.636397	NaN	NaN	1.15252	NaN	NaN	NaN
YAL034W-A	8.2022	9.80441	14.2508	31.2602	20.7461	18.5864	40.584	68.1046	42.8138	46.2615	33.3901	14.2887	42.3175	50.8128	62.4663	64.8088	36.0332	34.3543	70.3786	57.4412	52.0485	37.8536	47.1047	25.3237	24.872	28.0412	20.3706
YAL034C	0.529191	0.590781	624.455	566.408	299.366	77.7412	200.364	102.488	63.0566	189.914	69.0097	54.1665	31.1436	87.2395	32.0343	45.3975	23.7436	21.7222	23.3057	12.4677	15.9622	12.2992	18.5342	9.5264	16.7523	74.6411	442.347
YAL033W	45.6877	42.8723	11.8756	7.64138	58.3965	50.9339	42.2273	38.56	37.0504	29.1822	17.6317	39.224	25.8905	22.6059	18.2462	16.4034	20.0184	19.5512	13.7101	12.1355	15.5369	27.4302	24.7353	20.3215	31.09	60.756	19.6558
YAL032C	13.5075	11.9073	114.194	101.151	49.2569	33.8242	55.4697	50.2338	41.8894	47.542	53.4868	62.2202	33.5213	37.6967	32.6821	29.1938	23.8979	18.5443	22.1815	16.6703	21.3428	30.9816	18.7128	22.547	35.0423	68.0516	45.0015
YAL031W-A	NaN	NaN	NaN	NaN	NaN	NaN	NaN	NaN	NaN	NaN	NaN	NaN	NaN	NaN	NaN	NaN	NaN	NaN	NaN	NaN	NaN	NaN	NaN	NaN	NaN	NaN	NaN
YAL031C	6.3336	4.70043	20.8175	19.5366	18.4471	18.8649	28.6159	38.2467	34.4087	44.2486	55.1802	38.4361	40.826	45.2846	28.8353	38.9211	31.8765	29.3764	25.4961	35.4549	31.084	16.5158	28.0323	19.4793	22.055	25.6461	20.4284
YAL030W	55.9648	43.0093	202.355	181.439	107.638	106.29	225.684	285.099	279.913	347.875	308.742	243.749	397.572	270.654	318.908	306.23	337.356	296.535	257.874	445.378	382.475	272.349	304.48	220.132	141.06	37.214	231.872
YAL029C	9.46165	10.011	2.96353	2.29921	5.35879	6.02072	4.69792	6.22719	7.78596	8.09731	15.5663	10.101	15.5132	12.4037	21.1241	16.0987	23.4941	18.3236	9.0755	11.3165	8.92772	6.05252	5.21213	4.4347	1.97887	2.65172	1.26734
YAL028W	1.18328	1.50264	9.11438	13.7096	5.56019	1.56756	13.1353	13.3978	5.86768	23.9462	16.1298	21.1956	14.389	16.6469	9.70843	10.3837	6.34935	6.89018	10.1215	5.76568	3.40695	6.31568	4.42174	6.17002	8.65294	19.3691	12.3428
YAL027W	11.3485	7.00143	23.6606	31.8329	32.1486	15.4295	25.2524	23.4444	26.4287	33.457	25.9807	13.9551	29.0527	38.093	23.1661	43.9865	23.7405	33.3884	45.9306	39.4016	47.2926	40.0773	56.7812	39.9687	37.5892	56.4892	43.9085
YAL026C-A	2.14369	2.61754	NaN	0.413948	5.49441	1.41993	5.35137	4.53078	2.18054	3.84397	3.93997	3.33903	6.38395	7.23797	12.7914	16.414	15.337	22.4686	16.521	22.4977	16.9735	9.26238	11.5353	11.1779	6.65044	3.89888	5.32397
YAL026C	12.3022	9.18765	7.36534	5.21464	7.98634	14.1799	17.1996	20.4539	16.1703	17.1661	18.3119	17.6161	39.7522	39.7015	63.0091	83.8965	85.8692	110.476	79.8119	145.685	100.099	83.2433	58.65	60.5771	31.6085	12.7736	16.853
YAL025C	227.139	212.417	18.6967	43.3094	129.342	222.161	32.8136	30.4737	80.9786	20.7182	15.6144	27.789	11.1321	18.5494	10.9498	7.01663	6.88861	5.54057	21.4122	4.58538	7.09365	17.6196	20.1147	12.4037	32.5312	197.074	61.7788
YAL024C	3.70518	4.00258	1.75874	0.925905	3.63105	6.02729	7.43191	11.3846	8.59082	4.54098	2.33673	2.54613	3.13715	4.29271	3.64146	3.78768	1.81922	2.70745	3.06409	6.69873	7.05976	6.869	5.66857	4.82999	5.11949	2.15191	2.59822
YAL023C	130.01	123.134	24.7721	18.449	86.1995	93.9713	92.073	166.866	122.317	112.103	116.939	71.2004	67.6203	116.798	84.8738	104.517	62.9399	63.9457	59.36	70.0769	99.4804	102.731	52.1989	88.3984	26.4643	48.1497	33.1375
YAL022C	21.1472	16.0537	3.54588	3.03348	16.7767	26.6141	23.7477	20.9795	16.4404	10.2153	7.2182	11.764	7.19735	8.16018	7.03034	7.27738	5.76372	4.691	7.16384	14.4938	15.5119	22.1136	12.2825	9.71411	17.4056	25.432	9.00347
YAL021C	53.6645	53.1376	30.4317	36.5413	47.8502	96.7922	83.2062	107.29	70.0827	71.6396	78.0939	88.2579	69.6919	70.6445	63.2143	55.0693	57.5286	37.2347	30.0537	36.2564	29.2375	23.3678	20.2368	21.2406	31.193	83.9312	45.9926
YAL020C	6.93426	6.13289	0.687412	7.59978	6.00437	5.74136	12.3431	10.7514	6.4339	11.5221	9.47244	10.9468	6.04628	8.08553	6.98933	7.41683	2.60719	0.727526	3.80928	4.21471	1.34901	7.62131	0.280132	0.814356	1.66119	1.94777	7.44718
YAL019W-A	0.164726	NaN	NaN	NaN	NaN	NaN	NaN	0.497364	NaN	0.281313	NaN	NaN	3.27038	2.47192	1.47438	1.70061	2.61895	3.83674	1.11605	NaN	0.790472	NaN	1.96977	2.14733	0.730049	NaN	NaN
YAL019W	25.1847	27.8089	8.9242	7.2609	19.7239	46.5085	15.1375	19.4508	17.4366	10.8725	15.5096	18.5181	13.8052	9.54404	11.9825	7.95148	7.69259	4.93715	4.82728	2.90165	3.18424	4.63793	3.0596	4.68543	7.47462	22.7165	10.7119
YAL018C	0.0960057	0.375128	6.33852	1.11233	59.4666	0.31796	0.713889	5.79749	31.9824	457.764	217.625	450.861	3535.72	2415.49	5313.92	4875.31	8761.05	12752.7	3557.69	9522.93	4443.73	3161.4	3093.64	2598.14	1274.76	327.274	689.555
YAL017W	4.68199	4.01979	20.5852	14.4299	16.158	12.0264	33.8838	20.9321	19.8241	23.554	13.3731	15.268	10.0902	21.083	12.3868	21.571	15.8594	24.7112	21.3063	43.9154	60.3114	46.4271	39.9905	37.8829	45.6913	36.5548	27.1511
YAL016C-B	NaN	NaN	NaN	NaN	NaN	NaN	NaN	NaN	NaN	NaN	NaN	NaN	NaN	NaN	NaN	NaN	NaN	NaN	NaN	NaN	NaN	NaN	NaN	NaN	NaN	NaN	NaN
YAL016C-A	NaN	NaN	NaN	NaN	NaN	NaN	NaN	NaN	NaN	0.509043	NaN	NaN	0.493152	NaN	NaN	NaN	NaN	NaN	NaN	NaN	NaN	NaN	NaN	NaN	NaN	6.19578	NaN
YAL016W	90.2545	88.8345	175.085	165.155	115.198	116.856	167.421	163.613	183.718	205.406	196.117	157.134	173.417	142.529	113.971	129.052	81.1731	84.8185	92.4384	86.322	56.9173	49.7797	54.5838	34.0313	54.313	129.688	132.483
YAL015C	11.9714	7.41393	20.6636	24.7789	22.06	23.8406	29.5066	21.7348	27.2595	20.5781	12.4634	22.5468	13.5925	17.4656	17.5083	9.28957	15.55	6.07484	3.44581	8.21166	3.75474	NaN	4.91211	2.71995	4.85482	8.13195	1.5546
YAL014C	10.2696	11.9425	56.502	42.4943	25.5905	20.9445	47.5095	53.8941	37.6186	50.9441	44.1912	63.7937	40.6561	54.5801	43.4059	45.0174	28.1844	29.425	40.5877	53.1558	49.5744	47.2313	44.2236	32.2463	43.8885	77.5077	35.2214
YAL013W	24.2057	21.0848	59.3781	65.7952	52.6886	51.8274	69.4416	67.4994	52.5371	55.9509	69.1888	55.8342	50.8882	72.1559	57.7284	52.3935	41.671	28.1298	38.3883	35.2506	49.2001	54.4685	54.387	38.1865	55.0054	107.358	72.7522
YAL012W	541.968	485.451	104.626	85.6819	282.626	1463.11	78.2773	92.5853	211.165	27.6043	22.8152	83.9238	39.7206	28.6852	29.3134	19.905	47.5555	20.9159	19.5945	25.5408	31.749	32.2218	16.8178	32.364	35.8186	72.467	48.0155
YAL011W	5.22976	4.20011	10.0517	11.5852	11.1058	11.8924	14.2935	9.96317	10.8069	9.39209	9.96055	8.17689	7.94085	7.12749	10.5907	6.02186	6.55784	6.25728	8.32189	7.2249	5.63811	7.8785	6.43842	5.64846	7.53373	14.809	20.3638
YAL010C	7.03251	6.25073	9.76013	14.6809	10.555	9.44225	20.5269	23.3378	21.2669	23.9116	26.5881	15.7894	16.6663	17.3509	11.1524	15.2619	6.04373	3.93512	9.22889	1.42481	3.95236	1.28822	2.65161	3.85418	1.68473	8.23072	8.1821
YAL009W	7.94484	5.40905	9.71365	17.2011	20.0546	21.1297	21.2268	27.2594	27.2442	20.3519	23.5994	12.1875	19.7166	14.4512	19.7529	13.256	11.0046	6.54214	9.37912	18.0476	15.5966	7.34284	12.955	4.70761	6.40197	4.37874	13.1543
YAL008W	22.3331	18.7432	93.4534	145.169	135.713	105.999	199.815	160.506	123.984	218.901	281.836	165.358	213.889	182.024	135.608	167.241	88.1428	94.0227	138.525	78.9923	89.812	96.7361	122.244	77.2247	131.739	177.35	276.547
YAL007C	129.249	150.6	24.4477	18.4667	72.4193	83.4998	107.818	181.561	120.859	95.5163	91.8778	60.9373	91.3358	76.1029	73.0592	54.194	46.0741	37.124	29.6968	43.4479	24.3363	27.9889	21.6583	18.2589	13.4856	64.0015	33.1072
YAL005C	961.452	848.15	2853.09	2568.56	1706.78	212.966	1814.76	1524.15	1602.48	2999.24	3021.66	1980.51	1593.35	2737.61	1785.89	2329.25	1535.69	1097.66	1423.16	1045.38	1967.99	1656.87	1334.2	1066.85	990.563	617.106	567.218
YAL004W	NaN	NaN	NaN	NaN	NaN	NaN	NaN	NaN	NaN	NaN	NaN	NaN	NaN	NaN	NaN	NaN	NaN	NaN	NaN	NaN	NaN	NaN	0.866334	NaN	NaN	NaN	NaN
YAL003W	5733.24	6137.18	541.123	947.712	2634.55	3539.29	685.489	845.471	1957.06	489.309	323.743	591.121	689.662	486.964	548.085	294.758	512.024	335.73	385.413	291.29	210.048	272.844	302.388	235.203	444.942	2176.38	871.176
YAL002W	3.31389	1.87034	2.70112	3.12847	1.04861	3.45516	5.65848	5.11407	3.12117	3.85675	4.36126	1.91176	3.04594	3.49946	3.00272	1.98515	2.14651	2.47758	2.53628	1.65613	1.29575	1.62214	1.83459	1.59997	1.84946	9.18433	5.36489
YAL001C	6.25418	5.16132	17.6003	15.6166	13.934	14.4635	33.1895	35.4881	22.5539	23.8935	16.02	12.3869	9.76747	21.6931	11.5817	35.9481	10.072	12.3485	63.3318	24.0479	49.6105	65.9127	82.5233	85.8623	110.752	54.4932	42.3129
YAR002W	64.2765	71.6765	22.5344	29.3228	54.7168	77.5492	43.0362	66.4994	59.5449	57.9037	46.5159	46.9443	49.7672	58.5993	31.6446	38.0957	17.0474	14.8496	23.3647	9.12407	13.9065	13.5525	12.4752	5.28879	10.0179	37.3468	23.0311
YAR002C-A	173.419	153.42	29.2212	55.4916	133.09	173.151	187.845	375.849	336.086	204.809	175.621	230.454	182.175	214.017	218.164	211.494	133.447	104.929	353.256	100.246	197.636	306.619	281.543	284.977	239.589	482.003	171.006
YAR003W	12.3872	12.0287	2.68847	5.66148	12.2112	13.8368	33.4804	41.3849	17.1481	37.9279	31.4336	47.9507	43.6561	76.1691	77.1949	137.595	91.4793	132.594	113.971	154.398	203.477	172.135	110.217	97.1411	58.1474	22.4724	38.5919
YAR007C	56.4569	52.1017	189.73	182.475	186.359	146.233	322.152	564.26	324.757	438.166	487.994	443.216	310.935	402.839	240.499	294.111	131.2	119.153	164.748	115.046	105.398	84.9188	65.5851	59.2529	37.4649	58.3095	82.4787
YAR008W	13.0408	12.2956	14.1417	16.2039	19.8608	34.7394	60.4707	102.032	46.139	38.9252	21.1892	30.9102	27.0161	26.1633	21.9911	22.4386	8.56378	6.16288	13.6373	10.2008	10.6112	17.8694	6.441	7.88391	7.03598	5.30345	14.6448
YAR009C	0.352361	0.353115	0.107197	0.175438	3.22982	0.195335	0.390388	0.458093	1.37755	0.312484	0.193231	0.227866	0.486737	0.33565	0.323224	0.438347	0.614759	0.434007	0.512325	0.695165	0.441803	0.339409	0.923173	0.699318	0.492737	0.365424	0.816522
YAR010C	4.45112	3.8543	1.43943	3.3657	6.82248	2.58383	4.8207	4.6574	4.12263	3.14699	1.53597	1.64388	1.19019	2.18545	0.921587	1.52838	0.893274	0.71381	0.792665	0.432625	0.530136	0.621643	0.658721	0.482066	0.407595	1.26413	4.7051
YAR014C	15.693	18.1284	12.6116	14.8112	17.3241	48.2506	33.996	38.3321	38.8981	37.49	33.3528	37.0773	28.2243	25.7984	19.07	17.2935	12.2648	10.2673	10.6772	9.58302	5.1826	7.39455	10.0153	6.51256	15.2385	27.7174	43.3536
YAR015W	309.512	471.838	152.565	224.815	262.168	402.465	184.861	136.054	208.437	141.72	164.264	250.101	213.027	94.6595	142.347	62.448	104.545	99.7303	31.2549	113.87	53.3247	44.0491	62.4776	56.2596	78.1652	120.258	228.886
YAR018C	11.1265	13.0426	1.57979	1.66339	3.06645	9.74736	7.93043	4.98505	5.84145	7.47803	5.0575	1.11812	3.9192	10.7721	8.99507	14.6983	25.1083	40.2389	6.07941	40.3587	34.6194	23.3534	15.4509	9.35763	12.4075	3.35723	3.56559
YAR019C	2.43963	2.5399	17.6612	16.9842	13.7125	9.56814	22.8124	25.1029	14.6119	33.5499	32.6458	25.9999	22.3056	37.5129	31.03	31.0412	28.325	17.9441	18.9757	16.1225	15.4811	7.50602	8.25283	8.36908	3.12985	2.33533	3.82671
YAR019W-A	1.69178	0.275431	NaN	2.17789	10.8403	0.466914	1.4976	0.851344	1.43405	0.481527	NaN	NaN	12.5954	NaN	0.841238	0.485159	NaN	NaN	NaN	4.22737	3.38265	1.43329	1.68584	4.90081	1.24963	NaN	2.80108
YAR020C	0.0620989	0.618737	NaN	0.287792	3.18327	0.239085	0.361454	0.674994	0.189499	0.381025	0.114134	NaN	NaN	0.209671	0.794026	1.15398	NaN	0.289278	0.631101	0.598517	1.23939	NaN	1.90947	0.161902	2.22926	24.9675	0.740285
YAR023C	2.43428	3.39699	47.1946	53.7212	25.2539	15.2603	51.7173	41.4746	34.4889	70.0783	53.7951	31.1457	25.0275	54.1418	29.5695	47.2706	12.44	6.74982	30.9239	10.4275	10.4298	22.0965	17.6732	18.133	14.6415	19.8781	24.1826
YAR027W	14.6107	7.94895	321.718	411.646	263.482	28.6588	75.1831	76.28	69.3191	105.179	60.9359	40.133	25.7243	69.6232	18.2007	52.2319	14.2322	18.5334	37.6287	15.4734	10.3415	9.43783	15.6601	14.9828	7.34689	248.861	36.2301
YAR028W	20.9534	21.0289	36.4495	28.4308	23.6062	7.38817	11.4498	22.1168	20.4747	21.2873	15.5028	14.6694	54.4817	80.9421	71.4436	155.384	93.1678	101.334	203.136	184.636	215.059	222.733	156.035	142.363	83.8158	64.9773	55.5686
YAR029W	NaN	NaN	NaN	NaN	NaN	2.0731	0.443291	1.25999	NaN	1.42532	8.9481	22.7499	14.4987	0.782773	NaN	1.43607	1.65867	3.23992	NaN	NaN	2.00253	NaN	NaN	NaN	NaN	NaN	NaN
YAR030C	NaN	NaN	NaN	NaN	NaN	NaN	NaN	NaN	NaN	NaN	NaN	NaN	NaN	NaN	NaN	NaN	NaN	NaN	NaN	NaN	NaN	NaN	NaN	NaN	NaN	NaN	NaN
YAR031W	0.575713	0.613503	NaN	NaN	0.447148	NaN	0.66716	0.948152	0.532373	0.804424	3.52708	0.815215	2.59771	1.07991	2.18609	2.34142	0.624081	0.406344	1.68434	0.784678	2.63711	0.53209	1.56462	1.81936	NaN	3.12767	NaN
YAR033W	8.79004	8.19614	4.39651	4.71489	7.68048	9.15251	11.3416	11.6616	11.1764	15.7695	15.9108	12.101	10.9071	12.5743	7.94701	12.1837	2.64681	4.82541	9.92573	4.99189	7.50949	11.7347	14.9304	13.5998	17.0189	28.433	11.246
YAR035W	2.22906	1.37756	1834.76	896.004	683.449	369.723	3146.66	2085.03	867.39	1326.53	679.747	1238.94	768.134	1010.15	1379.62	552.928	482.774	214.739	216.288	281.338	273.092	110.071	100.092	207.752	102.822	157.202	141.45
YAR035C-A	NaN	NaN	NaN	NaN	NaN	NaN	NaN	NaN	NaN	NaN	NaN	NaN	NaN	NaN	NaN	NaN	NaN	NaN	NaN	NaN	NaN	NaN	NaN	NaN	NaN	NaN	NaN
YAR042W	7.44985	6.23809	30.8959	24.8048	25.6375	20.4889	22.2957	22.9963	25.9007	34.5769	37.6314	26.4455	27.4511	49.547	39.6734	85.2338	39.0762	39.6595	63.5152	64.9935	92.5968	75.0677	58.9517	55.5795	37.9263	13.4051	20.6583
YAR047C	NaN	NaN	NaN	NaN	NaN	NaN	NaN	NaN	NaN	NaN	NaN	NaN	NaN	NaN	NaN	NaN	NaN	NaN	NaN	NaN	NaN	NaN	NaN	NaN	NaN	NaN	NaN
YAR050W	40.6863	41.3145	0.149282	0.616938	9.59646	13.7165	1.08951	0.824359	6.35618	0.51529	1.1688	0.633938	1.67216	1.94357	1.62915	2.52598	4.024	0.908461	3.53206	1.14411	3.07582	2.50169	2.47801	1.90348	1.11232	1.8682	4.61595
YAR053W	NaN	NaN	NaN	NaN	NaN	NaN	NaN	NaN	NaN	0.539894	NaN	NaN	NaN	NaN	0.943206	NaN	1.25657	NaN	0.535479	NaN	NaN	NaN	NaN	NaN	NaN	NaN	NaN
YAR060C	NaN	0.136486	NaN	NaN	NaN	NaN	0.296847	NaN	NaN	NaN	0.856005	NaN	NaN	0.262089	NaN	0.480827	NaN	NaN	NaN	NaN	NaN	NaN	NaN	0.607132	NaN	2.1782	NaN
YAR064W	NaN	NaN	NaN	NaN	NaN	0.172758	0.277057	NaN	NaN	NaN	NaN	NaN	NaN	NaN	NaN	NaN	NaN	NaN	NaN	NaN	NaN	NaN	NaN	NaN	NaN	NaN	NaN
YAR066W	98.1217	160.583	33.2013	25.1818	69.7978	71.7725	102.674	107.547	95.5858	55.0216	32.0358	56.1579	47.212	60.1469	53.097	53.7206	55.7971	44.668	66.1356	49.454	95.157	103.724	100.902	95.3316	57.1156	22.1901	30.4823
YAR068W	115.875	191.543	40.0375	47.5656	88.9656	84.4922	96.2621	106.335	72.7831	26.2214	5.91806	10.5324	6.87216	31.7932	11.0958	30.5381	14.7821	2.62493	31.2352	22.5688	48.5644	60.3971	23.3044	75.0145	20.1214	7.78057	12.4752
YAR069C	NaN	NaN	NaN	NaN	NaN	NaN	NaN	NaN	NaN	NaN	NaN	NaN	NaN	NaN	NaN	NaN	NaN	NaN	NaN	NaN	NaN	NaN	NaN	NaN	NaN	NaN	NaN
YAR070C	NaN	NaN	NaN	NaN	NaN	NaN	NaN	NaN	NaN	NaN	NaN	NaN	NaN	NaN	NaN	NaN	NaN	NaN	NaN	NaN	NaN	NaN	NaN	NaN	NaN	NaN	NaN
YAR071W	1.58273	0.958125	5.68265	10.0082	42.6755	386.447	36.3964	34.6964	47.0012	7.32821	22.3464	105.425	143.005	13.8459	219.562	14.0941	52.7372	35.8142	9.51505	33.0873	32.7194	78.301	71.0984	32.3527	52.5117	38.7484	6.31141
YAR073W	3.92892	2.73629	1.42076	1.14689	4.56689	6.00881	5.07262	2.84589	7.81122	2.92826	4.27155	5.73173	4.93457	2.91845	6.1217	2.37716	4.3109	2.60637	2.96263	1.85837	2.7572	1.24703	3.70551	2.83889	3.17589	2.61672	6.15683
YAR075W	0.618074	0.386999	NaN	NaN	2.53855	NaN	NaN	NaN	NaN	NaN	1.82036	0.514239	NaN	0.37157	NaN	0.17042	6.23313	NaN	0.111841	2.0294	0.237642	NaN	NaN	0.860744	0.438953	NaN	4.91962
YBL113C	0.137895	0.432887	0.298492	0.264066	1.12192	0.332068	1.83758	0.584593	1.12048	0.360262	1.04203	0.283498	1.34953	0.42473	2.02694	0.647112	0.493191	0.337892	0.334855	0.325357	0.932267	0.173743	0.572399	0.221728	0.0802561	0.237198	0.579103
YBL113W-A	NaN	NaN	NaN	NaN	NaN	NaN	NaN	NaN	0.0260182	NaN	NaN	NaN	NaN	NaN	NaN	NaN	NaN	NaN	NaN	NaN	NaN	NaN	NaN	NaN	NaN	NaN	NaN
YBL112C	0.505696	0.140164	0.240666	0.126701	0.658676	0.348833	1.0327	0.659652	0.283653	0.352821	0.580228	NaN	0.0732749	0.411107	0.239806	0.419592	0.49022	0.241975	0.30007	0.608357	0.42113	NaN	0.394404	0.135427	0.75399	0.457864	3.49191
YBL111C	0.824296	0.468362	0.76154	1.25746	1.61903	1.53931	3.90725	3.25464	0.981199	1.79451	1.06845	0.637642	0.732066	1.61156	0.924361	1.12201	1.11952	0.649386	0.831116	0.97373	0.910719	1.32086	1.26691	0.695757	1.13644	1.28002	2.84999
YBL109W	NaN	NaN	NaN	0.53961	5.96863	0.462745	0.950283	0.421871	0.355312	0.477228	0.285335	NaN	NaN	0.0873631	0.277909	0.0801378	0.185119	NaN	0.0788876	NaN	NaN	NaN	NaN	NaN	NaN	NaN	NaN
YBL108C-A	NaN	0.0710998	0.410725	NaN	1.2437	0.662909	0.483239	0.244184	NaN	0.870109	1.5793	NaN	2.60912	0.884343	0.760049	1.31428	1.74089	NaN	NaN	0.545625	0.333402	1.10996	0.543977	0.711615	0.696479	0.945576	NaN
YBL108W	NaN	NaN	NaN	NaN	NaN	NaN	NaN	0.926462	NaN	0.524015	0.939927	NaN	NaN	1.15114	0.915465	0.527967	NaN	NaN	NaN	NaN	NaN	NaN	1.83459	3.99993	NaN	6.378	NaN
YBL107W-A	1.78414	0.428815	12.2451	4.86581	5.9421	4.36479	1.56126	3.61283	13.1134	7.10942	1.72831	0.497447	10.8	2.73494	2.07775	2.06862	1.35402	NaN	5.25797	4.91582	2.53381	5.24489	2.94058	0.185031	0.792624	1.54894	1.67285
YBL107C	51.4747	36.0046	36.1292	50.3125	46.1493	79.1881	73.413	85.385	77.5697	90.0774	95.3859	107.646	101.722	87.913	115.655	92.3969	106.087	130.748	84.2279	192.935	192.502	171.209	180.479	114.597	107.729	19.8139	101.009
YBL106C	0.340531	0.302403	0.454195	1.43469	2.38037	1.17906	2.13753	1.96289	1.73192	1.37457	1.23278	0.482194	1.53653	1.5098	1.84723	2.92967	1.72265	1.4421	2.14986	1.3924	1.337	0.472092	1.66583	1.34518	1.9208	10.6174	1.53768
YBL105C	13.883	16.003	36.0736	32.8413	34.7009	30.0077	37.2584	46.3472	41.6603	52.5216	54.5941	37.0279	40.319	50.7579	28.613	40.3427	24.4049	18.562	26.5983	12.2197	14.667	9.66723	10.3148	8.73595	6.26118	18.2122	42.3736
YBL104C	6.68732	7.06207	8.17616	6.98014	9.00751	10.7246	15.7114	16.9171	11.95	11.1117	12.457	5.3958	6.57852	11.3009	7.72902	8.03383	5.38788	3.50809	5.10226	3.83881	3.18015	4.74682	4.05234	3.14142	3.33757	8.13978	14.364
YBL103C	12.532	9.73059	111.262	93.3227	69.1821	48.4219	65.7427	76.2591	70.7646	59.7054	39.9633	48.0491	57.0973	44.2419	33.3628	41.7994	31.6748	29.4387	50.9442	36.614	34.078	39.5287	60.711	60.5985	81.4596	89.8356	44.6907
YBL102W	36.9489	21.9389	87.1612	162.283	128.745	67.4237	233.805	240.623	219.24	260.072	296.939	277.603	192.021	241.627	199.724	156.322	120.945	92.2476	110.933	111.878	124.81	123.741	148.576	159.293	174.029	149.839	116.595
YBL101C	5.82286	4.5121	60.582	69.4099	44.486	49.5559	84.2768	85.7931	63.0738	103.218	81.8089	64.0986	52.2441	117.784	65.8152	138.148	91.5755	96.7193	124.138	134.308	174.774	186.275	152.648	144.877	148.387	63.8628	70.9164
YBL100W-C	0.782446	NaN	NaN	NaN	NaN	3.88706	6.64936	2.36248	NaN	2.67248	4.79363	6.09373	NaN	4.4031	NaN	NaN	NaN	NaN	2.65062	NaN	7.50949	NaN	4.6782	3.39994	6.93546	NaN	NaN
YBL100W-B	0.835118	0.499445	0.278061	0.39434	2.27524	0.40599	0.868604	0.989643	0.835772	0.60285	0.273453	0.168219	0.389261	0.64502	0.449298	0.8327	0.594224	0.57115	0.619715	0.56338	0.554604	0.694618	0.506495	0.567547	0.359054	0.398024	0.813567
YBL100W-A	1.50335	1.25578	0.775259	1.14084	2.14751	1.10629	2.16919	2.36355	1.58909	1.3761	0.707163	0.561407	0.615738	1.12396	0.685627	1.37214	1.0996	1.31913	0.966453	1.25848	0.985434	1.6595	1.2473	0.738761	0.718276	0.828299	1.83005
YBL100C	NaN	NaN	NaN	NaN	NaN	NaN	NaN	NaN	NaN	NaN	NaN	NaN	NaN	NaN	NaN	NaN	NaN	NaN	NaN	NaN	NaN	NaN	NaN	NaN	NaN	NaN	NaN
YBL099W	833.824	390.056	961.694	1361.7	1078.64	1070.63	987.845	1080.68	1311.92	885.442	1162.94	1018.75	912.426	1020.4	1009.71	602.34	396.44	264.356	326.813	176.179	154.728	170.459	180.445	157.917	297.234	491.79	211.835
YBL098W	29.4648	18.9008	72.7135	127.165	73.954	38.7863	116.905	161.325	151.238	216.929	272.436	223.657	195.442	244.128	152.523	185.622	131.146	105.42	96.1354	83.4653	91.2215	93.8695	106.959	79.6515	110.727	61.3866	27.6523
YBL097W	4.72577	5.14273	2.7369	2.72164	7.96871	6.3154	11.5813	21.1528	12.3338	15.6455	12.9523	11.2996	14.6084	15.9406	15.0888	23.5382	21.7494	21.8855	18.607	36.6689	34.0165	40.2479	19.334	19.8142	11.5744	7.75498	7.82447
YBL096C	NaN	NaN	4.45816	NaN	NaN	NaN	NaN	NaN	NaN	NaN	NaN	NaN	NaN	NaN	NaN	NaN	NaN	NaN	NaN	NaN	NaN	NaN	NaN	NaN	NaN	NaN	NaN
YBL095W	11.6645	16.2454	18.6387	45.4945	57.7217	48.7675	131.515	88.9199	61.0874	93.8818	134.788	125.922	198.908	143.412	314.933	191.763	299.295	300.704	280.712	332.449	559.471	675.713	630.78	640.342	456.051	241.858	74.5749
YBL094C	NaN	NaN	NaN	NaN	NaN	NaN	NaN	NaN	NaN	NaN	NaN	NaN	NaN	NaN	NaN	NaN	NaN	NaN	NaN	NaN	NaN	NaN	NaN	NaN	NaN	NaN	NaN
YBL093C	74.775	87.9835	231.673	222.056	138.537	167.208	123.058	180.874	185.83	166.879	177.863	340.808	170.104	173.202	133.094	113.066	100.759	105.554	68.6043	142.258	168.539	177.092	204.909	219.073	219.048	101.557	116.771
YBL092W	8458.54	8380.24	127.943	276.808	2885.21	2003.86	634.735	565.552	1938.1	121.588	234.924	809.396	604.77	190.017	501.102	131.959	758.746	424.775	135.161	324.168	139.871	246.536	157.845	161.951	633.192	1163.3	1962.83
YBL091C-A	19.2055	10.77	49.5717	67.3041	49.3768	30.9198	128.643	116.513	80.4942	139.394	135.093	112.18	49.4273	106.408	57.2998	71.9055	48.7705	24.8516	43.9762	39.9918	37.9741	64.1803	61.6672	28.5904	60.6853	52.6729	47.6979
YBL091C	89.3695	90.2793	44.0693	47.2607	69.3832	64.5176	116.837	145.108	112.218	96.1332	96.5541	109.745	89.0829	90.1487	73.0202	59.4676	47.4607	35.7005	33.4254	25.6126	26.4984	19.2271	21.7281	18.6916	14.7913	34.6861	66.3099
YBL090W	94.9486	68.8749	56.7539	109.329	102.902	51.5363	60.3299	58.3984	50.5261	58.254	77.5598	94.4871	61.0899	60.3571	65.0494	37.2128	43.3304	47.7797	25.9106	57.9957	48.9382	47.371	46.782	24.449	31.1706	44.7714	71.6164
YBL089W	8.16466	7.11152	4.49208	11.8245	9.88197	14.0835	22.7668	23.0085	21.2816	21.0312	19.3829	16.4266	24.9899	19.2715	21.7204	24.3507	21.6348	18.4886	14.5208	21.9318	14.0395	13.4885	7.7292	7.98246	7.53855	11.6676	9.46278
YBL088C	0.830718	0.855339	1.31762	2.12438	2.39773	1.00383	2.08687	4.0335	2.36942	2.68398	2.33835	3.2996	1.61583	2.8638	2.94735	3.22575	3.56959	2.87618	3.15641	2.10383	2.66657	2.73908	2.78544	1.85362	1.1443	1.9834	2.00737
YBL087C	3010.64	2929.62	109.663	105.584	1143.75	740.669	193.935	254.97	580.575	103.631	140.464	302.056	229.702	118.609	200.077	73.5119	258.869	169.747	59.9056	141.876	93.9624	85.1023	116.559	129.528	257.065	339.057	335.443
YBL086C	8.57843	9.49266	132.743	144.426	61.8385	38.8428	88.4209	82.7626	62.3766	82.4061	64.2572	32.3607	36.923	62.9822	23.7942	37.939	22.6424	12.4879	34.3957	28.1342	37.7886	28.276	34.0597	32.9073	45.4444	56.0704	66.5781
YBL085W	12.5383	12.4746	15.2127	19.0981	23.4413	13.9254	10.0956	10.0183	10.5471	4.30472	1.36821	1.24235	2.05857	2.76533	4.80207	3.40787	4.05791	4.02168	7.41881	7.41405	3.74034	2.757	4.63279	6.27398	15.0398	77.0377	10.8817
YBL084C	5.65946	5.80054	37.8836	26.5724	29.5676	18.4617	45.4024	46.1115	38.3015	61.2952	39.711	37.8452	55.7808	88.501	78.278	220.734	88.1565	89.5862	731.598	119.267	222.653	289.431	443.287	968.322	1000.35	234.859	208.728
YBL083C	6.0612	5.92081	NaN	1.27682	2.35382	7.84711	9.7165	13.6425	10.6493	9.78654	13.5032	11.1575	14.2215	14.0568	19.07	8.15374	9.63663	4.27806	2.0533	8.26123	5.81721	7.28251	1.3178	2.39432	0.488413	6.2994	1.09479
YBL082C	17.6945	16.6519	1.50062	5.66179	8.30146	20.6632	27.923	39.2202	21.2413	25.9096	57.6488	50.7147	41.6278	39.0747	43.7389	24.6384	33.065	14.029	13.9172	16.868	11.6978	12.998	7.5422	5.48138	3.77749	8.85834	4.403
YBL081W	62.2167	59.5542	5.59989	11.1373	50.8213	96.1477	28.248	33.6422	41.4344	27.7374	14.2243	15.4565	22.7331	14.8196	12.5021	15.7328	10.6469	6.58519	7.76052	5.92733	1.84376	1.29345	1.52137	2.94846	3.37206	12.9207	7.58341
YBL080C	5.54353	3.32805	5.93051	10.7046	5.6735	1.62558	15.0285	16.2148	12.3349	16.0743	18.9269	14.3911	13.4707	17.4391	10.1647	11.8237	4.13137	7.62157	8.11814	6.92602	11.4998	13.209	13.6376	21.5789	21.2415	5.70137	7.45749
YBL079W	17.0753	15.6221	7.48515	9.40925	13.6099	24.2758	13.0731	15.2783	19.0634	12.34	13.0126	10.7036	11.8858	15.8195	17.2093	23.9345	19.2022	21.8258	25.6068	30.1274	38.3219	30.5911	24.4026	22.8925	15.3199	13.418	10.757
YBL078C	17.7708	14.7683	4391.5	3173.42	2314.77	959.686	2882.33	2829.37	2702.01	4410.04	3989.27	2604.81	2636.88	3248.34	2007.61	3173.65	1841.76	2186.94	8472.11	1886.89	2218.48	2724.84	5449.71	7387.66	9991.77	10799	4803.45
YBL077W	NaN	NaN	1.59441	NaN	NaN	NaN	0.230881	NaN	NaN	NaN	0.665781	NaN	NaN	NaN	NaN	NaN	NaN	NaN	NaN	NaN	NaN	NaN	NaN	NaN	NaN	NaN	NaN
YBL076C	296.819	307.695	44.0789	36.0478	150.269	236.87	110.43	108.062	153.171	42.8891	41.1903	69.2857	69.926	46.7256	66.2257	54.4047	81.5036	88.9995	65.858	74.562	73.5552	89.2592	74.4676	64.3865	73.9438	144.602	44.9139
YBL075C	0.401274	0.392022	497.628	286.625	139.396	39.1529	61.4488	71.5449	87.9252	641.039	1565.79	698.764	848.5	1367.67	1256.19	1964.1	1612.54	2040.66	2323.98	1071.42	1292.15	1670.09	1814.53	1464.69	1924.07	2314.07	2644.39
YBL074C	3.16495	3.69279	NaN	1.69765	6.38442	3.05724	10.7398	9.0252	5.3656	12.1613	5.11679	4.79282	3.92721	6.43149	3.40985	3.02543	4.5427	1.36513	3.42496	1.31808	2.10941	0.446896	1.57692	0.382015	0.389633	3.19796	3.49348
YBL073W	NaN	NaN	NaN	NaN	NaN	NaN	NaN	NaN	NaN	NaN	NaN	NaN	NaN	NaN	NaN	NaN	NaN	NaN	NaN	NaN	NaN	NaN	NaN	NaN	NaN	NaN	NaN
YBL072C	4287.88	4303.92	123.211	237.437	1768.97	1129.76	531.069	419.349	1115.32	102.72	275.648	715.345	599.602	177.253	554.405	117.771	855.068	528.889	113.064	337.843	173.794	207.755	164.605	135.353	313.566	648.865	1190.13
YBL071C-B	NaN	NaN	NaN	3.66281	NaN	6.28211	4.02992	NaN	28.9417	4.85905	8.71568	NaN	4.70736	1.77903	NaN	NaN	NaN	NaN	NaN	7.10966	4.5512	NaN	NaN	NaN	12.6099	NaN	NaN
YBL071W-A	202.87	151.759	196.401	171.843	177.189	212.305	95.3343	110.439	174.522	101.747	84.3216	102.786	102.938	89.8303	58.5015	62.9362	53.9567	46.8422	61.9543	39.5743	52.4759	147.594	122.873	88.4803	118.655	295.886	187.301
YBL071C	0.303863	NaN	NaN	NaN	NaN	NaN	NaN	NaN	NaN	NaN	NaN	NaN	NaN	NaN	NaN	NaN	NaN	NaN	NaN	NaN	NaN	NaN	NaN	NaN	NaN	NaN	NaN
YBL070C	NaN	NaN	NaN	NaN	NaN	NaN	NaN	NaN	NaN	0.499528	NaN	NaN	NaN	NaN	NaN	NaN	NaN	NaN	NaN	NaN	NaN	NaN	NaN	NaN	NaN	NaN	NaN
YBL069W	26.0573	25.7381	3.7376	5.20034	12.437	27.4203	32.9762	41.3159	35.2601	37.9119	33.1095	27.7761	24.5658	29.1492	13.898	21.4784	6.65396	5.65102	26.6911	1.90969	3.92938	3.51489	3.69904	3.63714	14.3548	73.9441	20.2459
YBL068W-A	9.11203	8.12697	2.90627	0.765017	6.76948	12.7929	19.5693	26.3162	9.57092	21.6504	12.7426	37.0252	9.83183	7.05982	7.09195	11.2477	1.57469	3.07587	14.4274	1.48493	1.42585	1.00693	1.18435	4.30372	2.63372	27.7928	7.87139
YBL068W	83.602	107.008	30.1915	38.4427	63.7822	149.143	43.9224	46.8161	49.8957	31.8736	27.8529	47.7063	48.4556	27.2893	36.0799	15.3159	16.1954	8.1741	25.2903	15.0673	8.95627	4.86529	14.0203	7.4861	21.6336	177.773	25.6723
YBL067C	9.53999	11.6079	23.9418	53.1646	27.5259	17.322	24.2684	19.3294	28.4097	23.3663	24.4808	22.159	15.1605	18.5228	10.3614	12.0952	5.48824	4.54801	10.1347	3.13662	2.50986	2.12694	1.25086	1.45452	3.33792	25.4395	32.0064
YBL066C	4.63067	3.24621	37.1669	27.0359	12.3341	22.7337	15.7409	20.8902	21.1962	27.7249	30.0384	20.5776	21.6317	24.6788	15.3597	16.7323	8.66146	9.09376	14.3027	5.10485	7.64674	10.1079	9.85313	9.58729	17.0218	19.8168	17.8596
YBL065W	NaN	NaN	NaN	NaN	NaN	NaN	NaN	NaN	NaN	NaN	NaN	14.8369	NaN	NaN	NaN	NaN	NaN	NaN	NaN	NaN	NaN	NaN	NaN	NaN	NaN	NaN	NaN
YBL064C	57.3396	18.3204	477.594	1029.26	878.217	347.363	2212.44	1805.22	1458.13	2376.46	1446.5	1028.03	783.829	1761.24	531.039	1098.63	228.858	179.927	689.971	114.623	167.674	167.596	183.914	179.081	296.478	1161.44	758.312
YBL063W	2.89899	3.27174	3.09706	2.50006	3.60694	2.88966	16.5935	22.69	23.6908	24.3695	19.5711	10.9599	13.1315	26.4503	16.9624	29.6867	19.913	19.6668	24.9807	20.0439	28.5658	21.6037	16.663	20.0572	11.998	15.5034	8.66773
YBL062W	NaN	NaN	NaN	NaN	NaN	NaN	0.261786	NaN	NaN	NaN	NaN	NaN	NaN	NaN	NaN	NaN	NaN	NaN	NaN	NaN	NaN	NaN	NaN	NaN	NaN	NaN	NaN
YBL061C	25.191	20.9229	11.1998	28.0938	31.8418	93.3935	49.7033	65.0783	60.977	44.6307	41.6777	76.5869	53.4896	31.7545	32.5548	21.7883	24.0947	27.8902	21.1441	16.1574	18.5313	24.4235	20.0015	15.8046	30.8464	20.7674	9.36774
YBL060W	2.45652	7.28773	5.67314	4.39218	3.88655	2.56124	5.70222	3.98325	4.0489	7.38039	14.4924	13.1086	13.5473	13.2264	8.41482	19.2554	9.76397	12.3616	21.4207	8.86641	12.8796	21.2743	14.4154	8.49984	10.6855	5.20067	6.32686
YBL059C-A	72.2696	53.6415	75.1403	96.6982	106.958	59.8371	96.718	79.0357	57.1599	97.6669	132.478	172.84	153.931	94.4942	114.6	75.8915	81.4548	72.8981	42.8979	66.1199	60.7659	66.5306	62.1005	60.5892	94.5745	136.025	87.6228
YBL059W	12.0997	9.45553	21.3027	24.2992	41.3497	43.2786	38.5595	45.7883	27.8974	45.7352	24.7094	47.7447	57.653	48.7216	34.6555	27.7591	33.3444	38.8289	25.6864	29.025	43.7408	73.8069	60.2861	37.154	50.7647	51.1391	32.0536
YBL058W	81.5664	72.3222	228.512	257.995	148.517	129.935	248.175	255.861	202.916	404.653	391.63	367.923	183.554	323.725	118.924	191.532	67.4812	54.4443	86.6453	29.3274	37.0161	33.3949	30.4524	25.6599	37.6216	168.776	211.924
YBL057C	50.6157	38.911	45.0403	36.4353	35.8232	30.5013	38.8145	47.9278	55.9794	64.1906	100.918	102.631	106.287	94.944	107.674	105.644	123.21	141.843	93.8498	154.916	194.384	216.186	174.593	145.758	92.9153	46.6907	56.5309
YBL056W	66.7999	62.3844	103.293	95.358	80.9595	101.334	122.779	145.275	155.786	213.684	319.493	248.946	236.812	253.859	264.181	308.064	264.147	283.924	244.716	239.121	235.465	182.84	195.906	189.316	141.963	161.946	98.1154
YBL055C	26.4426	30.7188	53.7001	43.2718	30.6323	49.3536	40.7849	46.9113	28.4928	41.8412	43.932	34.9044	31.1427	31.806	19.6115	19.0219	6.82865	6.37931	15.3091	7.27934	3.22603	1.89851	4.24276	3.57034	2.97944	38.0397	5.19436
YBL054W	56.9431	57.7746	41.4669	31.4821	41.9392	173.415	13.0206	27.3077	53.4129	25.607	31.8968	58.3886	67.9256	29.8004	36.9249	15.6644	26.7248	16.1688	10.6831	11.5971	8.13766	10.2837	9.42756	7.23941	6.32894	25.3544	49.6526
YBL053W	NaN	NaN	NaN	NaN	NaN	0.829239	NaN	NaN	1.27344	NaN	NaN	NaN	NaN	NaN	NaN	NaN	0.995202	NaN	NaN	NaN	NaN	NaN	NaN	NaN	NaN	NaN	2.48736
YBL052C	2.89656	3.38066	0.551912	3.48671	2.08902	2.24253	3.99649	6.01978	3.06115	5.33211	4.83972	5.85936	3.92091	4.30431	4.71376	5.5665	3.43895	3.79678	3.63186	0.845981	4.78369	6.50148	6.97232	5.23067	5.83513	10.7514	12.7059
YBL051C	41.9176	55.5248	56.2835	56.1904	57.3559	32.5374	38.1171	49.0153	44.6131	58.2432	55.8898	46.6366	48.5301	59.4978	44.5252	69.1471	54.8551	51.5771	86.0561	61.7233	96.6468	110.344	112.585	124.817	188.678	140.03	57.1646
YBL050W	63.8775	66.1543	286.798	367.569	249.599	116.037	205.949	184.806	148.314	219.453	199.925	172.205	245.473	313.577	299.573	447.179	393.156	553.163	534.829	715.067	785.805	664.072	658.461	546.311	472.464	402.435	341.693
YBL049W	2.25164	0.219949	208.122	263.485	197.179	235.647	480.285	329.727	312.061	459.128	529.713	394.558	404.562	361.962	379.556	274.3	301.603	239.497	287.183	224.491	318.208	527.646	594.367	406.036	769.387	650.556	1093.81
YBL048W	1.20376	NaN	4.4153	1.16224	NaN	0.996682	1.91809	0.908646	NaN	3.59757	NaN	4.68748	4.48104	1.129	1.79572	2.58907	2.39231	NaN	NaN	NaN	0.722066	4.58928	1.79931	2.61534	4.00123	1.56384	NaN
YBL047C	70.2503	57.562	99.0151	91.9227	90.2601	60.2595	131.303	161.237	185.383	221.997	135.415	82.1904	71.9388	230.074	58.2426	209.137	61.66	69.8035	90.336	68.9256	67.2702	60.783	43.3292	38.28	35.4301	30.7155	94.2658
YBL046W	11.3309	14.1555	36.3613	31.1753	18.7539	24.7412	45.4201	52.3808	38.1466	47.1614	51.8406	41.9116	42.8774	35.4639	32.5342	41.6281	23.9302	26.9382	32.3832	40.3417	36.5281	39.9537	29.8474	24.3072	25.1057	23.9175	37.9857
YBL045C	398.399	168.885	386.001	467.392	506.181	603.711	621.019	833.161	639.672	534.029	413.424	330.498	374.79	505.812	346.801	343.222	265.641	267.399	314.023	252.548	321.695	363	375.482	365.53	626.917	729.745	175.147
YBL044W	0.508908	NaN	3.73326	0.982705	NaN	NaN	NaN	NaN	NaN	0.434549	0.779451	NaN	NaN	NaN	NaN	NaN	NaN	1.97556	0.430995	1.90747	1.83158	NaN	0.760683	2.21134	2.25544	NaN	NaN
YBL043W	2.66881	1.185	370.2	218.32	198.991	621.929	498.96	442.095	429.723	340.793	337.412	224.854	260.666	280.114	267.465	193.494	177.921	128.09	104.176	104.578	80.043	88.7972	97.1906	48.4952	75.8062	66.1903	110.871
YBL042C	28.6082	24.3628	24.7533	21.5304	26.1127	79.8467	1.19481	3.54372	8.70513	4.42629	1.94741	6.85545	8.00987	11.8333	8.60823	23.2239	10.885	17.8448	42.1615	32.9933	46.6996	53.1974	43.5658	34.6369	25.1411	17.7887	47.6096
YBL041W	187.658	161.329	393.728	458.517	347.502	268.775	352.114	441.256	383.478	680.488	868.003	893.411	594.411	632.688	420.584	477.552	399.931	384.573	248.195	418.824	373.302	289.264	260.974	207.93	114.636	130.38	122.055
YBL040C	113.953	94.9149	108.536	125.268	133.697	127.684	188.6	312.277	216.701	206.51	225.3	299.147	199.121	198.273	138.793	134.632	124.4	91.6749	82.4103	49.0567	48.4703	44.1127	40.4027	34.6175	30.8943	96.1049	31.092
YBL039W-B	14.084	8.66232	195.156	290.094	129.241	38.8706	90.8746	96.0741	135.303	89.0826	95.8725	24.3749	80.2605	62.6218	31.1258	44.8772	26.9534	60.7484	95.4224	15.6413	57.5727	106.063	212.078	99.7315	351.397	607.186	248.736
YBL039C	302.665	385.772	29.6891	72.732	191.786	398.635	65.3759	44.4559	126.246	31.056	15.6206	37.1928	37.3626	20.5984	16.985	14.2988	10.9386	8.37909	24.0841	9.70837	3.36632	7.95475	6.93664	3.86889	12.7947	46.1278	82.0185
YBL039C-A	93.3347	102.638	4.09992	2.15844	38.1992	190.651	1.78108	NaN	11.37	0.954456	3.42402	8.70533	11.0959	5.24178	8.33727	1.92331	6.6643	8.67835	3.7866	NaN	1.34098	NaN	NaN	7.28558	NaN	23.2342	5.55214
YBL038W	72.9388	40.2827	214.815	157.186	113.04	88.3069	70.917	67.7312	90.5206	89.4649	52.6682	56.4912	64.0039	72.3141	38.0723	72.805	49.6533	67.7879	114.216	113.785	133.43	146.122	187.53	135.998	222.649	172.411	174.809
YBL037W	12.3849	11.1445	17.4546	15.3153	13.0309	8.53688	19.2806	24.4077	15.6697	17.8686	17.3804	14.7295	12.7181	15.2778	8.55504	11.5473	5.94114	6.15773	12.1939	5.03081	6.80685	6.35759	9.94004	10.0739	12.5731	21.7169	9.09122
YBL036C	105.782	120.159	56.064	63.2473	51.3024	159.5	105.668	91.569	112.598	100.063	57.2262	61.4097	80.0798	76.6845	70.5759	52.6002	43.8776	39.5571	48.6975	19.0969	48.0258	40.0821	81.5965	69.5801	81.1826	103.383	87.9734
YBL035C	23.8059	34.4787	19.1872	26.366	35.034	26.6767	89.0732	215.367	88.1575	68.3639	77.9474	81.4799	72.3906	85.2347	75.2338	76.2022	73.301	71.9344	41.5239	37.8846	31.6819	27.267	28.2282	18.0078	14.7354	6.91101	28.6258
YBL034C	5.49883	8.38029	10.1604	8.86187	14.9239	12.8713	46.4885	81.3916	54.8297	79.786	57.6882	47.1721	36.9375	62.9346	24.9171	57.2317	24.4035	28.4081	34.6297	30.2184	30.0578	23.6511	28.1805	18.5941	18.4152	7.51964	13.7593
YBL033C	38.263	21.9135	280.027	217.99	154.563	107.4	226.482	193.641	159.18	212.253	219.177	201.481	129.752	180.875	126.842	133.542	140.22	113.772	118.742	120.7	135.865	146.22	130.07	156.043	203.654	243.019	182.418
YBL032W	61.039	68.1888	32.4559	54.4244	62.6487	20.3511	157.531	173.166	130.427	238.704	187.478	128.255	68.725	202.558	88.2441	181.576	79.4598	87.7831	140.58	182.413	228.037	225.315	185.169	121.045	114.018	44.2787	74.0673
YBL031W	6.73966	8.29707	NaN	1.06967	1.18316	4.28073	11.1803	31.7785	22.0691	24.1232	12.1608	12.2234	10.5395	16.2789	6.88624	8.26058	5.50443	3.58398	5.62964	2.76836	2.65823	3.28515	3.588	3.20938	4.50089	29.2654	7.33734
YBL030C	1658.29	799.932	721.174	933.637	1116.94	2861.39	2152.07	2263.54	2989.98	1690.11	3348.51	2543.7	2765.98	2229	2475.82	1588.4	1513.47	1246.96	1072.04	834.772	629.479	744.518	665.504	491.126	904.232	1764.05	407.412
YBL029C-A	25.6972	24.4583	1070.64	888.096	579.824	287.506	391.963	441.659	309.981	557	522.758	313.025	353.201	452.36	221.157	327.651	213.445	227.647	236.045	298.83	250.58	254.552	303.344	216.164	243.836	427.998	252.009
YBL029W	31.4231	57.923	8.71413	10.5804	31.9171	83.624	38.2326	53.335	88.2166	45.977	28.997	23.9223	49.0098	39.4649	37.1528	24.9979	29.0377	31.0993	20.0533	22.4208	14.5431	22.4814	24.1591	14.43	22.0873	25.8882	9.07193
YBL028C	224.935	347.445	122.308	51.964	178.679	395.245	38.529	56.5229	129.426	40.9613	29.5682	61.5068	46.4577	29.6283	32.2894	11.5758	19.7645	6.81291	36.1674	26.3124	18.2474	41.6323	55.0891	39.4011	46.6685	173.279	90.0796
YBL027W	4942.12	5417.96	264.783	414.541	2105.58	1542.82	726.529	629.804	1584.8	214.881	522.197	1180.69	1125.68	292.949	826.529	181.84	739.743	489.75	151.798	316.005	163.249	223.235	224.319	141.428	416.225	569.08	1505.5
YBL026W	218.433	226.749	98.0564	101.986	190.797	287.75	200.52	200.811	256.18	184.29	256.659	231.054	294.504	185.297	218.853	195.216	176.234	326.523	390.967	366.592	409.111	409.338	576.004	373.993	443.581	371.02	194.325
YBL025W	19.5076	18.4275	42.4594	79.4779	40.2923	36.9182	59.8898	99.0299	79.0446	95.9163	55.4062	43.4074	36.1757	72.7818	31.9786	41.6804	22.1535	16.6434	35.5837	20.8907	34.9757	16.3454	23.0706	22.3558	13.3009	31.1911	34.0734
YBL024W	141.366	181.786	19.7793	12.1755	68.898	206.178	37.3985	41.5244	66.6967	30.8998	36.1097	57.29	46.7192	25.5401	40.2136	21.3838	28.5141	32.2809	14.9364	22.9481	18.0885	22.9933	19.8055	11.3166	14.3772	27.9177	32.6806
YBL023C	17.3237	20.5461	8.98302	7.92836	30.0011	66.6779	76.6787	91.4543	50.5565	54.8642	55.0522	54.4158	42.9025	45.1964	37.5014	32.6586	27.4854	24.8866	23.7305	14.3093	18.5793	14.2801	15.7196	12.5199	15.9619	23.956	7.5136
YBL022C	45.9256	22.9701	46.7694	33.5757	35.4875	40.036	61.275	78.5826	68.5006	107.088	104.411	94.3615	113.288	128.443	111.246	142.087	120.999	112.497	106.913	171.93	169.791	114.902	117.409	95.582	76.5714	90.0682	45.5138
YBL021C	20.7213	14.3376	45.9191	30.8434	22.1292	43.6065	65.3472	86.0268	70.8075	83.3076	83.9711	75.6463	107.133	83.4058	94.0214	90.2495	72.0663	78.7635	82.9919	186.077	219.588	201.886	244.557	168.824	172.191	62.8123	15.0099
YBL020W	21.1737	22.1188	1.99648	5.46555	19.9965	14.4216	10.3499	19.0642	20.4857	13.2927	18.841	8.05432	21.6129	12.6605	15.9148	10.4896	8.43758	7.18416	8.02101	5.30443	8.09719	14.6644	9.60048	10.4068	8.68441	13.294	5.94803
YBL019W	4.26516	3.16878	5.72887	8.58405	10.5213	10.5445	13.337	16.687	12.0683	14.26	16.0094	8.42128	11.9265	10.7049	9.8575	8.37248	4.53667	4.66399	4.1718	4.95356	2.30618	3.66437	5.20798	2.87135	3.46108	5.93118	9.5484
YBL018C	38.0713	35.3642	22.2742	27.0611	40.9074	44.092	58.306	64.1748	39.7949	33.9046	22.1795	34.5615	22.0262	28.9159	24.3896	14.066	10.212	10.8803	18.1983	15.758	7.84573	11.8728	16.0595	13.1938	17.5974	72.8235	25.5233
YBL017C	38.641	40.1476	27.8275	26.0871	44.5939	28.8637	39.8715	52.0343	48.308	39.3383	31.553	23.1407	18.7788	34.3991	19.3059	29.169	13.0699	18.3014	24.1576	14.5399	18.9163	22.1021	18.8312	24.7894	22.5622	58.5707	27.3039
YBL016W	0.088412	NaN	11.0258	12.6336	13.974	10.6876	32.2137	21.8896	22.2582	20.2323	22.2078	17.2139	17.114	15.2574	14.7716	13.8435	20.382	21.9655	15.125	21.2085	30.3349	21.1228	34.624	20.3612	17.6325	18.8367	12.2963
YBL015W	42.7005	26.1059	2786.95	2591.54	1884.95	928.469	3788.24	2742.45	1747.5	3276.95	3201.63	2825.09	2636.41	2902.54	3167.74	1978.14	1501.54	1179.93	1028.56	888.613	1014.85	778.267	749.578	677.407	513.251	494.09	273.751
YBL014C	4.23133	4.16748	1.02612	0.945373	0.896294	3.06911	0.705798	1.16144	1.51176	0.537481	0.535601	1.90642	2.95065	0.393573	0.625994	0.481364	0.555978	0.543003	0.414622	0.786432	0.587334	1.24432	1.04541	0.911715	1.08488	2.18064	0.694793
YBL013W	6.85127	3.72655	9.13813	14.4326	23.6132	8.38006	38.6226	42.078	34.8453	66.3466	54.3755	47.2946	14.6841	44.3961	17.1889	32.6867	8.97414	10.8803	16.3521	9.92169	8.21934	7.51941	9.5426	6.08944	15.1821	7.28235	13.1483
YBL012C	NaN	NaN	NaN	NaN	NaN	NaN	NaN	NaN	NaN	NaN	NaN	NaN	NaN	NaN	NaN	NaN	NaN	NaN	NaN	NaN	NaN	NaN	NaN	NaN	NaN	NaN	NaN
YBL011W	14.208	17.4644	8.76088	9.2245	13.0179	11.593	8.22994	4.97364	10.3676	3.86806	2.77526	7.69734	2.24838	2.47192	3.44022	1.70061	3.27369	2.87756	4.39445	4.32193	8.6952	11.3041	6.89419	10.1998	12.0458	10.2719	4.90926
YBL010C	14.925	17.4081	19.6096	18.9267	20.9348	38.7323	52.8873	81.7199	63.4452	66.5742	43.3303	50.3112	125.49	140.607	207.69	243.007	248.358	338.98	241.48	392.423	277.13	150.602	201.446	140.353	68.1206	22.5727	42.0461
YBL009W	18.3534	22.8506	18.9916	16.4258	15.7988	36.3634	31.1842	71.8864	49.0235	43.8176	43.4754	36.0043	100.732	98.2513	126.066	166.171	169.603	201.382	155.905	278.632	305.815	255.915	216.566	166.733	104.288	28.1075	41.7928
YBL008W-A	0.782446	NaN	NaN	NaN	1.67122	0.647843	5.40261	7.08744	15.918	3.3406	5.99203	NaN	9.70893	4.4031	2.33444	3.36579	NaN	NaN	3.97593	2.93274	NaN	NaN	2.3391	NaN	1.73387	2.03299	NaN
YBL008W	7.05895	6.25272	3.95854	2.2996	6.19999	10.9694	15.4572	19.9448	10.7413	17.8907	21.8877	25.3604	18.1018	14.3803	12.0469	12.1985	8.20952	6.35655	10.9681	6.27696	11.1615	9.93161	10.8472	9.45999	8.49409	14.9876	18.67
YBL007C	51.057	44.7911	103.456	75.9216	69.2648	55.6156	99.288	85.8462	87.0054	110.935	93.7164	58.3432	54.6507	86.3408	46.0512	75.4369	37.2701	32.204	50.7131	45.9815	72.26	71.9441	63.6536	63.1378	97.1522	114.958	80.1649
YBL006C	48.4166	46.1127	50.7393	64.1093	65.7406	63.5674	82.4742	96.5875	67.2775	74.1206	78.9227	94.2677	72.9511	69.0873	51.5897	47.6045	46.736	18.7951	34.8535	46.6645	70.946	36.0381	69.7853	56.3526	88.1302	84.4645	24.049
YBL006W-A	NaN	NaN	NaN	2.41745	NaN	NaN	0.664936	3.77997	6.36718	2.13798	NaN	NaN	NaN	NaN	1.86755	1.07705	NaN	NaN	NaN	NaN	NaN	NaN	NaN	NaN	NaN	NaN	NaN
YBL005W	4.29264	4.16192	6.34501	5.31988	7.6633	5.99437	9.4602	10.156	11.6493	12.6375	11.1868	5.48872	8.90399	9.13369	5.92569	6.28372	3.31055	6.21785	3.52693	4.08242	3.53569	1.6284	1.62803	2.22719	0.993823	0.998807	4.13711
YBL005W-A	1.06389	1.35677	2.22505	0.974466	3.83056	1.94035	1.67292	3.51126	3.07245	2.13757	2.01584	1.20385	2.26606	1.8498	1.70369	1.3106	1.49429	1.8696	0.536752	1.12277	0.851829	0.885579	0.858114	0.946711	0.635058	0.699835	2.61615
YBL005W-B	0.532705	0.565325	0.647671	0.358264	4.16293	0.594762	0.609358	1.09812	1.9383	0.770094	0.671825	0.592187	1.355	0.729929	1.12468	0.796544	1.10154	1.19949	0.729559	1.46886	1.24325	0.819767	2.27844	1.89714	1.58198	0.631266	1.03912
YBL004W	31.5614	49.5247	8.28532	6.63976	24.0162	65.9169	2.99941	7.50234	17.4242	10.5227	13.5313	11.7281	14.7622	10.4516	8.38703	10.0202	5.73618	5.55358	12.8386	2.63405	2.46962	3.18955	6.2276	8.17948	18.3537	23.8676	7.9787
YBL003C	1158.51	1221.74	639.978	595.864	965.613	291.82	215.598	2136.19	2080.23	605.327	400.952	228.88	229.755	521.708	195.292	286.097	45.7366	13.6494	138.656	12.6715	67.1069	72.8157	88.3502	77.708	48.2032	47.2699	285.633
YBL002W	1176.85	1298.96	1635.71	1496.97	1263.87	401.127	545.813	3940.14	3388.45	1327.1	900.207	853.978	434.175	1348.04	472.378	746.686	154.46	129.699	373.621	130.757	192.322	163.24	179.415	177.982	81.1147	132.753	321.517
YBL001C	247.402	201.199	233.969	582.491	490.223	369.702	988.855	597.595	566.982	488.681	301.314	160.178	193.809	261.111	160.076	182.586	97.1506	118.025	176.708	145.24	105.848	142.428	183.564	124.341	178.34	593.245	1107.47
YBR001C	1.16215	1.01779	80.9219	67.6646	41.9409	35.2549	64.5574	93.8912	87.8443	205.481	201.204	166.442	96.2688	192.126	70.7407	165.741	56.227	75.9161	106.743	60.3821	111.738	111.631	109.227	67.665	103.578	28.2546	69.2702
YBR002C	31.9522	28.8685	41.5992	35.3774	16.3045	24.0176	20.7358	23.0486	35.7738	19.3685	24.7197	15.2874	12.9903	14.319	7.15785	10.6955	5.2014	11.0067	5.9108	5.72241	7.84964	17.1845	17.6044	5.68631	7.24961	19.2673	11.9168
YBR003W	37.2405	17.9309	33.9065	29.0706	16.0775	14.761	30.6516	28.1105	30.3919	37.2117	50.3634	33.4255	37.3609	30.3448	20.2909	23.4043	14.6971	11.2782	12.0788	11.8794	13.7832	11.4119	7.8957	5.45138	6.14535	6.17617	4.59164
YBR004C	21.6345	17.3293	204.202	224.199	254.764	61.2615	26.1225	31.1368	49.5144	26.7248	21.2068	21.3421	22.1918	11.2276	11.8335	10.9194	4.01291	6.15883	10.9934	7.56835	4.15271	6.96499	6.46756	3.7603	17.5784	65.955	17.1937
YBR005W	43.7293	24.2869	1169.43	2050.88	711.594	259.622	249.507	231.39	155.832	246.767	199.809	293.866	102.352	119.611	106.031	81.7855	87.7777	81.7549	65.1508	44.9503	47.022	119.693	70.8289	65.4567	173.711	1799.67	222.293
YBR006W	11.8153	4.11322	162.745	97.3292	77.8558	98.3473	129.85	91.2733	63.9275	62.8944	41.7758	23.9834	24.0189	50.9274	22.1256	38.497	10.2418	17.0779	87.0767	14.1337	55.9442	82.1032	119.679	119.339	187.731	295.886	329.65
YBR007C	6.24259	10.5781	7.47665	5.57622	8.70755	20.8857	18.5406	34.3633	35.8532	17.333	21.2038	28.4429	22.1316	18.0824	19.5117	15.1255	19.4112	17.8041	12.2281	19.1006	18.3407	17.7012	12.1874	9.59548	9.4104	6.84099	8.01557
YBR008C	0.399062	0.167065	1.67283	0.880675	2.43529	0.755227	1.63509	3.78685	2.31956	3.40753	1.92094	3.5519	1.41478	3.5289	2.72138	4.02178	2.26594	5.31134	11.008	3.41885	7.2496	11.8814	9.7143	11.8905	13.1382	4.14745	2.26535
YBR009C	1477.89	1504.25	7565.84	3910.32	3234.71	1455.43	889.135	9407.18	10378.5	3997.52	3920.18	3955.33	3044.08	3647.15	2423.05	2467.44	927.099	827.343	1740.63	981.658	1262.25	1378.06	1814.79	1242.56	1402.98	1319.02	1410.18
YBR010W	1756.19	2273.49	6684.51	4369.76	3626.82	1522.88	1281.85	8747.52	7106.07	3164.16	2409.68	3054.91	2185.22	3566.19	1988.61	2226.6	1801.52	1631.66	1277.29	2020.42	1855.68	2076.89	1965.62	1749.18	1764.22	2087.91	2487.59
YBR011C	1609.56	1660.38	481.513	636.68	1067.26	748.619	1739.69	2058.31	1669.45	1295.04	1170.11	1140.88	937.99	1352.53	915.617	1129.03	951.575	665.701	681.063	574.327	601.02	638.589	545.465	641.266	717.146	1119.27	728.718
YBR012C	9.38936	4.14918	4.9199	5.18026	13.3697	6.66353	20.898	16.8748	7.39048	21.7616	9.58725	NaN	6.65755	17.6124	11.3387	27.311	15.1057	24.2994	16.2824	16.7585	15.019	10.2275	10.693	8.7427	5.94468	6.97025	15.546
YBR012W-A	5.05408	3.51989	1.28761	2.81014	5.65993	2.25388	4.29436	4.2523	3.8326	2.72819	1.50424	1.29973	1.15208	2.16231	0.8384	1.3922	0.878907	0.71484	0.710887	0.523916	0.537974	0.782022	0.684397	0.52589	0.375567	1.04503	4.28322
YBR012W-B	1.5298	1.09884	0.40384	0.805834	3.6126	0.728969	1.26556	1.27166	1.60397	0.914996	0.547473	0.57628	0.9605	0.881226	0.800686	0.707952	0.892246	0.97079	0.762674	1.31278	1.12232	0.791388	2.14865	1.55496	1.51175	0.71138	1.50573
YBR013C	13.0006	6.82011	21.1934	13.9468	21.5972	15.9469	40.1519	31.9843	18.3669	29.1917	11.0622	22.4999	8.36461	47.418	13.6475	49.7101	24.88	14.9535	27.3218	14.4381	16.1743	18.3571	15.8339	12.5536	3.20098	5.00428	9.56676
YBR014C	45.566	25.7771	29.2622	58.6588	53.741	69.3573	63.7231	60.6833	84.6617	67.0739	64.8549	38.2352	71.5795	66.7659	64.998	81.0429	43.9059	42.8812	131.492	52.9042	75.0949	99.0444	149.06	198.663	172.707	105.237	39.627
YBR015C	74.2147	74.5406	20.3488	23.0426	41.3612	116.135	77.9466	93.0769	79.3236	58.9017	47.4553	65.2172	36.3679	65.1875	51.0609	58.3553	35.7807	37.3836	89.2701	42.765	77.9831	106.95	70.2513	95.7441	90.9265	275.507	73.8304
YBR016W	163.768	143.148	2037.88	1653.8	684.032	437.719	580.256	550.146	322.061	548.583	358.444	175.726	210.154	383.195	182.412	170.742	133.079	79.1142	173.552	92.7563	160.086	187.461	187.853	277.847	673.599	2323.66	212.1
YBR017C	41.5829	43.1796	9.49361	12.495	30.9875	62.1278	24.194	43.8106	40.5923	31.0268	34.6679	31.0323	23.8367	29.2239	15.5915	25.5825	10.017	10.5764	19.7721	8.3493	7.60866	4.58761	7.85033	5.77138	5.73553	24.4224	19.3597
YBR018C	0.255841	NaN	43.1664	1.31741	1.82149	NaN	NaN	0.514982	1.3012	3.93225	5.74713	664.167	2798.29	35.1928	6736.4	95.9662	7872.13	10270.6	202.95	9437.81	12130.4	14005.1	11897.2	9395.32	5212.37	980.266	25.4158
YBR019C	NaN	NaN	3.93592	0.518026	1.14598	0.0740392	0.237477	1.61999	1.0233	1.60349	1.64353	29.5981	176.647	1.76124	519.708	5.2314	383.153	532.503	5.75564	600.959	853.184	1139.12	1215.93	659.782	579.408	130.576	3.99754
YBR020W	0.0591642	0.0577938	4.34018	0.685478	1.76915	0.489862	0.81703	1.07182	NaN	0.505194	0.362467	74.1845	352.454	0.554896	918.575	0.203602	486.238	417.086	0.300638	489.607	631.564	921.18	927.849	395.652	349.526	127.898	1.1755
YBR021W	10.8111	6.076	2.8971	16.396	8.0134	45.2877	28.3175	21.4635	16.1941	21.9194	4.23412	4.61355	5.63547	9.44513	5.74404	6.37058	3.33565	3.06617	4.18079	1.48024	1.30291	1.00375	2.21366	1.28704	2.18784	10.0046	23.5397
YBR022W	31.4737	23.0156	23.2175	33.2739	12.0177	30.8635	29.3244	41.9406	23.2509	46.2429	42.5502	54.7751	40.1448	37.2697	28.8526	27.2288	28.654	15.0165	11.0194	15.817	10.9689	18.7696	9.98717	8.40434	7.79265	19.1878	45.4152
YBR023C	22.8426	20.2945	12.0114	8.50048	26.0285	91.9648	31.6786	50.3293	52.6275	43.0897	61.1742	68.3585	85.7983	66.6129	82.0856	119.806	73.6159	95.6553	137.669	138.035	192.825	199.073	165.302	179.036	118.367	53.9806	26.1322
YBR024W	18.3434	12.1482	51.697	74.0445	69.0621	25.0557	45.6869	62.8951	64.0408	97.6958	103.492	66.1836	72.0132	74.6486	46.9979	65.0868	22.6557	37.0123	46.342	12.4301	25.8605	31.0815	27.2637	21.1652	24.8023	79.1654	30.8861
YBR025C	828.878	1061.23	101.72	147.801	448.816	365.679	107.063	98.8055	240.784	73.3409	63.3487	124.034	150.624	133.914	182.925	170.011	196.521	120.574	319.954	112.855	322.433	584.422	506.667	442.078	586.793	949.483	485.665
YBR026C	11.0898	5.45658	1144.06	1354.66	627.079	221.457	505.273	645	467.929	705.436	483.011	306.766	214.055	443.315	142.762	286.649	84.8925	72.7068	164.464	51.4191	43.9532	45.0978	41.5022	37.8366	31.4917	275.547	343.97
YBR027C	0.845888	NaN	10.3421	40.2909	40.9523	17.2758	26.0583	29.797	45.8896	36.1146	31.0938	6.58782	11.1959	8.99131	5.04743	14.0696	1.12072	2.18913	7.16384	10.5684	2.02959	NaN	3.37168	2.45041	0.624816	1.46522	5.60216
YBR028C	16.5415	9.29974	20.0787	16.3155	18.0466	37.3434	22.5649	27.8467	31.9267	24.0828	20.4139	16.6825	18.015	14.6212	10.6514	11.6715	6.38556	5.54358	7.96194	12.0432	10.7074	17.2403	12.6294	11.8933	17.1409	37.104	2.36441
YBR029C	61.0923	45.1918	38.6001	42.7541	48.7499	185.13	36.6586	51.5825	63.9499	48.0812	41.2377	81.4271	36.6311	34.6095	23.2424	22.8109	9.77818	21.2222	19.2141	11.2699	6.06662	6.25264	6.74151	8.6112	15.4458	65.3397	14.935
YBR030W	10.6967	10.234	3.32145	5.68298	2.90121	5.51612	6.01208	7.00627	5.90087	8.79549	9.88571	7.05242	3.93273	4.98965	2.02627	4.86913	0.44991	0.43941	2.39658	NaN	0.135795	NaN	0.676774	0.245927	0.501661	6.76437	3.37345
YBR031W	3874.76	4044.82	391.581	400.788	1633.18	1313.39	390.451	384.282	1072.52	239.491	276.087	555.263	340.135	284.012	351.662	189.567	354.59	177.826	118.227	132.632	92.226	139.95	90.9964	66.9133	138.687	404.523	435.504
YBR032W	0.30988	0.302702	NaN	1.19676	NaN	0.513143	1.64588	4.67818	0.788018	3.70442	5.6954	NaN	NaN	2.32507	1.84906	1.06639	NaN	NaN	NaN	NaN	0.743514	3.15039	NaN	NaN	NaN	NaN	NaN
YBR033W	0.510291	0.299083	19.4657	18.7878	16.5668	31.3781	20.3095	38.0051	33.2201	23.878	33.1385	33.9129	41.3685	26.8015	52.9815	18.2631	24.2039	17.4322	9.16193	14.0261	8.81549	14.0073	14.238	9.01723	12.3632	9.01586	4.05548
YBR034C	249.576	246.16	52.6293	93.8582	183.882	194.836	51.5373	66.6097	114.71	70.7556	58.7872	94.2869	102.375	45.7552	66.6217	41.5082	36.0012	35.5091	30.0758	32.9408	18.2896	30.5426	34.5838	22.2116	27.4239	92.2709	63.253
YBR035C	242.046	144.187	440.141	439.153	373.068	347.629	807.796	690.38	564.08	468.675	424.937	524.753	342.568	303.025	259.336	196.597	251.517	222.833	108.803	186.466	75.7507	50.0211	78.4467	51.6672	92.069	80.9644	253.895
YBR036C	86.2785	61.6665	212.837	226.158	180.215	137.828	186.538	159.798	119.288	149.425	143.692	136.998	109.987	137.7	123.822	124.346	105.634	106.421	90.4178	103.324	136.669	146.708	88.3281	102.908	121.835	403.63	174.751
YBR037C	33.7298	13.324	15.5132	29.4015	27.5525	14.1825	46.5006	50.4421	37.6438	54.1718	55.3858	51.8791	46.183	109.086	77.6042	161.558	92.4596	93.5854	163.157	163.282	275.771	299.378	207.674	150.24	130.274	30.7696	35.7138
YBR038W	28.4408	28.4797	2.14353	5.76778	6.65712	14.3094	10.8983	7.25408	10.2377	2.82772	3.18249	1.76996	0.966864	3.22772	2.90594	4.63669	16.2598	18.1489	1.97972	24.0947	22.0455	11.5525	12.4234	6.77166	7.19446	3.20554	3.54784
YBR039W	318.696	168.249	656.407	1092.12	752.904	775.086	761.587	841.406	955.332	635.399	664.347	694.529	837.457	675.518	597.376	497.619	419.452	284.271	284.942	299.289	221.434	201.418	216.817	146.023	189.391	509.29	432.497
YBR040W	NaN	0.204501	NaN	NaN	0.447148	NaN	0.222387	0.948152	0.79856	10.3681	22.7657	19.5652	22.8598	16.8859	14.9904	23.4142	13.7298	8.93957	21.4532	8.63146	13.8134	4.78881	19.7142	8.18714	13.4534	7.61521	6.23919
YBR041W	23.0296	22.4505	11.3084	14.4326	24.3449	65.9833	63.9133	88.2932	70.4429	87.1148	123.633	93.4978	101.321	101.644	83.2034	100.954	69.4413	85.5918	81.1802	75.2881	99.6408	89.5206	79.8786	78.7568	85.9169	45.1506	17.1702
YBR042C	22.1759	24.274	2.88436	3.3407	22.1709	26.1742	35.5023	52.948	43.7944	28.7392	21.1979	30.0093	16.0027	20.2085	11.027	14.7486	12.8151	7.93698	8.52461	4.71596	6.41514	6.39578	4.9368	3.41702	5.57625	12.2592	16.4053
YBR043C	6.03278	3.76623	46.9173	40.8164	21.1203	26.2142	24.0437	29.3084	44.1781	14.1757	9.44831	13.7771	11.4819	13.3582	14.4803	9.83395	12.9809	12.3258	5.68539	12.921	10.2303	7.83946	5.6952	7.88391	6.03084	3.06421	28.8389
YBR044C	9.39482	4.37518	9.61656	12.024	11.8998	5.96965	7.65895	8.57584	10.6953	9.23474	8.53316	3.82852	6.50651	6.24989	2.93332	4.22926	2.82234	2.12036	3.05307	3.68511	2.75217	2.77653	4.0822	4.50952	6.77811	12.205	8.68188
YBR045C	1.02696	0.859863	5.73989	0.566591	7.52047	0.323922	0.467533	0.442965	6.83975	9.01961	5.39283	7.61716	38.593	225.017	67.9904	775.982	139.561	437.768	1461.82	1223.58	2358.92	1989.68	1855.49	1512.97	888.389	143.834	291.973
YBR046C	24.1974	7.57478	491.403	544.829	365.971	257.435	555.966	404.231	252.074	233.263	107.606	56.0259	43.125	113.385	54.9115	66.3914	32.3069	38.4438	30.225	40.6206	19.2781	17.0968	24.8573	10.961	28.57	33.9843	124.368
YBR047W	31.8313	0.868548	182.633	188.864	125.341	88.3422	208.926	233.563	200.331	83.5149	37.0417	47.0879	30.892	47.0331	29.1804	21.7246	38.1682	35.8968	19.8797	29.3274	18.7737	16.2711	11.1639	14.6815	31.5248	41.5839	24.7323
YBR048W	3636.97	3842.59	109.493	216.871	1589.26	1143.72	471.026	343.999	1148.17	149.553	291.095	616.945	685.446	192.138	535.324	165.742	1089.06	693.714	142.124	633.938	338.446	319.829	356.748	291.556	567.65	434.113	432.137
YBR049C	43.1614	51.9768	171.843	103.435	81.2734	36.4262	47.636	65.1357	90.7775	84.9525	47.5225	53.4986	42.1399	75.7919	44.1803	98.608	62.5836	88.3886	119.49	132.787	185.741	160.664	198.768	196.031	215.504	92.7107	81.2762
YBR050C	0.0923241	0.541113	250.591	191.827	94.6529	394.439	183.789	73.871	104.946	73.0004	42.7043	327.875	345.054	39.485	167.198	30.024	173.94	210.021	28.9301	152.26	76.2025	22.996	43.332	52.5536	30.6879	36.4619	158.67
YBR051W	0.267503	NaN	1.96235	NaN	1.14271	NaN	0.852483	0.807685	1.36051	0.913667	NaN	NaN	1.32772	0.501778	NaN	0.460279	1.06325	NaN	0.453098	4.01058	5.77653	4.07936	7.19723	1.16237	NaN	1.39008	NaN
YBR052C	55.6242	28.8342	184.982	328.82	199.595	209.52	287.246	211.839	181.435	228.744	154.941	145.556	123.685	159.708	94.2625	131.441	72.5176	110.556	172.353	94.5147	249.842	321.96	401.749	351.273	468.062	289.051	76.6248
YBR053C	27.026	11.6671	83.1404	112.119	80.8142	35.081	166.605	143.196	104.642	148.587	139.135	125.609	74.4261	119.705	49.6799	82.954	30.1471	19.629	54.6368	18.9525	21.127	16.8401	22.9349	25.76	40.1832	52.0989	155.027
YBR054W	5.05605	6.03568	25.2888	32.3993	168.835	123.123	21.057	3.46344	38.464	8.79895	9.6243	5.65216	21.6129	22.782	40.5086	42.3447	47.0397	58.2581	48.6615	40.1232	35.2619	41.7336	29.7933	22.075	22.5151	10.9605	49.2915
YBR055C	9.87621	11.1761	8.92871	7.65527	9.21025	20.5011	14.8502	21.1048	17.9439	12.8934	19.3876	13.5416	16.9151	14.7631	8.71522	10.7108	6.49645	5.12987	7.36296	6.2565	6.50828	10.7838	9.46141	6.95098	12.7921	19.5167	7.60285
YBR056W	15.9607	7.91728	258.409	286.29	196.551	69.7915	254.848	213.282	141.898	315.161	241.782	144.21	82.0037	206.297	53.9431	142.999	27.259	22.7504	86.594	14.021	14.0616	12.043	18.6383	14.6292	31.2234	127.325	123.253
YBR056W-A	19.6196	10.4952	2227.42	2511.27	1227.22	364.339	126.536	136.812	131.858	204.225	7.15467	NaN	20.8669	37.6783	30.6612	14.4679	24.1373	7.25354	17.4071	21.0106	7.84573	9.4982	8.37887	10.1491	10.3514	267.019	51.0465
YBR056C-B	NaN	NaN	NaN	NaN	17.6581	NaN	NaN	NaN	NaN	1.00848	NaN	NaN	NaN	NaN	NaN	NaN	NaN	NaN	NaN	NaN	NaN	NaN	NaN	NaN	NaN	NaN	NaN
YBR057C	13.6448	22.9088	163.907	164.677	110.746	80.4949	210.986	312.079	299.058	459.637	441.745	386.545	417.352	402.158	309.392	341.311	254.902	232.4	226.928	218.637	173.721	126.149	164.693	115.987	121.323	145.799	146.564
YBR058C	25.1744	31.4721	45.508	40.497	36.5872	57.9911	47.4044	50.1498	50.5833	50.032	47.4459	41.7678	44.4972	41.2157	26.3893	30.8516	17.8169	13.3615	26.7774	13.5011	8.73866	5.49305	10.8879	7.47812	18.2699	70.5047	64.8081
YBR058C-A	141.42	146.825	172.905	237.269	250.889	326.961	355.043	593.828	609.206	526.577	621.396	535.646	717.262	415.305	433.456	321.121	408.524	500.987	234.302	414.204	252.17	174.808	287.623	169.577	325.367	265.041	126.671
YBR059C	15.2679	14.3905	52.9995	40.1092	33.2736	19.0673	39.8122	34.2826	34.1612	28.5803	19.7969	22.199	11.6262	15.7225	9.59876	11.3629	11.666	10.5173	15.4401	8.46236	10.2248	13.1981	12.2334	14.7157	37.0225	74.6468	37.8487
YBR060C	18.5973	17.9203	2.95775	4.28212	12.7023	7.34431	10.3327	11.2608	13.7135	9.2095	4.01399	7.06519	2.50149	4.06513	2.55623	3.20861	0.801289	2.73906	4.18295	1.13342	0.84648	0.512383	1.05467	0.87599	1.11682	12.5711	14.0189
YBR061C	75.3765	89.2611	20.671	19.0443	32.2421	147.65	25.0153	35.5511	56.3015	22.3423	25.8948	22.729	37.9616	19.2547	28.2234	25.9739	31.2	30.4719	11.5911	29.4217	19.5585	26.0895	19.2543	13.556	11.1503	38.6987	25.9933
YBR062C	23.6895	11.6549	129.385	158.27	164.721	88.7652	344.04	419.242	291.096	491.972	377.664	324.55	241.168	351.599	133.101	249.329	65.2929	87.2629	112.468	19.4435	37.34	32.5222	48.5913	38.3197	9.96254	16.1741	58.4048
YBR063C	0.231836	0.226466	2.83451	0.596902	16.5058	0.127969	0.492545	0.466663	5.69902	18.0805	5.44461	5.41665	108.932	141.624	197.361	401.701	270.609	575.985	593.608	926.889	885.193	676.841	726.103	517.462	310.298	49.7957	79.0734
YBR064W	NaN	NaN	NaN	NaN	NaN	NaN	NaN	NaN	NaN	NaN	NaN	NaN	NaN	NaN	NaN	NaN	NaN	NaN	NaN	NaN	NaN	NaN	NaN	NaN	NaN	NaN	NaN
YBR065C	10.6327	13.0668	46.5481	30.4665	21.9776	36.4922	29.8766	36.5052	49.9344	37.3415	23.9025	26.0444	28.515	23.8049	13.3031	19.1804	10.9063	14.6462	26.8693	14.1414	17.4878	18.3068	29.2227	20.1202	36.8625	62.3821	52.8138
YBR066C	5.23991	17.0157	74.8003	106.652	82.8802	65.6637	36.5565	33.3526	50.779	10.8834	2.60287	15.4411	4.21745	6.37553	5.49279	2.19309	4.50317	4.39808	28.3053	9.55461	3.05816	2.87955	4.65703	4.92299	22.5952	209.738	14.0688
YBR067C	2.07664	74.9108	3050.03	4774.19	2060.58	2593.34	471.601	465.33	377.957	263.701	223.551	34.6563	36.0749	191.427	53.1056	86.7767	38.3223	11.5163	582.383	20.0149	25.2689	76.9084	86.0257	25.137	42.073	961.96	2733.44
YBR068C	114.314	110.313	257.072	143.066	188.272	497.883	21.5287	25.0965	51.7986	5.08209	171.785	113.483	103.392	3.8497	57.4041	4.23758	66.0749	72.1014	32.9372	49.6957	24.252	42.7731	33.591	17.3898	94.8226	403.132	245.678
YBR069C	24.9724	32.1446	184.047	153.387	108.036	358.022	9.27974	8.23057	22.5932	17.4142	19.4838	25.1612	107.738	79.0518	222.75	193.17	203.728	169.436	302.684	177.021	218.381	184.499	154.532	190.397	92.1745	77.9094	79.7359
YBR070C	20.2516	19.9109	17.3644	26.4092	41.5697	37.2374	108.401	186.219	108.349	86.2379	51.5617	59.4011	34.5932	63.8881	38.8419	60.4145	33.4522	45.9442	80.1869	49.2897	88.6624	133.025	151.354	118.855	97.9124	72.4359	69.2384
YBR071W	30.7073	36.1972	136.458	165.915	163.968	162.572	261.427	307.122	145.664	144.213	71.9044	90.8311	142.153	283.848	240.05	532.938	444.789	436.701	812.941	1040.29	1650.67	1599.95	1798.02	1751.29	1587.3	1211.35	303.587
YBR072W	1.31014	0.995397	3994.96	2702.49	1432.11	169.946	93.0911	95.3782	96.2481	144.687	206.906	153.052	183.521	207.253	326.604	358.934	508.621	548.149	328.924	357.93	423.675	514.284	602.291	346.003	247.741	124.816	2572.68
YBR072C-A	NaN	NaN	NaN	NaN	NaN	NaN	NaN	NaN	NaN	0.989806	NaN	NaN	NaN	2.17437	NaN	NaN	NaN	NaN	NaN	NaN	NaN	NaN	NaN	2.51847	NaN	NaN	NaN
YBR073W	3.13305	3.47492	6.46411	5.04161	17.8449	16.3211	17.8195	30.4486	22.8229	34.2211	35.9897	27.4504	31.7489	27.5481	16.3581	22.5743	11.4152	11.4022	18.1868	8.56273	14.878	20.0735	19.8055	11.4868	21.4066	35.4448	9.07795
YBR074W	24.1862	23.094	3.29001	7.29937	13.8213	47.1593	18.8523	24.7613	25.1722	15.7011	20.2147	16.9651	21.624	19.4091	23.2249	20.9457	19.2266	16.1664	13.4023	19.9318	19.6	12.8644	8.619	10.1615	5.39504	8.15693	14.0025
YBR076W	0.352652	0.172242	6.46748	3.40486	15.4411	0.437978	0.842877	1.86336	6.95009	4.96855	2.16051	5.49294	2.18793	56.2274	1.05214	263.347	1.05127	2.05347	1218.09	40.3148	372.936	474.596	635.181	837.055	1027.23	378.422	228.592
YBR076C-A	2.46163	0.343516	10.3189	28.5205	19.5288	15.7229	7.84476	12.7415	16.9911	10.2095	11.8494	NaN	29.6722	5.27712	5.24592	5.44577	5.59102	8.1908	6.5521	7.9085	0.843763	NaN	5.25641	4.58419	6.23412	7.30962	10.4804
YBR077C	64.5158	73.1499	470.459	594.723	269.855	228.295	370.202	377.417	290.039	375.458	230.565	245.245	127.705	287.057	107.699	202.525	212.93	190.817	142.451	89.2415	140.976	200.089	175.648	152.684	219.552	379.159	556.985
YBR078W	1243.91	1197.18	73.6841	104.569	601.948	1610.87	590.788	491.615	642.086	155.252	94.7577	209.171	203.752	120.283	196.093	85.9137	253.719	231.127	63.9848	273.904	162.589	273.051	130.554	117.654	206.451	125.194	101.953
YBR079C	238.682	343.557	55.1981	42.3368	159.744	269.664	35.2795	49.4529	120.498	33.0113	49.6749	74.7666	73.2446	43.5595	48.5756	34.767	42.6699	31.2241	26.6436	37.1986	27.859	37.2595	34.226	26.0721	47.8655	72.1342	32.5419
YBR080C	51.4621	46.4837	105.572	70.9527	63.5898	99.353	109.955	154.137	126.043	144.011	173.318	153.829	173.186	158.875	159.343	181.637	196.894	188.248	108.819	198.41	134.063	113.609	108.023	90.3066	61.4049	75.2125	44.6512
YBR081C	6.64988	10.0916	10.8511	10.7906	6.01788	11.7749	15.0936	18.0305	16.4195	16.521	19.1713	11.7029	18.6518	15.6424	15.6734	13.3844	12.4328	9.66141	8.92174	12.6918	9.18481	4.77404	6.81551	4.99916	2.28928	5.24642	15.8609
YBR082C	464.637	575.55	378.544	390.2	498	596.19	180.312	277.155	387.266	175.503	176.302	224.118	237.706	151.739	131.631	97.9467	147.001	120.681	45.1851	163.761	119.446	101.719	112.402	79.4079	112.643	66.5838	106.422
YBR083W	2.63493	1.44389	5.18593	18.8631	12.903	26.6055	24.3036	14.1652	5.06629	5.92664	2.95295	NaN	4.78469	5.18366	5.56046	6.30308	6.1306	5.48856	4.68077	5.2994	3.39238	4.57357	2.11336	2.79256	2.27859	4.00753	12.1303
YBR084W	131.06	140.923	9.17441	12.013	56.4378	93.0876	7.25571	19.0786	48.6835	20.1019	25.638	28.7205	28.6493	20.5117	17.9866	18.8705	13.2558	12.4484	13.6876	7.93281	3.46237	3.91217	3.93046	4.31959	6.39541	19.1634	6.05274
YBR084C-A	3742.54	3918.68	170.24	314.512	1528.17	1130.38	563.622	467.381	1092.35	147.732	273.04	561.471	662.403	166.518	426.694	120.584	486.581	340.265	157.906	245.845	106.302	146.032	184.408	136.293	529.918	977.703	1264.96
YBR085W	27.9467	121.839	NaN	1.96222	25.6108	1.515	3.56307	10.4317	24.0336	13.3681	17.4314	15.0365	15.6352	14.8685	11.522	11.5433	8.48183	7.89379	6.88773	6.85574	6.33918	10.3367	7.90212	7.50636	4.95559	5.28049	1.00948
YBR085C-A	108.815	66.4783	4252.86	3172.21	2624.2	2948.14	4807.64	5034.83	5438.94	9747.7	6663.14	6861.82	6844.12	6536.38	5077.12	4885.56	4005.4	3712.72	4084.42	3044.59	2255.47	1774.09	2181.35	2065.26	1079.03	913.427	1648.6
YBR086C	39.5602	40.1935	30.3056	32.9305	40.8009	47.5587	32.6851	28.6391	38.072	23.9309	14.882	10.2956	6.72551	15.7489	8.8743	10.3497	7.88174	10.7769	11.2518	7.68024	6.10592	8.23194	5.03882	3.87744	7.17714	62.3421	87.6616
YBR087W	43.1999	42.7159	7.11423	7.15022	38.0378	26.7167	48.1376	74.8007	54.4798	38.6945	39.6993	26.7781	29.3182	28.9406	20.5167	20.0241	14.3673	4.79142	11.4985	6.60898	3.17302	4.48155	5.00765	6.12946	1.17219	17.8674	15.7649
YBR088C	205.169	253.2	41.664	64.8699	193.577	115.061	447.993	613.332	235.696	181.192	174.717	106.346	89.3671	176.804	101.309	105.834	74.9283	75.9942	62.4278	70.6574	62.0475	59.5838	63.2189	76.6627	56.2335	75.982	75.6291
YBR089W	NaN	NaN	NaN	NaN	NaN	NaN	NaN	NaN	NaN	NaN	0.479363	NaN	NaN	NaN	NaN	NaN	NaN	NaN	NaN	NaN	NaN	NaN	NaN	NaN	NaN	NaN	NaN
YBR089C-A	265.562	177.629	1285.16	1661.09	999.387	840.382	1663.84	1070.91	924.634	1642.22	937.633	1063.97	688.945	1493.68	719.473	892.876	582.504	382.715	645.426	451.641	560.959	644.334	459.867	540.59	730.982	980.714	1441.11
YBR090C	64.2497	51.7005	518.456	665.537	280.982	236.594	586.144	417.371	335.021	668.662	386.608	397.331	400.987	536.128	304.046	336.25	193.427	131.375	181.665	351.928	268.022	223.768	258.252	346.628	216.522	421.804	385.49
YBR091C	120.354	96.4436	37.5702	41.756	46.1863	46.6447	61.0533	92.781	72.3543	97.181	107.203	137.386	67.786	105.674	81.493	88.612	104.044	145.796	97.8321	125.841	219.823	284.925	188.829	153.306	179.061	73.9269	50.8778
YBR092C	134.71	248.501	6.17324	8.4627	92.7687	224.617	15.4039	16.254	41.2031	4.95888	5.16077	2.47395	9.54441	4.95706	12.8248	3.05702	2.77769	4.15374	4.61405	2.12226	3.18129	8.6569	3.26167	3.2242	2.23278	18.6909	22.256
YBR093C	5.51201	8.99534	9.44383	49.6492	125.305	926.992	220.693	85.9242	72.712	31.0849	49.0816	78.0524	90.9402	30.7486	129.581	26.7614	57.0567	30.2135	29.2173	25.6176	20.2631	86.3062	62.5126	22.7147	42.9708	100.922	18.9342
YBR094W	18.6791	19.5034	16.4432	16.1912	22.5193	22.7518	19.9745	36.2205	38.9504	45.0139	71.0779	76.2929	80.7618	60.1874	85.6992	98.5631	84.4733	84.4355	102.439	70.3234	86.5483	84.4005	89.5932	84.2319	81.4963	69.0246	48.2462
YBR095C	17.2102	17.6628	108.139	85.2559	53.3548	50.2642	54.8457	55.0332	50.967	57.542	50.9392	59.3821	45.7739	49.8541	25.3484	28.9879	17.6065	21.424	28.6587	21.7744	22.1277	27.3156	33.4312	35.656	49.2402	87.5459	47.6118
YBR096W	72.8928	48.0431	11.927	29.8257	50.9323	75.161	146.66	193.089	218.786	146.234	131.98	105.519	117.011	129.615	69.1235	74.8341	42.0053	76.7902	56.2253	66.0183	62.0914	45.4557	51.44	35.324	40.2317	40.8358	12.1138
YBR097W	3.11903	3.13083	2.05137	3.07374	4.50252	1.74539	7.95182	9.54734	7.16582	6.75925	6.3915	5.86338	4.16383	4.5998	2.63125	3.70121	2.05196	2.17108	3.13338	0.645	0.722562	0.437374	0.835967	0.841222	0.857995	4.02406	4.27381
YBR098W	3.52779	5.25748	4.97678	6.1135	15.2631	9.88616	26.3765	37.2807	23.4629	20.7773	14.27	13.3851	14.367	16.2041	8.90594	11.362	7.19076	11.5878	11.0315	9.1542	10.0922	8.96633	9.32936	7.07501	11.0246	18.5672	9.88473
YBR099C	NaN	NaN	NaN	0.944318	NaN	NaN	0.259741	NaN	NaN	NaN	NaN	NaN	NaN	NaN	NaN	NaN	NaN	NaN	NaN	NaN	NaN	NaN	NaN	NaN	NaN	NaN	NaN
YBR101C	104.434	130.802	1371.26	1521.92	664.811	124.137	133.559	127.947	157.539	194.88	207.559	208.569	179.365	151.914	127.712	124.546	132.523	112.729	94.548	113.681	126.19	119.185	118.965	104.218	176.366	228.03	267.113
YBR102C	17.8074	17.8815	38.6719	29.8174	23.2286	19.1775	32.6295	42.487	37.2615	43.7379	53.0223	60.1291	37.2905	37.9967	26.1308	25.2122	16.9937	13.2132	17.1552	12.4466	11.7522	18.9901	11.9127	10.6417	11.5898	16.8247	30.1023
YBR103W	11.328	10.9515	8.56699	12.403	11.474	14.504	25.9276	35.6135	18.561	32.0099	31.8383	25.4663	19.4179	25.7395	19.8601	25.5197	11.6045	9.52027	20.0775	7.44127	14.4305	9.4982	11.8701	8.62671	9.83387	15.7784	22.0428
YBR103C-A	NaN	NaN	NaN	NaN	NaN	NaN	NaN	NaN	NaN	NaN	NaN	NaN	NaN	NaN	NaN	NaN	NaN	NaN	NaN	NaN	NaN	NaN	NaN	NaN	NaN	NaN	NaN
YBR104W	114.569	91.4408	82.0978	54.9421	68.064	59.8411	65.1839	57.5586	65.6013	26.0769	28.1807	46.5339	32.9515	21.3484	25.1836	14.6871	21.4873	18.4086	8.99605	20.618	10.2402	4.82106	11.3411	9.47861	15.9726	41.8919	8.47963
YBR105C	15.9507	10.4436	96.1391	120.873	87.2899	39.8343	74.8282	82.7844	103.05	89.8188	38.2962	12.7582	41.5103	65.0155	36.0133	52.6658	44.8937	53.5523	49.9456	36.1946	43.0296	43.8278	48.9729	35.217	44.7079	49.2846	142.184
YBR106W	831.96	812.366	241.743	237.908	443.535	1075.21	627.116	998.991	737.785	682.401	881.114	1213.59	609.043	775.007	524.198	536.532	383.074	316.277	290.306	229.653	312.697	458.766	289.108	335.317	356.681	655.72	167.798
YBR107C	7.25194	7.95392	10.2665	9.82705	8.69575	6.95246	18.3804	26.1217	11.9708	18.2511	18.3171	23.7804	16.4183	15.9896	11.7671	13.3537	10.6195	6.91445	4.09446	4.76868	9.76844	7.114	6.08547	5.52835	1.12772	5.28908	11.3751
YBR108W	9.8445	8.43304	43.5144	25.3862	24.9637	33.0627	71.6895	99.2318	79.5349	105.409	67.025	66.2579	51.1958	95.3864	46.413	74.336	47.3518	44.3685	39.7157	53.6319	73.6653	56.8165	67.956	70.4155	69.0975	21.5595	23.7124
YBR109C	657.255	647.608	936.998	906.545	777.793	698.97	836.787	849.854	814.182	775.741	799.37	805.361	712.23	633.888	376.033	384.609	305.957	238.068	228.168	152.185	163.382	176.294	164.369	140.592	187.445	198.903	957.969
YBR109W-A	2.50383	1.63055	3.06127	20.9513	21.3916	26.2592	20.3914	20.1598	44.5703	19.2418	20.4528	19.4999	37.2823	14.0899	24.9006	8.61642	18.2454	12.9597	2.1205	6.2565	4.00506	10.6063	3.74256	9.0665	7.39783	6.50556	NaN
YBR110W	19.9611	17.4605	22.4493	26.8606	24.9568	40.4254	62.2824	80.0093	71.1002	50.005	66.8977	41.1665	53.1618	43.183	51.6688	39.9706	28.7503	21.5994	27.3309	13.5558	13.0164	10.2528	14.5544	9.97315	8.6308	24.2152	24.8736
YBR111C	100.909	108.455	214.751	222.989	156.748	212.001	336.767	346.633	242.886	403.406	451.262	372.978	340.147	297.842	227.809	198.93	147.993	101.596	106.253	73.824	50.4948	60.3464	63.7203	42.2061	39.4604	244.66	135.357
YBR111W-A	90.667	113.466	52.0732	64.7977	99.2392	148.536	115.85	118.855	82.8718	107.45	87.9655	103.028	70.4648	61.7342	43.3194	55.5181	46.1691	37.5763	28.419	31.4438	32.5153	37.7235	32.7956	33.6489	30.0298	162.639	99.3661
YBR112C	51.8457	60.8121	24.9832	15.6917	35.7245	43.4771	49.1432	58.2104	62.3367	34.6591	27.5557	29.5103	66.6623	70.3098	124.442	108.368	164.598	153.559	97.5674	224.15	189.327	159.994	128.344	140.779	119.439	111.177	40.957
YBR113W	NaN	0.379788	NaN	2.25229	NaN	0.32191	0.413004	NaN	1.97739	0.331985	NaN	NaN	0.321621	NaN	0.579984	NaN	0.386336	NaN	0.98781	NaN	NaN	NaN	NaN	NaN	NaN	NaN	NaN
YBR114W	6.13296	4.94732	13.0617	6.87645	3.38046	31.3848	4.70751	3.70351	7.44582	1.6893	1.45445	3.08153	4.9097	3.04302	2.8332	1.4978	2.51631	6.45116	3.0829	6.82204	4.84177	17.0962	9.69943	10.3159	15.607	29.4025	38.128
YBR115C	37.499	61.4311	30.9863	25.2505	37.5274	38.9543	63.9399	57.9342	58.164	37.1039	74.6058	67.3679	75.6084	27.8157	72.9322	25.5539	78.9446	82.5097	31.2442	58.781	63.4506	90.4545	117.543	163.041	251.529	99.0079	29.909
YBR116C	0.0889144	NaN	6.5226	8.9281	11.0148	2.65027	34.4747	27.9202	9.49651	31.7357	7.62622	9.0021	2.20657	12.6756	4.77498	9.02643	1.41364	NaN	37.5003	NaN	1.06669	NaN	0.531614	0.772713	7.88121	300.79	181.959
YBR117C	0.390076	0.0896566	23.5655	45.9033	42.7361	6.30956	108.04	56.3947	29.0584	83.897	17.4314	9.8286	5.01106	28.4932	5.47668	20.5698	0.912025	NaN	118.267	0.344016	1.04604	NaN	0.823144	2.59233	19.8301	783.267	625.931
YBR118W	14383	13993	3705.48	3487.04	6780.33	7198.29	4215.19	3462.84	5703.15	2551.3	6498.54	8873.19	6449.34	3600.79	6589.03	2707.28	8736.04	5033.76	1692.9	3086.1	2009.75	2881.27	2264.99	1718.33	3271.02	6162.99	3731.09
YBR119W	17.4807	13.4971	42.2333	38.4044	38.0076	36.4005	72.4981	115.359	78.2588	95.1009	113.508	84.7823	108.065	94.6396	94.6266	77.627	95.0684	56.0755	39.5377	39.2339	42.1938	40.9709	42.5576	39.5712	44.0715	57.658	16.6378
YBR120C	49.5389	39.9511	47.8911	86.7614	70.5396	75.3565	57.723	58.5547	60.0585	44.268	23.527	25.4217	30.4968	20.5298	25.2062	19.4927	16.7902	23.8521	19.839	24.4694	41.4634	51.7303	77.4917	77.5937	139.56	124.723	68.6694
YBR121C	284.794	284.217	48.9781	43.0654	140.802	243.93	47.1602	59.2034	109.853	37.8468	74.7031	106.732	97.2055	45.4372	68.9148	36.5822	50.2815	47.4711	50.711	35.2982	21.3593	25.2456	32.3552	23.8199	52.9504	180.948	47.2431
YBR121C-A	79.721	89.4113	17.328	15.9643	46.6679	61.6062	19.1326	24.0705	28.5322	8.5721	28.9426	89.6813	32.241	15.5078	22.9039	12.7011	29.3397	27.5087	18.5043	11.0669	7.08442	10.5063	13.2402	5.13198	27.4801	93.5942	20.5324
YBR122C	110.246	68.3596	77.3917	95.0684	115.671	49.4981	52.6719	59.4601	87.6382	69.6646	73.7895	35.6038	77.6714	77.5077	68.7216	90.1577	91.5529	88.7336	105.429	193.758	194.487	251.155	218.667	152.806	212.739	265.888	82.0968
YBR123C	12.0376	14.5809	12.0096	12.2732	12.547	18.2592	28.5411	31.8389	40.5296	40.5394	36.7266	41.6249	37.5213	39.6505	42.8099	37.5311	25.6456	28.4116	24.3857	46.5628	37.5474	25.7	28.7889	19.6673	12.1637	14.012	26.7869
YBR124W	NaN	NaN	NaN	NaN	NaN	NaN	0.554114	NaN	NaN	1.33624	NaN	NaN	3.88357	0.978466	0.778145	3.1414	2.07334	2.02495	0.44177	3.91031	0.625791	NaN	3.1188	NaN	3.46773	NaN	NaN
YBR125C	22.7187	20.4854	22.7265	34.3598	27.486	18.4158	47.9294	46.2902	34.1388	48.1588	39.9063	34.0259	21.2906	27.2679	16.8269	19.9555	8.20915	6.78409	17.4914	2.38192	4.38371	3.63415	12.1111	12.081	25.3479	58.6161	26.0415
YBR126C	67.3914	39.1407	806.361	693.312	397.048	143.048	589.863	425.818	380.298	821.248	638.635	338.104	259.009	605.781	234.385	514.64	200.896	190.084	459.572	211.914	433.007	761.795	776.431	660.794	1097.93	1059.45	475.156
YBR126W-A	180.983	244.14	613.918	599.984	359.432	113.419	198.035	152.705	166.1	228.129	282.754	206.657	332.073	313.109	393.809	436.674	576.027	338.078	446.38	637.551	1089.42	1046.8	1180.4	906.65	840.297	332.349	220.798
YBR126W-B	76.6145	86.6232	172.197	278.259	84.9534	21.5948	61.6451	60.0463	46.4274	61.801	78.8951	134.57	46.9265	116.193	159.52	119.485	165.867	154.402	127.009	124.641	260.485	339.734	259.25	304.578	158.938	118.591	187.847
YBR127C	443.547	468.922	276.578	310.115	430.515	416.421	418.538	375.99	465.4	271.272	348.695	354.801	360.467	231.432	231.821	180.063	121.038	98.5109	144.096	90.1335	56.1037	45.4557	58.3421	41.4819	55.4301	407.226	423.763
YBR128C	1.45149	0.531703	15.9719	27.6781	25.5769	10.6659	16.768	17.8042	15.4566	16.4222	8.89252	4.94564	9.00538	14.9748	12.721	23.7264	10.0962	12.6779	30.1172	17.0014	41.1389	39.1973	48.816	34.6892	32.1645	26.3994	52.2706
YBR129C	15.8913	15.6117	130.5	84.1333	27.6335	45.5262	37.39	37.3401	39.9158	33.3044	27.3922	31.8578	28.3384	32.1199	24.6925	31.2661	18.1496	15.5102	65.8182	62.7994	51.8132	64.315	87.0231	71.099	120.158	160.662	106.79
YBR130C	36.4407	49.0171	53.3567	49.3705	45.1934	17.7625	27.0813	57.2319	57.7306	69.1331	61.4394	62.3678	58.7094	75.7967	46.2503	64.2186	60.74	43.351	32.2306	49.0166	29.9674	31.3708	28.9917	21.7085	11.7219	24.0523	10.9479
YBR131W	4.08426	3.59936	1.954	3.42901	4.17211	7.35141	6.93232	10.0531	15.2406	11.3722	10.7432	5.87764	8.37309	6.24553	8.60926	6.41648	4.2349	6.54877	5.9404	6.98865	5.75195	4.062	5.83946	6.36584	3.73826	5.53665	9.70246
YBR131C-A	NaN	NaN	NaN	NaN	NaN	NaN	NaN	NaN	NaN	NaN	NaN	NaN	NaN	NaN	NaN	NaN	NaN	NaN	NaN	NaN	NaN	NaN	NaN	NaN	NaN	NaN	NaN
YBR132C	3.87947	0.614531	235.749	223.726	116.229	60.7692	129.924	100.198	86.5222	127.133	75.1564	66.143	56.9851	88.0128	55.9952	55.0253	36.6741	39.8884	33.2105	48.3386	44.6544	36.2427	26.643	17.5407	16.7288	19.0699	26.0402
YBR133C	8.95844	9.0094	3.05018	1.89776	11.3029	7.01048	12.7286	15.1792	12.8805	13.6206	17.9472	12.3641	12.57	19.073	17.8184	23.0239	24.0387	27.2928	17.9909	15.0179	25.7572	29.398	18.08	19.0528	16.4173	15.5175	5.2571
YBR134W	0.233566	NaN	NaN	NaN	NaN	NaN	NaN	NaN	NaN	NaN	NaN	NaN	NaN	NaN	NaN	0.80377	NaN	NaN	NaN	NaN	1.12082	NaN	NaN	NaN	NaN	1.21372	NaN
YBR135W	77.9823	71.0769	129.403	119.669	89.5351	75.4866	148.635	297.978	187.876	259.445	243.7	242.685	179.427	235.659	133.573	141.489	130.922	67.2925	73.5658	50.346	44.3725	45.2391	43.3652	78.4413	80.7781	105.881	56.3519
YBR136W	1.34757	1.75513	2.51983	2.80625	4.85351	2.07835	14.5253	11.8872	7.82795	14.3269	19.9111	9.98044	3.99996	11.1518	4.76938	7.77442	2.83563	1.8463	4.34125	1.28748	1.93364	2.28334	1.85627	1.83703	3.51311	3.29535	2.88739
YBR137W	57.3794	28.195	62.501	148.405	130.726	83.4998	158.292	108.674	122.922	180.244	246.073	197.708	176.918	182.973	193.499	176.517	186.6	175.495	129.88	138.164	163.54	217.43	175.173	129.198	82.4549	102.101	72.5479
YBR138C	5.54419	7.41304	26.6768	19.1094	15.789	16.2886	14.312	23.9398	32.4423	47.7483	55.3321	76.6069	138.181	81.0729	127.527	99.6017	158.521	137.002	69.2696	118.427	71.662	39.0919	53.1087	44.5554	22.7219	13.6307	11.8446
YBR139W	24.5341	11.8928	266.132	236.759	193.901	157.665	344.194	255.649	253.526	380.762	406.338	322.285	238.05	295.059	198.863	224.486	135.154	132.716	184.914	94.4928	91.6187	117.837	80.8805	123.187	198.117	383.432	214.406
YBR140C	2.8839	2.35252	17.1482	13.6387	11.9735	9.53547	16.5358	20.3101	13.2393	18.1551	15.0336	7.95948	9.74672	14.349	8.33285	12.9241	7.56608	6.44212	10.696	5.91667	6.11764	6.89257	5.50555	8.10137	11.7049	14.1974	32.4021
YBR141C	20.927	19.7186	14.9441	7.86745	25.3154	14.4136	3.63944	10.065	12.4801	7.43233	7.37481	17.3076	13.7878	6.07923	8.5642	5.2578	6.25681	5.03241	12.5473	4.16483	5.9987	9.8846	13.8408	14.4849	16.4153	28.8708	7.35905
YBR141W-A	6.84641	10.5094	35.8743	22.6636	NaN	NaN	9.35067	17.7186	17.4103	35.0763	17.9761	60.9373	14.5634	16.5116	11.6722	20.1947	3.88751	22.7807	13.2531	36.6592	11.7336	14.9151	29.2388	8.49984	4.33466	20.3299	29.1487
YBR142W	57.2177	78.7311	10.0856	8.43298	50.4387	80.2187	5.41227	8.3226	26.5299	4.35054	6.31718	10.7073	9.63366	4.70271	4.58442	5.77489	5.30388	8.16258	7.53407	7.88125	9.12005	10.6885	9.79159	10.0153	6.81002	21.8533	10.0426
YBR143C	301.26	365.409	100.645	136.879	192.304	575.663	114.011	120.821	176.987	100.798	169.2	252.097	221.665	96.6403	132.818	78.1969	118.436	110.956	82.5445	69.6357	49.3775	56.3007	55.7539	44.7115	100.073	395.087	127.775
YBR144C	NaN	1.45585	NaN	5.75584	NaN	NaN	NaN	NaN	NaN	0.509043	0.913072	NaN	2.95891	0.559124	0.889309	NaN	2.36953	NaN	NaN	NaN	NaN	NaN	NaN	NaN	NaN	4.64683	NaN
YBR145W	92.7695	8.16885	9.78407	22.0255	29.2463	57.1593	66.6552	28.7517	13.5851	11.3884	7.36427	11.0795	7.97795	4.18579	6.63192	2.90814	10.2489	7.59355	3.46388	5.33225	2.77757	6.77961	6.64517	2.31814	17.3387	16.6496	27.3842
YBR146W	113.974	78.6786	27.9794	122.606	106.383	51.4559	80.9125	73.8381	79.5898	90.6152	95.5289	125.806	67.3709	115.733	62.5863	85.1219	85.1629	99.2877	68.5932	115.207	164.993	238.928	183.104	114.55	166.551	110.175	91.3814
YBR147W	5.7959	0.205878	104.362	108.663	48.6172	103.48	113.062	83.9993	97.0084	90.1624	102.651	92.7396	113.5	92.1142	105.639	117.497	97.5934	115.361	161.358	133.504	158.786	188.021	217.371	156.145	166.264	113.355	177.968
YBR148W	0.974851	0.801912	9.03326	1.78337	22.7943	2.03911	3.43369	16.8859	28.7045	161.137	115.519	306.085	1294.95	828.071	1643.6	2019.56	2812.87	3714.62	2097.99	4800.45	4021.88	3121.39	3780.29	3407.96	1855.52	383.668	321.624
YBR149W	173.544	111.303	469.839	754.316	518.125	269.803	912.505	676.833	339.583	510.62	279.003	166.032	128.777	316.002	124.233	195.586	104.568	82.4065	121.544	65.9653	76.8362	82.0838	81.6312	64.2539	124.235	594.929	428.979
YBR150C	2.86042	3.64326	55.3545	50.336	23.4428	20.7059	10.037	9.26917	9.87003	8.01097	7.70482	4.00684	6.17112	7.2458	6.26939	8.80726	5.34494	8.45429	26.9512	11.8024	22.8862	39.0109	57.5671	63.4875	90.0056	105.087	35.6111
YBR151W	28.2372	30.9587	91.2588	147.945	93.6302	65.8879	125.855	136.234	166.21	224.926	327.237	341.403	243.55	161.123	148.461	124.863	116.159	85.8527	94.6531	76.9727	65.6192	56.2102	82.053	33.4631	49.4453	60.0277	51.9834
YBR152W	6.53825	7.32912	14.1531	16.144	10.0731	15.2642	24.7074	20.7121	29.9825	31.667	27.9081	27.547	33.5157	25.735	28.1411	24.8976	17.0411	25.7973	22.5121	20.8907	18.5165	14.166	17.3029	12.1094	11.8758	26.1782	24.4903
YBR153W	24.1441	11.1061	10.3084	15.2941	16.3711	14.3848	9.22769	13.1142	16.2428	16.3621	28.9574	12.9336	30.4345	13.8982	18.2943	14.0676	18.787	8.9263	11.0352	18.1949	14.0994	10.3899	13.7482	4.44073	7.36008	5.9745	15.2287
YBR154C	295.881	366.026	25.5106	52.602	171.454	400.223	36.0174	65.6244	180.919	48.5005	37.7276	58.6804	58.2536	35.3335	40.2042	29.1702	19.5815	23.6244	29.2059	32.5859	14.9494	19.8869	36.8192	31.4809	71.2811	161.133	48.9411
YBR155W	67.3796	80.7885	33.904	31.6273	39.4857	96.1359	18.6044	26.9298	53.1973	26.8632	29.0598	45.4662	48.6956	27.9852	38.9476	31.1117	29.3275	32.7349	49.8537	57.743	62.4494	70.892	86.5346	77.1592	56.7774	79.2128	33.8306
YBR156C	6.4924	6.7794	15.1093	18.5027	15.1103	17.6465	60.3104	100.312	95.6444	171.207	148.815	110.193	89.561	121.447	59.1791	101.542	49.1194	35.8059	54.15	28.8658	20.7344	14.5666	18.6057	13.4246	8.73134	2.09407	9.78574
YBR157C	0.244515	NaN	20.6277	20.3028	9.40059	2.63186	2.33767	2.58396	0.932693	1.6703	1.87251	NaN	1.82042	2.06395	2.18853	3.57615	2.42969	2.84758	90.701	1.83296	2.64005	1.24293	7.67518	3.18744	15.1713	217.911	335.21
YBR158W	8.59268	7.45357	NaN	0.879074	7.04949	1.22501	6.46802	3.62088	3.3283	5.24976	4.03645	0.44318	4.23662	4.06953	3.7351	4.50404	4.97601	1.76723	1.34941	2.98606	2.73072	4.04969	4.08279	1.73088	0.504397	1.77424	2.82654
YBR159W	101.808	103.755	28.3696	36.4702	87.5947	69.9968	112.16	152.882	119.613	108.128	151.247	155.495	129.899	139.01	151.067	183.377	170.157	183.642	214.182	198.887	266.069	345.163	259.452	284.891	195.309	282.282	67.902
YBR160W	62.177	63.8043	43.0012	64.681	87.1938	146.989	157.783	249.996	192.187	264.388	357.839	346.466	505.514	333.202	479.691	460.719	546.279	603.014	338.819	681.885	616.079	453.873	464.065	312.931	188.812	103.349	112.305
YBR161W	11.3735	11.1911	0.609006	6.41234	6.02879	10.9979	18.4313	21.5568	21.7447	15.17	12.4609	7.7586	6.18075	10.745	4.45834	7.85648	3.29974	3.86727	12.3743	0.622331	1.39433	1.26601	1.98544	4.68957	6.62272	38.3949	18.1439
YBR162C	276.396	218.033	15.6085	15.6392	107.016	67.1711	67.2227	64.2428	74.0045	15.0034	8.83036	3.20723	6.81328	9.91341	14.1295	5.3144	14.186	15.4535	7.09158	17.4935	18.609	23.7247	18.4666	22.9645	24.0308	46.7231	42.956
YBR162W-A	312.504	314.993	487.021	481.659	415.272	470.373	300.733	405.201	658.425	331.225	268.734	214.204	364.82	254.401	265.984	178.693	224.297	121.497	146.186	266.612	190.013	204.895	208.393	183.391	290.028	423.847	244.967
YBR163W	3.84547	5.58242	3.13441	3.50655	5.01935	8.75583	7.48904	8.06307	3.93874	7.20565	5.56257	14.1424	7.42252	11.6214	8.76409	13.1415	14.4355	16.5866	11.9414	13.6127	12.943	13.5747	13.7312	8.81895	8.52139	17.7626	6.36696
YBR164C	116.516	138.575	38.6818	44.0134	84.2874	130.414	102.812	111.961	155.287	112.709	155.272	82.1329	168.007	81.9997	99.4672	87.2178	54.7631	62.069	46.674	66.3053	42.4449	39.7737	40.1715	19.9562	21.8618	21.2138	54.073
YBR165W	24.3178	21.1151	56.16	66.5235	35.5885	44.1838	46.7608	56.0876	32.9238	77.4826	44.8325	18.4127	36.3212	84.6831	33.9249	113.323	73.3872	121.497	152.554	173.854	250.136	239.787	263.527	209.377	198.085	95.3603	107.368
YBR166C	39.5887	36.1071	15.205	39.7572	41.0241	51.713	48.5859	67.1716	69.2238	60.057	68.5711	70.4882	101.847	73.223	103.272	123.992	113.965	119.619	138.207	152.269	153.339	111.683	152.842	111.38	57.2597	36.9798	61.7721
YBR167C	23.9728	28.8383	22.7967	34.2901	26.5498	47.4166	43.8575	38.2018	55.3177	39.4238	46.9163	24.2021	66.1033	36.2241	52.9801	32.4643	26.4681	34.4672	25.1903	24.9594	23.9665	11.2833	15.9258	14.4678	9.83754	28.8367	15.4357
YBR168W	2.26796	1.5508	6.10036	7.59104	15.8241	5.50823	10.0383	12.5542	10.3813	21.4315	6.48413	4.12136	42.4003	78.9863	75.7846	243.638	116.287	153.192	353.416	229.518	245.6	169.471	171.76	166.548	68.6845	34.5706	93.1257
YBR169C	7.9374	4.18539	201.903	232.166	135.238	39.223	215.451	260.077	208.034	340.548	404.284	172.253	195.262	340.515	203.757	358.152	219.825	227.551	275.716	249.409	307.553	294.119	284.253	200.573	152.7	85.3035	133.059
YBR170C	23.4869	20.3118	38.3318	44.9372	46.2533	71.8983	105.806	134.023	112.741	184.727	229.368	232.422	153.739	163.695	80.3592	129.765	53.3144	54.7886	84.4002	63.8034	85.3057	74.4816	94.5303	95.7366	93.1095	82.2993	39.0657
YBR171W	82.2514	81.6754	47.6937	74.1586	87.1938	133.95	61.1934	111.847	122.653	110.772	182.945	156.612	150.09	100.683	110.068	78.0473	72.1161	84.5195	73.7564	45.337	40.9938	28.4373	47.46	49.9314	64.999	222.352	70.5953
YBR172C	38.7316	33.5848	20.4498	17.1277	22.9144	50.9881	15.6588	21.935	36.8412	19.6198	18.1136	14.4736	25.576	14.4195	20.1625	14.2444	16.7881	14.1008	7.79805	13.9315	8.31009	8.37342	11.1115	6.05657	8.04926	15.803	21.3993
YBR173C	191.568	175.025	827.468	811.226	621.827	449.751	820.906	1009.68	787.351	1395.07	1809.35	2432.58	1535.7	1297.09	982.029	859.835	636.194	348.998	359.346	273.984	242.42	142.011	167.034	200.802	83.7841	188.836	310.92
YBR174C	NaN	NaN	NaN	NaN	NaN	NaN	NaN	NaN	NaN	0.509043	NaN	2.32142	1.47946	0.559124	NaN	NaN	NaN	NaN	NaN	NaN	0.715189	NaN	NaN	1.29521	NaN	NaN	NaN
YBR175W	12.4795	12.6742	1.45314	4.5901	19.4623	14.2689	23.4622	27.8115	24.6829	31.2917	21.541	37.7966	13.7646	13.5623	13.8884	11.9294	13.3848	17.6862	8.55581	9.65204	18.2984	19.6351	15.1005	9.03781	7.02325	15.4404	11.8071
YBR176W	30.4979	24.1262	11.7365	19.3087	12.8144	25.003	31.5473	41.0603	29.2423	21.6872	12.5584	10.1238	10.4224	19.1317	12.2315	8.94676	5.16678	7.76338	6.77475	1.49916	9.35687	5.08291	10.7614	13.9039	14.6243	7.79421	7.94683
YBR177C	74.7133	42.6127	415.507	322.773	257.042	237.122	289.218	286.634	268.704	235.438	253.893	252.378	168.746	153.524	105.773	99.3652	97.7037	97.305	48.0865	43.6017	37.2152	29.5663	22.977	15.9466	19.6402	10.4348	17.8848
YBR178W	NaN	NaN	NaN	NaN	NaN	NaN	NaN	NaN	NaN	NaN	NaN	NaN	1.24274	NaN	NaN	NaN	0.995202	NaN	NaN	NaN	NaN	NaN	NaN	NaN	NaN	NaN	NaN
YBR179C	13.6014	11.4648	37.0142	28.9473	25.3025	20.5857	27.4985	29.4758	26.127	32.0323	30.5762	39.0113	36.4765	37.7213	34.4711	57.6273	36.6225	56.4903	92.2144	81.1299	130.276	176.008	154.883	139.969	157.344	70.8696	61.3849
YBR180W	0.273105	0.160068	5.20897	NaN	17.4996	0.542696	1.74067	1.81412	13.6122	63.4305	62.7438	80.399	406.114	505.012	796.723	1286.17	1347.78	2069.47	1316.52	2696.27	2375.64	1927.46	1696.4	1645.02	776.578	179.066	240.922
YBR181C	4777.88	5162.08	98.4119	247.338	1731.54	1316.23	501.952	467.569	1018.9	191.041	234.014	664.205	429.22	178.792	399.749	122.79	547.008	339.084	120.493	188.068	115.488	174.163	161.014	126.873	364.294	502.634	824.95
YBR182C	5.59631	4.52182	12.164	7.20433	4.42706	18.4199	3.52284	3.12911	5.44654	3.18573	6.56081	4.30462	15.0885	10.3679	12.9863	6.18176	13.4561	8.58256	7.13854	5.17922	8.45439	5.97045	8.67481	4.20301	4.59302	14.3611	2.05907
YBR182C-A	0.963011	1.41106	NaN	NaN	NaN	NaN	NaN	NaN	NaN	NaN	NaN	NaN	NaN	NaN	NaN	NaN	NaN	NaN	NaN	NaN	NaN	NaN	NaN	2.09227	NaN	NaN	NaN
YBR183W	5.43023	5.40089	13.037	25.5472	32.4753	17.0033	37.3371	47.1005	40.4226	28.8324	38.1071	14.6096	9.80081	25.0018	5.89132	14.44	3.9243	5.36579	14.3819	2.96049	2.36892	1.50563	3.83701	1.71606	6.12596	1.02611	30.4054
YBR184W	1.31403	0.408417	1.75264	3.69077	3.82721	1.08798	26.2041	42.5607	58.3253	95.4747	77.9422	29.3057	66.999	83.0203	57.0244	82.2177	70.0345	78.3701	54.8335	68.9529	41.4168	34.3086	42.3181	28.8086	12.7062	5.27646	18.9875
YBR185C	48.4612	31.4495	32.094	45.4897	28.7521	39.5672	22.2837	16.5966	53.3451	17.0502	18.2123	22.715	57.3488	12.6254	49.5335	13.5114	32.1033	39.1925	11.2105	36.1599	23.4167	9.69396	27.8345	10.7238	16.4065	5.24642	17.8305
YBR186W	0.221578	0.0541113	8.12727	10.4828	18.6939	7.70532	128.221	188.664	114.666	260.626	265.898	170.84	124.274	202.101	81.1474	153.647	47.9987	43.4378	76.094	30.3136	26.4493	14.3608	23.8464	13.4794	6.87409	6.33285	19.8108
YBR187W	112.383	128.058	15.5242	10.7538	67.5623	62.7094	22.4801	34.6385	64.0117	17.4995	9.89432	14.7464	18.7959	21.7282	29.2427	36.0295	26.5623	56.2085	88.1025	67.6303	94.069	148.904	152.832	109.379	124.394	109.391	56.4303
YBR188C	17.3137	18.8641	24.425	40.2909	54.996	27.5678	50.9313	76.4036	31.6101	65.5799	55.0757	36.3031	65.0016	59.1244	26.49	36.2837	22.939	13.7869	22.1825	28.2874	17.5754	13.54	21.898	6.75165	18.6913	32.2971	59.5378
YBR189W	5862.45	6525.79	103.201	208.134	2515.64	1418.98	481.967	406.391	1390.75	183.682	130.426	318.659	370.765	138.485	270.264	94.036	321.345	208.247	108.598	170.98	61.17	101.981	95.423	83.1627	264.094	692.448	1023.55
YBR190W	13.5999	6.06731	NaN	NaN	1.32234	8.6381	1.3319	NaN	4.66278	2.59057	2.82726	NaN	NaN	0.576109	0.920321	NaN	4.90553	4.95856	0.53637	2.32133	0.728943	1.8765	1.8449	1.33477	4.02675	3.17082	3.10155
YBR191W	5222.21	5476.96	64.1603	160.581	2059.95	1246.44	263.41	339.417	1147.7	76.9776	111.676	547.464	439.665	105.183	306.807	59.0278	559.552	348.016	79.76	284.687	112.92	185.263	141.261	119.118	398.036	1131.4	1111.02
YBR191W-A	16.9008	8.56041	NaN	NaN	535.816	6.21929	5.98443	NaN	133.711	NaN	1.91745	NaN	NaN	4.69664	NaN	NaN	NaN	9.71975	NaN	NaN	NaN	NaN	7.48512	NaN	NaN	NaN	12.4368
YBR192W	43.8004	33.8081	4.25177	10.8721	24.405	32.495	36.5891	32.7497	28.6355	23.7554	19.7832	27.0832	29.1782	21.1224	25.4441	38.4661	34.8847	34.0705	39.8295	49.6548	58.4071	60.1867	62.376	37.4173	32.6591	46.8986	50.9974
YBR193C	21.0981	18.0162	31.7744	44.7877	41.7804	34.7059	48.5344	62.8588	48.6777	51.7792	42.3722	23.9397	29.8203	33.8095	26.6793	32.4558	23.8804	10.8479	19.8797	9.42665	11.0631	7.10245	7.51854	7.28558	12.3848	85.676	5.55214
YBR194W	19.6874	14.5468	12.961	27.2938	32.3461	43.8861	35.928	35.8182	17.33	28.88	32.473	27.5201	25.0553	25.5664	33.1339	15.6346	23.0742	11.7578	13.6806	7.56835	10.2953	14.1133	8.30004	8.77403	11.1862	17.0509	20.0593
YBR195C	12.8003	12.0702	3.79945	7.42953	16.4356	42.5157	43.3073	60.0952	42.1468	56.7349	54.8491	72.6062	146.529	111.448	217.881	173.143	274.974	230.93	117.805	266.234	202.916	150.068	118.78	106.419	54.7623	31.1437	36.0167
YBR196C	1252.59	1217.13	248.625	390.713	597.422	325.532	253.275	141.834	239.056	85.9045	73.4159	57.9728	56.5392	49.7167	94.3869	26.3926	112.969	50.7879	18.626	29.1688	19.7547	55.0382	47.0349	12.007	44.9868	18.7548	904.188
YBR196C-A	NaN	NaN	NaN	NaN	NaN	NaN	NaN	1.88998	NaN	NaN	NaN	NaN	NaN	NaN	NaN	NaN	NaN	NaN	NaN	NaN	NaN	NaN	NaN	NaN	NaN	NaN	6.2184
YBR196C-B	NaN	NaN	NaN	NaN	NaN	NaN	NaN	NaN	NaN	NaN	NaN	NaN	NaN	NaN	NaN	NaN	NaN	NaN	NaN	NaN	NaN	NaN	NaN	NaN	NaN	NaN	NaN
YBR197C	11.0547	10.378	3.15957	16.0794	11.6525	13.789	52.4629	79.3273	39.4298	74.0448	32.9837	44.7246	11.4013	59.7852	14.9918	28.9025	6.84772	7.80255	6.56576	4.30493	3.44472	2.91917	2.57516	4.99073	2.54512	13.4289	9.98366
YBR198C	25.8139	31.7973	17.2412	15.5818	23.4263	34.8976	24.0093	33.1161	42.833	33.2471	30.7176	31.422	36.5513	32.9176	34.1254	36.5308	29.1149	36.7988	26.2077	46.9825	37.5944	24.4915	26.2307	16.6805	13.1939	10.9919	23.3482
YBR199W	45.1631	37.4765	248.358	230.568	117.884	137.315	142.139	140.428	130.938	143.567	140.407	134.193	108.907	153.398	100.406	127.162	90.1567	148.409	109.559	125.635	149.221	203.915	141.855	170.216	229.691	274.563	208.617
YBR200W	18.4839	21.8773	56.1511	45.3273	59.3403	57.9303	41.7994	36.6355	30.5671	24.1104	22.0576	30.9102	21.3878	18.3994	14.5479	22.8288	22.987	29.4938	34.5733	42.9284	88.563	85.0236	102.378	158.417	101.268	95.1674	61.3954
YBR200W-A	NaN	NaN	NaN	NaN	NaN	NaN	NaN	NaN	NaN	NaN	1.74314	NaN	NaN	NaN	1.69777	0.979138	2.26182	NaN	1.92773	NaN	NaN	NaN	1.70116	NaN	NaN	2.95707	NaN
YBR201W	12.9916	12.1138	7.58098	9.12247	23.9646	21.2688	55.3591	45.9123	28.1568	31.7672	38.4395	29.8938	24.9135	32.6771	28.1894	29.9746	22.8849	19.4853	59.2639	16.6004	74.3864	151.59	117.396	177.053	145.906	112.006	26.3988
YBR201C-A	8.28473	13.488	624.635	280.851	228.072	128.044	86.5395	123.683	205.997	444.889	586.514	1580.79	2124.54	721.763	1356.72	1271.08	1624.52	2362.04	1560.75	3105.25	3426.76	3132.77	3970.97	2723.95	2337.66	899.299	379.505
YBR202W	29.3164	29.4752	18.1831	14.9662	31.2711	67.0287	91.9568	93.8861	45.9099	35.1438	22.3591	21.0327	15.8488	25.5514	15.5189	17.9412	12.9522	9.56054	11.8558	16.085	17.7174	21.8897	12.0549	7.10888	12.9668	21.8061	11.7606
YBR203W	3.6204	3.37128	24.3247	25.2199	13.2975	35.4108	13.0471	15.6307	19.3597	14.388	24.875	41.3715	22.6717	15.4862	13.5271	11.1198	12.6417	13.6602	6.13225	11.1602	10.3915	20.2954	11.6323	9.85063	10.4969	10.1979	6.05033
YBR204C	8.24066	5.44783	78.7708	77.1528	39.4691	52.241	122.642	140.241	101.604	153.667	176.191	143.267	127.249	124.911	111.258	100.114	67.4937	63.9797	61.6129	67.3905	61.7136	58.8143	64.2009	56.0628	43.1622	17.302	38.0381
YBR205W	57.0703	52.9175	8.22008	13.4303	37.1381	34.7436	47.2844	69.1827	50.8982	45.5311	49.9484	35.5091	39.8905	51.605	57.7071	48.9992	35.1699	31.1992	44.5697	45.4755	49.3216	39.4791	37.1946	50.7052	23.2895	31.7247	26.1019
YBR206W	21.2999	15.8526	1.06294	1.11919	10.5225	11.7572	13.2372	22.3123	8.84331	15.342	18.6419	5.64234	4.31508	21.7437	18.1567	17.7016	24.7649	15.7496	13.9894	16.293	22.2503	29.462	10.396	18.8885	8.99041	10.5414	8.63666
YBR207W	26.3278	10.3003	302.021	194.019	144.886	69.5111	105.295	124.917	147.736	185.208	280.828	233.288	546.972	535.301	1239.63	1118.98	1608.37	2265.67	1070.14	2232.39	1767.77	1511.06	1293.02	1269.5	817.06	236.461	246.2
YBR208C	0.170468	1.39876	7.00291	2.69923	30.4387	348.537	72.2159	46.9408	110.845	29.9247	22.2972	47.2629	38.8357	46.0135	39.9244	15.0177	35.5719	19.9848	8.17158	9.96747	5.52168	1.73306	2.3442	4.37029	1.0577	3.80909	1.69346
YBR209W	NaN	NaN	2.16599	1.14031	NaN	NaN	NaN	NaN	NaN	NaN	0.904458	NaN	1.4655	NaN	NaN	NaN	NaN	NaN	NaN	2.21339	NaN	NaN	0.88268	NaN	NaN	NaN	NaN
YBR210W	30.2035	24.3728	6.42225	30.4295	53.2919	28.9944	53.9203	39.65	30.6115	39.6199	35.5332	32.3863	29.3305	25.0433	17.6579	12.0509	15.6588	13.5941	16.3115	6.56276	15.229	15.5757	23.5546	13.3144	34.9198	28.4334	15.2198
YBR211C	11.7487	11.2885	15.5418	36.0759	13.164	23.2825	20.4596	21.226	25.2238	14.9659	11.7997	12.75	13.3834	16.6189	10.056	24.6893	12.6314	20.1872	43.5518	45.48	67.0077	64.1275	65.9267	46.8668	54.2033	67.5578	31.5703
YBR212W	23.4769	17.7043	130.264	96.5216	84.1253	64.588	122.018	115.47	104.91	109.941	64.4	54.1596	73.9519	91.8834	67.6542	72.5068	86.4428	76.9059	93.9188	104.997	88.3831	75.8379	75.9609	66.0253	99.6752	204.246	295.674
YBR213W	16.3887	10.0057	15.863	12.7466	25.2809	73.5007	22.8496	36.0815	41.3867	21.1855	14.991	74.4543	11.2977	19.6405	15.2799	13.3163	9.95202	11.487	18.3134	6.82527	26.7611	35.8687	43.5498	29.1776	36.821	40.2162	57.6615
YBR214W	5.92762	4.80597	607.036	565.904	276.004	90.7962	376.231	278.128	209.074	325.556	140.177	82.173	64.1378	197.139	80.2904	111.785	51.1266	39.5785	71.4865	31.9935	41.1031	28.3237	33.4917	31.4237	30.474	140.153	263.222
YBR215W	13.4991	18.3144	29.3413	18.3433	22.6388	37.7529	35.5837	49.9668	42.0834	45.2528	41.3508	62.6895	41.1931	39.1074	30.8772	24.7756	30.2058	20.5729	17.445	20.9883	11.5161	16.0112	11.2097	12.1659	15.289	31.9562	28.3106
YBR216C	14.3738	15.6261	23.1296	24.7118	19.4109	15.3563	32.6558	37.9397	30.1852	38.5629	51.8422	40.8054	35.9015	33.7462	26.284	30.8755	17.6925	24.4794	23.9538	14.2509	16.0202	20.5056	18.4356	12.6931	13.7682	19.2757	23.0311
YBR217W	4.68631	6.04918	22.1001	40.7218	25.0235	11.6404	19.9125	29.3099	37.0284	43.7314	35.3754	31.2833	53.1655	48.6617	47.9371	40.0295	26.6097	35.0846	29.1994	31.3662	35.7403	22.1202	32.5223	24.7268	13.3517	14.7854	36.5788
YBR218C	153.933	122.238	40.4864	37.198	91.1444	182.304	146.655	113.613	127.849	81.3106	104.801	106.156	130.599	110.517	154.79	130.276	188.548	126.95	111.465	133.227	124.231	140.09	129.979	96.016	119.024	122.757	30.9299
YBR219C	4.64578	2.98563	0.896857	0.472159	2.08902	5.46618	3.89611	3.69137	3.73077	2.08787	1.49801	NaN	2.42723	3.21059	2.55329	1.68289	0.971876	1.89839	1.86372	2.74944	0.293339	1.86439	0.365485	1.59372	2.70917	2.54124	NaN
YBR220C	13.8358	11.6351	2.6602	3.12416	12.3926	25.267	21.0978	22.0666	15.464	12.7669	14.8679	16.0762	8.44556	9.62769	8.40563	7.9675	6.65242	5.63087	7.7487	4.39126	4.61813	5.24645	4.08613	8.36348	12.9808	31.6001	9.42181
YBR221C	296.861	229.755	681.279	603.705	505.281	258.714	504.41	606.391	611.345	753.537	923.198	691.398	731	619.553	769.918	496.266	419.978	344.296	289.618	247.405	227.945	185.972	262.846	213.075	211.276	342.118	275.338
YBR221W-A	NaN	NaN	NaN	NaN	NaN	NaN	NaN	NaN	NaN	NaN	NaN	NaN	NaN	NaN	NaN	NaN	NaN	NaN	NaN	NaN	NaN	NaN	NaN	NaN	NaN	NaN	NaN
YBR222C	24.2213	20.4569	262.937	205.972	182.359	324.207	200.581	218.356	222.53	176.069	113.496	89.6137	64.8214	126.157	53.0397	72.3644	56.0258	34.3943	38.0052	19.8391	14.6325	20.7642	15.1354	8.24985	12.494	36.7732	89.7324
YBR223C	2.06738	2.01949	4.63404	6.20997	6.1329	4.27933	10.0045	11.7907	7.73992	11.1803	12.4898	10.2867	6.55575	10.1258	4.4547	8.20141	4.10863	2.67516	6.22531	2.15247	3.30693	3.79492	4.12025	4.24212	6.87183	23.5752	7.98693
YBR223W-A	NaN	NaN	NaN	NaN	NaN	NaN	NaN	NaN	NaN	NaN	NaN	NaN	NaN	NaN	NaN	NaN	NaN	NaN	NaN	NaN	NaN	NaN	NaN	NaN	NaN	NaN	NaN
YBR224W	4.00321	1.77749	40.7131	73.0858	36.1449	32.8441	43.6848	45.6013	18.972	55.3141	45.9854	52.4344	18.9663	30.7193	11.1293	20.1947	16.6349	15.5403	14.486	8.18438	9.82346	18.0369	21.4871	13.837	32.258	47.2788	77.7299
YBR225W	2.3621	2.68064	22.8067	17.1717	12.5388	15.9591	27.0251	33.8771	21.2004	36.3535	29.9003	29.488	19.6549	30.0707	14.7683	22.7424	11.3217	8.36049	17.7689	7.94215	8.0429	9.44681	10.4364	10.9432	19.3208	33.9358	49.692
YBR226C	NaN	NaN	NaN	NaN	10.7348	0.945756	0.485355	0.689775	NaN	NaN	NaN	NaN	NaN	NaN	NaN	NaN	NaN	NaN	NaN	NaN	NaN	NaN	NaN	NaN	NaN	NaN	NaN
YBR227C	26.2518	21.0665	4.8475	15.0801	7.18526	28.2514	18.3145	26.6629	34.9828	28.8279	39.0115	33.6851	36.3759	23.4381	18.9981	22.43	10.9835	8.86157	19.638	4.05292	4.75649	3.96974	5.38756	6.00373	10.5163	44.3277	14.3226
YBR228W	9.6459	5.01195	21.8304	21.7967	20.1642	18.0122	23.7633	23.8572	14.0913	20.1531	22.3179	20.7786	14.7703	17.1312	20.5124	11.1237	10.1967	8.76371	7.82151	10.0001	9.84851	9.91083	15.9528	12.485	14.5531	58.6567	7.13586
YBR229C	16.5829	13.7658	8.17408	9.49262	11.7598	7.32639	30.1484	38.3934	26.5021	39.2896	43.7701	33.691	21.1461	34.61	16.8177	26.8981	7.29467	7.37887	13.5445	3.19376	4.0103	2.66546	1.95946	1.99368	1.88819	22.9909	18.5575
YBR230C	61.6684	20.3819	5690.57	4235.92	2655.13	1423.91	3772.41	2688.68	2217.9	3847.97	3040.93	3546.1	2725.98	2683.17	2016.26	1645.5	1140.8	869.377	1055.14	809.869	623.566	557.421	849.7	1040.63	1433.33	1762.53	1957.64
YBR230W-A	46.2461	18.7088	185.047	250.766	207.53	102.108	229.75	251.057	168.683	194.652	316.236	261.939	159.98	210.297	175.605	106.901	109.546	76.1622	74.3757	59.5301	104.236	111.604	121.494	107.58	196.677	118.945	157.78
YBR231C	16.0607	15.5882	52.8674	55.2674	52.7752	72.1152	125.66	156.048	132.737	152.788	135.925	171.587	134.392	142.135	105.05	121.7	105.576	90.3233	117.36	181.367	198.606	207.765	194.207	136.892	169.736	115.559	66.4796
YBR232C	NaN	NaN	NaN	NaN	4.45657	NaN	0.554114	0.787493	1.3265	1.33624	NaN	NaN	NaN	NaN	1.55629	0.448772	NaN	NaN	0.44177	NaN	0.625791	NaN	1.5594	2.26663	NaN	NaN	2.591
YBR233W	16.1781	17.2803	12.7553	16.058	35.2005	26.4145	77.7365	168.912	109.196	128.072	109.072	75.9508	140.709	176.549	199.611	270.434	300.183	290.536	281.837	443.736	476.508	351.239	373.578	336.052	217.445	144.961	90.1217
YBR233W-A	32.2862	33.4693	43.5023	33.0809	53.4789	46.9175	57.7445	58.689	29.3226	70.891	67.6154	41.0525	93.2057	111.854	105.172	188.201	180.708	194.395	218.188	266.725	391.284	304.792	320.088	302.058	213.174	145.519	117.822
YBR234C	90.2354	65.7516	125.83	118.989	126.752	111.732	230.051	188.507	193.083	194.223	154.143	143.084	122.66	158.283	88.0415	110.783	69.4702	63.7464	59.4841	52.4084	47.2025	59.9189	46.6605	34.9708	32.4255	65.9005	41.1868
YBR235W	8.43172	6.1364	4.91551	7.22433	9.18348	17.7073	19.3965	25.1211	16.8977	28.036	37.0319	18.9172	30.2094	33.6222	34.2356	37.6152	26.0785	26.0118	23.6452	26.7897	23.7142	12.3472	13.0205	12.1318	5.32069	4.35252	10.817
YBR236C	23.9926	24.6262	23.1172	37.0639	31.8181	44.7116	51.7342	67.036	61.377	69.4722	87.9746	78.6468	65.763	59.9171	58.9752	50.6486	42.985	36.6993	28.3865	30.6025	25.7763	17.1109	20.34	13.3819	9.20496	13.7704	26.325
YBR237W	4.34488	3.34503	13.5056	9.38541	17.4593	18.353	20.4566	24.0139	19.4761	19.9335	27.1827	16.0588	21.748	22.9306	13.6221	20.8441	13.3181	12.0067	14.5316	17.9414	18.6412	15.1608	14.3098	13.1198	10.444	7.6536	15.3631
YBR238C	37.4976	43.1028	5.33213	3.96304	19.5432	32.7108	4.58733	8.00403	15.0046	4.52715	2.48849	3.6629	3.18325	6.33597	5.10259	3.23704	5.9481	4.97938	2.10022	3.52569	1.43624	2.82546	3.19549	1.11473	4.92683	10.2205	7.22081
YBR239C	10.4523	14.5942	6.49798	7.52604	9.58584	15.7438	11.9814	12.3027	10.662	9.58058	2.71337	5.05895	4.3965	3.43386	3.52368	3.4547	4.22491	3.66783	3.50082	1.32803	2.26702	2.40143	2.64804	1.0264	3.14059	12.8884	7.62633
YBR240C	1.11035	2.57599	5.59989	11.2564	2.66802	2.64308	15.1122	20.3247	12.5297	21.0954	24.2339	17.2948	18.5998	14.7095	18.22	9.79138	9.37828	4.8491	7.1702	4.16175	3.16364	2.82208	3.11189	3.01547	3.99827	6.13052	6.20461
YBR241C	6.33638	2.31329	92.965	109.008	57.6894	24.5889	167.118	179.722	79.5898	104.822	78.8155	52.3388	26.6847	87.6418	39.9098	50.8791	23.6589	15.9014	40.6537	13.4342	21.0389	34.4868	28.7006	30.3144	83.3958	223.837	333.174
YBR242W	79.3577	74.5774	21.1343	36.4135	38.5988	81.7529	53.5566	89.359	122.215	84.7589	102.291	78.5301	94.8956	79.3417	43.3677	46.6422	24.9841	17.2841	31.7187	9.81669	5.34148	9.98504	7.04666	7.39735	9.28598	32.6639	24.7175
YBR243C	18.8205	13.5501	8.69292	6.1917	10.1241	30.0114	26.8788	35.5687	27.1208	29.1651	32.6693	27.6864	21.1045	31.9037	28.6995	32.9832	19.1172	24.8947	41.5599	27.1719	56.8647	71.2207	58.5557	59.3664	59.0055	57.5938	11.772
YBR244W	188.896	45.4145	28.1712	5.19947	34.6063	6.3592	3.06197	4.63931	14.6484	4.2662	2.3527	4.48618	11.4363	3.96342	8.02014	2.97516	7.63873	7.45379	3.90558	15.8332	6.94034	2.92813	4.5921	1.66868	4.2685	2.99336	5.72245
YBR245C	38.2776	42.7209	22.35	13.9057	30.0523	50.5891	62.4923	97.2589	74.496	54.9159	52.4329	46.8085	53.064	53.3567	46.3582	53.1377	39.1916	39.3521	37.4371	49.8305	40.3638	25.4833	29.6424	23.5889	20.9905	26.195	20.086
YBR246W	20.6501	25.3724	1.77522	4.98444	11.3712	29.6538	24.2496	27.0346	22.5641	18.3216	11.3663	21.3595	10.0092	13.9204	5.77592	6.24579	5.45052	5.01018	5.32857	7.86094	5.41922	4.10038	5.30518	2.80407	3.93248	10.8985	9.61608
YBR247C	114.71	145.345	26.8494	23.725	69.0585	164.477	9.49624	21.6723	44.6368	13.5833	21.5911	65.9734	37.4176	12.9242	19.5471	8.34493	12.5942	8.5349	18.2915	6.78649	4.96495	11.8335	8.52233	8.99157	17.482	69.8945	32.7622
YBR248C	118.4	73.0322	5.39736	14.6446	58.7494	101.968	70.1009	58.6134	97.2924	28.9961	42.3018	52.0116	48.3164	25.0544	34.1089	14.4126	47.2406	38.6681	28.759	30.1229	15.3449	23.5909	31.3008	26.0682	62.7076	121.465	31.4855
YBR249C	1199.62	933.339	46.4142	87.9667	509.563	831.821	471.46	477.335	690.994	173.603	262.034	515.75	315.292	186.568	270.065	124.751	493.577	319.625	128.602	227.662	80.3576	155.235	91.0421	79.1791	296.112	811.004	156.717
YBR250W	0.537559	0.350071	2.1908	0.922692	18.1155	1.18689	7.67722	14.6077	25.973	226.549	68.6111	273.055	1224.96	702.815	1536.81	1354.33	2242.53	2629.34	984.575	1991.57	1264.14	938.174	853.325	625.225	346.508	84.113	224.289
YBR251W	65.2377	34.8412	32.7993	46.3084	40.3696	43.7504	38.8599	46.0223	41.8622	45.8139	49.1814	48.275	40.8531	42.3155	44.5665	25.3527	26.6572	18.9346	16.6955	33.517	23.65	16.0128	17.0116	9.27256	15.7624	36.4354	46.4361
YBR252W	230.504	200.583	9.30792	14.7007	94.8528	94.5501	208.916	409.922	257.591	128.568	75.7911	105.405	62.9768	106.706	41.6413	52.3971	19.3325	9.85109	26.148	34.8758	22.3255	6.44979	19.5979	14.7024	24.3678	19.7804	12.6049
YBR253W	30.5282	34.3319	39.5205	61.4271	63.561	30.5867	68.4012	83.655	76.9803	95.5082	100.588	99.8972	84.0379	107.31	67.3542	68.8607	50.9837	37.8433	51.2743	100.001	68.9396	118.669	69.0227	34.5567	52.3002	62.656	53.519
YBR254C	54.0599	55.7608	14.3497	26.0975	42.54	40.343	31.3578	42.4172	49.7436	33.1023	21.7892	29.0837	20.3005	24.3505	13.7944	16.217	7.06819	9.66452	14.4579	13.3306	5.54678	9.94343	6.91098	3.86357	5.51685	57.2933	7.06636
YBR255W	3.87283	2.90333	21.8033	17.7396	18.6599	12.3789	13.5379	13.461	12.3679	14.3045	13.3827	7.36508	13.4109	7.43353	7.12087	7.36115	5.01181	3.84594	6.02587	1.35032	2.26905	6.18067	2.55787	4.892	8.18285	10.5306	17.8947
YBR255C-A	15.5196	8.8434	115.746	191.798	113.808	103.655	218.165	203.056	117.74	289.776	303.464	416.992	406.973	380.389	574.155	393.436	1090.81	833.408	239.213	833.769	929.066	1053.18	820.425	650.765	503.251	173.392	308.35
YBR256C	124.013	30.5729	131.609	180.55	162.786	229.429	577.437	408.047	353.325	255.395	263.95	223.352	255.438	183.493	176.597	155.023	286.277	251.127	90.9418	245.417	125.682	74.5549	100.219	56.3337	102.726	68.0498	144.402
YBR257W	27.0503	34.6129	27.0595	20.721	25.7845	44.4235	12.3488	7.76243	17.6235	11.4535	4.45122	8.70533	7.21235	11.9513	4.33538	24.2337	10.2186	22.5637	45.4392	37.7066	82.8726	80.1157	106.596	67.9988	66.8777	63.8939	45.5275
YBR258C	19.9168	17.5313	12.8445	23.6674	11.2193	23.5579	23.947	23.79	18.9234	38.1248	32.181	42.6135	38.021	21.3484	23.5076	17.6998	31.3175	16.9926	5.93146	13.1255	13.1285	42.277	21.5917	7.60854	16.4899	15.9227	23.9169
YBR259W	2.13498	1.95241	3.99876	3.50864	2.32854	2.40708	6.27298	7.26917	5.77575	5.89574	5.98334	7.07545	2.70554	5.53849	3.38815	6.64364	1.62497	4.23211	2.616	1.36208	2.94276	2.30907	3.80231	2.76337	1.40924	4.48497	2.70757
YBR260C	12.247	16.3178	29.2588	18.4843	17.6392	24.01	32.4991	36.8363	28.5187	36.4611	38.9527	48.9691	54.0323	51.0504	58.2384	78.3971	61.1743	69.2186	69.1467	88.2898	95.2478	82.052	72.8032	53.0125	42.8397	41.6961	18.6459
YBR261C	72.9388	72.8239	14.7808	20.2319	34.4285	49.8255	28.6807	24.7401	22.5447	9.63468	12.3441	10.4613	11.334	17.1337	14.0266	13.1742	12.2798	7.30024	9.55589	13.0903	9.66887	7.51092	14.8578	5.8368	11.9064	18.1486	16.013
YBR262C	77.8059	38.859	98.7046	153.633	158.687	79.9208	92.2832	73.3031	102.649	72.4316	94.0805	154.906	113.241	60.9027	85.5232	67.4416	66.2693	77.2129	84.7208	129.369	165.63	206.675	241.343	169.044	217.786	212.799	92.9854
YBR263W	189.633	179.953	68.8423	83.1223	126.683	118.226	145.493	168.723	186.055	163.229	198.384	223.892	152.992	168.551	150.184	134.796	109.744	70.2781	71.2591	47.3857	46.5023	46.2523	39.3392	39.523	31.46	94.5752	87.0371
YBR264C	25.0383	18.038	65.4347	42.3054	46.794	27.9868	62.1716	77.4893	62.08	58.26	79.5742	64.5935	106.41	94.5199	100.848	131.939	113.826	87.4777	192.965	159.541	206.886	241.824	344.316	297.155	332.209	148.002	90.1667
YBR265W	57.7207	48.0023	108.003	96.7735	86.6325	116.733	89.4868	109.513	119.757	92.2462	77.6538	94.1586	124.371	122.72	162.61	150.821	170.517	161.996	157.221	229.503	207.739	176.442	180.424	147.437	152.537	340.478	148.195
YBR267W	146.957	141.846	33.2156	39.5751	89.9233	206.126	14.767	31.6596	68.2775	33.2364	35.5264	87.8487	57.7309	29.801	27.9658	16.9485	17.6812	9.86776	23.4116	13.696	5.90848	5.65312	7.36164	8.62928	16.5465	160.162	34.722
YBR266C	NaN	NaN	NaN	0.800481	NaN	NaN	NaN	NaN	NaN	NaN	NaN	NaN	NaN	NaN	0.618393	NaN	NaN	NaN	NaN	NaN	0.497317	NaN	NaN	NaN	NaN	NaN	NaN
YBR268W	122.534	80.4702	71.4778	132.276	131.175	62.0952	107.895	91.8247	93.8559	124.548	121.197	144.87	454.305	323.448	706.497	528.365	828.552	763.367	629.148	1713.16	2070.07	1825.09	2170.51	1451.07	1213.05	270.042	167.193
YBR269C	38.0528	13.6368	969.587	1096.55	587.691	211.784	539.125	507.168	377.336	641.01	634.552	413.848	459.323	627.204	497.117	427.334	462.697	312.92	305.489	405.097	505.675	519.634	489.36	474.524	450.057	341.659	896.97
YBR270C	1.60502	0.839915	3.78454	7.30549	6.12167	4.08165	14.3095	12.9807	6.26806	21.1449	13.5205	15.1785	12.803	17.6339	14.3658	14.696	12.759	6.23061	11.554	6.87528	13.4786	15.1519	17.3076	13.6994	19.0535	23.532	29.6114
YBR271W	27.7955	26.4237	9.29315	9.78493	14.9614	24.3095	12.2697	12.5999	15.3495	9.92634	5.93497	11.6071	2.95891	5.03211	2.22327	4.10306	2.07334	0.578556	2.01952	0.558616	0.536392	NaN	1.33663	0.647607	1.98156	6.58301	17.0266
YBR272C	15.7465	9.59773	29.1171	27.1398	30.5752	21.1189	49.4901	57.171	52.7841	74.3404	88.4977	74.493	78.4788	67.4959	63.6752	69.6389	51.467	59.6118	49.3754	52.1917	52.9255	60.1981	57.3834	31.384	34.3168	26.0358	43.9554
YBR273C	36.0248	30.5729	131.873	156.83	76.1799	79.1051	105.827	74.1769	52.6349	73.753	58.5766	48.5267	38.3914	49.5726	39.3168	46.9516	39.5689	25.5783	109.664	42.4139	90.9043	169.653	230.163	338.905	479.293	339.049	117.395
YBR274W	9.18782	6.65887	9.13164	8.24132	11.1414	13.1532	26.9501	32.0366	23.9674	39.6822	39.2206	32.3152	27.0673	33.3024	22.8138	25.4984	18.6129	18.8688	18.2732	13.775	15.6448	20.4895	18.9609	15.1967	24.6945	40.9678	12.3661
YBR275C	4.32652	5.48622	3.95235	4.1615	7.46249	5.54232	19.1989	44.3165	23.0009	25.6792	19.7046	18.3098	59.7223	56.748	107.698	96.7774	138.028	122.194	72.9509	103.174	71.7652	56.2683	49.1492	44.6231	21.4178	7.38112	20.436
YBR276C	3.64109	4.12431	3.97814	8.67651	9.92801	10.1346	11.5623	11.4615	6.20564	5.68894	7.83117	7.54175	4.61414	10.4628	4.96934	7.86461	6.92823	7.51837	4.59266	4.06518	10.5951	12.6016	8.68478	6.73255	7.55347	13.2849	5.38722
YBR277C	NaN	0.228156	NaN	0.902035	NaN	0.773544	1.48866	0.705218	2.96977	1.59551	1.43093	NaN	NaN	0.876239	NaN	NaN	0.92836	NaN	NaN	NaN	NaN	NaN	0.698239	1.01491	NaN	2.42745	NaN
YBR278W	15.8039	15.8919	45.4644	56.2477	88.6902	30.532	95.132	182.917	89.834	100.284	96.3471	88.0876	90.1076	90.9683	78.1227	70.115	68.9744	55.3352	47.2388	52.2666	44.6108	51.9815	40.7606	18.1779	28.8405	26.5698	9.23524
YBR279W	39.2276	41.4037	76.7034	82.3886	61.7525	35.4637	40.254	35.808	42.8286	51.6519	51.3756	37.1636	45.6276	37.9101	30.7769	31.0317	21.4772	27.7863	35.4209	20.516	26.9399	18.1925	24.7546	28.0533	40.4309	156.44	60.6503
YBR280C	2.94337	1.77304	274.939	223.368	106.245	24.0453	139.553	147.822	117.638	298.915	246.443	140.977	134.403	214.956	101.281	178.862	58.4954	54.845	102.203	36.0386	42.6087	42.8908	45.6088	35.3849	48.0482	63.7301	136.941
YBR281C	15.1682	18.782	9.14203	6.46305	16.5791	62.5585	31.5069	56.6565	37.1238	33.1399	24.3226	30.5033	31.8108	34.263	34.1003	28.121	22.927	17.1395	16.5852	13.6127	8.88495	5.06787	8.08972	5.56986	4.4185	9.80645	16.6248
YBR282W	132.005	82.9836	96.8362	160.341	130.059	97.3087	124.167	124.07	151.6	126.534	101.742	127.678	203.954	128.199	154.994	179.875	167.559	244.647	308.338	349.534	428.092	435.076	682.954	711.443	847.353	324.172	192.474
YBR283C	219.276	208.718	20.1071	18.9556	124.711	126.244	31.4863	24.6352	60.7865	13.063	8.00565	13.9002	14.2371	10.1633	8.36783	6.69045	9.62771	16.3315	23.4291	6.2119	4.43534	4.53631	5.9073	3.04679	14.9727	99.3722	41.1605
YBR284W	0.705967	0.268183	15.2488	11.9661	10.555	2.59787	9.95738	6.86836	7.18103	12.927	9.01058	6.41445	6.22929	9.78466	9.94621	11.1349	18.395	10.0486	9.76545	12.3484	12.2335	10.3671	14.4215	21.1324	19.6418	17.9351	5.06511
YBR285W	4.96449	3.16271	565.28	823.602	497.907	299.169	642.695	650.415	525.841	1065.67	855.58	778.316	1766.62	1855.98	2031.76	2720.11	2807.15	3168.97	5053.37	3134.18	3359.59	4602.78	6571.42	8410.27	9007.49	4137.76	1245.82
YBR286W	412.05	426.202	524.912	557.857	454.024	312.41	581.819	593.694	566.448	789.722	570.78	402.775	265.931	656.7	283.43	550.137	159.778	168.018	655.462	128.648	335.554	789.56	806.599	945.41	1584.84	2989.78	591.788
YBR287W	48.8481	39.5019	269.292	597.868	248.027	400.331	289.692	254.794	137.608	202.059	163.297	242.61	134.292	181.474	164.73	162.313	158.407	174.865	146.527	145.266	213.88	330.457	225.384	184.613	273.854	581.397	377.753
YBR288C	37.8937	37.4581	7.11556	12.4868	18.5077	41.4405	36.8875	56.6214	51.3058	51.02	74.2814	59.4265	59.3769	51.794	51.7048	40.612	40.61	39.6622	31.5446	20.8442	19.3943	19.3938	21.4579	18.8261	22.9272	44.3561	17.3447
YBR289W	14.2999	16.0566	26.1903	19.0755	27.0106	19.0868	26.2957	52.1792	39.8555	56.0777	58.5583	41.6055	40.6538	52.0602	41.1964	45.2884	25.8271	10.0734	27.1033	12.8436	9.86194	9.06988	12.7875	14.5387	20.2021	31.0196	23.2606
YBR290W	33.5334	29.3386	324.428	358.864	140.341	111.381	114.918	125.901	95.656	121.838	93.4906	76.4555	134.598	140.571	185.305	205.376	231.802	267.142	144.056	331.527	222.486	167.494	172.6	144.445	99.078	112.13	96.5589
YBR291C	18.7787	22.6239	9.18382	3.22327	20.0546	19.1762	23.4944	22.6798	17.7751	19.7763	13.7417	27.6249	16.5699	13.5028	17.1192	20.105	17.8307	18.6295	11.3093	12.513	16.2706	16.9701	16.8415	14.5064	11.0967	56.3816	63.2204
YBR292C	0.504804	NaN	NaN	NaN	NaN	0.417963	0.536239	NaN	0.641853	0.431045	NaN	NaN	NaN	0.946903	NaN	NaN	NaN	NaN	0.42752	NaN	NaN	NaN	NaN	NaN	NaN	NaN	NaN
YBR293W	1.71315	0.96546	4.35023	6.36172	7.8811	46.481	7.97924	9.74833	14.0748	8.21435	9.08266	6.67103	9.15705	11.8652	10.0258	19.9538	6.80927	9.71975	20.3121	18.2756	33.3579	45.2165	30.3344	34.071	21.3174	26.0223	13.7459
YBR294W	0.291143	0.1422	6.40731	8.15188	10.105	21.3336	30.8091	38.3161	32.3912	14.4811	23.0763	12.4709	12.2829	12.1512	15.5267	7.51432	11.2828	12.9973	5.91767	10.3669	5.23918	3.1449	3.48145	4.7441	4.48386	3.97142	13.0152
YBR295W	1.15727	0.376823	10.9421	15.5933	8.34921	28.2773	29.6134	27.4102	23.0856	21.8278	23.3182	12.6181	10.8497	19.6819	11.7393	14.6026	5.31537	5.59065	9.49607	4.24126	3.45548	7.58217	4.61285	3.35244	7.29449	7.88472	5.10961
YBR296C	1.41521	0.265851	3146.86	2489.77	1316.74	1648.65	860.775	846.877	962.413	1320.25	704.788	1013.57	825.884	579.831	654.616	340.067	392.672	405.694	281.842	360.293	278.831	318.743	219.672	168.164	200.465	332.349	616.432
YBR296C-A	NaN	NaN	NaN	NaN	NaN	NaN	NaN	NaN	NaN	NaN	NaN	NaN	NaN	NaN	NaN	NaN	NaN	NaN	NaN	NaN	NaN	NaN	NaN	NaN	NaN	NaN	NaN
YBR297W	3.57515	2.29786	100.071	92.5928	66.0789	35.4173	72.5858	75.037	57.6983	88.7597	73.3208	43.3967	47.3264	78.0826	54.6305	61.6361	74.2157	66.059	47.6449	74.2876	57.0231	62.4168	63.4263	42.4424	60.7988	44.0409	33.81
YBR298C	NaN	0.0994241	4.47991	7.27202	2.60873	0.842723	1.67586	1.22926	2.20004	1.04292	0.935342	NaN	0.841967	1.14552	1.11344	1.66374	0.876532	1.71215	1.55158	1.52598	2.80843	1.29345	3.04273	1.76907	0.676631	1.05782	4.55005
YBR298C-A	NaN	NaN	NaN	NaN	NaN	NaN	NaN	NaN	NaN	NaN	NaN	NaN	NaN	NaN	NaN	NaN	NaN	NaN	NaN	NaN	NaN	NaN	NaN	NaN	NaN	NaN	NaN
YBR299W	0.428005	0.130653	3.79388	3.82247	5.37074	5.86196	11.4855	16.4768	12.9022	8.58847	6.7739	5.41665	3.98315	8.17898	3.59144	4.77156	1.06325	0.830748	2.3259	0.401058	0.128367	0.0453262	1.11957	0.387457	0.829884	2.68748	0.531487
YBR300C	NaN	NaN	NaN	NaN	NaN	NaN	NaN	NaN	NaN	NaN	0.288773	NaN	NaN	1.41465	0.281257	1.29765	0.374699	NaN	0.159676	NaN	0.452379	NaN	1.4091	NaN	NaN	NaN	NaN
YBR301W	0.12933	0.0252669	1.0947	0.281522	0.76341	0.281657	2.13907	0.696697	1.12551	3.31633	0.211289	0.503614	5.25169	0.711857	4.5461	0.647883	0.581203	2.71109	0.0876239	0.1939	0.174902	1.42173	NaN	0.112395	1.15008	17.15	0.256958
YBR302C	0.466722	0.820641	1.35441	2.34248	4.96673	2.37348	12.7157	9.77439	8.91445	10.0024	5.30663	5.09949	5.15765	5.36943	3.55723	3.411	2.39837	1.33296	2.48089	3.89561	1.10054	1.52516	1.21059	2.02292	1.17938	2.27246	3.5183
YCL076W	NaN	NaN	NaN	NaN	NaN	NaN	0.13406	NaN	0.320927	0.215522	0.386583	NaN	1.25276	0.236726	1.50609	0.434295	1.00323	NaN	0.21376	2.83813	1.21121	0.641512	1.5091	NaN	1.67793	1.31161	NaN
YCL073C	NaN	NaN	NaN	0.098111	NaN	0.210339	0.512735	0.230112	NaN	0.303691	0.389093	NaN	0.12609	0.238263	0.151587	0.961654	0.201948	0.78894	0.301207	NaN	0.121907	0.516542	0.15189	0.110388	NaN	NaN	0.75711
YCL069W	NaN	NaN	0.500208	NaN	NaN	0.395198	0.144866	0.205881	NaN	NaN	NaN	NaN	NaN	0.127904	NaN	NaN	NaN	NaN	0.115496	NaN	NaN	NaN	NaN	NaN	NaN	0.177167	NaN
YCL068C	1.9786	1.52279	21.1122	13.4303	7.42762	7.44647	9.10785	9.41371	11.7403	11.8777	13.5911	6.53734	9.82052	10.6844	13.4163	17.2287	10.9625	9.77561	17.6708	12.1355	11.7965	8.22905	11.8299	10.4213	9.30043	4.98511	5.95632
YCL067C	12.534	14.2722	93.6699	78.2426	57.2913	63.1059	56.2517	49.1903	44.5099	61.0068	42.5974	45.2457	62.4562	46.4424	35.7725	35.4551	33.9497	41.1707	28.558	43.2729	30.1329	23.437	25.4973	17.7248	18.133	34.108	41.2595
YCL066W	1.06697	0.90329	1.30452	1.37355	4.32997	7.68577	3.671	6.06728	9.9035	11.1353	26.7281	29.0837	33.7165	11.8639	23.5743	6.94576	16.6809	10.4009	8.735	6.93192	5.7459	8.13554	7.44259	7.88167	6.30497	30.0328	7.41968
YCL065W	0.339272	0.49712	0.62221	1.14649	2.39133	0.926995	0.576639	0.614629	NaN	0.347639	1.5589	NaN	2.69429	0.477301	1.44242	0.262696	1.11252	0.395112	1.24989	NaN	0.488422	NaN	NaN	0.221134	NaN	NaN	0.505561
YCL064C	94.5872	30.1494	344.075	497.888	277.764	157.062	20.9059	6.54426	36.3776	37.163	12.2164	21.6066	15.9216	27.1585	11.1225	19.0946	7.23658	6.05801	33.7752	3.89948	4.3684	4.40706	5.44278	5.65087	7.68472	39.6461	99.0465
YCL063W	25.7617	29.7076	8.12248	7.412	18.6041	25.547	26.4249	36.3287	45.614	41.0956	56.0764	43.6909	40.6676	43.7541	42.5043	42.2946	39.3152	31.5204	32.1325	40.3943	53.4874	54.0322	35.7485	27.5844	40.2388	44.4956	18.3325
YCL061C	9.01561	10.8413	6.06952	4.07684	16.575	8.40956	34.247	63.746	26.409	20.5125	12.0605	12.443	7.36356	14.7707	5.87333	7.90362	2.49481	3.1011	3.81767	3.42197	3.01201	1.45027	1.70582	2.35547	2.52888	11.2676	6.51883
YCL059C	177.815	254.806	55.045	48.8066	185.995	369.168	40.2738	57.5342	109.467	29.8441	45.3655	82.275	98.9882	34.447	47.4251	19.3666	39.6354	24.5293	19.7333	16.2827	11.1339	41.6558	30.9912	33.0341	51.1955	72.3411	85.3313
YCL058C	0.613683	0.199823	NaN	1.58004	NaN	3.38741	0.869198	0.617642	1.56058	1.74672	NaN	NaN	NaN	0.383712	NaN	NaN	NaN	NaN	NaN	NaN	0.490816	NaN	1.22306	NaN	0.906596	NaN	NaN
YCL058W-A	98.2863	111.028	32.2239	60.4363	60.9847	213.675	73.2013	55.539	92.1566	53.4495	32.7985	47.0393	57.2316	26.7791	33.5831	17.9509	8.72984	10.6576	13.0206	18.5225	19.1031	6.97785	43.4991	25.0522	15.8177	14.2666	35.4558
YCL057C-A	213.975	118.548	433.42	472.39	317.872	395.052	448.154	412.711	478.351	402.508	487.189	470.088	464.443	402.569	402.095	187.935	272.919	128.935	93.0422	169.979	148.657	123.38	155.622	134.61	223.633	187.533	177.668
YCL057W	48.4612	31.6878	47.3359	39.3302	80.4433	41.651	233.381	337.043	241.56	422.274	478.825	399.981	259.704	369.622	161.872	273.946	97.5311	83.1563	123.051	40.1452	43.7088	39.4948	28.2136	29.3739	16.5362	24.8635	41.4269
YCL056C	26.7651	28.8861	55.4196	116.705	42.4143	97.936	78.6459	66.4753	44.4605	37.2304	28.4312	33.6206	29.9972	23.4832	26.4033	15.5987	28.3118	25.1373	25.5922	27.507	26.4127	46.0827	58.7195	25.3237	49.744	86.367	111.502
YCL055W	18.9091	18.1982	93.6148	94.6117	73.6131	73.5765	124.082	205.311	147.336	253.726	292.183	298.883	289.419	266.283	237.056	222.302	190.673	154.764	122.907	118.706	101.914	100.855	92.7286	80.1414	56.557	55.1811	58.2975
YCL054W	96.4955	131.768	10.0891	9.33103	67.6425	158.006	6.08077	10.3253	41.1182	5.39574	5.57928	11.5795	23.0616	5.9963	11.4227	6.26788	8.71688	9.23491	12.655	8.63799	3.21071	10.3922	9.33418	5.00703	9.22532	40.9495	14.7705
YCL052C	17.863	12.9037	73.2283	81.7412	66.6883	38.5288	78.5327	72.9706	54.5868	86.1345	112.426	90.0177	99.8366	76.4471	69.4173	64.0549	59.0677	34.9631	33.8161	34.3207	21.43	24.799	16.8281	15.0021	13.3054	10.9206	41.0086
YCL051W	8.30679	9.58021	22.016	17.7997	10.5309	14.288	21.9748	21.1976	18.262	17.847	11.4916	12.9387	9.57593	15.0791	7.67485	11.25	13.2069	9.56996	7.35275	13.2576	11.5728	11.1693	5.76765	4.89032	3.32522	8.07626	27.6846
YCL050C	298.789	366.02	141.893	227.481	217.985	177.694	91.1706	125.314	185.874	102.915	111.951	116.576	129.774	150.052	204.734	160.22	202.44	148.664	115.738	190.172	249.072	176.882	130.176	119.526	68.0623	80.3094	61.7977
YCL049C	51.4965	37.1173	33.498	32.0525	57.2378	76.0026	49.0736	65.2135	56.9588	64.8908	75.3503	63.8576	65.0157	53.081	93.0791	54.1967	90.6174	80.7391	39.8017	77.9564	98.8469	93.0172	82.4918	92.5478	87.7458	96.1285	85.4284
YCL048W-A	NaN	0.382161	8.60983	25.6854	56.8213	36.9271	132.572	85.0492	44.7693	60.7989	39.5474	39.6092	17.4761	66.0465	21.0099	36.3505	52.8701	12.1497	353.195	14.6637	21.5898	43.7511	30.4083	44.1992	147.379	3665.48	14123.5
YCL048W	0.607071	0.0658899	23.2564	4.16802	76.6454	3.7977	6.30543	7.73916	50.6013	195.943	134.924	189.641	719.835	1918.89	1880.46	5265.42	4044.6	6528.49	7474.71	8427.96	9411.95	8811.6	7103	8359.16	3841.11	621.464	1789.8
YCL047C	23.9265	16.5259	22.1617	21.001	19.6158	20.811	34.2737	22.6214	31.3442	20.4305	20.359	12.2345	25.1907	17.2271	18.3871	9.77248	13.929	11.2584	13.7136	11.7762	12.1775	10.4425	13.7275	6.30104	12.8534	35.7932	6.00231
YCL045C	63.007	69.1807	41.9366	33.9905	53.4086	79.2054	53.0813	93.6299	95.3822	77.9619	132.785	109.223	130.439	84.7061	111.66	74.5869	66.859	54.921	47.0912	30.522	22.3015	17.7701	14.8768	16.0838	10.025	30.9891	21.6541
YCL046W	NaN	NaN	NaN	1.11919	NaN	NaN	NaN	NaN	NaN	NaN	NaN	NaN	NaN	NaN	0.864606	NaN	1.15185	NaN	NaN	NaN	0.695323	NaN	NaN	NaN	NaN	NaN	2.87889
YCL044C	21.1148	16.0179	56.575	50.8938	33.5842	42.2803	51.6996	67.1441	53.1233	134.263	147.708	142.284	59.833	118.961	48.4758	85.2881	21.4278	17.4397	37.7936	7.29676	15.9891	19.4111	13.4302	27.9803	38.8253	129.567	39.4228
YCL043C	528.473	419.31	449.533	379.489	495.804	600.574	1303.27	1815.9	1377.53	2284.69	2263.18	2443.55	1369.87	2968.62	1898.88	2706.79	1598.65	1294.42	1556.52	1095.93	1604.78	1821.83	872.757	1347.1	674.716	1571.97	574.577
YCL041C	62.0899	63.4995	309.012	269.583	209.998	355.259	340.606	487.221	581.478	523.385	854.683	475.772	956.535	432.781	671.619	409.257	502.147	500.706	304.915	525.316	471.836	612.614	436.554	323.86	254.574	391.291	296.729
YCL042W	5.86835	2.42035	689.743	365.64	127.569	51.1796	72.7274	67.3307	47.0906	88.6372	21.5713	25.3905	13.5925	50.6356	18.2864	15.707	22.8067	18.2245	12.1487	3.91031	10.9513	11.2692	10.526	26.6328	58.3735	219.563	57.002
YCL040W	29.0257	5.03446	1488.25	1576.65	660.881	235.965	595.921	341.593	234.639	466.483	177.202	140.606	94.725	267.35	126.46	134.363	138.802	143.565	165.333	172.803	149.665	139.248	134.565	134.776	184.807	461.622	488.411
YCL039W	7.50981	4.4261	45.8575	30.7853	28.1374	25.6358	66.048	62.9572	42.9956	77.6666	52.5628	38.2288	27.4869	70.906	38.4274	51.2538	36.3529	28.0127	33.115	29.8777	40.97	53.316	39.3822	51.0446	70.8421	52.5416	37.0936
YCL038C	4.7923	3.23645	53.8182	33.1315	41.7014	68.2868	57.2549	61.094	69.8103	79.9217	95.6913	73.7238	101.604	66.1436	85.6107	59.0444	46.0916	38.585	41.7886	39.9162	31.0884	29.4732	32.544	24.1659	32.5141	20.9063	37.616
YCL037C	286.429	358.16	27.4459	27.7868	135.234	162.988	17.4259	34.3238	108.315	19.4139	18.295	43.1464	42.8532	24.158	38.4243	12.5037	37.749	27.3717	24.2517	16.72	15.8821	16.0924	14.411	16.2572	29.0173	83.7498	45.7445
YCL036W	23.294	13.6419	1.61972	1.0659	19.0996	5.39298	1.935	2.16665	8.00109	3.01655	1.01452	NaN	0.82192	1.13896	0.49406	0.284934	NaN	NaN	3.45937	NaN	NaN	1.96413	NaN	NaN	0.244637	15.7763	3.29016
YCL035C	202.167	137.44	1518.23	1399.29	981.651	556.095	979.733	999.478	861.864	1079.1	620.148	382.093	561.193	567.51	356.685	343.007	225.265	190.454	257.421	169.095	142.071	173.428	154.254	109.043	234.931	893.782	526.603
YCL034W	43.1117	37.6348	168.801	122.235	101.309	87.7417	178.034	200.711	163.215	206.722	186.344	175.774	167.158	217.468	159.925	182.644	138.768	119.786	131.56	153.989	181.285	168.058	192.663	211.85	184.034	77.4254	87.583
YCL033C	48.3357	28.5829	99.1744	159.495	107.591	63.7876	239.81	205.773	148.819	208.105	142.391	144.23	159.939	164.66	136.475	112.804	72.1374	31.6323	89.3997	38.8718	45.3235	32.0073	78.0623	82.8861	164.974	362.81	196.855
YCL032W	8.47838	8.28199	16.5415	37.9687	16.5677	28.9756	51.3553	54.194	36.2397	49.2906	53.3239	48.4689	62.2267	47.5416	65.9293	37.402	28.6802	14.0054	27.8048	8.78975	15.5816	11.9207	15.6389	17.2446	14.3906	104.052	25.9847
YCL031C	80.2401	83.5112	65.4886	79.9058	98.254	110.264	51.4322	58.9827	68.9066	58.4716	50.51	55.6206	90.7035	50.6307	66.7429	37.4077	28.3866	29.3549	49.4546	35.429	42.3354	42.1762	80.6911	75.3006	107.988	117.886	103.292
YCL030C	517.041	164.673	31.8564	81.2869	173.472	326.189	302.505	148.6	166.343	45.6994	48.5355	88.9685	62.7197	43.7374	68.8658	21.8103	105.118	129.394	22.3315	78.8906	41.9593	53.4957	61.9862	43.8592	118.25	135.804	69.1797
YCL029C	18.2393	20.2433	4.68562	13.7044	11.2172	25.1498	28.0449	33.8568	26.169	18.4225	15.2179	24.8724	19.3738	15.4425	16.9392	15.8749	11.5656	10.4691	10.5784	18.0885	12.601	8.65823	11.8811	9.8683	13.5249	41.3052	8.4604
YCL028W	170.365	152.413	197.362	197.683	177.495	136.845	198.908	213.205	162.708	152.836	108.388	143.488	83.4107	146.505	88.6014	90.4809	81.5389	44.888	47.9201	44.4967	81.0387	87.4665	73.7666	80.0576	90.2305	170.651	107.98
YCL027W	0.122019	NaN	3.58044	5.89048	2.08495	1.51542	4.60141	3.49997	2.48233	4.37599	1.49509	NaN	2.11969	3.89098	2.54831	3.0443	2.90995	1.42102	1.75675	0.457347	1.17107	1.24051	2.91818	1.59061	1.35194	5.3896	2.42433
YCL026C-B	2.7426	0.787961	92.3116	33.0219	22.7423	34.9969	47.8137	47.2496	19.6923	11.0205	15.3198	5.02576	8.00736	8.1707	14.9211	7.77254	11.5423	16.2831	18.5817	15.7219	51.8697	49.2046	57.3924	67.9988	68.6396	15.0902	1.60268
YCL026C-A	105.509	19.699	8.28437	6.85361	21.364	22.9751	20.565	23.8683	22.5641	18.1839	21.7443	30.1545	32.8302	17.2493	34.6555	11.9364	19.8784	7.51527	7.92454	10.8844	4.64504	4.92046	8.19891	9.11323	2.14499	15.9286	6.41072
YCL025C	33.5613	78.8342	532.425	435.063	285.572	1833.54	455.898	257.365	691.528	150.668	230.653	292.503	275.837	270.411	172.377	137.135	257.198	185.986	76.4057	143.99	48.7211	46.1305	28.175	24.1309	60.4561	95.6362	54.7769
YCL023C	NaN	NaN	NaN	NaN	NaN	NaN	2.29288	NaN	1.37224	NaN	1.65297	NaN	1.33916	1.01221	0.804978	NaN	NaN	NaN	NaN	NaN	0.64737	NaN	NaN	NaN	NaN	NaN	NaN
YCL024W	4.64342	5.83182	4.64499	1.97961	4.37929	10.0859	13.3564	17.9348	8.6644	6.53959	6.09594	2.11343	5.23796	5.65587	6.11721	4.98059	5.03353	3.27737	2.55359	4.29456	5.35358	6.43737	4.59708	2.75139	5.74614	2.97702	4.19352
YCL022C	NaN	NaN	NaN	NaN	NaN	NaN	NaN	NaN	NaN	NaN	0.557398	NaN	NaN	NaN	NaN	NaN	NaN	NaN	NaN	NaN	NaN	NaN	NaN	NaN	NaN	NaN	NaN
YCL021W-A	1.24198	0.242642	12.7553	NaN	40.3214	4.52462	11.3461	7.49993	24.6349	165.863	32.7184	197.321	1187.26	549.339	1414.74	869.762	2196.75	3280.41	887.748	2539.84	1720.03	1330.84	2234.4	1185.12	812.44	398.853	128.316
YCL019W	1.02202	0.700773	0.471546	0.580416	3.05631	0.730325	1.35743	1.58964	1.26059	0.991591	0.583452	0.342375	0.425792	0.902974	0.972389	0.860387	0.881449	0.966816	0.803141	0.699906	0.725237	1.19768	0.892128	0.874475	0.620432	0.819269	1.22702
YCL020W	2.29915	1.69152	1.55581	1.84279	3.55677	2.15158	3.6774	4.05416	2.75076	2.45832	1.93508	1.166	0.962152	2.01638	1.70159	1.66589	2.00285	2.69524	1.28385	1.62071	1.74763	3.61346	2.65649	1.85388	1.72699	2.41267	3.06246
YCL018W	482.93	153.451	45.9191	45.6998	331.13	2792.15	281.186	473.273	908.85	62.0893	310.469	289.16	380.909	59.0297	328.995	52.9674	195.291	112.509	48.0743	165.84	104.721	110.277	136.885	90.5408	130.349	398.8	82.628
YCL017C	125.443	98.6559	336.095	258.007	175.31	287.965	188.999	176.854	176.12	227.107	289.543	320.594	244.868	227.877	235.131	201.461	198.591	165.899	211.092	184.209	255.292	399.335	355.468	389.969	521.692	453.953	415.184
YCL016C	9.44686	9.1478	10.2444	17.1316	20.3529	17.8199	19.983	29.7635	14.4139	30.4424	25.9183	28.7893	21.6094	27.7361	19.6068	15.4067	11.7543	5.74001	11.9661	1.84739	7.09558	4.17572	5.40265	8.92372	8.00946	12.8062	12.2409
YCL014W	6.424	7.17165	6.59193	5.09482	5.22701	7.7567	9.03777	11.3145	9.3349	9.43611	8.14067	11.7631	6.83243	7.7823	4.56334	5.65831	2.81173	2.96877	4.50136	4.72964	4.77084	3.79029	3.71513	2.9077	5.67717	4.66954	3.22886
YCL012C	44.2807	32.6111	426.877	339.339	215.896	225.737	222.138	203.698	159.769	183.708	117.178	74.0275	71.3426	116.546	88.5356	81.7762	37.7808	35.9991	83.2492	31.2825	45.6132	65.9949	54.0592	53.3916	87.3355	227.695	743.904
YCL011C	90.6029	93.0045	30.577	29.3709	47.1689	95.1784	33.3245	32.6773	53.3698	37.09	47.2643	95.1078	31.5767	23.1814	20.0718	19.7543	9.01029	6.81291	19.9416	8.22262	3.68456	1.48687	4.80937	6.35502	16.8525	139.079	46.4927
YCL010C	19.501	21.8714	30.024	42.7703	59.6495	29.1031	47.3128	43.615	46.2233	39.676	32.8179	37.4999	96.1931	71.127	87.6311	105.841	105.262	152.338	85.0238	218.376	227.018	129.724	180.291	159.536	78.9576	65.0556	41.8546
YCL009C	623.433	390.544	159.976	212.112	340.281	312.804	800.176	786.477	533.508	452.597	400.809	432.458	291.143	498.26	410.559	374.015	569.031	319.811	258.222	304.248	398.245	598.402	425.264	525.565	680.57	737.122	280.831
YCL008C	28.6221	19.6427	2.97403	10.6468	30.4802	14.6352	52.1958	54.1044	32.1658	55.6651	35.5175	36.6255	20.5246	61.7498	37.4961	70.5943	43.5078	21.4036	46.9696	60.1743	86.3786	75.0137	58.4169	70.1127	34.4976	28.2301	20.1373
YCL007C	NaN	0.233381	NaN	NaN	NaN	NaN	NaN	NaN	NaN	NaN	NaN	NaN	NaN	NaN	NaN	NaN	NaN	NaN	NaN	NaN	NaN	NaN	NaN	NaN	NaN	1.24152	NaN
YCL005W-A	553.634	476.359	242.006	249.912	426.386	628.233	395.817	499.313	544.222	382.092	436.609	375.506	556.295	446.657	518.623	597.473	497.601	548.378	1004.37	602.4	962.026	1096.47	1529.9	1538.24	1548.3	479.126	428.565
YCL005W	14.3702	8.80309	13.4005	22.5754	13.0056	19.763	33.5056	41.5502	35.6141	50.9538	58.9411	96.7409	42.9157	57.7942	46.507	48.614	27.5907	11.346	26.4031	15.5195	24.2524	28.4761	14.1984	12.7002	14.5726	24.0478	30.2451
YCL004W	11.1521	7.61394	23.3114	23.8504	21.0022	16.283	14.649	19.7326	19.3638	20.274	11.7545	14.0086	9.22534	16.9826	9.65973	11.5546	4.52798	6.51707	10.3588	6.29246	10.9334	13.7151	12.5469	7.03435	8.23752	15.5785	8.93448
YCL002C	23.1177	21.3084	22.6117	32.0496	28.36	51.2385	29.8466	26.8464	40.6993	28.142	35.589	32.3152	30.5978	27.3526	18.3925	19.9907	12.7227	16.5677	13.4539	13.3306	9.38686	7.23159	8.50582	8.75741	9.45745	19.7138	42.3982
YCL001W	94.7216	100.292	44.9473	56.9189	84.1797	146.707	125.423	208.498	200.027	117.363	132.903	79.9601	167.672	92.8766	82.014	57.8417	31.5937	51.4272	79.6589	32.2756	23.8396	11.7848	28.2177	20.8673	30.0904	160.918	37.8368
YCL001W-A	0.203233	NaN	2.98176	NaN	NaN	0.673084	3.6701	7.9772	5.16817	6.59442	1.86765	NaN	2.01744	3.04977	2.42539	4.19631	0.807793	1.57788	1.37695	1.5235	2.43815	NaN	0.607559	1.7662	NaN	4.22439	NaN
YCL001W-B	NaN	NaN	NaN	NaN	NaN	NaN	0.391139	NaN	NaN	1.25764	NaN	NaN	NaN	NaN	NaN	NaN	NaN	NaN	NaN	NaN	NaN	NaN	NaN	NaN	NaN	NaN	NaN
YCR001W	0.894225	NaN	NaN	NaN	NaN	0.987189	0.949909	NaN	NaN	NaN	NaN	NaN	NaN	1.11825	NaN	0.512882	NaN	NaN	NaN	NaN	NaN	NaN	NaN	NaN	NaN	NaN	NaN
YCR002C	79.5528	80.6443	182.681	127.609	161.844	142.004	144.619	224.399	295.197	388.378	337.186	384.113	1303.82	1392.82	2373.87	3390.05	3643.42	5170.57	4218.84	6052.15	5978.88	4150.49	4727.66	3538.88	1802.36	323.264	737.352
YCR003W	91.5122	53.6687	66.1335	63.7209	80.6543	34.9272	40.2937	45.7088	53.204	49.3827	52.1046	68.8856	137.613	75.2994	132.454	101.559	141.302	278.65	72.604	261.396	186.105	116.727	125.6	74.6508	42.2159	13.2586	18.5876
YCR004C	193.34	128.825	549.918	745.219	505.677	282.752	467.735	421.055	435.176	413.372	370.532	245.715	124.65	301.352	99.4017	197.387	63.7049	72.5062	343.512	77.5756	169.872	275.209	305.97	273.64	523.516	918.78	282.084
YCR005C	164.908	34.5837	7862.38	5617.85	3416.38	2486.71	8465.89	6838.77	4227.62	7986.4	8795.03	9671.97	9050.3	4868.09	7329.17	3521.56	3260.56	3255.65	2048.79	2516.99	1978.86	765.004	1086.52	1209.05	732.661	1224.51	879.478
YCR006C	0.198088	NaN	27.6096	25.2456	16.9237	7.21648	15.1504	13.7562	12.5933	21.6504	26.6987	38.5679	12.7814	11.5187	23.0489	16.0194	17.3215	12.3035	1.67761	11.8794	9.50568	15.1039	5.3296	10.3289	2.63372	5.14681	23.6142
YCR007C	1.17367	0.636935	247.772	440.178	172.135	12.0931	11.5386	7.08744	12.2701	13.8078	4.39416	27.4218	5.17809	8.3468	7.39238	6.29215	7.25668	6.07484	5.9639	3.91031	6.25791	6.62896	8.61325	4.53325	2.31182	40.6598	3.8865
YCR008W	23.9916	16.8556	57.0187	70.8426	52.018	40.93	35.7789	45.0592	47.1741	60.4405	41.32	26.6348	28.0337	41.6982	17.9334	27.2829	10.0921	12.0692	35.8097	17.4799	17.9034	18.4382	17.3496	17.1123	37.6628	100.976	32.4304
YCR009C	94.0112	104.591	281.384	258.559	217.635	187.631	196.856	218.485	192.99	218.621	205.802	186.935	181.623	222.46	164.288	194.355	143.107	160.778	254.3	175.523	247.305	272.117	348.579	308.295	360.853	611.425	191.695
YCR010C	4.51835	2.58363	22880.1	41023.5	18385.7	2796.49	24220.4	21024.7	18485.8	32728.8	31313.8	20615.7	15295.3	27154.5	13713	19127.5	5753.95	4441.48	19939.6	4119.87	4282.26	3872.62	5977.56	13172.1	15804.1	7896.59	7460.98
YCR011C	21.5508	14.9662	23.6155	21.8722	31.8327	36.7728	67.5385	87.2992	67.9924	80.2761	82.1765	48.5177	42.4604	67.9335	31.4815	56.5709	15.9943	17.3567	37.6136	20.3336	23.1721	22.4248	17.8217	19.0397	16.7772	19.6716	46.4899
YCR012W	8362.01	6662.21	1252.59	3031.09	4145.58	211.66	1258.28	732.548	1220.95	669.081	398.894	80.6652	59.9765	383.362	102.334	176.797	94.568	68.1781	82.8876	53.4503	43.4002	175.119	138.439	19.8941	47.567	102.576	3341.83
YCR013C	1.88367	1.27387	NaN	NaN	NaN	2.39942	1.23136	1.74998	1.84236	0.742355	0.443854	NaN	0.71918	NaN	NaN	NaN	NaN	NaN	NaN	1.0862	0.347661	NaN	NaN	NaN	NaN	0.752959	NaN
YCR014C	0.214737	0.0524406	5.51344	5.39055	5.96248	8.89099	8.66867	9.72547	10.9214	25.7621	34.5338	18.3962	27.1783	28.9008	24.1852	36.5791	20.271	27.5087	37.4633	28.1704	36.9678	29.745	33.8628	22.6274	10.4686	11.9957	12.2661
YCR015C	12.1058	11.7292	5.05399	11.4031	13.0334	26.0767	16.728	21.9904	29.0328	24.5397	18.6921	16.8632	15.632	17.1693	7.92827	14.2252	8.6063	3.82066	13.0031	2.95118	1.88918	4.00239	2.05959	0.427665	1.74477	13.809	8.79962
YCR016W	80.6646	116.718	22.8806	40.7063	51.4573	162.784	15.8808	38.9687	50.3248	16.7145	29.6513	69.523	48.578	17.5519	22.141	14.4347	8.54984	7.51527	15.6669	11.2875	5.67728	14.7614	16.0763	10.7489	31.4598	45.2707	22.4375
YCR017C	26.7705	22.9136	12.5146	16.3444	17.9384	20.5897	20.3872	18.5234	22.1083	18.4645	19.8981	14.3081	12.701	21.354	16.2481	21.9588	11.2143	12.9902	21.3383	18.6908	35.0285	31.5188	20.5959	19.1024	20.2103	14.6614	8.4737
YCR018C	0.986869	0.550863	NaN	NaN	9.0336	NaN	NaN	NaN	3.58513	0.963055	0.431858	NaN	0.699743	70.0793	0.420619	242.337	2.24144	1.09457	597.942	38.0463	235.771	324.64	358.662	254.23	330.528	92.3087	91.0351
YCR018C-A	5.90971	3.14122	35.1146	34.6976	30.878	20.1765	42.4645	38.0772	31.8747	54.4041	58.985	110.978	69.5388	41.9845	39.6044	58.3943	68.147	55.9838	44.0633	106.76	129.237	63.9187	106.893	183.238	29.2377	28.4618	14.2657
YCR019W	9.28618	7.55923	19.5535	34.203	17.9977	14.5231	31.5114	30.894	26.6757	46.6949	46.8827	38.1695	34.9948	34.6764	41.3015	46.1594	23.5814	20.6945	26.5062	34.1615	38.1664	26.2244	30.5882	16.8129	9.14567	9.38302	12.8126
YCR020C	12.3163	17.268	3.18883	13.9899	14.2363	11.7572	15.392	31.9372	37.2156	46.026	46.6047	36.111	44.5891	57.349	55.7671	33.1592	20.7334	16.8746	18.6525	6.51719	7.30089	13.2579	7.36384	1.88885	0.642172	2.25888	8.63666
YCR020C-A	35.1661	55.6495	67.0728	63.8316	84.1241	165.964	163.619	135.909	186.902	108.701	191.745	262.921	198.978	85.0936	157.378	61.1136	96.4451	92.829	26.804	26.3617	32.9067	39.3268	28.3846	29.0332	26.495	49.34	62.8827
YCR020W-B	104.194	102.555	31.969	81.0918	57.5406	143.018	115.312	112.442	78.5823	88.6315	84.9503	70.965	84.5537	80.259	43.7337	66.1228	47.2406	39.9863	38.9205	68.3067	57.9847	32.2218	43.8211	39.5942	28.093	34.9983	39.3569
YCR021C	1.22184	0.550863	24.8211	14.5192	16.8627	1.86766	8.38659	8.22966	14.3405	21.8292	31.0938	19.7635	13.9949	18.1589	19.6289	13.5844	7.47148	5.10797	8.59661	4.22737	2.93163	3.8221	4.2146	2.45041	0.416544	17.0942	53.2205
YCR022C	0.544311	0.531703	7.98593	3.1532	2.32517	0.901347	1.44551	2.4652	0.692085	3.25345	1.66735	NaN	1.35081	1.02101	0.811977	NaN	NaN	NaN	NaN	NaN	1.306	2.76687	0.8136	1.18259	1.20617	5.65701	10.8146
YCR023C	12.9385	6.69407	10.1292	8.69019	8.95684	8.1298	21.4583	35.2056	34.3328	28.1221	27.4145	13.9399	25.6366	30.5051	20.1402	26.3103	16.4647	19.0583	19.0568	15.3346	11.1661	9.61848	8.25565	6.66695	5.43958	3.7205	21.3376
YCR024C	10.221	5.64327	7.45137	9.07158	11.1188	21.6561	11.869	11.6926	16.7897	16.0457	18.6689	27.1931	24.2625	16.5526	25.7593	15.7298	17.6633	18.7297	9.35514	10.9457	14.4706	18.3943	11.5769	11.8619	14.6306	14.8454	10.0907
YCR024C-B	NaN	0.343516	7.73917	5.43248	37.5554	4.65865	4.48272	3.18536	16.0968	2.40223	3.23166	NaN	1.74543	2.63856	6.29511	4.2356	NaN	2.73027	0.595645	7.9085	3.37505	NaN	6.30769	3.05612	1.55853	3.65481	34.9348
YCR024C-A	3040.04	2286.16	1141.83	1959.66	2949.97	5510.87	3090.08	2137.56	2254.15	1295.34	1134.33	1219.59	1632.67	1133.83	1050.31	700.323	758.752	1131.19	870.067	1057.59	432.231	652.563	948.575	253.813	763.745	6158.65	4079.06
YCR025C	0.228452	NaN	15.0829	4.41141	NaN	1.13491	1.21339	1.37955	0.580947	0.780285	0.699799	5.33757	4.53556	3.4282	3.40793	0.786169	2.72409	7.09471	0.773904	6.85018	4.3851	1.16128	9.56129	2.97805	7.08733	14.2458	2.26949
YCR026C	11.584	12.1386	31.5192	30.0962	29.6905	34.7429	38.0347	33.4499	25.2802	32.156	33.936	28.5413	24.4618	24.8106	17.092	17.327	11.5526	11.1195	13.0569	5.6839	7.07489	10.0639	4.91117	5.67419	8.40096	12.0392	23.8525
YCR027C	22.3556	15.7232	14.2131	13.814	18.4629	43.6831	39.1046	39.5996	28.8039	28.7609	42.9144	41.7856	25.1507	23.2036	24.9006	13.0785	14.8095	10.414	12.3696	16.7585	10.0127	12.8791	7.12869	5.18086	3.3026	30.9789	17.7668
YCR028C	16.1065	16.9849	36.2519	37.6991	29.4499	49.4028	40.2462	48.9996	49.8018	54.1789	78.4921	90.2775	97.5056	54.9314	87.1886	51.5431	53.1065	49.7355	34.2049	37.5024	34.4002	21.3987	20.2449	18.2921	6.75971	7.29181	43.0318
YCR028C-A	313.899	338.325	1109.15	779.451	591.807	522.466	602.11	812.971	638.474	550.609	444.82	503.629	592.816	863.353	853.442	1227.92	1283.33	1591.97	1720.96	1464.64	2017.07	1808.53	1982.73	1979.96	1245.32	731.876	434.373
YCR030C	18.5416	16.1815	47.9752	60.2282	56.1805	26.5385	74.166	69.7623	54.8265	81.1255	68.1344	32.4626	35.3133	56.3489	31.9477	47.237	29.1362	22.0396	28.3017	20.4719	26.3824	29.2252	25.7811	23.5771	29.621	34.9179	39.9805
YCR031C	6660.89	5676.51	165.486	278.698	2139.33	1442.49	467.41	502.753	1363.57	184.114	378.493	859.112	630.063	252.35	583.693	171.803	678.631	389.119	170.458	257.95	197.26	274.817	247.345	294.191	645.856	819.338	876.383
YCR032W	1.50137	1.41019	6.03641	3.95847	5.8585	3.27507	8.14302	7.75869	7.08525	10.33	10.3036	5.28423	5.01568	7.01355	3.14417	6.63222	2.81163	3.02621	4.57257	1.7315	1.31624	1.46767	2.28731	1.12913	2.11135	5.92642	5.16287
YCR033W	9.92247	9.86705	35.1784	19.1111	19.7222	19.6834	19.6175	28.6501	22.7029	19.5154	14.6895	14.1045	14.4328	18.0861	14.9921	27.036	17.0328	21.1902	44.7603	37.8603	58.2643	72.4809	75.4155	69.2891	91.1163	70.3842	29.3942
YCR034W	214.139	221.829	5.93781	11.8094	104.115	153.546	39.5523	143.106	140.426	64.5081	62.813	84.0515	101.33	97.6779	140.603	161.094	139.414	166.185	405.362	140.232	218.811	243.671	297.093	312.247	289.775	278.075	83.0906
YCR035C	55.3061	54.799	31.969	31.5187	42.3092	59.0439	35.8561	39.9528	44.7315	28.9575	38.5917	35.791	44.8331	38.9405	43.0245	89.9816	48.5003	83.6636	260.768	110.479	185.741	236.83	261.979	279.57	298.839	55.5855	73.991
YCR036W	40.7622	27.7353	28.1839	50.3033	41.23	87.517	72.8643	88.8405	100.321	102.098	132.327	167.851	137.204	98.081	86.3881	83.6811	67.7869	68.3874	47.616	39.3373	57.3329	47.1569	39.2185	28.9096	36.9614	27.2688	65.1628
YCR037C	21.4749	19.4003	35.0357	37.8054	26.479	11.9144	23.9139	19.5339	24.8933	19.8103	33.5139	24.5332	20.0063	16.2019	17.0889	12.8376	19.6563	28.6648	8.66329	47.4824	42.3794	47.1775	50.3464	45.4797	60.4028	21.89	32.6398
YCR038C	1.56087	1.72359	16.5144	9.00749	5.92593	5.17871	13.0816	14.2557	9.71664	21.1138	18.3395	7.58162	10.5092	19.4019	18.8062	28.2245	16.8801	18.045	26.0734	18.0616	20.7883	15.4641	15.6546	15.4927	15.6398	10.3072	5.319
YCR038W-A	NaN	0.727926	NaN	NaN	NaN	2.46797	1.58318	NaN	1.89499	2.54522	NaN	NaN	NaN	NaN	2.22327	NaN	NaN	5.78556	1.2622	NaN	3.57595	NaN	2.22772	NaN	NaN	NaN	NaN
YCR039C	12.534	14.2722	93.6699	78.2426	57.2913	63.1059	56.2517	49.1903	44.5099	61.0068	42.5974	45.2457	62.4562	46.4424	35.7725	35.4551	33.9497	41.1707	28.558	43.2729	30.1329	23.437	25.4973	17.7248	18.133	34.108	41.2595
YCR040W	1.06697	0.90329	1.30452	1.37355	4.32997	7.68577	3.671	6.06728	9.9035	11.1353	26.7281	29.0837	33.7165	11.8639	23.5743	6.94576	16.6809	10.4009	8.735	6.93192	5.7459	8.13554	7.44259	7.88167	6.30497	30.0328	7.41968
YCR041W	0.37595	0.550863	0.689476	1.27043	2.64985	1.02721	0.638978	0.681075	NaN	0.385222	1.72743	NaN	2.98557	0.528901	1.59835	0.291095	1.23279	0.437826	1.38501	NaN	0.541224	NaN	NaN	0.245041	NaN	NaN	0.560216
YCR042C	9.09149	9.33689	11.5776	8.24132	16.0475	12.0734	14.2857	15.3695	14.697	13.0207	15.7291	7.61716	10.5916	11.7583	6.30032	9.14117	3.5341	3.79678	5.15817	1.99959	1.92004	1.58191	2.85742	1.25566	2.95545	3.00328	10.8204
YCR043C	80.6898	79.2984	28.6994	66.1023	89.8278	133.213	88.5716	66.4447	78.968	84.3501	76.3984	74.2673	137.139	184.838	248.034	320.171	291.563	491.682	267.547	577.382	448.809	252.315	252.184	231.621	62.8526	22.8711	114.166
YCR044C	26.7518	16.7382	6.41328	9.1161	11.5771	20.4125	27.3961	26.9243	20.0086	15.9751	13.39	16.3407	9.98013	8.69141	8.86824	6.46833	3.12738	2.71501	4.88662	1.96608	3.98548	4.88839	3.92028	2.27929	3.4871	32.7095	6.07944
YCR045C	0.0636135	0.49712	15.8664	0.245676	35.0548	0.316021	0.540599	0.576214	14.2356	58.4469	12.0815	30.7164	149.344	697.814	649.277	1912.75	1306.71	1709.35	2935.83	2490.68	4165.17	4654.82	3461.49	4837.86	2179.31	325.278	870.828
YCR045W-A	NaN	NaN	NaN	NaN	NaN	NaN	NaN	NaN	1.36051	NaN	NaN	NaN	NaN	NaN	NaN	NaN	NaN	NaN	NaN	NaN	NaN	NaN	NaN	NaN	NaN	NaN	NaN
YCR046C	104.203	49.2763	45.9191	45.505	53.4789	32.3159	53.5861	56.6995	43.5403	44.9605	53.0119	44.4484	82.2403	73.903	136.221	83.3131	140.499	81.4743	86.6909	237.379	366.198	395.866	368.752	403.193	345.957	94.7134	73.1576
YCR047C	84.9351	91.9402	36.6022	30.6561	41.1749	115.297	18.7917	30.1302	40.9484	17.6229	24.6629	54.7553	33.2073	19.9947	32.1408	13.268	17.1276	8.80412	15.1739	11.901	10.3392	19.0222	25.086	10.8404	26.6362	54.8023	46.1874
YCR047W-A	NaN	NaN	NaN	NaN	NaN	NaN	NaN	NaN	NaN	NaN	NaN	NaN	NaN	NaN	NaN	2.34142	NaN	NaN	NaN	NaN	NaN	NaN	NaN	NaN	NaN	NaN	NaN
YCR049C	NaN	NaN	NaN	NaN	NaN	NaN	0.223133	NaN	NaN	NaN	NaN	NaN	NaN	NaN	NaN	NaN	NaN	NaN	NaN	NaN	NaN	NaN	NaN	NaN	NaN	NaN	NaN
YCR048W	17.3767	26.3697	12.7762	9.89138	8.31505	8.57221	8.65563	9.90104	15.3745	7.87309	6.91146	7.57976	5.8476	5.28468	4.12633	3.08512	3.46122	1.59079	3.12592	3.83992	2.70391	5.20769	5.20651	3.78389	9.0808	10.9136	23.9169
YCR050C	NaN	NaN	NaN	1.17352	NaN	NaN	NaN	NaN	NaN	NaN	NaN	NaN	NaN	NaN	NaN	NaN	NaN	NaN	NaN	NaN	NaN	NaN	NaN	NaN	NaN	NaN	NaN
YCR051W	101.613	109.404	41.183	92.1451	86.3336	85.2945	50.243	33.4773	66.0274	37.8701	26.6551	32.7914	22.988	32.9081	20.9366	31.1524	16.7355	11.9862	62.046	19.9899	53.543	97.0265	80.9769	56.7164	83.35	161.18	43.222
YCR052W	42.2909	40.3006	15.6542	23.9747	28.4521	58.8948	55.709	87.0798	55.4169	49.3635	63.783	56.4048	50.0692	45.7292	41.2867	34.3811	33.9273	15.0616	16.6485	9.21024	8.06805	15.1206	10.8256	10.6775	16.9187	36.6274	30.1926
YCR053W	468.678	450.995	106.55	91.7694	263.5	432.331	233.761	245.514	297.65	125.062	196.585	260.788	204.208	148.879	244.776	105.091	235.998	193.923	59.6004	109.792	94.4883	129.129	114.275	96.6507	171.569	132.006	88.1442
YCR054C	13.5957	8.9442	7.32751	9.42978	12.0896	17.8272	16.3287	18.4307	17.3573	22.3654	22.2683	25.4986	72.1628	44.3433	79.8013	94.433	71.6845	70.6577	137.701	66.9745	99.9934	119.039	139.185	73.3036	76.4868	56.52	24.8074
YCR057C	66.762	62.7009	12.6725	14.6512	31.9774	70.1129	7.70002	10.4317	25.927	6.53658	5.29167	12.3985	11.264	5.59124	5.05289	4.42944	4.98139	4.99662	4.01609	2.79308	2.11306	1.89399	2.83527	1.7662	3.00236	10.0329	27.256
YCR059C	34.198	24.9069	2.65941	6.53366	14.97	29.4156	41.3339	50.3509	34.4172	37.9719	42.939	56.467	44.3837	38.3075	42.5426	19.545	28.3383	10.3202	8.18725	11.7762	8.69825	1.8428	6.86377	5.77596	11.2467	21.3503	3.60139
YCR060W	28.7829	25.1135	10.2498	10.7922	26.262	49.5137	69.4621	74.2493	72.4836	90.6733	63.3443	93.5823	56.8666	57.1354	87.5413	38.947	32.2108	15.1871	14.6731	29.3274	30.8425	41.1942	35.9219	35.2136	28.4849	30.4948	13.8803
YCR061W	29.9112	12.7226	29.7893	42.0759	42.0977	28.2099	153.44	217.258	189.529	324.841	512.888	307.386	232.523	353.455	283.087	263.469	138.769	102.273	117.684	76.4739	64.0445	42.7945	50.3351	51.2142	42.1395	94.1866	82.6496
YCR064C	NaN	NaN	NaN	NaN	NaN	NaN	NaN	NaN	NaN	NaN	0.699799	5.33757	NaN	NaN	NaN	NaN	NaN	NaN	0.386952	NaN	NaN	NaN	NaN	NaN	NaN	NaN	NaN
YCR063W	24.1667	22.6394	14.5314	15.3003	19.4623	76.1011	30.0905	46.6515	49.8695	34.1671	33.9801	20.0553	23.5964	36.7854	27.7768	28.9713	28.3443	10.7655	33.2167	19.3041	27.5665	34.2356	43.8211	29.2653	35.9942	95.7306	19.6785
YCR065W	12.8515	17.2074	4.47	14.9754	20.8236	14.6768	70.0831	136.48	69.0248	74.2617	61.596	47.4556	32.9932	59.0197	19.5018	32.8834	21.3572	18.0632	15.2939	16.6102	10.8987	6.47643	8.7768	8.90603	6.13758	5.18142	13.2072
YCR066W	5.3232	6.64083	3.29338	3.46766	7.94512	8.70871	8.65235	8.71406	7.17613	11.6099	13.5557	9.98972	11.4597	8.18062	11.2895	9.049	8.41231	6.47319	4.99707	6.25009	5.07814	6.8463	5.75189	4.73762	5.11633	13.3311	12.1055
YCR067C	30.3207	23.1746	11.7598	10.8853	20.5688	20.7678	24.0723	30.9383	35.7264	53.3758	75.5121	66.3108	44.0089	54.0773	37.5007	50.5576	33.8081	29.8613	28.6157	21.2756	30.0081	36.8635	27.604	41.973	24.9833	13.121	10.2084
YCR068W	4.74574	3.57955	27.763	31.5522	22.8389	33.5237	52.008	45.8892	28.1085	46.8838	47.6602	44.4456	25.9402	44.3972	27.7802	27.1847	20.0568	15.8576	10.9891	9.4568	9.22471	6.41266	5.02839	4.69857	2.9286	3.74601	28.6452
YCR069W	33.7507	34.7898	34.5473	49.2585	51.1319	33.631	74.9356	119.975	91.0667	70.7075	48.3871	63.4206	44.3141	63.493	52.3967	43.2171	30.4176	25.1373	75.4472	23.5354	20.7158	27.9289	21.1179	25.5795	56.9621	255.94	74.0749
YCR071C	84.0997	65.5133	351.422	319.86	160.982	66.2827	108.787	116.999	126.153	138.896	155.874	111.097	206.067	108.23	203.271	106.24	104.936	143.813	75.3714	127.684	113.409	100.652	122.843	58.2846	44.3492	50.8939	253.812
YCR072C	89.5871	87.8675	23.5825	16.866	39.6428	74.7279	3.60818	10.4389	41.8001	7.25091	5.94558	11.8096	13.5473	8.76069	12.1246	5.42701	8.67908	5.1801	6.36971	5.45625	6.40344	12.6413	9.61026	7.90683	8.87094	23.3242	11.4486
YCR073C	1.69178	1.46897	0.517107	1.81491	3.81418	13.8518	3.49441	8.15871	18.9414	5.93884	16.8425	28.3642	31.7217	9.07946	22.5031	11.4012	11.5808	9.48624	10.2682	7.75017	4.67934	3.94154	4.2146	3.06301	4.47785	8.9134	1.40054
YCR073W-A	39.2214	29.0249	266.65	332.017	149.775	74.953	175.598	125.002	119.385	112.988	124.088	168.927	78.163	101.996	68.5556	68.3794	56.6887	29.9897	46.8053	38.6082	50.8554	101.196	73.1339	104.15	148.805	254.252	182.111
YCR075C	9.95296	7.02825	14.0748	12.5041	17.4165	10.3258	52.3542	63.7236	47.5709	48.5346	48.4873	53.2326	22.617	35.7646	31.4836	24.7598	13.8222	16.7582	14.2179	6.29246	15.2492	10.3625	9.67904	5.7317	9.56616	12.4628	13.1039
YCR075W-A	51.4767	40.2275	42.2939	74.7502	38.7018	72.9676	153.11	160.4	117.29	168.788	205.621	176.397	222.794	137.5	192.898	93.5335	121.126	70.3403	51.6174	61.7418	55.3331	29.307	52.9375	30.4205	20.0763	62.0597	90.0031
YCR076C	13.3421	8.64811	64.9453	71.2715	64.4516	44.6005	94.1772	114.077	75.4676	110.945	108.095	140.811	96.5477	132.619	139.136	95.0466	77.8121	60.9904	68.8528	44.8673	74.1973	88.1044	102.51	96.4444	101.131	59.6127	175.899
YCR077C	83.2908	90.2226	103.419	67.7918	74.3135	90.064	126.772	135.287	91.3735	103.076	106.939	105.818	77.3791	96.7172	75.4518	71.353	61.8099	49.6963	69.3086	37.3859	43.9074	55.6932	54.4714	56.3101	109.645	209.166	86.605
YCR079W	2.54339	1.10421	18.1396	24.5565	17.2026	17.4318	43.0032	33.4907	22.9966	45.4864	43.9326	45.1184	18.2344	37.9018	28.8774	32.7006	17.4104	14.81	17.232	14.2996	18.8161	26.5757	24.2886	13.8146	20.9786	42.5872	25.2666
YCR081W	3.22184	3.27567	3.05484	3.30115	3.65139	5.19	5.40144	7.21317	3.28837	4.4167	4.90105	6.65702	3.80742	4.1112	4.83888	6.18475	4.35575	4.08393	7.05348	2.95738	2.31385	4.0108	2.16219	1.61902	1.16562	3.87236	4.57235
YCR081C-A	NaN	NaN	5.81254	NaN	NaN	NaN	NaN	NaN	NaN	0.676576	NaN	NaN	NaN	NaN	NaN	NaN	NaN	NaN	NaN	NaN	NaN	NaN	NaN	NaN	NaN	12.3523	NaN
YCR082W	97.7755	70.1518	336.384	358.87	282.941	224.987	309.015	246.87	314.657	515.436	588.613	417.586	557.548	376.368	349.622	299.32	234.335	205.32	243.282	292.819	268.362	245.426	277.066	195.035	207.526	266.022	407.329
YCR083W	55.5048	42.0377	227.802	259.687	278.884	344.572	449.871	348.466	328.308	343.246	337.052	224.706	285.2	248.133	218.853	192.691	117.597	104.411	166.078	78.8173	76.8549	89.4909	114.762	106.248	99.6973	133.415	473.667
YCR084C	108.702	109.021	35.4097	30.9313	61.1407	79.124	55.5429	71.2757	78.9992	57.8889	57.2745	76.9113	51.5634	68.0548	66.5843	66.9203	76.0727	79.4551	76.5714	106.619	120.293	127.058	96.2406	79.3535	119.317	230.397	75.0737
YCR085W	0.530472	0.518185	NaN	1.02434	NaN	NaN	0.563505	0.80084	3.37245	0.905924	NaN	NaN	2.63293	0.995051	NaN	1.36913	3.16272	2.05927	3.14481	NaN	0.636397	NaN	2.37875	6.91513	3.52651	9.64808	NaN
YCR086W	19.9913	21.1289	34.86	43.6661	48.999	36.0893	61.0976	117.258	116.676	163.987	208.309	171.007	171.609	157.067	144.711	149.434	115.282	76.3331	130.449	79.8441	114.412	126.61	139.611	153.798	150.329	86.0029	35.8127
YCR087W	NaN	NaN	NaN	NaN	NaN	0.301322	NaN	NaN	NaN	NaN	NaN	NaN	NaN	NaN	NaN	NaN	NaN	NaN	0.308212	NaN	0.436598	NaN	NaN	NaN	NaN	NaN	NaN
YCR087C-A	189.819	283.891	35.7811	49.4479	112.861	327.792	27.4178	38.6587	64.0853	29.5014	18.6765	22.159	18.157	14.8676	9.70155	9.79138	9.69352	3.15576	9.98286	4.5705	4.38866	12.397	7.89826	7.94791	13.5106	104.554	22.2086
YCR088W	153.745	113.733	132.027	155.32	132.344	83.0288	204.751	172.903	137.705	112.127	63.6995	55.491	33.0071	79.9933	26.6118	48.0405	20.139	12.7029	34.7754	14.2433	16.2094	26.8288	23.3516	19.7231	37.4258	159.074	52.956
YCR089W	0.058319	0.0379788	NaN	0.300305	0.47057	0.160955	0.392354	0.616299	0.313086	0.265588	0.068055	NaN	0.0964862	0.218788	0.34799	0.327078	0.386336	0.301855	0.296343	0.0291452	0.186571	0.527023	0.0581143	0.422352	0.258464	0.202036	0.579354
YCR090C	75.2517	81.6948	22.5832	24.4387	67.2139	50.1282	66.1303	64.5486	90.4627	87.9143	127.306	107.889	173.169	96.2426	108.685	72.6863	91.7706	122.161	47.2187	87.1808	73.0947	63.4641	71.0678	45.3325	38.6567	47.1031	52.6695
YCR091W	0.694543	0.678455	52.6738	53.479	31.3382	15.1926	40.9145	28.5726	20.201	29.8712	13.8889	6.08528	5.17091	14.9733	5.58747	9.5045	3.3645	5.05535	7.15411	2.27785	2.41156	3.08922	1.86003	3.2066	6.34869	30.4311	29.3239
YCR092C	5.89714	7.14068	2.02783	1.42343	4.59215	6.20663	5.61183	4.91507	4.92066	3.46189	3.7634	1.91363	3.81116	3.11112	2.84073	2.11394	1.70913	1.9077	1.56072	0.460488	0.810642	2.02967	1.28547	0.80077	2.31409	2.71331	5.79733
YCR093W	33.1677	41.0973	39.6267	31.9805	41.0791	50.6233	59.9006	79.3542	62.7586	75.2313	64.2332	43.4565	44.9308	55.6738	30.0189	49.8312	25.01	29.3805	37.5536	24.363	24.818	29.3447	28.5262	25.5358	35.0555	36.5533	30.6644
YCR094W	22.2758	26.9073	42.1706	43.7855	50.1365	35.9619	49.1069	81.2403	70.2502	97.0818	115.927	79.5916	121.263	110.377	114.101	127.9	86.0012	92.9823	76.5435	101.149	69.5394	56.0079	53.2265	42.6727	31.4927	32.3619	57.1077
YCR095C	16.1231	11.9596	17.0773	25.3067	26.1501	16.5619	21.9814	25.5122	26.5299	28.1236	34.3345	19.4731	24.3927	25.8768	11.5757	17.5058	10.281	6.69404	13.1436	2.58533	4.13746	5.69761	4.12403	3.74649	2.67483	12.9932	25.6958
YCR095W-A	NaN	NaN	NaN	NaN	NaN	NaN	0.627298	1.783	NaN	1.00848	1.80892	NaN	NaN	1.1077	NaN	NaN	NaN	NaN	NaN	NaN	NaN	NaN	1.76536	NaN	NaN	NaN	5.86641
YCR096C	8.51997	9.29926	69.9947	45.0754	32.5887	29.6928	32.8774	24.9373	22.7715	37.3404	26.0321	31.8228	38.4042	28.824	22.8256	22.6256	22.7203	21.4307	14.2839	26.5575	15.9577	19.3345	14.0346	10.1998	10.6922	22.4758	22.0235
YCR097W	25.3833	26.4805	155.474	68.5263	93.6933	76.3129	92.1487	81.1056	93.377	100.586	107.196	69.0943	155.343	89.6799	77.2018	55.5487	99.912	101.407	45.4989	77.5905	73.321	71.4048	102.405	55.684	58.9787	37.1381	61.2047
YCR097W-A	0.468882	0.343516	0.859908	0.905413	0.300443	0.698797	0.796928	1.91122	NaN	0.480445	2.15444	NaN	3.72357	0.65964	1.46886	0.363051	0.838653	0.546053	1.42955	NaN	0.67501	NaN	NaN	0.305612	NaN	NaN	0.698696
YCR098C	0.663346	0.176722	21.6766	6.75397	14.9411	126.123	3.13891	0.910397	5.52068	1.4418	0.738902	NaN	0.299312	0.45247	0.719672	0.93386	2.15723	0.936392	1.02143	0.452059	1.59161	1.22617	2.34361	2.0963	4.2762	2.82033	4.7926
YCR099C	0.401255	0.244975	NaN	NaN	NaN	0.498341	NaN	NaN	2.55095	0.114208	NaN	NaN	0.331929	NaN	NaN	0.345209	0.398719	0.778826	NaN	NaN	NaN	NaN	NaN	NaN	NaN	NaN	NaN
YCR100C	7.99724	6.26889	NaN	1.14391	6.74812	3.51511	0.559358	0.596209	3.51501	0.899256	0.604874	NaN	2.4502	0.555596	2.65109	0.84941	3.72808	1.14981	0.836158	NaN	0.473785	0.501877	0.295155	NaN	2.18784	NaN	0.980819
YCR101C	22.2335	19.3795	3.76386	7.92608	1.46117	5.38099	4.90527	4.6475	7.8285	5.08765	4.36578	5.32785	17.2199	1.28323	5.86377	2.68527	8.15739	3.9835	0.579371	2.56414	NaN	NaN	1.53384	0.743156	1.51595	4.44369	NaN
YCR102C	3.25217	3.64969	18.0441	11.5195	6.88414	4.7052	2.57171	1.40852	1.40199	1.01395	0.90936	2.97255	2.5259	0.477301	0.506111	0.145942	0.337128	0.32926	0.215498	0.317912	0.203509	NaN	0.126781	0.184278	0.187953	2.20378	3.3704
YCR102W-A	NaN	NaN	NaN	NaN	NaN	NaN	NaN	1.43181	NaN	NaN	NaN	NaN	NaN	NaN	NaN	NaN	NaN	NaN	NaN	NaN	NaN	NaN	NaN	NaN	NaN	2.46423	NaN
YCR104W	0.299068	0.052993	0.918382	0.128931	0.356526	0.31442	0.206261	0.743393	0.148568	1.63878	0.051132	NaN	NaN	0.219176	0.505127	0.337476	0.0585413	0.129597	0.21205	0.268136	0.0546145	0.374341	0.917819	0.344527	0.906234	11.4023	0.538928
YCR105W	1.81562	1.01347	1.90272	6.67805	3.32396	10.0219	29.1139	21.928	9.89376	14.9127	7.41555	12.1201	7.72423	6.16272	9.80205	4.61169	8.93482	5.37003	3.22175	2.59247	6.63822	15.3821	9.56318	8.26504	14.9438	14.3769	6.01226
YCR106W	4.54627	3.59681	2.205	1.59616	2.08651	3.60863	6.38594	8.84866	6.97485	9.30394	11.0489	9.36372	4.84864	7.82303	3.13874	5.23657	1.19472	1.16684	3.11838	0.56331	0.631049	0.763961	1.12322	1.14284	0.832589	3.12392	4.10578
YCR107W	0.229288	0.170783	1.52433	1.66034	NaN	0.367823	0.36535	0.38942	0.218653	0.102788	0.37313	NaN	0.391202	0.537619	0.299287	0.369867	0.768957	1.50202	0.412643	1.18169	0.67049	0.25496	0.921075	0.24908	0.393772	0.595748	0.213544
YCR108C	NaN	NaN	NaN	NaN	NaN	NaN	0.0865803	NaN	2.48718	NaN	NaN	NaN	NaN	0.114664	NaN	NaN	NaN	NaN	NaN	NaN	NaN	NaN	NaN	NaN	NaN	NaN	NaN
YDL248W	1.13156	1.29245	1.06128	1.22686	4.14322	3.09782	31.4831	23.1278	19.9808	24.4419	23.1159	10.7169	6.36474	12.9458	7.63989	9.10038	6.59565	6.60292	8.97465	4.21144	3.93121	6.62896	3.72794	4.60493	3.22606	8.40726	0.62076
YDL247W-A	NaN	NaN	NaN	NaN	NaN	2.0731	3.98962	NaN	NaN	2.13798	NaN	NaN	NaN	NaN	NaN	2.1541	NaN	NaN	NaN	NaN	NaN	NaN	NaN	NaN	NaN	NaN	NaN
YDL247W	0.102616	0.175418	0.564579	0.297228	2.63011	0.679704	1.93486	1.859	2.54426	8.84984	5.8938	6.19363	38.5386	38.1121	59.9044	90.4459	46.5651	46.9389	107.198	70.3856	106.179	106.02	72.0903	65.1004	33.654	9.06513	18.3494
YDL246C	0.0437121	0.128099	1.60332	1.85698	1.86728	0.796232	0.882248	0.791892	3.00129	2.98601	4.82041	8.17036	4.33919	3.85374	4.69495	9.62728	6.4285	4.07252	12.1425	7.86432	11.6418	20.4424	15.4198	13.4858	7.94285	10.4489	3.47396
YDL245C	NaN	NaN	NaN	NaN	NaN	0.106453	NaN	0.0831859	NaN	0.0313671	0.210987	NaN	0.205118	0.103359	0.246595	0.110613	0.273768	0.106951	0.318884	0.413061	0.220349	0.303438	0.343178	0.239432	0.0814021	0.286336	NaN
YDL244W	1.0708	0.575296	3.42261	8.03455	2.84254	6.42144	29.5871	15.3051	5.17372	22.13	26.2408	22.3377	9.75638	18.7344	10.9214	10.5547	6.71858	5.34444	4.6297	4.98823	2.97296	2.13837	1.5091	2.22674	2.44063	8.66455	1.44366
YDL243C	0.126456	0.154409	2.14521	2.68606	1.418	5.21528	5.63504	2.38634	0.281378	0.275346	1.74314	0.369317	0.549192	1.33427	2.7353	1.11513	1.72778	1.10452	0.803219	0.710966	2.08597	0.361579	1.86656	1.9232	1.06484	1.3964	1.17773
YDL242W	0.265236	NaN	NaN	7.17041	NaN	2.19608	1.97227	0.80084	3.37245	2.26481	2.43744	8.26269	NaN	2.98515	1.58267	NaN	NaN	NaN	NaN	NaN	NaN	NaN	NaN	NaN	NaN	8.26978	7.90474
YDL241W	62.5957	54.9819	20.3673	41.9155	69.005	16.7185	12.3335	19.0522	32.7345	37.0698	13.917	9.8286	72.6604	82.854	118.228	145.489	130.42	76.4254	188.536	98.3885	110.22	105.208	110.164	89.9338	20.1352	32.7901	40.1187
YDL240C-A	NaN	NaN	NaN	NaN	NaN	NaN	NaN	NaN	NaN	NaN	NaN	NaN	NaN	NaN	NaN	NaN	NaN	NaN	NaN	NaN	NaN	NaN	NaN	NaN	NaN	NaN	NaN
YDL240W	3.8738	4.29462	3.60857	4.27448	4.07133	5.29475	8.09942	8.44737	10.6328	7.50814	5.27393	2.39439	3.8149	4.7866	2.84352	3.91463	1.22201	2.62567	3.90563	1.15235	3.68835	1.56282	3.67639	3.47341	1.77134	4.63314	3.97049
YDL239C	1.30573	1.15953	4.93442	5.34835	21.6349	1.70356	28.7074	72.1587	75.3638	258.328	236.227	201.84	399.816	610.979	708.889	1226.83	1271.37	1657.33	1051.74	1695.13	1358.73	1144.23	1096.98	961.439	514.329	82.0392	247.242
YDL238C	1.14972	0.249575	14.5254	14.5541	20.7367	20.5194	85.2204	48.021	21.1157	51.4861	42.4578	29.8468	22.5089	32.1097	18.1038	19.343	10.1551	8.43039	8.22234	4.30933	6.28345	2.59747	4.58273	4.16319	5.09544	14.2724	12.6906
YDL237W	35.7804	22.2064	48.1505	54.099	46.8453	54.4785	120.403	98.6078	51.0922	48.6651	46.0973	35.5338	39.3323	48.0475	33.912	38.1513	21.6348	26.1016	26.0317	27.0022	32.2658	43.5375	35.6548	50.086	53.2133	76.1201	46.9163
YDL236W	121.592	106.566	11.7365	17.764	75.178	170.385	82.9577	96.3106	105.526	63.1832	69.8369	56.0701	110.179	109.913	170.645	220.744	214.223	191.755	321.801	259.355	331.329	347.162	364.392	319.355	232.659	232.787	83.4417
YDL235C	116.249	129.025	15.033	28.7792	46.1574	207.618	79.357	113.624	163.917	105.308	171.201	233.593	360.617	150.264	257.344	234.964	273.236	381.847	256.542	370.083	350.89	327.66	375.37	301.947	252.649	243.959	61.0735
YDL234C	7.91874	7.69633	522.506	469.09	250.391	60.5694	100.675	104.24	82.9992	136.45	94.5891	75.7026	52.4048	85.4292	34.6259	58.5386	22.9816	19.5176	28.3159	9.73652	15.6825	13.6306	13.4021	6.91821	8.17029	37.4484	88.6558
YDL233W	9.88712	9.6581	97.5405	115.606	55.3431	34.7775	60.9887	81.7346	70.0529	114.585	97.5435	95.0569	63.2878	100.533	49.0282	77.2005	59.3543	58.2338	60.2887	54.1821	60.2068	54.7647	62.7837	44.7399	45.9342	16.2993	26.418
YDL232W	415.331	356.959	465.396	695.835	545.629	452.44	774.561	830.06	499.049	742.515	1217.84	1442.73	520.608	850.472	1289.62	633.132	1324.69	1234.67	391.146	462.897	943.76	1178.16	781.386	797.607	738.533	1011	394.952
YDL231C	12.6192	11.9468	12.4381	13.0963	12.7048	29.9642	27.9911	18.7991	15.197	14.2406	14.73	15.3696	12.1405	18.5092	19.4882	21.8567	20.6597	18.7748	25.3763	25.8372	22.0083	28.541	18.2807	15.7013	13.1811	13.4329	30.9263
YDL230W	8.94225	7.37025	10.2498	32.7364	29.4452	30.3869	42.647	58.7807	51.6386	73.0159	61.9177	46.4284	61.0275	67.7937	68.0877	97.6078	54.4251	86.0603	83.1475	89.3786	130.075	97.5403	117.79	94.7125	78.8496	66.3142	20.3578
YDL229W	3015.74	3090.46	198.226	127.331	1193.9	1512.25	100.483	108.523	641.707	55.5055	62.7684	237.314	272.297	53.7856	198.596	46.2178	204.89	159.956	53.6336	143.56	65.4621	131.065	125.604	75.4186	152.215	243.264	237.067
YDL228C	NaN	NaN	1.07288	NaN	NaN	NaN	0.155359	NaN	NaN	NaN	NaN	NaN	NaN	NaN	NaN	NaN	NaN	NaN	NaN	NaN	NaN	NaN	NaN	NaN	NaN	NaN	NaN
YDL227C	0.853093	0.625	NaN	NaN	4.09974	0.706337	1.69916	1.12691	1.76264	1.73005	1.46994	NaN	1.58783	0.400054	1.11353	2.11007	1.48348	3.31167	1.35466	3.19753	4.22169	2.98134	2.70969	1.85346	0.708906	3.04775	1.05935
YDL226C	120.67	113.804	24.7157	23.9691	67.038	61.958	117.259	182.573	128.967	144.601	126.563	177.46	202.43	176.789	255.267	183.068	256.201	176.91	130.954	162.837	142.744	95.5471	98.6001	83.9871	33.7932	58.5132	69.5826
YDL225W	37.5348	39.8777	45.3368	28.9043	39.9638	59.5265	45.5939	46.2224	35.4694	20.915	12.6788	4.85732	11.8196	12.5499	7.61229	9.07299	6.08479	4.84227	9.31559	11.901	27.4804	21.9044	29.832	28.8256	44.2261	63.936	12.955
YDL224C	19.4047	20.2722	68.5254	56.5312	38.4637	58.6846	75.7005	103.077	86.3243	123.098	134.959	141.375	110.413	130.603	108.318	138.194	141.242	158.406	102.844	167.482	205.067	231.055	203.106	158.385	186.937	98.5843	46.3988
YDL223C	2.42132	0.963616	783.081	999.307	445.019	140.335	128.573	168.871	111.441	173.724	54.3003	26.3072	33.6799	85.0621	27.7367	54.0069	27.2088	19.2631	119.443	13.4452	19.4372	36.1648	49.9544	63.7772	445.141	1012.81	7511.07
YDL222C	5.75477	0.690356	512.039	688.287	612.851	79.413	249.001	106.693	98.5886	185.522	30.9266	4.71773	5.51217	60.223	9.94017	45.8616	8.02582	1.5677	384.939	2.2705	5.57156	12.8302	23.5419	39.9218	198.22	1754.93	2008.94
YDL221W	NaN	NaN	NaN	NaN	NaN	NaN	NaN	NaN	NaN	NaN	NaN	NaN	NaN	NaN	NaN	NaN	NaN	NaN	NaN	NaN	NaN	NaN	NaN	NaN	NaN	NaN	NaN
YDL220C	2.77451	2.08226	7.44634	7.18703	7.37141	6.6115	16.0304	20.0236	11.5298	13.5791	16.1688	12.3851	9.90835	15.3593	10.0949	9.72258	5.11049	3.67774	4.92872	3.0437	1.62367	1.37596	1.4161	1.76429	1.19965	2.63739	3.36129
YDL219W	106.33	87.0619	15.205	18.4111	76.1454	78.256	132.107	203.392	140.205	93.4482	75.5552	109.768	44.2367	68.8166	51.945	44.2233	32.9537	38.6215	23.171	24.8603	14.9195	17.9113	17.9693	23.4168	6.43023	10.7708	12.3544
YDL218W	0.0984209	0.0961412	NaN	1.14031	23.9646	0.488938	3.13649	3.86317	10.5119	6.21897	11.155	6.13206	6.83899	8.67697	5.28551	10.6689	2.34717	NaN	531.291	1.47559	0.94459	1.0006	1.47113	2.99366	78.0785	7273.75	6701.4
YDL217C	55.5236	37.7752	88.3059	107.507	43.7087	62.2926	54.9851	55.8817	67.7278	57.561	66.8342	64.4529	56.7599	51.3695	40.8526	48.6745	40.6693	25.7013	56.0709	31.5833	45.8512	72.6635	66.1246	45.1146	68.6878	103.213	68.7611
YDL216C	3.90336	3.25834	12.495	17.5416	15.1584	12.6924	36.2624	44.7853	33.9294	50.2983	34.1315	25.9778	18.6693	29.6868	15.6688	22.4691	11.8476	8.8161	17.9112	10.1083	9.70614	7.93671	9.33519	8.01799	14.7831	32.8229	17.6258
YDL215C	4.86792	4.64328	1440.8	1221.89	664.083	353.593	794.91	551.951	367.948	830.497	749.262	713.184	539.507	1000.72	811.044	1127.36	1034.47	1037.56	1021.64	757.95	946.553	1036.52	907.232	1237.91	1310.19	486.727	354.727
YDL214C	0.0447112	0.131027	37.0633	34.5351	21.0096	2.36925	8.50169	5.93995	4.20689	9.69727	7.94372	3.48213	6.87947	25.9154	9.87133	80.1634	8.35258	7.98408	213.659	14.4123	82.2825	120.685	157.856	171.94	152.184	74.3493	47.5263
YDL213C	130.869	171.127	24.3818	27.8114	72.1728	290.784	32.5113	40.5594	86.9853	27.1978	28.4224	61.4766	63.2369	28.5747	27.2695	15.7269	17.0637	15.0527	11.963	19.7246	8.97151	8.44752	13.662	12.6369	17.799	53.2535	20.6363
YDL212W	227.392	215.604	78.3454	101.968	242.049	502.309	158.198	141.525	207.084	76.7546	67.7015	105.124	136.937	48.6915	60.6289	40.5809	54.8304	92.1303	63.8159	90.0669	59.0794	113.101	96.2246	101.192	121.617	258.989	125.252
YDL211C	5.78968	6.31129	3.07769	13.6103	20.7894	18.2021	49.2909	62.8305	34.5671	35.6808	36.7554	24.1789	17.0752	22.5073	16.0219	19.0578	14.341	9.12041	7.39047	9.43507	7.65042	8.95709	5.51852	5.46907	3.71875	1.74412	3.33426
YDL210W	0.273583	0.213796	0.802781	1.69053	4.90846	11.779	27.8413	11.3994	9.46172	10.2788	10.5594	6.81816	7.60419	7.49245	5.8769	7.24939	1.52238	1.27444	3.79984	0.410173	0.918993	1.94697	2.78075	1.66431	1.21249	3.98068	4.34853
YDL209C	8.74499	10.7904	15.5315	22.7525	23.5936	44.6631	24.9351	28.9056	46.8175	39.1439	45.3985	17.9227	35.6375	26.5913	16.2037	24.8672	9.87884	14.2937	25.4148	11.7309	9.93903	21.0567	32.7474	30.3994	39.5729	41.1381	33.8354
YDL208W	441.758	652.546	73.1196	94.6964	255.472	463.806	40.0232	76.442	216.464	41.534	54.3481	97.8102	130.607	41.5069	79.1031	32.586	60.2192	46.4319	48.6229	46.326	45.4396	93.2276	100.119	71.0305	139.593	462.019	100.999
YDL207W	18.1748	16.6194	23.4281	27.3589	28.7734	28.6541	31.8898	30.8569	32.7809	27.9643	19.7437	20.3501	22.7682	17.5362	11.9537	14.9868	14.3095	11.7214	20.0641	13.0586	15.0468	14.168	20.8306	13.1204	18.2715	50.6927	35.1876
YDL206W	0.533253	0.400693	2.10638	2.21785	2.10271	4.34726	6.66679	7.18342	2.08623	4.27316	3.51826	1.91677	1.22157	3.46246	1.71335	2.61146	1.14129	0.955414	2.70968	1.84497	0.885785	0.417025	0.490506	0.356481	3.2723	4.68946	6.11245
YDL205C	62.214	59.002	16.7997	19.1627	48.9136	59.886	34.5645	41.4874	51.9275	35.3614	33.6138	38.6432	27.4692	25.7742	27.8993	16.911	17.0671	8.14918	24.89	10.0142	6.41054	17.9467	9.98397	4.56089	16.4929	50.0809	50.2401
YDL204W	1.9859	0.465577	108.388	159.221	156.772	54.9845	373.563	157.579	138.373	297.635	65.2128	25.9834	27.9933	115.181	45.5037	100.051	30.9422	28.9866	271.117	17.2689	28.3988	67.8374	88.1022	77.6635	320.369	1587.59	3354.62
YDL203C	11.8872	10.7299	20.2368	18.4021	16.0694	11.2127	11.5618	10.9037	13.265	12.5058	9.83308	5.46873	7.21946	12.7953	7.03323	11.3919	4.78462	5.45178	15.5469	6.76785	10.7106	14.2778	15.8939	13.2946	22.8959	33.1012	38.3667
YDL202W	82.6263	41.4568	16.5309	36.7453	36.3656	30.8892	27.6614	24.1918	25.4687	22.0212	24.1599	15.5999	27.9617	28.1798	26.5192	30.3729	24.88	28.1873	31.8075	67.5702	100.026	99.2752	93.1898	56.575	60.4772	16.2639	21.1425
YDL201W	121.047	139.868	14.3997	36.2197	73.6033	211.644	38.6914	28.3168	67.9425	32.2187	23.7176	41.6157	89.8499	34.5702	95.6549	49.7245	111.397	75.3534	73.3308	72.7564	58.8723	82.042	83.4578	60.1801	57.0303	101.437	134.335
YDL200C	14.0758	11.4851	83.8206	131.745	74.9836	89.9439	143.366	102.499	64.4298	74.9425	49.7117	56.7458	55.8905	57.1549	32.1139	39.3209	28.9609	25.7136	28.8904	19.8619	27.4156	29.462	49.9998	30.9412	46.2364	35.2815	217.15
YDL199C	1.59219	1.24425	68.0777	73.6129	59.0755	25.0098	108.39	149.99	130.953	253.885	254.313	145.612	101.605	204.625	100.028	181.126	57.8606	54.0378	90.0749	32.7375	28.3789	21.0431	19.8552	20.3601	11.2903	9.92855	85.8645
YDL198C	408.848	81.0537	22.1205	30.5194	157.683	411.692	228.53	184.603	239.563	72.6274	107.02	221.075	189.405	98.3017	202.886	76.7534	263.266	230.077	57.7677	158.231	148.942	165.438	114.391	117.925	153.456	148.05	48.5489
YDL197C	2.85608	2.7318	3.92844	7.35347	3.05013	10.937	36.8496	48.6868	23.6046	23.0666	25.1529	22.2433	18.015	28.7959	23.0781	20.8858	17.0282	15.7068	10.3808	10.705	8.99425	8.77139	9.42756	6.20521	5.27412	4.638	4.72882
YDL196W	0.569052	0.555871	NaN	NaN	NaN	1.88463	6.04488	9.44992	3.61772	4.37314	1.74314	NaN	NaN	1.60113	0.848885	0.489569	NaN	NaN	1.44579	2.1329	0.682681	NaN	NaN	NaN	NaN	NaN	NaN
YDL195W	119.934	126.515	88.6664	60.1517	94.1338	74.5274	114.642	191.224	173.486	150.086	108.289	115.752	87.3041	116.126	71.1906	81.1171	54.0955	48.4461	46.0218	41.4358	35.9044	33.3425	29.2296	23.4902	18.7268	36.0002	49.0541
YDL194W	0.848755	1.03637	31.391	26.2232	24.4734	6.32484	14.3506	15.1626	15.4689	16.669	16.2496	12.394	9.12763	14.9258	10.2347	11.5009	4.91978	6.31509	8.02677	10.3391	14.2555	12.5838	10.3611	6.91513	9.40402	4.04301	14.0529
YDL193W	23.1404	28.8654	233.87	267.463	196.634	79.9466	380.57	566.241	537.443	988.674	1163.73	1101.41	844.057	860.322	507.615	648.666	300.744	202.279	379.688	155.997	136.609	176.02	183.644	175.061	158.999	137.984	156.287
YDL192W	1118.04	1065.1	265.876	234.758	546.907	668.381	454.419	535.833	507.508	302.306	420.199	380.329	318.973	311.121	346.123	279.68	387.137	434.08	204.075	279.999	378.733	470.685	524.062	355.283	468.648	430.676	153.892
YDL191W	5213.08	5825.19	128.713	326.683	2132.8	1431.19	613.146	628.733	1496.93	210.614	327.926	914.465	766.197	325.288	648.771	188.587	890.036	517.02	165.237	434.388	263.384	372.148	319.639	242.783	714.166	1317.58	1106.39
YDL190C	18.9023	19.7675	25.0598	22.8678	24.0433	25.5366	45.6539	62.2791	55.8452	73.507	70.0607	61.3174	68.6286	73.0493	63.7723	75.6847	56.5103	59.1066	40.6686	49.2651	42.6214	24.4761	29.567	20.2158	11.2467	5.74816	31.0273
YDL189W	17.4257	21.6947	1.5039	9.76482	18.9745	20.0294	26.9314	32.6001	27.6305	28.2419	25.1194	25.5458	21.7073	23.2012	16.9221	18.8131	16.5686	15.3861	12.385	16.5896	12.953	17.0211	12.6659	10.0959	12.4172	25.9228	13.5773
YDL188C	40.7885	36.9774	65.6835	62.1879	54.4143	74.1629	109.529	128.286	114.112	145.271	152.581	124.175	151.05	125.825	114.471	104.365	89.0439	105.734	93.7414	104.005	92.5243	78.2971	110.124	73.9537	116.049	119.496	55.3921
YDL187C	NaN	NaN	NaN	NaN	NaN	NaN	NaN	NaN	NaN	NaN	NaN	NaN	NaN	NaN	NaN	NaN	NaN	NaN	NaN	NaN	NaN	NaN	NaN	NaN	NaN	NaN	NaN
YDL186W	NaN	NaN	7.43295	NaN	8.17573	NaN	0.119593	0.67985	5.72588	111.854	110.702	107.846	618.994	630.132	1572.85	1173.81	2948.74	2554.03	698.472	2411.1	1289.65	730.807	748.756	686.725	184.98	49.7278	174.473
YDL185C-A	0.823628	NaN	NaN	NaN	NaN	NaN	NaN	NaN	NaN	NaN	NaN	NaN	NaN	0.772473	NaN	NaN	NaN	NaN	NaN	NaN	NaN	NaN	NaN	NaN	NaN	NaN	NaN
YDL185W	290.965	293.38	145.425	126.059	203.664	271.466	290.32	242.419	263.715	202.679	267.674	315.828	199.105	207.833	195.814	161.206	143.199	103.136	130.405	74.6315	76.9863	96.3177	105.783	113.67	222.815	378.075	176.923
YDL184C	8557.12	12671.7	1674.01	2472.08	5378.71	3596.1	1785.34	1147.84	4172.86	807.644	642.54	598.58	1334.76	522.981	1236.32	391.397	540.788	569.465	341.862	708.618	277.251	604.671	264.036	131.693	287.501	522.963	12157.6
YDL183C	6.72758	3.61922	42.1998	58.7419	29.5717	25.6715	37.079	31.2053	23.5546	31.3038	28.0748	17.4649	21.2931	23.7758	10.4722	17.9509	10.4636	9.08388	14.533	9.5017	18.2474	18.8337	18.363	15.6757	23.7664	33.4398	19.3719
YDL182W	246.626	50.88	210.626	222.187	175.078	133.737	259.799	162.854	131.691	88.7569	62.9444	81.921	74.7389	70.3016	76.3804	44.1763	58.773	51.329	44.4258	36.7308	29.1652	24.71	21.6202	22.6643	59.9831	168.865	463.006
YDL181W	529.88	257.737	1441.65	2023.91	1790.92	1152.26	2128.57	2159.2	1950.88	1587.95	1910.76	2822.96	2104.35	1900.5	1867.55	1368.23	1429.16	799.619	649.711	924.835	871.45	1442.95	1115.15	849.194	962.9	782.937	914.683
YDL180W	6.73932	4.68636	10.4742	12.1314	11.4667	18.3477	15.228	14.1404	12.0547	18.5318	13.4711	10.6751	27.2133	24.1046	34.9313	40.3895	41.0884	46.1156	29.0214	56.9422	44.6732	30.1932	26.8058	30.0286	11.8966	9.49717	20.4254
YDL179W	28.2194	22.8545	2.25832	17.0411	23.671	10.5354	30.0856	11.154	16.1789	8.06124	4.40071	4.79507	2.03728	0.962426	6.42926	2.82505	3.67083	46.2086	1.5643	56.1547	17.4811	12.5189	20.2466	6.24251	25.4679	4.79919	1.01941
YDL178W	96.5546	61.8943	39.3469	64.8752	74.2762	73.4954	48.1491	50.5419	75.2431	48.7446	60.6651	56.4617	45.93	49.9736	34.1351	33.5813	33.2671	17.9385	18.8688	16.3482	16.9706	16.1791	18.8538	13.318	19.3305	31.2414	19.3227
YDL177C	12.0799	10.191	16.112	10.6029	14.8552	9.6987	11.4711	15.4735	13.9631	11.5651	8.97053	19.9561	28.1616	12.0163	21.8427	14.4867	25.462	17.0522	20.4609	28.8128	22.3967	15.8165	21.3392	15.9061	12.9786	17.1199	7.27298
YDL176W	7.23956	8.75359	13.9247	15.514	15.0857	10.8918	17.913	17.9935	22.6758	19.2237	16.6323	17.1896	20.3764	21.3762	19.492	23.7741	17.3704	19.5355	21.6835	27.135	26.7969	34.1078	23.7539	13.6189	13.8905	13.5341	23.6808
YDL175C	18.7787	17.5462	29.9472	32.9334	23.2517	30.6458	31.5122	42.1822	25.6071	33.7739	23.8987	15.5434	18.0108	25.355	23.006	24.5068	24.1589	12.6779	32.5758	27.2022	30.9086	29.0521	39.0528	48.4861	70.3598	55.6273	17.1231
YDL174C	62.3296	25.1135	190.549	292.726	160.528	54.3836	178.9	97.392	54.4134	102.263	32.9358	32.3341	17.4364	64.3991	49.5472	20.2405	13.7517	12.3976	13.8842	16.7585	14.4315	15.4225	11.4568	9.9454	10.3796	21.8512	14.8057
YDL173W	71.1603	49.383	280.789	318.042	211.386	79.6672	200.75	165.283	138.938	163.305	106.885	83.4714	158.492	102.937	82.2731	76.7079	74.8082	78.8088	89.369	88.1494	99.45	129.533	186.323	204.915	411.398	817.042	181.72
YDL172C	0.602257	0.191081	3.15694	3.02182	0.835608	8.2299	20.5898	20.6717	27.9013	47.2595	66.098	9.1406	11.6507	25.2075	9.33774	17.5021	1.60117	NaN	10.9338	2.93274	2.83884	0.331448	4.09343	2.54995	2.6008	7.11546	15.546
YDL171C	82.2699	103.045	15.7272	13.3489	72.3934	89.2369	285.65	242.457	163.63	98.9788	78.5386	107.336	123.348	111.014	139.152	83.991	83.0107	72.0149	54.8899	66.4717	49.2351	27.356	31.3043	40.3049	25.7252	56.3856	46.7973
YDL170W	10.5904	8.95803	17.7947	13.4811	16.4278	30.7634	39.4688	26.4383	38.2151	16.1662	21.0231	33.6365	36.1194	17.0908	26.8306	19.5457	24.4567	41.8004	20.2429	38.5857	31.5143	18.6463	32.544	19.5384	26.221	15.0649	18.808
YDL169C	1.39723	0.682431	231.645	235.81	136.085	73.3451	208.238	168.327	96.2894	177.052	199.449	132.756	164.358	158.04	107.134	110.831	64.4215	72.6811	111.468	63.8917	92.5276	111.508	134.081	126.283	232.214	379.007	670.421
YDL168W	105.62	76.8667	70.0058	64.6528	87.7496	170.214	128.95	118.673	123.395	117.81	113.709	129.748	97.9423	106.949	95.3077	87.3887	55.9319	42.0687	110.134	38.1938	43.2717	66.1868	81.7174	119.481	174.193	378.651	212.1
YDL167C	30.5115	30.0985	4.14547	4.36485	18.9404	37.9572	8.66633	7.87664	18.1598	8.46712	5.1931	7.44789	3.24316	5.83106	2.99349	3.06661	3.30097	1.34996	9.49806	3.25859	1.16996	2.43763	1.68935	2.26663	5.78201	37.0527	12.5232
YDL166C	77.1382	86.4688	31.3085	28.0815	33.7619	114.649	37.1088	48.6814	59.8933	33.2035	27.5997	34.4696	46.289	27.575	27.8246	20.9427	23.8748	12.2724	20.616	24.8838	33.3755	15.2667	26.9351	39.8377	35.0276	36.9634	26.6951
YDL165W	66.1819	79.6169	102.84	96.95	100.273	107.164	132.987	140.272	94.9274	143.367	190.746	152.343	248.387	176.735	247.061	179.509	257.871	254.384	190.513	304.271	362.959	343.048	356.226	332.202	227.57	218.546	95.5431
YDL164C	13.7032	18.2386	7.59244	7.99423	17.3311	8.02091	29.5527	57.3745	25.4772	23.7554	20.1637	18.3779	10.685	19.8023	8.02848	11.6111	5.59472	5.46414	5.89027	3.41377	3.87394	4.20886	3.96038	1.43913	3.3026	18.7164	12.7494
YDL163W	NaN	NaN	NaN	NaN	NaN	NaN	0.329176	NaN	NaN	NaN	NaN	NaN	NaN	NaN	NaN	NaN	NaN	NaN	NaN	NaN	NaN	NaN	NaN	NaN	NaN	NaN	NaN
YDL162C	0.789022	0.256915	NaN	NaN	NaN	0.87105	0.55877	NaN	NaN	1.79662	0.805651	NaN	5.22161	2.96007	4.7081	1.81017	6.27228	2.04196	2.22741	1.97159	1.89315	NaN	0.786252	2.28567	NaN	NaN	NaN
YDL161W	31.7322	33.0207	39.3592	60.8585	38.493	40.7158	51.1619	42.1166	40.9584	48.8541	52.5448	38.0356	30.3986	28.5408	19.5077	17.583	16.5113	13.8854	10.9654	13.9224	10.9718	9.09114	10.0761	8.38527	12.6519	69.5406	88.1509
YDL160C-A	17.0013	21.8917	70.8628	85.0586	90.7821	67.8236	69.3668	86.3326	56.0076	79.1845	35.5083	15.0462	32.6028	38.4139	39.1955	55.1823	27.6445	41.9989	34.0327	40.5514	52.8445	45.1751	71.6169	43.6535	22.262	48.1894	72.9318
YDL160C	149.205	162.151	426.586	342.115	315.652	200.767	214.498	308.66	306.585	320.803	226.728	136.057	228.265	305.467	224.327	317.274	285.34	309.134	224.493	285.06	218.768	139.64	170.744	140.021	72.5009	66.0822	191.335
YDL159W-A	NaN	NaN	NaN	NaN	NaN	NaN	NaN	NaN	NaN	NaN	NaN	NaN	NaN	NaN	NaN	NaN	NaN	NaN	NaN	NaN	NaN	NaN	NaN	NaN	NaN	NaN	NaN
YDL159W	12.7461	12.9165	88.5455	69.1036	60.6301	30.9358	33.9556	26.1887	29.1521	26.3104	24.5255	25.981	22.5789	25.0305	13.9342	21.0818	14.4651	18.8367	20.6502	25.0078	38.8572	42.5486	37.3531	28.7282	41.3977	29.9432	45.1918
YDL159C-B	NaN	NaN	NaN	NaN	NaN	NaN	NaN	NaN	NaN	NaN	NaN	NaN	NaN	NaN	NaN	NaN	NaN	NaN	NaN	NaN	NaN	NaN	NaN	NaN	NaN	NaN	NaN
YDL158C	NaN	NaN	NaN	NaN	2.59606	3.52225	0.322785	0.917468	1.54543	NaN	NaN	NaN	NaN	NaN	NaN	0.522841	NaN	NaN	NaN	NaN	NaN	NaN	0.908389	NaN	2.69338	1.57902	NaN
YDL157C	118.616	130.513	25.0819	43.6767	110.104	192.066	166.234	257.292	193.289	120.823	146.629	182.3	197.116	121.856	148.305	82.8153	100.356	98.0143	166.611	69.0055	70.6775	89.5745	264.181	164.568	360.178	541.219	143.702
YDL156W	5.32602	7.24864	7.90195	8.78234	9.96977	13.7744	37.951	59.2652	35.7621	23.6077	20.8976	25.6333	14.2571	17.2869	8.74855	9.47312	6.42219	6.04	8.21034	4.93462	5.88698	7.90912	6.26146	7.54097	16.1783	34.2071	6.53942
YDL155W	17.4771	18.5009	11.2652	12.991	24.9901	12.1092	13.9823	9.49407	15.9923	6.9934	3.13602	2.27803	6.89606	68.5841	11.1267	211.258	16.5673	41.4452	359.568	232.426	732.526	543.45	517.007	422.609	244.362	63.4596	80.6357
YDL154W	0.381681	0.135578	5.59989	12.0605	25.3461	1.89613	66.8254	125.51	76.8544	172.2	207.688	98.9049	55.2828	148.788	43.3343	122.452	20.2736	12.9309	65.6484	10.6645	8.40863	8.11349	8.29836	6.7848	1.5378	1.08186	21.3714
YDL153C	71.0546	92.5693	31.1889	32.8402	30.8532	170.827	7.29255	17.0129	38.362	7.9656	17.4171	24.734	33.0517	12.6832	14.0603	6.96661	9.97645	6.36317	10.5851	9.63062	4.05595	9.89461	6.27844	5.56455	10.2159	70.0067	53.9403
YDL152W	NaN	NaN	NaN	NaN	NaN	NaN	0.272515	NaN	NaN	NaN	NaN	NaN	NaN	NaN	0.765389	NaN	1.01967	NaN	NaN	NaN	NaN	NaN	NaN	NaN	NaN	NaN	NaN
YDL151C	NaN	NaN	NaN	NaN	NaN	NaN	0.171375	NaN	1.64103	NaN	NaN	NaN	NaN	NaN	NaN	NaN	NaN	NaN	NaN	NaN	NaN	NaN	NaN	NaN	NaN	NaN	NaN
YDL150W	54.5308	65.5546	11.3984	15.1448	38.8765	100.592	29.3955	47.8081	59.8335	49.9115	34.6773	54.7427	35.9896	36.5017	17.4393	26.0988	11.4695	8.6168	16.5429	10.5384	7.2787	6.39389	15.041	8.03768	13.4446	46.1388	30.8715
YDL149W	2.2266	1.19473	41.8701	38.2723	31.0799	19.2665	50.5032	62.6838	33.8137	68.2847	61.4814	38.5896	41.7153	50.5312	30.3149	45.7585	20.1932	24.3481	28.4716	18.572	16.9302	12.9125	11.9064	11.0379	9.86809	12.8742	54.2085
YDL148C	51.6743	78.7884	17.2692	18.7792	39.5651	124.488	2.29571	7.69044	36.311	6.52467	11.9397	15.0277	21.6446	6.58746	8.52026	7.10509	5.52208	5.09358	11.2431	3.47155	3.05565	4.51194	6.57602	4.35997	6.84139	29.279	17.6354
YDL147W	136.279	124.554	355.719	356.385	255.104	271.571	362.957	444.951	524.293	788.321	1050.94	1043.81	1035.5	625.648	548.959	572.576	338.893	408.077	350.286	407.164	308.125	230.438	255.728	148.5	103.565	71.8383	186.134
YDL146W	5.1527	4.47408	3.73326	6.38758	6.25007	5.26702	9.25775	6.91457	11.8091	6.73551	3.70239	4.95425	2.5259	6.68221	3.79583	8.53761	3.53984	3.95112	10.7749	5.24554	7.02107	8.73082	6.27564	2.76418	8.17595	14.8755	3.15975
YDL145C	77.8316	76.8392	28.0786	20.4136	47.9397	72.4808	54.7936	80.1906	79.1263	54.161	54.6362	46.6409	60.0952	47.0836	45.8342	39.5182	34.5671	29.1107	35.768	28.8882	19.3048	12.5741	16.8135	11.88	20.3102	51.552	29.4882
YDL144C	23.7583	11.9894	19.9369	44.6924	28.8367	54.4406	123.674	80.4699	56.181	61.8338	56.6642	71.0082	29.5891	42.921	26.4177	31.8289	10.4538	12.2518	16.0374	3.28598	8.20364	9.35853	7.07627	4.57134	11.2677	42.3682	29.6114
YDL143W	196.662	190.604	64.2346	74.0317	141.279	220.438	186.514	189.534	191.978	240.733	293.598	348.345	195.573	220.738	170.515	178.151	113.583	71.6579	130.176	59.4309	87.587	91.427	87.0199	66.3277	66.077	123.901	86.987
YDL142C	14.5469	12.3799	29.9121	41.7096	48.4888	20.439	47.1777	39.9292	30.5468	37.6405	32.7452	24.0316	14.7685	21.4987	10.8502	14.4113	10.5127	11.9786	11.5859	9.08735	6.61046	19.0466	10.8719	7.18297	14.164	27.4883	35.5806
YDL141W	20.835	19.3791	14.9519	16.7927	9.28722	16.4258	34.594	39.386	28.3344	28.7746	24.2803	37.0386	19.1087	29.1416	18.9187	21.0423	18.363	19.341	14.5765	8.14884	14.9972	16.5772	13.8112	8.06932	19.07	56.7236	15.7485
YDL140C	52.849	54.2519	47.7993	34.0172	44.1802	68.087	50.6947	41.2003	36.6278	27.6187	22.0606	16.3062	18.9027	19.7048	14.8628	15.3731	16.4289	14.0135	31.7341	14.4776	15.3308	16.0563	15.4321	22.6663	42.3167	116.774	59.5302
YDL139C	11.7367	11.7378	30.7494	27.5201	26.8588	39.102	41.2617	51.4683	37.663	41.2802	13.6961	25.0278	18.0309	19.9188	12.9228	14.4248	2.77679	1.08479	12.3065	6.28443	6.7049	13.4947	6.26545	13.964	24.1503	47.9204	24.9846
YDL138W	1.96636	2.04086	9.61656	3.95526	9.6248	7.66558	11.9236	14.7191	9.37576	6.50629	6.65084	3.82852	3.86324	4.38005	3.29999	2.89	2.93089	1.90833	1.24898	1.53546	1.76925	2.49887	4.16384	2.4921	1.81557	1.49015	1.62785
YDL137W	299.511	239.789	702.966	602.717	505.04	352.791	876.55	733.675	520.599	546.425	447.394	458.061	339.954	505.307	499.917	457.39	427.615	449.776	304.204	441.905	796.378	848.404	845.468	707.291	790.405	237.753	541.406
YDL136W	2877.8	3363.86	74.3181	228.732	1330.06	1110.07	268.307	315.478	992.058	110.967	195.015	362.7	473.978	157.962	325.904	87.3518	397.146	304.339	80.9857	242.322	128.226	120.915	129.623	111.26	295.775	722.804	779.681
YDL135C	96.052	93.3753	222.809	300.693	193.63	103.4	303.316	472.961	306.989	295.421	288.562	272.567	217.327	212.853	162.835	132.377	84.5676	102.943	82.2607	52.0091	47.3505	51.7254	47.4734	30.1472	45.7809	119.375	119.467
YDL134C	49.5163	46.5877	59.484	56.0334	62.2072	85.1788	121.729	111.063	95.517	98.3229	88.2057	78.0213	82.8965	73.6007	50.3762	59.4478	49.5694	30.5522	49.9443	24.3961	24.0033	25.7866	28.347	20.7482	35.173	77.4827	81.2234
YDL133C-A	11061.8	36721.1	26875.3	23306.3	23525.6	9970.73	42315.3	27387.3	20417.3	20054.1	21312.3	68879.3	31311.1	12860.2	27462.9	9148.8	47716.9	34917	2594.21	20840.2	12151	11094.9	7642.13	11328.7	16320.3	16673	43568.8
YDL133W	7.07417	8.58554	39.3143	39.463	28.0825	26.0321	21.7091	18.7704	23.8042	15.1318	7.87993	6.67806	10.2853	6.70182	4.69019	8.11478	4.5443	3.32868	14.2819	4.28528	8.40103	6.90138	10.4672	12.7304	21.2181	45.6726	29.8142
YDL132W	34.2896	36.2678	69.779	55.2519	48.498	51.3193	102.43	129.126	108.948	163.624	152.973	155.928	120.124	142.957	72.4361	124.006	62.9623	54.4949	86.0803	49.1664	51.3516	57.7109	57.1016	54.3323	82.9536	97.8625	46.1045
YDL131W	157.48	108.291	85.6137	102.897	127.7	195.205	256.754	256.646	271.105	134.728	168.775	177.875	192.188	152.332	177.034	102.464	167.085	124.186	64.6111	99.4006	53.0237	50.2788	61.4996	48.8808	79.4148	135.561	184.828
YDL130W-A	54.3216	13.7051	1506.89	2121.52	1258.6	733.329	1318.41	988.427	984.352	1084.35	771.388	731.248	721.362	634.991	327.358	363.35	268.819	242.994	201.082	199.561	132.927	184.696	157.016	142.25	192.917	351.45	1282.99
YDL130W	4573.96	4235.64	90.5507	136.851	1664.15	1141.48	461.32	336.206	1122.08	153.859	222.869	504.516	633.786	168.835	554.183	93.0174	459.707	412.824	76.2144	291.911	126.333	138.29	138.684	64.8274	199.751	422.45	1214.91
YDL129W	18.2214	11.0984	44.032	12.0045	27.472	20.234	13.5492	10.0324	17.7169	9.51841	15.4315	15.8604	4.78796	4.02109	3.83743	6.45494	4.26028	0.83217	32.4974	3.21396	9.77262	31.0562	30.7608	28.4104	100.232	209.426	156.525
YDL128W	35.8558	24.488	61.857	46.9409	54.5173	133.217	78.6788	66.0577	63.7491	39.0493	36.7666	31.9477	17.3441	28.784	22.6644	19.9987	11.4738	10.0264	46.1929	17.6534	15.6751	23.1692	24.2994	26.7374	58.2444	156.718	47.5436
YDL127W	12.4584	14.0497	13.3745	20.341	28.9894	12.5795	16.462	30.8881	18.03	12.6272	5.27454	1.57766	5.53	7.02976	3.02192	5.75125	3.22072	3.93194	2.74498	7.59284	1.70118	1.54461	1.51398	NaN	1.34669	2.10536	3.01864
YDL126C	250.936	185.668	495.168	467.876	411.967	310.393	600.973	675.473	597.199	1018.46	1343.92	1308.36	1047.97	908.43	687.703	848.348	454.578	480.165	446.072	394.357	437.181	347.116	335.567	260.445	198.763	211.346	259.968
YDL125C	220.266	210.165	1145.09	908.446	601.217	172.758	416.108	564.618	690.279	1078.07	1344.63	1102.24	1093.26	974.405	825.715	720.406	460.828	284.257	426.1	265.606	174.749	131.078	185.363	167.645	190.18	366.194	572.953
YDL124W	3.81974	1.46515	62.3502	94.2266	57.6649	22.3537	85.8257	51.6273	55.9417	97.881	50.5398	27.2563	12.9039	54.7691	8.05492	33.3783	11.5259	3.88169	36.4143	8.24539	14.875	32.5306	27.2023	23.4628	68.6899	222.395	237.412
YDL123W	51.4972	28.6214	512.926	490.349	294.892	308.392	334.826	199.051	234.254	286.201	222.343	224.733	83.7309	188.199	79.4701	106.559	38.8199	29.2971	158.661	18.3036	27.6946	22.5667	38.4873	64.6229	174.124	617.106	266.818
YDL122W	39.2962	45.2932	12.7553	11.0427	33.5068	70.9588	18.7578	19.0165	35.3732	29.9581	14.3217	30.3934	154.959	45.1544	161.393	81.5767	159.724	215.394	89.7285	204.205	158.256	141.811	145.082	96.3735	57.3674	48.7917	46.446
YDL121C	140.423	107.209	32.1434	37.8734	55.2615	161.011	29.2572	45.3596	101.344	27.0811	29.4009	37.3749	35.211	18.7866	16.8079	10.4115	14.928	19.4395	8.12857	6.2565	6.50822	1.06063	6.86136	4.53325	9.24728	48.7917	124.368
YDL120W	75.1149	73.0255	39.3592	71.1422	64.1747	52.4198	102.02	83.6993	48.6635	105.372	68.4804	101.678	55.0357	91.249	101.381	71.0854	110.183	90.2548	69.0676	81.7814	162.205	189.096	144.891	138.329	166.451	171.003	99.4943
YDL119C	8.94225	5.45945	8.19984	16.0902	13.8906	18.005	22.5603	18.7157	16.7965	23.4276	17.1201	10.2881	13.1134	14.677	8.18568	11.5398	4.03897	12.623	8.95015	14.4732	13.6536	14.4632	9.11338	8.83101	8.55674	14.7854	6.05688
YDL118W	NaN	NaN	NaN	NaN	3.1582	1.63236	0.261786	NaN	NaN	0.420863	NaN	NaN	NaN	NaN	NaN	0.424036	NaN	NaN	NaN	NaN	NaN	NaN	0.736725	NaN	NaN	NaN	NaN
YDL117W	12.9642	14.6308	3.88706	4.63846	9.95939	22.6379	12.7584	19.4118	17.0678	10.0142	8.65666	7.70314	11.9225	7.42133	6.53431	5.34879	4.91423	4.38815	3.64984	3.17768	1.86466	0.897827	2.95688	2.60943	2.81802	2.20279	3.15833
YDL116W	26.1748	29.2692	18.6329	17.125	32.183	36.0012	26.4786	30.9365	36.4558	36.2457	51.2991	62.6975	56.4106	36.0162	50.4777	35.3338	51.6766	39.7748	27.4906	30.3359	22.2083	20.7896	19.9483	23.0092	17.7441	34.4517	19.2454
YDL115C	17.7064	16.6683	91.449	93.5568	72.5137	61.783	111.386	111.317	114.214	176.806	159.517	154.925	339.209	225.047	354.781	322.051	390.42	461.276	226.276	516.957	315.441	235.047	224.184	157.895	53.2894	27.1065	186.201
YDL114W-A	NaN	NaN	NaN	NaN	NaN	NaN	NaN	NaN	NaN	NaN	NaN	NaN	NaN	NaN	NaN	NaN	NaN	NaN	NaN	NaN	NaN	NaN	NaN	NaN	NaN	NaN	NaN
YDL114W	NaN	0.0989414	0.743027	NaN	0.432677	NaN	0.107595	0.611645	4.37873	29.9248	21.0982	29.9756	140.261	183.344	210.024	407.99	443.251	474.192	575.417	663.614	639.886	586.437	659.187	582.721	355.976	59.4764	104.646
YDL113C	6.59159	5.15113	142.557	122.193	50.0582	24.3371	49.7924	44.9645	46.8102	71.8775	74.4844	43.3501	64.2213	69.607	50.2577	74.1839	54.9224	51.5556	48.7119	52.3409	45.8067	28.5428	35.7616	31.4004	22.9379	34.2532	57.2364
YDL112W	21.8671	28.807	4.15413	5.88802	13.9559	28.1318	4.83548	8.02289	11.1326	5.13294	13.2767	12.5522	9.9454	6.25075	6.88796	6.70815	3.28964	4.05835	5.57055	1.95924	1.67226	0.774993	1.75799	1.8928	2.02707	8.03575	8.65469
YDL111C	68.4788	69.0764	51.7884	75.4318	116.105	75.4031	78.6175	61.46	79.5898	57.2674	67.0387	70.559	63.0715	32.0025	36.1574	29.7606	22.4482	28.3188	16.1429	37.9271	13.8333	23.924	21.4564	12.7817	31.8093	41.5769	44.4171
YDL110C	36.2724	16.6025	2218.41	2503.91	1151.04	397.801	1532	1427.5	1236.01	3317.06	2315.54	1801.48	1694.37	2455.24	1444.57	1647.32	833.728	495.643	785.005	576.448	506.269	489.928	649.372	632.253	818.476	597.779	654.785
YDL109C	0.386393	0.283082	1.06294	2.23838	0.412646	1.35967	11.0823	9.47908	7.36942	14.1872	10.5046	5.26619	8.86988	19.2069	15.4188	16.9536	21.6932	13.1247	17.8344	18.4654	15.2971	15.222	12.8506	10.4936	8.5623	10.7924	8.63666
YDL108W	18.1466	18.7222	15.7052	24.8045	25.2588	33.9326	30.5394	38.169	37.332	25.0708	27.1691	26.995	40.7613	30.0233	32.8494	38.4989	32.417	36.4095	32.9817	29.805	30.8207	18.1379	21.6386	17.2766	9.48826	16.4228	25.3192
YDL107W	8.89144	7.46951	12.3929	12.7054	7.59643	11.3373	17.379	20.9402	23.7413	29.9135	20.4274	18.6967	47.2207	32.1893	41.6484	41.4604	39.9353	51.0839	32.681	49.3233	38.8275	26.6665	40.4027	37.0902	19.703	31.4189	22.0824
YDL106C	15.5911	14.3313	112.115	69.7176	52.2852	39.8354	53.6883	55.7635	56.7099	100.177	70.884	64.8547	81.9321	106.241	91.8896	122.97	130.776	173.253	95.8957	193.979	226.698	143.754	130.436	92.9596	36.687	16.2777	49.9693
YDL105W	7.92154	8.42082	11.964	10.7976	10.6162	11.1886	35.6393	64.0156	24.2917	24.669	21.6486	13.9112	11.1785	19.5208	6.95117	10.2895	4.63028	5.42666	3.28861	3.49308	2.60876	3.94776	4.41121	3.71209	2.06515	5.64999	13.1157
YDL104C	4.29578	2.09814	3.3764	7.99893	11.1414	3.93787	7.00791	3.93746	11.8995	5.63316	5.1696	1.19485	1.14223	3.74119	1.3732	1.84788	0.914707	1.19115	2.72858	0.575046	1.47245	3.50945	1.83459	1.66664	1.01992	3.189	3.81029
YDL103C	80.0125	69.3966	69.6472	94.0683	78.5961	81.9698	231.267	409.628	242.432	300.793	314.895	361.034	371.458	519.897	448.329	773.878	694.091	718.306	894.225	867.795	1180.31	1080.05	1161.53	1314.17	826.162	211.975	165.217
YDL102W	17.9578	19.6858	15.8919	13.3202	24.3529	26.1497	40.5744	58.6962	38.5626	29.0614	28.5522	23.0874	19.6654	27.643	16.8385	23.5421	13.4824	8.40962	15.5947	9.40185	13.9521	14.1997	14.7419	9.16559	7.70607	10.5167	13.0258
YDL101C	15.3445	18.3794	5.80689	11.0526	27.3117	30.0478	47.9944	85.4905	45.8338	42.1149	49.0554	62.1229	40.1957	34.207	29.7936	26.5072	26.8646	15.128	13.9235	10.0421	6.72055	3.09523	9.10156	4.76256	5.12739	30.6926	6.04902
YDL100C	228.959	207.465	190.791	123.597	217.682	280.452	289.762	453.596	398.621	481.196	643.561	689.364	597.304	479.752	408.493	378.789	196.587	160.17	238.183	123.588	102.806	104.42	107.533	115.694	112.921	322.071	133.126
YDL099W	47.3128	58.1958	75.1892	79.8749	45.3476	74.4072	71.6459	92.565	97.7418	93.146	88.0233	84.8133	79.9425	78.2773	46.6887	54.325	32.3731	24.8678	32.7065	27.4408	22.3987	11.1646	20.792	8.35072	15.4121	46.1881	66.3659
YDL098C	23.7543	22.8905	25.9031	25.4143	28.1107	40.133	59.8443	54.2764	39.999	54.5459	63.4234	64.9998	57.3574	51.7835	46.4493	44.7391	44.6565	43.6142	27.1859	55.346	65.4673	31.819	51.8201	26.5021	49.0817	55.0471	57.4006
YDL097C	119.939	104.862	153.591	278.702	216.067	218.39	378.861	455.334	383.312	733.795	908.916	994.609	605.659	693.294	399.054	513.271	392.361	464.202	272.74	414.763	372.885	282.348	268.432	230.102	174.423	158.153	225.149
YDL096C	NaN	NaN	NaN	NaN	NaN	NaN	NaN	NaN	NaN	NaN	NaN	NaN	NaN	NaN	NaN	NaN	NaN	NaN	NaN	NaN	NaN	NaN	NaN	NaN	NaN	NaN	NaN
YDL095W	130.242	101.834	34.5235	30.8831	90.2211	112.272	137.783	210.832	152.952	127.678	159.631	137.072	101.03	146.411	137.212	141.281	102.653	116.744	90.2767	150.007	167.265	230.085	138.745	178.892	66.6415	53.6828	28.8874
YDL094C	NaN	NaN	NaN	NaN	NaN	NaN	NaN	NaN	NaN	NaN	NaN	NaN	NaN	NaN	NaN	NaN	NaN	NaN	NaN	NaN	NaN	NaN	NaN	NaN	NaN	NaN	NaN
YDL093W	12.9566	15.2454	9.25788	7.79824	15.0948	18.878	37.7155	61.4753	40.5437	33.837	44.0704	36.3658	25.6817	35.2721	24.2229	34.0198	15.7172	17.6366	27.29	22.3897	27.1512	33.1448	26.2834	28.15	39.5247	39.1296	7.52225
YDL092W	165.219	169.711	126.512	147.185	140.064	163.239	126.428	159.427	131.025	117.444	82.1765	126.02	132.094	84.6673	99.7296	64.4766	90.5498	79.3449	48.3243	60.6498	66.4104	55.1962	73.1964	59.2098	90.5856	106.213	84.604
YDL091C	7.8931	6.77163	49.3429	49.3033	41.3406	23.186	47.1726	53.4666	42.0639	73.3759	71.2737	53.4538	60.6382	54.8456	51.6033	53.4983	39.0115	30.9071	33.1328	19.0371	19.1031	15.3513	15.7992	16.7014	10.3424	40.6598	84.5484
YDL090C	9.49079	7.71399	12.2238	12.8707	8.66556	7.67814	38.4032	38.4997	25.4245	27.8383	24.8558	7.89928	17.2603	18.3462	12.7529	18.4495	5.18334	3.9374	12.5168	5.97409	10.4298	9.57516	11.9121	7.87023	11.238	14.6827	22.3114
YDL089W	5.098	4.66473	5.20732	8.22433	8.5456	11.6478	30.5048	29.6162	20.6769	32.5105	35.3839	14.5747	34.5918	34.1354	40.0464	49.6332	47.7081	49.0998	50.8264	36.2813	51.56	43.3001	57.2959	50.1929	36.3218	27.4977	29.4893
YDL088C	57.0343	52.1878	56.8563	52.631	63.6894	55.4524	18.7917	10.1823	22.4175	11.6195	5.98071	2.30387	12.6271	33.6267	14.4744	84.291	23.5161	27.5607	140.999	86.4852	137.414	155.486	153.877	114.145	122.452	133.432	53.4853
YDL087C	9.07877	8.86847	13.1448	22.1446	6.12354	12.4623	63.575	61.3162	41.9213	76.2982	73.1851	67.9149	55.1408	79.7712	58.45	68.2407	53.1787	62.1396	45.526	104.773	94.0119	77.7258	63.2093	53.4647	46.5894	19.2436	23.7343
YDL086W	127.819	88.4829	124.853	175.133	187.859	70.1751	353.824	331.092	210.593	233.305	191.045	136.108	105.452	162.411	93.7182	93.1611	83.0848	58.5313	43.1452	53.0889	35.629	25.5481	37.9037	28.7878	32.3992	37.3951	148.651
YDL086C-A	0.863389	0.84339	1.58342	0.833605	11.0646	0.357431	0.458577	0.651718	1.64669	1.47447	2.64476	NaN	1.07133	2.02441	1.93195	1.48559	5.14759	1.67582	NaN	1.61806	1.03579	2.19441	0.645269	2.81374	0.956616	NaN	NaN
YDL085C-A	87.5433	110.771	73.2043	84.0854	94.9444	82.6235	305.967	231.454	229.542	165.771	172.293	356.792	231.889	113.162	146.156	72.5839	122.597	123.258	38.4148	207.417	149.101	161.401	104.412	80.8101	70.3598	73.0697	45.0608
YDL085W	0.745187	0.0559943	103.444	164.484	97.9467	80.5888	355.546	192.46	119.676	342.429	303.245	146.428	99.8633	237.305	105.52	191.049	46.0235	44.5043	151.367	33.9467	68.3556	137.241	122.182	138.737	260.397	459.024	455.56
YDL084W	462.186	457.157	85.7773	115.465	263.207	325.574	242.62	348.188	429.286	288.293	278.18	280.284	281.841	311.533	211.196	241.192	183.122	170.694	237.785	170.584	188.493	260.175	311.043	327.672	511.083	620.721	176.675
YDL083C	4382.95	4497.47	85.0555	140.811	1603.87	994.433	226.176	263.706	904.305	72.2028	115.061	367.628	283.97	84.6269	282.275	46.3956	386.394	323.601	54.0561	118.921	77.1572	133.142	110.402	94.9601	319.237	860.591	986.188
YDL082W	3186.36	3627.57	60.4709	118.205	1150.05	980.65	205.849	169.361	641.832	99.0174	72.5984	191.536	157.501	88.2775	129.308	50.6575	146.83	113.768	28.201	85.0309	46.8261	107.626	58.9839	38.2237	76.8871	200.255	394.243
YDL081C	4873.83	4574.69	244.616	303.274	1998.93	1059.28	377.228	293.378	1085.39	179.254	304.501	963.866	687.331	157.01	580.371	110.882	574.513	558.934	100.348	448.514	321.114	516.18	452.681	308.339	643.419	774.944	781.704
YDL080C	5.03219	7.41769	4.14025	2.77413	6.79445	4.92786	11.9243	14.0974	12.6561	17.3492	15.7168	15.584	19.8635	22.5208	27.5401	22.159	37.9921	32.2664	18.1633	24.661	24.7444	20.3433	17.3324	12.0391	8.8683	6.93216	15.2911
YDL079C	0.374078	0.487217	75.0073	97.7576	63.12	21.0614	23.7761	14.4949	18.3913	44.6123	25.9734	85.4579	155.962	114.726	253.347	243.302	317.444	385.305	204.024	394.459	400.755	331.818	291.502	189.909	100.302	27.5385	92.285
YDL078C	128.649	105.05	1053.87	749.832	575.986	331.756	842.036	691.761	466.202	733.222	801.539	734.791	559.054	587.25	565.986	411.878	358.735	247.938	370.779	176.646	182.498	214.593	229.014	265.274	400.402	1382.91	968.913
YDL077C	5.1865	5.64871	4.81057	5.98608	9.42247	5.33082	17.9216	25.8298	18.4193	27.0302	28.6705	18.1071	14.3507	18.8984	9.87133	16.5661	9.71506	8.56263	10.8044	3.57514	3.86202	4.54557	5.25741	4.40373	7.00151	19.8265	5.92228
YDL076C	11.6704	12.1255	30.3533	32.779	26.2862	14.582	23.7799	29.4709	35.6131	25.9094	15.9246	10.7415	19.4837	20.6971	23.4235	48.011	24.88	19.769	134.418	34.994	111.751	127.276	215.99	304.727	303.28	87.6597	61.13
YDL075W	5477.36	5510.31	67.7709	210.985	2072.95	1561.24	463.004	436.006	1468.87	142.361	302.792	734.137	1017.2	153.158	597.403	87.7486	540.067	432.829	122.92	490.99	151.717	223.182	231.338	148.854	527.751	688.198	1049.03
YDL074C	30.137	42.8282	63.54	40.1759	35.2839	36.8929	33.5788	43.2728	43.0307	29.9653	25.1648	17.0381	28.5866	26.4647	19.0485	29.7303	17.9435	22.8781	28.0565	46.1874	48.4207	45.8448	52.855	35.8909	52.8322	70.7631	45.2408
YDL073W	4.51198	6.02146	1.16546	3.92683	5.15786	7.36634	7.83072	8.5385	8.64579	6.8372	7.39727	8.66114	10.7242	6.49662	12.7979	12.2467	13.5135	12.088	13.2935	21.9136	18.9071	17.2824	13.6784	12.2881	10.28	13.3744	8.20702
YDL072C	77.1707	41.0636	246.477	233.45	182.851	203.753	254.403	222.814	301.583	306.811	202.554	108.731	133.26	176.124	54.0124	140.175	28.6608	21.4406	141.367	19.5516	20.6143	18.7171	33.4812	29.3328	86.3533	513.429	253.003
YDL071C	0.751149	0.489166	NaN	4.83491	9.6262	2.90234	14.3626	7.55993	5.09375	11.5451	23.0094	NaN	7.45646	10.3326	9.71125	8.1856	7.96161	1.94395	5.93739	3.7539	3.60455	2.54552	4.49107	11.9678	4.4387	10.4089	2.48736
YDL070W	35.9509	34.067	74.7353	52.5862	48.5411	80.6205	130.126	96.7174	67.6326	98.1163	39.0092	27.8462	36.0063	53.1955	32.8794	42.7281	24.1403	29.6625	49.5281	44.427	37.1361	50.299	57.5441	55.1226	97.6826	94.9444	70.0664
YDL069C	8.98112	6.64628	2.99472	17.8681	15.6949	18.4776	30.2112	34.5127	30.4517	22.5418	21.6755	34.9727	24.3145	28.333	34.509	21.7752	22.1757	22.1864	15.2123	10.2008	13.713	15.9095	9.3564	5.91293	9.04626	7.77839	5.4073
YDL068W	NaN	0.277935	NaN	NaN	NaN	1.88463	2.41795	0.859083	1.44709	1.94362	NaN	4.4318	NaN	1.06742	3.39554	NaN	NaN	NaN	0.481931	NaN	NaN	NaN	NaN	2.47268	NaN	NaN	NaN
YDL067C	970.234	571.713	4293.43	2562.5	2016.6	2790.04	2449.18	1995.51	2968.7	2110.37	2497.48	2441.55	3065.43	1908.99	3884.5	1723.28	2585.45	1243.32	1739.69	2033.36	2163.98	1877.32	2917.64	2117.03	2265.58	1585.73	984.579
YDL066W	597.505	230.615	102.882	172.507	321.066	211.972	837.131	681.319	482.631	252.633	252.334	352.84	300.46	252.659	339.286	189.064	195.857	203.344	104.051	183.115	132.134	110.513	128.896	102.632	129.656	164.156	39.8615
YDL065C	32.4841	33.6926	246.999	187.124	131.358	121.787	164.199	138.305	182.152	179.301	172.693	152.787	280.795	195.294	264.263	326.256	224.501	300.377	549.444	510.963	508.357	454.093	776.609	536.457	465.06	180.183	255.625
YDL064W	129.549	149.381	26.1564	52.0212	158.237	136.457	209.792	311.01	193.433	267.248	205.701	192.84	204.502	273.847	173.162	239.269	172.428	190.704	184.537	209.375	297.528	367.529	278.916	244.451	208.942	220.283	133.814
YDL063C	61.2853	69.7613	10.7218	12.6517	21.7446	88.1317	7.06696	15.9781	34.9887	10.5866	23.0032	49.8489	37.0221	12.7626	16.2395	12.054	9.8158	10.9562	8.70736	7.93397	6.04629	7.17336	7.232	2.40897	3.1271	1.57139	12.5169
YDL062W	NaN	0.430604	NaN	NaN	NaN	0.364982	NaN	NaN	NaN	NaN	NaN	NaN	NaN	NaN	NaN	0.379244	NaN	NaN	NaN	NaN	NaN	NaN	NaN	NaN	NaN	NaN	NaN
YDL061C	4770.94	4498.76	184.315	476.078	1712.6	2001.95	557.55	611.442	1459.6	183.391	198.105	413.145	512.658	153.8	379.827	88.2315	405.838	310.852	139.506	183.908	125.641	246.601	257.162	286.164	846.363	1312.64	1902.19
YDL060W	61.2073	73.4679	5.52891	6.89388	39.8211	90.1233	4.25593	9.58166	27.7404	6.97757	7.65522	17.9182	12.9945	4.6133	3.55047	4.84605	4.09937	2.46381	4.56888	3.27824	2.85532	3.83118	5.69211	4.82627	4.7467	12.368	15.3687
YDL059C	4.32146	3.96552	5.7639	11.1264	13.9851	67.8744	43.9581	76.7064	56.612	67.986	99.8839	109.126	125.444	88.1848	77.7494	72.5546	64.0219	40.6684	45.9145	35.3401	35.1909	39.2745	50.1096	59.1788	26.1168	54.4399	36.4257
YDL058W	11.9072	15.913	5.51234	4.58925	10.227	10.1937	13.73	22.3853	17.8644	14.4144	13.2755	9.79896	10.0648	13.1773	7.25697	12.3282	5.62614	5.42699	9.383	7.33593	10.6919	9.94898	9.35118	6.30251	6.58307	4.44965	6.77045
YDL057W	7.80068	5.2039	16.7486	19.1045	12.1912	24.8898	43.7565	51.1272	32.6584	37.2035	35.2601	42.971	29.7465	28.551	23.841	21.6065	16.6371	11.8173	11.2792	10.6969	9.35833	9.18785	6.54095	9.09406	3.79448	0.494344	7.56036
YDL056W	9.60702	9.38449	11.8377	12.0293	13.1453	16.2194	14.7099	16.543	17.0822	15.7016	10.9207	14.9055	14.5285	16.3312	12.8758	19.0486	15.8111	17.4816	26.5698	21.6615	18.2785	21.7468	21.9887	27.069	24.6151	13.2607	14.1666
YDL055C	1111.42	1268.18	71.0351	171.292	587.234	1173.42	324.478	358.418	488.312	154.443	150.695	232.302	310.257	294.189	320.63	720.018	312.031	310.79	2562.76	292.301	962.335	2087.13	2104.16	2708.3	2925.54	1241.81	526.502
YDL054C	16.3237	10.1073	314.928	182.674	165.268	134.517	317.654	493.647	361.668	616.261	673.47	553.566	386.284	566.948	336.504	428.941	188.261	158.17	250.911	110.324	101.925	82.9776	68.0116	81.2634	67.7881	46.0866	80.4433
YDL053C	109.543	101.745	79.0006	81.2317	115.727	95.2956	112.778	190.522	192.984	244.83	231.95	260.785	271.432	210.309	215.728	169.375	211.347	158.077	81.7988	245.971	198.234	146.265	173.546	121.374	116.337	57.7106	75.2225
YDL052C	79.686	66.0737	9.81823	14.7115	53.215	25.0613	34.2311	48.1821	50.7908	56.966	72.5351	32.0723	36.7917	42.0998	25.8017	33.3036	14.3224	12.7891	24.588	14.6637	8.89281	7.85008	13.8499	7.60512	12.3196	55.1047	14.3187
YDL051W	282.815	392.463	51.5758	70.0711	157.918	342.136	49.8702	64.369	160.91	64.8753	62.8729	188.994	262.845	129.328	253.066	206.825	319.564	330.154	334.209	387.631	428.258	685.953	675.966	499.643	379.943	182.085	155.46
YDL050C	NaN	NaN	NaN	NaN	NaN	NaN	NaN	NaN	NaN	NaN	NaN	NaN	NaN	0.473451	NaN	NaN	NaN	NaN	NaN	NaN	NaN	NaN	NaN	NaN	NaN	NaN	NaN
YDL049C	1.39619	3.63692	2.56054	9.8855	29.3239	26.2027	21.9998	19.3214	16.8647	11.9218	6.41526	NaN	21.9443	30.9908	23.2576	75.4737	30.522	36.1329	259.15	56.6923	144.048	231.25	270.953	286.656	247.511	344.626	171.064
YDL048C	5.61202	6.22666	4.67608	8.37	8.71346	8.34457	8.53451	9.43067	12.6436	10.3416	9.95825	11.9144	13.288	8.13064	14.4535	4.71622	7.34747	7.91833	3.13108	2.86703	3.97651	6.15642	10.0996	2.21585	6.49758	6.29357	25.3295
YDL047W	67.5111	62.1257	121.421	153.415	95.1307	77.7412	99.4208	119.033	98.2117	119.405	130.903	104.687	90.5171	93.8951	63.748	62.4828	54.2257	38.9413	54.5416	29.3274	45.0088	68.8392	65.6748	56.6656	119.592	105.298	54.8096
YDL046W	207.393	146.89	1008.09	1138.57	643.13	760.434	1241.41	1199.16	977.948	1531.91	2017.73	1774.89	1257.02	1549.01	1037.34	1058.48	782.148	537.658	636.454	430.135	382.38	480.942	291.984	304.822	356.339	655.23	895.235
YDL045W-A	187.787	100.954	98.0564	198.936	149.017	93.3974	104.935	79.7337	106.12	113.024	71.9044	60.9373	69.5806	123.531	97.2681	160.436	141.246	156.933	184.991	229.731	350.443	301.617	382.053	310.244	336.659	382.88	168.415
YDL045C	9.58306	9.56025	54.5944	60.2395	40.5011	34.1014	48.6248	49.5582	30.3323	41.0882	32.478	14.2915	37.4442	41.4972	38.0201	45.4327	32.0118	38.784	36.6079	48.1465	62.8644	41.458	46.3249	31.0092	30.7239	37.6136	26.332
YDL044C	21.0781	15.4598	20.3044	21.3788	30.9232	20.2139	23.0692	28.2855	21.1157	25.0886	23.9138	27.636	20.0783	20.1018	15.6688	15.997	9.02677	9.3671	8.89551	12.2364	17.5392	21.6456	21.4285	21.8953	26.4208	33.1917	21.856
YDL043C	26.2574	28.3973	23.2175	28.5205	28.5421	54.545	66.7427	71.1398	55.7427	48.6451	45.2432	31.0392	52.9446	37.1597	36.7214	33.6831	32.6143	50.965	17.2737	29.8766	23.3441	25.622	21.7265	10.6964	13.5073	31.675	31.4413
YDL042C	13.5643	12.8699	14.6811	10.3053	23.7473	34.8892	30.8847	42.8016	20.9224	14.3355	10.047	9.52484	11.3127	10.532	11.9417	6.5044	5.96591	6.04247	6.49708	6.25095	4.93519	3.95618	6.14897	5.55585	13.3043	21.3771	4.9703
YDL041W	0.530472	NaN	NaN	NaN	NaN	0.878431	0.845258	NaN	NaN	1.35889	NaN	NaN	NaN	NaN	NaN	0.456378	NaN	NaN	0.898516	NaN	NaN	NaN	NaN	NaN	NaN	NaN	NaN
YDL040C	68.1598	83.4229	13.9637	20.0748	60.3592	36.552	58.8333	89.3045	66.1852	58.2006	77.9315	62.1489	42.3332	59.6006	44.559	51.1442	37.5383	34.3886	35.2176	18.9342	31.7946	32.1911	30.0937	30.8579	33.9067	64.2948	15.6369
YDL039C	0.179101	0.131214	NaN	1.03753	1.14762	0.0741451	0.523197	NaN	0.341587	0.229397	NaN	1.04613	0.222236	0.335954	NaN	0.154085	NaN	NaN	NaN	NaN	NaN	NaN	0.133854	NaN	NaN	NaN	0.889613
YDL037C	1.14191	0.371707	0.697859	3.67437	3.251	1.10518	1.21279	0.861694	0.725743	0.162461	NaN	NaN	NaN	0.356887	0.283822	NaN	NaN	NaN	0.322264	NaN	0.228252	NaN	0.284389	NaN	NaN	0.494344	NaN
YDL036C	19.333	23.2433	11.9013	16.7081	6.93031	31.5666	16.6593	28.7784	19.2528	18.4707	16.3584	20.0053	14.7626	16.1035	7.05877	13.2596	6.71707	10.4965	18.3196	6.58757	11.6778	19.2426	34.7581	32.0167	53.3267	18.6174	10.073
YDL035C	9.05065	6.90138	22.7354	19.2343	14.5927	24.1615	35.5738	37.7868	24.1368	29.3499	27.9786	23.4314	17.8474	22.5789	17.2845	19.7555	16.9402	21.323	13.3754	29.0292	31.642	34.895	21.9634	25.308	33.4455	18.1731	25.2738
YDL034W	NaN	NaN	NaN	NaN	NaN	NaN	0.289103	NaN	NaN	NaN	NaN	NaN	NaN	NaN	NaN	NaN	NaN	NaN	NaN	NaN	NaN	NaN	NaN	NaN	NaN	NaN	NaN
YDL033C	9.20966	4.24217	10.9854	9.25341	7.0367	4.95956	7.87425	8.13868	9.90112	14.1935	13.991	19.2434	10.0341	8.98878	8.71225	9.53371	5.35695	2.3253	5.70708	1.68387	1.97618	9.89586	2.90989	1.30141	3.98208	6.61451	5.95062
YDL032W	NaN	NaN	NaN	NaN	NaN	NaN	NaN	NaN	NaN	0.513938	NaN	NaN	NaN	NaN	NaN	NaN	NaN	NaN	NaN	NaN	NaN	NaN	NaN	NaN	NaN	NaN	NaN
YDL031W	62.91	92.4861	19.133	12.6212	36.9144	117.809	10.2811	12.0496	33.8816	10.0889	16.3645	28.3885	20.5876	9.19523	11.2503	7.89406	7.61889	8.29496	13.466	8.24464	5.27775	16.1331	18.0364	12.9716	28.4103	58.4586	21.2275
YDL030W	11.4346	14.0486	10.3772	9.33292	15.3588	14.1525	15.5277	14.949	13.9395	15.904	13.1802	8.26269	18.138	19.0165	14.4199	23.8331	8.66819	12.3556	39.1354	20.3248	43.8407	72.2069	45.1081	29.7094	24.0325	10.7201	8.19751
YDL029W	74.4921	64.7334	60.9131	123.339	120.055	62.4045	166.319	159.588	137.861	145.895	146.744	107.573	70.142	115.769	80.9906	94.1047	67.9123	56.4092	78.7073	37.7066	47.509	57.2255	75.1854	61.407	97.3088	192.512	70.5915
YDL028C	7.24147	9.07196	19.208	15.8004	22.3703	15.3789	17.9489	23.7174	35.6854	41.0129	32.7094	33.4558	77.7729	106.442	94.598	226.04	190.259	287.463	236.512	401.766	422.2	288.451	299.86	217.418	129.643	36.3546	58.9325
YDL027C	4.4605	3.99408	47.9914	50.8182	47.6356	22.0359	38.5379	39.0567	36.2975	46.2129	29.1489	18.5273	41.6953	44.3447	49.0176	41.061	67.3711	79.0739	45.835	55.1716	67.96	55.551	71.1176	46.84	43.8203	87.3075	76.0683
YDL026W	0.601882	NaN	NaN	NaN	NaN	NaN	NaN	0.908646	NaN	1.02788	NaN	NaN	NaN	NaN	NaN	1.03563	NaN	NaN	1.52921	4.5119	1.44413	NaN	NaN	NaN	4.00123	14.0745	NaN
YDL025C	12.7006	11.6679	82.0776	74.9372	54.2539	39.9764	46.7918	44.13	27.8116	30.2967	22.2313	34.9335	13.7582	20.9874	11.7286	13.6149	17.0274	8.21718	7.76833	14.7345	11.7298	9.47909	10.396	7.66492	11.1682	16.4996	73.5994
YDL025W-A	NaN	NaN	NaN	NaN	NaN	NaN	NaN	NaN	NaN	NaN	NaN	NaN	NaN	NaN	NaN	1.53865	NaN	NaN	NaN	NaN	NaN	NaN	NaN	NaN	3.96312	NaN	NaN
YDL024C	0.166833	0.293343	4.65065	8.11832	11.1177	7.79069	8.7902	9.47007	7.63655	17.1517	12.674	13.7726	11.4271	18.8391	15.7288	30.6007	19.4956	17.3567	123.602	11.5058	10.0874	5.59716	11.1718	14.4987	13.309	477.341	104.745
YDL022C-A	0.188541	0.184174	114.798	137.62	53.1567	15.9229	41.6587	46.6803	43.1511	78.2424	90.0971	42.5827	25.2666	64.7202	31.5008	61.9629	17.2362	36.5954	141.473	11.3069	57.9045	68.0466	74.4003	75.3721	130.353	473.221	269.714
YDL023C	NaN	NaN	NaN	NaN	NaN	NaN	NaN	NaN	0.74383	NaN	0.896005	NaN	NaN	NaN	NaN	NaN	NaN	NaN	0.990887	NaN	0.701821	NaN	NaN	NaN	NaN	NaN	NaN
YDL022W	91.7276	37.6525	1220.58	1313.53	554.571	306.073	524.146	463.335	507.588	651.511	639.869	373.086	381.001	664.586	497.354	689.495	529.97	502.724	415.039	466.245	440.603	383.938	361.113	287.954	182.233	323.204	1447.52
YDL021W	4.71474	1.27387	158.951	192.931	131.126	40.3656	126.594	120.547	66.835	120.775	97.1017	68.7498	62.2367	99.5401	73.6245	88.5461	52.6308	35.0472	102.627	28.5754	54.3957	69.3491	82.7682	108.536	101.809	86.0111	46.8373
YDL020C	17.7668	20.2862	685.334	489.398	231.708	173.213	146.736	152.407	199.124	339.384	516.126	408.692	343.973	303.692	253.628	247.297	206.009	157.124	130.04	113.34	79.8942	62.5016	58.3896	44.4804	32.8522	40.9655	134.42
YDL019C	13.3577	11.0481	54.1802	39.8202	35.6109	25.4294	40.0807	36.6515	28.8234	36.3823	31.0615	27.9059	24.0757	28.7139	20.2172	26.3391	16.9549	15.5183	31.2542	26.3124	51.4669	69.0155	67.1125	82.5094	120.56	79.4001	36.8067
YDL018C	34.8985	29.6259	13.2068	26.7417	30.1706	41.2785	140.784	191.507	108.467	114.231	106.478	97.0683	66.6737	92.2183	52.4731	78.396	39.0815	40.8573	70.6051	34.2585	62.8006	67.5801	84.87	62.5829	84.0848	73.4035	34.3938
YDL017W	7.08515	8.72652	30.7332	32.1217	24.2129	26.3218	50.7865	86.1282	87.7368	98.2714	140.6	107.48	109.78	104.472	97.2375	100.815	77.1379	72.2284	84.4234	62.8113	75.5384	96.146	72.5674	50.8652	51.8794	27.8535	32.4385
YDL016C	NaN	NaN	NaN	1.19676	27.7984	7.69715	2.63341	3.74254	7.09216	1.05841	NaN	NaN	NaN	1.16253	NaN	NaN	NaN	NaN	NaN	NaN	NaN	NaN	NaN	NaN	NaN	NaN	NaN
YDL015C	228.545	208.407	66.4424	127.091	177.546	216.309	108.079	108.173	147.407	110.953	118.685	104.24	97.901	91.5542	99.0821	75.6707	86.0001	104.698	60.0012	75.4401	45.1535	17.9046	28.8815	24.9256	15.6104	147.473	91.9763
YDL014W	1009.49	1208.1	101.498	84.7583	469.571	1223	43.8899	83.5511	408.868	50.0275	56.1205	98.0942	164.815	49.9376	61.7854	28.0756	60.3037	55.5626	66.5888	43.6334	16.0263	36.3784	35.3809	21.5606	61.7425	442.795	92.9573
YDL013W	6.25957	7.69254	30.3658	23.9796	27.1707	15.9662	23.2728	22.7103	22.3365	23.2764	21.3394	18.8709	19.042	21.2106	13.4042	17.8061	9.02905	10.582	14.9632	16.6504	22.044	15.6529	15.8455	17.1094	12.3049	14.4277	27.0801
YDL012C	73.3181	82.0032	138.182	92.8929	148.552	50.8677	67.4172	127.297	113.489	180.64	214.825	160.243	199.932	194.891	126.232	152.582	120.945	67.4982	156.092	125.999	207.206	301.986	396.781	443.251	588.23	141.556	51.82
YDL011C	NaN	NaN	NaN	NaN	NaN	0.479884	NaN	NaN	NaN	NaN	NaN	NaN	NaN	NaN	NaN	NaN	NaN	NaN	NaN	NaN	0.695323	NaN	NaN	NaN	NaN	NaN	NaN
YDL010W	26.5762	24.2475	175.165	199.544	175.189	115.942	237.17	377.997	222.646	292.59	253.318	217.483	309.347	237.615	256.788	213.321	234.859	246.136	114.479	237.653	145.011	83.662	105.26	70.9297	48.4287	58.1855	134.017
YDL009C	NaN	NaN	10.6294	5.59596	3.71381	NaN	0.615682	NaN	NaN	0.494903	NaN	NaN	4.31508	4.34874	4.32303	4.98635	17.2778	24.7494	12.2714	17.3792	9.73452	17.6772	25.1237	11.3331	10.2748	12.0473	5.75777
YDL008W	28.2812	20.2591	74.6877	62.6208	45.9081	55.8862	85.1199	105.315	58.4937	174.516	93.5623	152.71	546.507	438.895	877.523	564.804	1202.04	797.78	350.329	1052.96	801.163	576.959	630.148	630.832	348.444	201.829	121.746
YDL007C-A	0.363929	NaN	2.66971	4.21649	23.3193	1.80793	31.3139	91.2027	100.875	329.398	243.026	266.424	962.764	899.051	1399.58	1383.26	2045.37	2062.62	1404.83	2305.27	1968.18	1646.45	1564.48	1390.02	620.966	156.966	296.458
YDL007W	72.8854	70.4991	245.321	202.834	174.295	228.254	257.853	370.014	372.146	519.486	626.892	612.156	560.014	449.29	361.997	436.354	233.747	236.336	290.116	275.865	258.203	223.023	243.096	196.855	185.579	166.724	166.818
YDL006W	22.0861	23.8512	23.6109	67.2944	51.2032	46.3139	58.7125	78.7493	54.1888	112.017	108.452	70.8774	101.358	111.17	74.5032	142.843	88.6682	137.869	128.583	151.421	225.285	226.231	198.741	121.047	120.018	49.0224	76.0761
YDL005C	19.1515	22.9884	120.467	124.772	89.1115	61.2838	76.0449	97.5376	91.4255	96.5637	95.4469	84.6351	92.7742	74.7948	56.0951	67.5898	41.1829	37.7527	54.9541	49.6345	50.1285	69.864	75.7851	63.8352	105.002	105.451	66.2144
YDL004W	647.341	343.138	951.181	1403.93	893.529	916.477	1053.78	996.643	1173.08	795.435	1001	870.533	1019.86	944.797	697.141	556.923	367.792	230.919	243.989	190.901	130.133	152.178	167.369	120.793	253.295	349.523	751.229
YDL003W	35.3826	32.6758	0.80986	1.0659	20.986	3.74766	6.86046	12.3332	8.70294	3.77069	1.52179	0.859786	0.82192	1.65666	1.81155	1.04476	0.438801	NaN	0.841467	NaN	2.25152	1.40295	3.96038	2.87825	1.46782	12.0473	5.48359
YDL002C	40.7661	49.4395	15.7566	57.4738	53.741	36.8381	53.4557	61.6097	62.4234	46.3753	34.3073	38.2352	35.0283	36.5486	27.0062	42.7653	19.5138	19.0583	20.0096	17.2514	20.9824	23.3963	20.6391	5.99989	14.2789	68.5635	56.3923
YDL001W	16.1936	17.8046	36.7566	22.9967	28.8488	28.3788	25.2244	25.8722	23.4522	23.5624	14.4587	21.4907	14.7774	27.9238	14.7324	43.7318	10.3907	16.9137	60.3924	50.081	82.2385	43.9264	75.5459	53.0106	58.8951	45.6597	39.6765
YDR001C	16.4813	11.9527	175.474	151.38	131.564	258.43	218.911	217.527	174.103	197.843	157.061	147.708	188.601	135.693	155.629	96.3429	136.642	101.14	83.6369	62.0866	55.5132	61.9878	54.0307	43.4788	56.7755	88.3096	130.239
YDR002W	732.246	943.371	670.601	527.771	665.177	1515.05	444.717	648.884	1084.71	814.179	1075.51	1590.46	1692.62	932.353	1334.63	922.159	1130.07	982.801	783.158	1051.28	1134.23	1220.07	1499.4	994.398	1054.74	376.002	261.665
YDR003W	18.0964	15.7936	402.608	250.911	194.526	129.41	192.39	158.991	160.311	142.105	101.779	76.2438	72.886	103.782	36.2888	77.8438	33.6057	42.6103	89.1916	71.164	90.3986	98.7746	136.577	108.252	186.041	216.595	109.043
YDR003W-A	NaN	NaN	NaN	5.89623	22.8264	NaN	0.810898	NaN	NaN	NaN	NaN	35.6706	NaN	NaN	NaN	2.62696	NaN	NaN	NaN	NaN	NaN	NaN	NaN	NaN	NaN	NaN	NaN
YDR004W	7.53593	9.48357	10.4588	13.372	22.3312	19.4493	35.4104	31.3631	31.2489	30.7248	31.8189	20.0921	11.12	22.6682	9.92515	15.0694	9.17485	9.48782	14.8343	9.16082	10.914	17.2554	10.3509	7.37514	8.42486	32.1045	43.839
YDR005C	13.9102	13.7424	105.521	72.9509	89.4691	208.488	134.75	159.169	151.14	163.858	156.64	113.257	111.8	120.233	62.4874	85.1306	38.3253	31.2946	82.5977	27.8462	23.3249	38.5685	61.4309	27.4742	56.0441	142.925	74.5893
YDR006C	16.5858	17.5913	108.434	107.07	62.5501	57.5733	50.5706	59.612	57.8835	70.7525	45.1728	57.0189	26.6942	49.7911	18.7376	31.5832	13.2399	11.3146	15.9272	9.88416	6.07752	3.70398	5.91258	4.22165	4.45961	5.58959	70.3189
YDR007W	40.0613	13.1803	23.4698	80.5818	67.7399	34.3213	77.4282	47.0396	32.8971	36.3457	24.7138	69.3331	101.491	25.8315	124.088	14.6	91.7797	107.997	12.9586	161.626	142.847	125.155	149.702	93.0827	46.2364	32.5278	22.1099
YDR008C	2.40753	0.78392	33.36	22.7282	12.5698	5.75861	14.7764	12.923	9.52356	10.5072	17.2079	10.4166	2.65543	7.52666	3.19239	5.52334	7.44275	35.3068	2.26549	24.0635	12.8367	10.8783	17.5932	16.2732	10.6699	9.73054	5.31487
YDR009W	2.10254	0.821537	50.6785	26.4482	19.7595	15.3194	10.3378	9.43178	6.72159	8.72017	9.0168	56.6097	63.1404	5.97221	60.9562	4.03119	35.6532	29.8495	1.83152	26.1512	18.1611	12.2215	14.9149	12.2685	14.1105	11.5502	5.96775
YDR010C	NaN	NaN	NaN	NaN	NaN	NaN	NaN	NaN	NaN	NaN	NaN	NaN	NaN	NaN	NaN	NaN	NaN	NaN	NaN	NaN	NaN	NaN	NaN	NaN	NaN	NaN	NaN
YDR011W	29.8809	39.2601	69.2455	67.7595	52.0725	29.8889	19.3682	18.4972	29.8329	22.3833	30.383	10.7107	11.3766	15.6737	10.1335	14.9869	9.02771	9.54502	14.3296	6.40438	6.84953	8.36784	8.22267	7.153	14.2219	23.3888	10.5572
YDR012W	1983.17	1861.22	190.946	185.262	759.746	756.425	211.655	218.899	633.943	131.711	186.372	332.44	276.957	144.572	219.664	103.877	193.388	130.769	83.6002	103.28	59.6187	79.1888	67.7789	57.0954	105.869	261.267	341.367
YDR013W	25.1581	27.501	16.4781	17.9285	47.9775	62.7385	81.4468	110.777	91.7758	68.2824	81.1935	18.6602	86.9623	56.1799	41.5507	45.3496	32.7369	33.7168	31.1987	29.187	23.3549	11.4183	28.2035	13.0141	9.29153	26.458	40.1667
YDR014W	4.44352	5.52011	20.9045	18.6532	17.1248	11.0373	33.9651	56.1453	27.881	36.8703	21.453	16.927	14.1439	25.9112	10.9517	16.2056	6.91112	4.12489	10.3898	7.60339	5.91025	3.43724	3.32095	2.09873	2.35463	4.51775	11.0357
YDR014W-A	0.576034	NaN	56.3424	165.366	223.922	18.1237	774.059	1149.06	801.269	1691.37	2045.08	1484.93	1042.61	1465.18	733.843	1127.6	420.518	266.846	544.109	175.604	210.081	133.718	202.626	171.04	79.9918	45.8982	143.061
YDR015C	NaN	NaN	NaN	NaN	NaN	NaN	NaN	NaN	NaN	NaN	NaN	NaN	NaN	NaN	NaN	NaN	NaN	NaN	NaN	NaN	NaN	NaN	NaN	NaN	NaN	NaN	NaN
YDR016C	56.995	61.7894	77.3374	117.056	52.0715	36.0064	140.687	147.22	72.8875	135.593	155.414	110.329	70.3131	88.371	42.2656	57.8207	60.2359	71.6192	53.0124	39.5147	81.4187	113.878	94.5489	58.6937	143.09	232.831	176.733
YDR017C	10.5716	15.9119	31.239	22.3114	24.1698	42.2608	35.3515	43.698	48.6172	50.9067	47.1609	38.267	35.1775	46.4748	24.7881	29.7188	15.1505	11.3289	22.9502	10.9385	9.14571	14.9861	18.2499	12.681	15.7054	33.8896	27.2166
YDR018C	NaN	0.15402	66.5075	80.6833	63.9861	24.2819	214.974	295.875	220.325	426.915	425.993	216.12	176.864	354.022	114.546	272.519	65.4903	43.4573	157.836	18.3204	27.2384	23.2431	22.1567	20.5538	10.2489	3.27736	64.2202
YDR019C	117.621	74.1831	294.867	367.14	243.389	282.918	190.361	243.907	365.398	500.106	734.704	883.211	926.634	447.41	747.951	261.34	600.906	556.886	154.543	443.494	376.598	435.23	440.054	357.46	427.543	404.367	407.065
YDR020C	35.5963	39.1018	4.92694	15.0442	40.7404	32.9204	12.414	17.8453	30.0597	21.5633	12.3441	15.692	14.0009	14.362	5.2099	10.863	4.80516	2.08578	7.73572	6.04169	0.322296	0.682811	2.00781	1.16736	0.595319	11.8664	2.66884
YDR021W	34.9754	39.2862	20.0896	13.9004	24.734	57.1398	8.64417	17.2461	22.2851	12.2934	24.4475	40.2186	22.5247	16.585	11.2053	13.4632	9.64101	12.1497	14.8435	6.45202	5.0689	17.1027	24.5606	13.9397	26.008	56.5171	8.55029
YDR022C	9.53234	2.79346	13.9855	37.4276	14.252	15.5219	82.1888	50.3676	53.3292	64.8449	42.8263	25.9834	29.9646	37.2513	17.0639	27.6097	12.6295	8.63429	17.7605	5.95479	18.6784	16.1518	15.1982	11.0455	23.2356	35.4999	63.1309
YDR023W	588.373	717.506	133.393	184.833	371.349	432.53	154.96	189.202	321.625	153.307	256.972	380.101	345.244	175.236	259.561	139.691	260.622	212.554	120.223	121.11	106.398	169.403	181.066	144.516	292.398	371.295	130.277
YDR024W	4.45343	3.77443	4.25177	11.938	30.0973	9.27775	10.877	8.16659	12.2824	6.92864	8.87709	7.52312	4.79453	3.98634	4.03483	1.99454	11.5185	5.99984	1.96342	5.79306	2.78129	0.982067	2.88778	1.67898	2.56869	18.071	82.5281
YDR025W	3299.88	3566.95	112.79	166.919	1384.02	1368.6	194.44	288.603	1006.84	61.1813	124.76	229.967	390.081	88.5016	293.178	50.3543	373.632	264.331	72.4581	221.599	101.085	119.962	113.456	103.01	334.843	504.946	866.002
YDR026C	11.9491	14.4685	5.62931	5.50384	15.2195	16.6102	12.9261	15.7223	16.7264	17.1301	19.3088	8.53763	19.8599	16.759	12.1482	12.4493	13.2897	11.0645	10.5839	13.5594	11.0549	6.687	9.02937	4.52531	3.40093	10.8236	9.25681
YDR027C	7.24422	7.48864	22.1856	20.7792	15.7733	12.986	21.3303	29.6239	24.0558	34.2317	39.4262	30.4002	31.5922	31.201	22.0329	28.56	19.4288	18.2928	16.2611	17.3987	10.4627	9.29543	10.5128	8.25153	2.80536	2.01015	18.5154
YDR028C	23.1268	24.1271	45.9488	40.4894	41.3605	50.0486	69.7692	81.9303	74.6497	81.3592	56.9568	70.1229	84.482	72.5897	75.1619	63.3498	77.3365	64.3993	50.6099	84.3703	67.6224	71.6319	55.1244	50.3794	63.6833	77.3938	80.2571
YDR029W	NaN	NaN	NaN	NaN	NaN	NaN	NaN	NaN	NaN	NaN	NaN	NaN	NaN	NaN	NaN	NaN	NaN	NaN	NaN	NaN	NaN	NaN	NaN	NaN	NaN	NaN	NaN
YDR030C	1.72848	2.41214	24.9068	15.4965	12.6577	11.2446	9.90191	17.7069	23.2333	19.7141	18.3425	15.3846	18.0774	15.0533	8.10376	11.7902	5.6434	4.3135	7.31927	1.85104	2.07363	NaN	1.47636	0.804719	2.46229	4.17023	4.90603
YDR031W	32.324	23.8068	205.13	196.17	126.026	56.5004	67.8562	65.065	85.4612	72.2883	50.2938	49.9486	24.1927	25.0231	11.4808	21.1879	8.15739	7.96701	18.2502	9.61553	8.00191	1.30406	19.173	8.91787	17.0544	27.9953	76.4557
YDR032C	144.694	99.0931	642.637	714.91	593.239	322.684	1160.63	1021.92	730.306	820.544	389.522	188.63	124.899	488.25	86.8081	289.83	57.5116	31.7479	433.423	42.4436	75.0949	121.52	224.742	196.821	508.833	1484.18	415.601
YDR033W	272.639	223.334	12.8745	32.2043	185.481	699.333	212.789	130.519	161.974	41.4951	22.8083	11.3902	11.1305	24.5295	7.07845	16.5625	7.18671	7.02919	8.97013	6.5781	1.87152	7.68215	4.99674	0.847336	6.48174	19.1266	49.6944
YDR034C	14.64	14.5714	27.8649	22.3103	21.1279	37.6093	43.0401	37.3935	37.531	16.1497	9.09032	13.2506	10.8013	13.2854	7.31909	5.65078	10.8516	14.7455	9.18167	8.30509	17.3734	29.9686	30.0446	17.537	41.3848	54.4872	61.7123
YDR034C-D	0.948534	0.811171	0.426531	0.571073	3.19879	0.563181	1.51509	1.3636	0.956477	0.8204	0.50601	0.319436	0.41622	0.816518	0.652846	0.813971	0.849117	0.906578	0.662935	0.703658	0.679144	1.21693	0.853628	0.854712	0.521225	0.755226	1.16196
YDR034C-C	2.1641	1.67679	1.37421	1.77832	4.41604	1.69727	3.2865	3.49679	2.06982	2.0253	1.57413	1.07346	0.923536	1.6717	1.45596	1.62743	1.96349	2.60298	1.01969	1.49823	1.57046	3.64582	2.54739	1.84958	1.56085	2.22743	3.01398
YDR034C-A	1.16437	1.93456	45.4002	2.4817	NaN	2.25516	0.150973	16.4703	NaN	0.905924	0.974975	NaN	NaN	1.49258	0.527556	NaN	9.83956	NaN	NaN	NaN	1.06066	5.9773	2.12136	0.576261	0.783668	14.7018	1.75661
YDR034W-B	9.02823	5.29146	1200.96	1194.78	1334.4	691.204	1391.61	1459.29	1296.4	2041.36	1586.87	1139.06	1082.87	1033.03	441.747	753.936	289.47	149.535	809.133	180.476	189.181	428.333	676.54	655.01	1924.73	5479.53	454.421
YDR035W	388.306	174.455	147.288	152.801	220.907	529.104	522.092	442.694	491.698	199.535	181.408	177.392	233.224	131.816	170.143	99.9498	214.599	243.649	102.024	178.336	98.7771	104.205	139.716	127.566	232.927	193.764	144.984
YDR036C	13.7436	5.61418	22.4554	30.1579	19.214	4.44826	18.3156	18.4849	18.1102	28.2717	32.9143	24.3263	21.7046	33.6311	37.2764	42.7811	45.1913	47.0467	27.5114	42.6154	65.352	55.5721	47.0622	38.2747	23.8104	9.73887	11.7914
YDR037W	474.279	460.192	58.9502	71.2577	200.772	445.961	83.8471	129.457	220.754	37.3786	44.8593	98.8173	66.9129	43.6343	45.4268	26.0166	60.519	53.3601	15.85	34.0831	15.983	17.7369	13.434	12.1755	33.9744	68.9568	34.6634
YDR038C	0.253173	0.0279972	29.0499	20.4591	19.9566	44.5896	37.9101	39.8362	57.6394	55.9703	46.3267	33.11	26.0327	52.3462	35.2873	37.447	11.9805	13.7963	24.2003	7.73469	7.10605	4.8321	3.76998	5.83262	7.51554	15.9362	11.9585
YDR039C	0.281834	0.0279972	25.6858	17.3044	17.1407	34.7889	28.4262	31.2257	45.0061	42.3632	36.318	29.0922	20.2714	39.2551	26.5652	27.8551	9.58823	10.3473	18.3019	6.87528	5.59315	4.46787	3.76998	3.90225	6.7534	13.4043	9.39593
YDR040C	0.754741	0.139986	293.232	236.967	97.8242	117.917	119.718	124.427	156.313	151.636	135.439	121.949	71.9101	133.661	86.5936	82.6447	37.4416	29.2616	45.0751	21.2704	22.1663	19.2555	15.7654	18.2866	31.2053	71.0429	57.2297
YDR041W	107.395	61.7453	159.816	166.496	86.51	113.817	110.171	96.3521	96.3661	62.3578	54.0458	86.0291	48.735	75.975	57.2165	77.6111	76.2256	86.9536	79.2588	132.261	202.462	144.277	152.73	118.664	94.5127	106.832	99.0676
YDR042C	0.934264	0.608416	17.134	1.20271	89.1315	4.64126	2.64651	4.70145	25.738	122.056	25.2798	109.141	809.174	747.431	1052.24	2162.41	1434.63	1771.07	7316.24	1608.48	2750.12	4142.8	5598.48	9837.15	9343.9	1700.83	1565.43
YDR043C	39.7968	60.8822	501.745	598.632	424.719	140.962	56.0324	79.4282	98.458	59.9003	45.4568	58.836	50.2186	45.0432	28.9792	25.9978	23.5931	27.232	74.9486	25.2822	31.7211	44.574	29.8437	31.0684	86.0954	215.917	171.542
YDR044W	130.994	1457	191.213	55.1091	303.968	184.153	94.4856	197.041	382.95	186.017	111.608	262.271	138.817	229.836	114.664	154.356	73.3545	61.3024	77.6656	74.8783	98.1483	111.221	78.4914	56.6312	83.9001	76.6233	36.8568
YDR045C	138.444	101.083	8.27371	15.2452	59.0195	159.218	50.619	65.5535	109.705	44.782	31.9575	50.5066	30.7887	37.0231	26.0784	22.3173	20.173	21.8913	16.238	27.4779	21.649	11.4663	26.1305	12.252	31.2408	51.2826	75.6291
YDR046C	51.732	22.9638	105.121	86.4536	65.1912	109.143	5.5503	6.87267	11.7082	5.65417	3.80321	NaN	0.770295	4.18756	0.308686	2.85293	1.04068	2.03911	1.40241	NaN	0.372371	1.31483	NaN	NaN	NaN	1.88177	9.76442
YDR047W	83.1161	84.8124	48.0696	52.2783	57.825	60.8223	101.572	134.85	116.644	113.231	136.282	102.066	65.4751	91.2157	49.6469	67.2045	23.3036	19.4127	45.1263	16.1583	13.2399	18.4077	11.5988	16.8592	35.5371	120.971	21.4132
YDR048C	0.59615	NaN	NaN	NaN	NaN	NaN	0.316636	NaN	0.757998	2.03617	0.913072	NaN	NaN	0.559124	NaN	NaN	NaN	NaN	NaN	NaN	NaN	NaN	NaN	NaN	NaN	10.8426	5.92228
YDR049W	20.6675	21.686	9.43046	11.2662	18.1642	25.4634	19.801	33.5897	32.3137	31.3267	32.5633	38.8921	39.756	29.1221	26.1103	22.2046	23.976	14.9712	12.2272	18.9029	11.7447	9.55072	9.45987	7.51961	3.50608	10.5343	11.2972
YDR050C	6443.34	6112.12	932.213	2440.27	3435.86	758.887	1846.73	1009.13	1390.1	586.442	395.811	266.264	204.628	368.281	292.508	179.509	223.82	161.02	91.5476	105.531	92.2853	189.125	171.722	45.8787	128.125	86.8715	3703.57
YDR051C	37.8377	32.0331	17.8193	41.4936	36.7168	51.9822	75.2271	67.7009	53.6934	53.4495	31.7667	19.6455	31.996	28.2149	18.3967	20.5765	11.1403	19.5846	10.6025	27.3138	9.41488	8.07347	11.4511	6.08944	7.45303	11.6518	31.556
YDR052C	15.0496	21.0758	81.7425	67.3801	54.2375	30.7289	85.8758	142.352	103.736	111.145	120.487	110.984	111.274	111.337	124.901	109.309	118.048	88.5807	65.946	74.8783	48.1459	37.4606	38.7528	42.0531	14.3628	7.3822	36.6047
YDR053W	NaN	NaN	NaN	NaN	NaN	NaN	0.25187	NaN	NaN	NaN	NaN	NaN	NaN	NaN	NaN	NaN	NaN	NaN	NaN	NaN	1.1378	NaN	NaN	NaN	NaN	NaN	NaN
YDR054C	96.9189	86.951	312.353	446.331	275.484	305.759	338.263	365.778	275.844	340.984	393.559	465.265	393.033	409.325	499.817	399.859	519.452	494.108	233.693	496.363	403.783	366.026	271.481	244.859	209.938	254.398	266.774
YDR055W	40.6583	16.9697	105.769	113.267	216.92	2048.87	304.75	184.114	257.549	89.603	51.4911	84.3537	106.82	42.217	74.2822	33.1587	93.6496	84.6382	21.3241	32.1612	24.9754	42.187	23.3384	13.7526	57.0422	80.0404	12.5765
YDR056C	73.079	69.4569	181.67	102.683	138.24	116.738	190.282	216.522	189.315	205.236	168.01	133.707	110.851	158.17	93.3774	121.299	61.5962	53.3897	96.5032	54.6685	49.2127	48.6552	52.2324	34.3295	50.5009	161.06	134.329
YDR057W	14.4673	13.6255	14.3761	14.6917	12.0648	30.8292	44.0842	47.8587	47.3435	53.7448	49.0839	39.5026	32.0412	38.9224	28.8902	34.6124	12.1422	21.9276	23.2357	16.419	23.9253	15.2356	17.2309	13.0237	17.626	29.952	30.9202
YDR058C	6.50842	6.35767	7.72339	8.87139	8.99492	32.4912	27.5532	30.3438	30.911	30.7294	22.8687	33.5435	22.8026	20.467	12.5645	14.9865	9.13029	10.4034	26.1009	5.73991	2.98542	10.7036	13.1619	21.6265	37.3285	47.7473	8.55743
YDR059C	21.2153	9.23342	367.256	612.476	449.546	494.97	1234.57	1649.61	1417.13	2037.18	2152.31	2260.81	2304.08	2477.12	2322.5	2298.67	2983.04	2444.61	1952.92	2305.25	2340.04	2654.43	2753.55	2200.6	1510.91	694.218	692.788
YDR060W	91.4106	131.41	14.5455	16.1399	50.0387	131.589	5.76797	10.7762	52.0514	6.25141	7.66233	18.0555	20.5913	7.72473	10.4321	4.82889	8.00235	9.47344	8.52539	5.48816	2.34214	3.72152	4.01249	2.78357	7.16529	36.3005	16.9703
YDR061W	18.315	9.2851	13.6057	19.6978	22.0353	16.1241	12.8062	22.2248	19.4553	31.9707	51.3096	34.7568	21.8631	37.5079	25.2465	33.5083	23.2674	27.4493	19.1434	33.4549	48.6726	53.6209	41.584	28.4587	25.1732	9.33669	10.364
YDR062W	72.2301	66.3682	61.2799	49.4675	73.5097	137.131	115.654	198.919	190.194	166.911	242.24	173.921	216.153	177.795	190.576	184.651	157.603	191.974	131.493	147.367	103.957	94.5511	80.4118	61.2231	76.2654	83.9241	53.1109
YDR063W	70.5245	65.6298	26.0208	64.4654	86.4575	45.2626	131.657	126.629	118.323	131.13	97.79	35.7499	53.8522	72.7979	31.1258	52.4165	27.368	17.8195	20.4981	10.9489	13.5171	12.7276	14.9702	9.97315	10.172	48.7917	68.4024
YDR064W	7463.3	7841.95	243.19	367.389	2857.78	2266.09	609.817	511.042	1707.51	191.293	383.49	1045.56	946.365	306.286	721.218	230.645	870.801	693.811	212.399	492.391	295.439	359.01	344.094	258.574	523.81	850.645	1141.4
YDR065W	5.47285	3.50837	5.01848	5.61431	9.49762	4.24815	9.99221	10.3278	9.13325	24.2421	14.931	17.9815	54.752	63.0389	94.3979	124.92	130.178	112.202	105.156	96.1553	103.204	99.1083	78.737	57.223	29.94	17.3304	46.7229
YDR066C	9.05573	10.3979	2.33092	8.58994	18.324	10.5233	13.1637	22.0658	13.7363	22.5193	12.1666	2.47461	8.67397	10.7284	6.63596	7.10745	2.52589	4.93388	4.03648	1.19096	1.14358	NaN	1.42483	2.76137	3.52054	31.372	7.89137
YDR067C	28.794	27.9912	72.4501	88.1028	62.9862	35.9337	66.6414	71.3994	45.2777	71.5036	71.1587	58.4998	60.7563	61.5782	46.4812	39.2526	37.5965	47.5188	36.5197	27.1115	31.7067	31.1119	35.3464	20.5507	24.6594	74.4526	107.786
YDR068W	21.6784	31.3215	56.8452	79.7181	42.5596	48.1077	74.9797	70.7984	87.7566	99.7753	102.509	82.2948	164.833	76.6413	119.654	111.547	91.6001	127.357	99.8895	150.406	131.467	109.985	156.957	95.7667	110.467	92.5631	62.3173
YDR069C	4.35537	3.49593	31.4548	26.7302	13.413	17.1081	21.0169	18.4513	15.8836	20.4688	13.0312	7.62538	9.73057	11.2184	5.75005	8.5449	6.03884	6.02897	5.43277	6.58046	5.84061	4.63383	7.77177	9.53596	11.6713	22.8081	8.38511
YDR070C	2.33069	1.95146	420.111	808.818	439.494	148.866	1054.35	445.352	370.008	569.181	202.964	64.8269	39.662	311.027	17.8808	185.047	17.2043	7.75512	338.377	14.9757	59.9592	236.95	384.21	188.082	845.536	1725.01	5841.32
YDR071C	236.69	253.341	328.848	375.839	307.086	249.15	249.351	291.372	248.718	317.357	393.477	351.659	325.249	298.126	211.558	215.13	244.913	210.088	158.761	151.525	120.856	114.349	123.777	113.331	171.942	458.27	129.55
YDR072C	43.8051	46.7279	91.7512	102.33	57.4797	52.0238	28.2724	30.9628	33.1624	22.7768	14.7077	7.38634	7.64946	20.6812	7.2509	23.4585	7.3038	12.4258	31.8275	19.1072	32.2851	33.1448	21.619	22.6663	30.474	46.5123	11.1884
YDR073W	27.4317	25.1777	190.429	288.672	102.239	42.0717	48.5012	67.2612	67.8854	99.3533	65.4189	81.7277	27.4134	78.0471	36.8017	46.2499	30.0024	47.1694	21.5168	27.6022	38.4309	25.268	36.3249	29.5995	53.8518	54.5319	49.3814
YDR074W	16.6782	12.8495	408.767	437.136	265.755	55.0631	229.466	173.933	137.707	231.734	81.978	40.489	45.0269	129.393	53.4031	74.0248	29.1238	28.1732	68.4966	18.3092	36.0824	36.8916	50.172	33.8099	64.3289	98.0911	162.566
YDR075W	20.3588	15.7317	54.241	47.7232	38.9409	66.0842	57.4557	63.6111	79.3322	42.5521	30.7164	35.4975	48.3624	38.9487	19.9447	26.142	18.1165	16.5141	40.1453	17.4635	13.8525	8.23793	25.1321	16.7246	26.036	100.531	46.2858
YDR076W	5.22913	4.05635	6.7694	12.4733	9.19784	10.1872	12.3348	26.9334	22.0974	14.1832	12.2491	6.58782	6.10684	12.6936	2.29429	6.21885	0.916955	5.97036	5.86133	NaN	0.738033	0.390897	1.8391	2.00488	1.02243	23.5767	16.8065
YDR077W	1147.68	237.729	7881.15	7500.04	5524.57	14643.6	8005.13	7743.36	8207.6	8987.56	5554.38	4755.63	6508.35	5271.08	5450.04	4090.1	6014.87	3606.2	2006.97	2574.58	1638.8	1995.02	1352.4	1083.97	1305.26	1104.41	809.859
YDR078C	7.12585	7.9162	50.224	24.8221	16.1153	17.5843	37.2542	53.5776	39.0843	38.6555	50.0763	36.9976	34.6747	32.4991	20.8432	29.3304	23.325	19.5263	18.4597	10.4741	14.4155	15.6254	15.4548	15.7854	16.1002	29.0427	26.3727
YDR079W	82.7158	52.1377	188.596	141.378	162.347	106.894	124.379	77.6243	64.6667	105.467	100.153	115.346	54.0926	63.9498	50.0236	36.5428	34.4322	23.8654	26.9795	41.8962	40.2294	41.1942	44.2758	30.3566	48.3005	45.0162	44.4171
YDR079C-A	45.8749	48.1628	59.7577	114.25	131.866	97.2652	140.73	163.108	125.381	140.58	137.899	110.188	170.239	127.871	93.3774	81.1478	93.7262	83.217	46.4767	80.3489	54.5209	69.7402	58.9582	52.1634	39.9027	31.1911	80.9243
YDR080W	10.6282	8.54888	27.4141	15.716	23.2927	14.3995	19.238	26.5236	22.4593	25.0245	29.0034	31.9108	28.044	24.38	19.3171	21.3265	18.5768	21.5342	14.8128	12.5225	13.3984	10.4141	13.9941	13.6956	13.2942	17.6888	13.2065
YDR081C	11.762	11.6547	19.6006	17.3806	13.8606	17.8542	14.5795	17.8589	15.5733	19.6251	15.7372	15.2672	15.0996	20.6049	17.1427	20.4128	18.8078	20.4681	22.3319	22.043	24.0897	19.0708	22.027	22.9143	31.6065	31.4389	13.4307
YDR082W	1.39102	0.679398	4.17446	7.81399	5.40191	1.57053	3.22393	5.1545	5.30599	2.69947	1.74314	2.46211	2.82442	3.08365	2.26369	4.46052	1.25657	4.41807	6.42575	0.947955	3.18584	6.10667	9.82895	4.67062	7.84618	18.3996	23.2405
YDR083W	77.727	113.116	15.7737	20.2992	64.6373	201.639	9.64412	8.65641	39.8961	8.16023	5.61086	14.2652	16.9968	5.22845	5.22723	3.97386	5.06464	4.94644	12.0054	4.77596	1.33757	3.6434	9.76113	2.42235	7.059	29.7965	26.8989
YDR084C	45.8514	30.2672	32.1434	65.2713	58.8268	45.349	79.2937	75.1268	73.6205	51.5788	39.7871	29.2499	38.059	44.3245	28.947	37.6968	14.306	19.4395	33.6629	23.4619	30.038	31.819	33.6831	23.7996	30.516	75.6272	48.1926
YDR085C	1.51197	0.541549	17.0071	22.3838	23.467	49.1568	92.4058	110.325	79.4616	165.943	205.331	198.218	182.859	173.761	179.537	141.092	145.634	80.9979	90.4029	53.2709	48.3703	80.1879	63.1294	33.5066	48.0233	38.4991	18.0243
YDR086C	786.697	911.903	76.5318	264.129	546.343	715.347	659.19	1014.99	1191.88	584.646	548.012	412.267	947.4	456.618	531.444	394.919	370.129	398.99	505.909	799.442	473.747	512.639	846.697	733.715	856.23	891.503	364.659
YDR087C	149.871	180.369	26.3335	37.6915	106.862	227.161	15.253	35.5642	89.5742	41.955	48.4517	67.2713	67.9277	36.1927	31.4605	29.146	14.2681	9.5804	35.1516	6.72742	5.92146	15.9665	9.38994	11.6987	20.881	178.378	39.0043
YDR088C	13.7286	12.6921	35.968	27.7723	16.7558	24.2222	21.8752	21.9593	17.4557	21.0728	13.0166	20.3655	15.8182	11.4963	6.82655	9.98312	7.79531	3.17224	8.85848	5.51324	6.07818	7.89244	7.08448	8.16695	8.69196	15.2872	21.1068
YDR089W	14.0301	21.5834	5.27806	4.44589	7.06905	8.10176	4.96792	4.99651	6.12933	11.1814	10.7994	12.6077	16.2485	18.6921	25.2226	31.1974	31.1715	33.2371	27.1765	44.4967	59.7306	41.8767	47.5348	35.3281	28.6985	9.9079	18.5837
YDR090C	9.4598	9.92882	63.4894	36.1452	50.7276	86.1569	107.437	95.7146	113.882	122.023	108.512	66.6196	87.4116	92.1206	71.4592	65.2811	26	26.5652	34.2621	32.4393	24.6292	24.5548	12.6357	12.6814	14.2723	7.84433	88.977
YDR091C	216.31	271.04	23.7513	20.6416	134.136	275.544	34.8846	51.2064	90.5677	40.5479	63.7576	72.0441	68.106	38.1746	42.0122	32.6299	25.738	20.7482	42.8278	14.2543	7.15189	13.8457	12.2908	16.3018	35.987	164.776	59.7334
YDR092W	97.9582	83.5792	219.159	189.158	195.337	377.937	468.478	566.381	537.489	571.547	577.103	433.684	748.47	424.299	332.884	309.128	227.798	195.657	188.986	172.155	106.791	96.8364	157.965	138.647	162.128	242.903	240.256
YDR093W	11.139	11.4	4.12788	2.2481	6.63098	17.5596	10.1177	12.3909	9.15307	4.72198	3.71484	5.51571	3.46704	5.36852	2.92347	4.07317	1.85096	2.71165	6.80321	4.80001	5.49361	8.92628	6.11966	6.44997	8.56875	7.76392	2.69862
YDR094W	2.09584	1.36486	1.02498	1.07922	3.58118	3.70196	1.63266	2.9531	1.77656	1.19307	1.28401	4.35266	1.38699	1.31045	0.416863	0.480827	NaN	2.16959	2.12996	2.09481	0.67049	0.710245	1.25309	1.8214	2.47695	1.45213	2.77607
YDR095C	NaN	NaN	NaN	NaN	NaN	NaN	NaN	NaN	NaN	NaN	NaN	NaN	NaN	NaN	NaN	NaN	NaN	NaN	NaN	NaN	NaN	NaN	NaN	NaN	NaN	NaN	NaN
YDR096W	8.39272	8.36912	83.6292	69.4174	51.8357	45.6892	48.0392	65.5015	59.759	79.9056	50.3465	55.5585	109.347	171.007	157.426	364.749	328.583	498.205	518.93	878.966	926.224	885.599	992.296	849.567	917.186	366.892	228.587
YDR097C	12.1364	14.9298	24.1971	14.1974	21.4045	16.97	47.7438	89.5575	55.9626	34.4863	26.687	17.2566	13.3722	31.8336	12.846	21.4024	7.10572	8.99253	26.4422	8.49384	11.5995	24.4466	30.3349	27.6809	47.5383	55.347	18.26
YDR098C	157.611	156.345	84.6131	70.2429	112.661	206.947	137.218	196.928	238.213	172.496	211.58	276.125	195.513	182.077	140.612	127.665	83.9484	79.8651	94.5327	48.2181	49.6256	58.9653	71.6452	75.1315	80.0246	216.641	119.429
YDR098C-B	1.37829	1.20349	0.436102	0.885781	3.8971	0.775436	1.42791	1.35889	1.7426	1.01506	0.538571	0.567438	0.721591	0.915998	1.00534	0.832241	0.939156	0.678926	0.761327	0.721483	0.629631	0.521989	0.945373	0.977697	0.578324	0.684022	1.73585
YDR098C-A	4.16159	3.67272	1.38626	3.1394	5.94568	2.4108	4.53632	4.21207	3.99245	2.91353	1.66837	1.61573	1.1604	2.15851	0.881395	1.50166	0.913976	0.750011	0.786179	0.568306	0.562099	0.795146	0.667893	0.531576	0.402336	1.23954	4.50034
YDR099W	582.855	464.226	1738.52	2056.86	1418.64	1171.43	3150.47	3371.68	3201.52	4377.75	4275.3	4028.48	3356.46	3720.76	2462.08	2900.88	2187.43	1745.92	1449.39	1282.36	1135.55	986.352	1100.01	1313.3	1750.81	1983.08	1065.47
YDR100W	65.6386	31.2098	102.042	158.645	186.619	62.6248	347.475	395.715	325.544	389.736	397.472	196.354	212.518	289.871	165.356	225.882	149.453	175.495	156.092	97.7578	114.728	72.9185	129.3	86.8873	125.224	131.015	86.3666
YDR101C	156.279	184.93	27.0567	23.1978	102.186	235.143	7.50012	13.2044	45.6282	6.38875	3.38943	7.38634	7.32256	7.9068	2.67242	2.71983	7.32998	5.72712	11.8698	2.36989	3.66625	9.37428	10.081	5.03694	20.0825	73.6531	42.3982
YDR102C	NaN	0.275431	NaN	NaN	NaN	NaN	NaN	NaN	NaN	0.963055	NaN	NaN	NaN	2.1156	1.68248	2.42579	3.36217	2.18913	0.955179	2.11368	2.02959	NaN	NaN	1.2252	8.74743	NaN	NaN
YDR103W	0.238655	0.133215	0.750312	1.58004	3.49535	2.03293	1.77461	1.74998	2.51427	3.60988	7.62692	3.18626	4.73813	6.97077	7.83231	9.79672	8.9438	7.41157	12.8778	9.20074	10.2253	14.9043	17.7355	13.7775	19.4918	16.1222	6.09647
YDR104C	1.28114	1.49675	11.4245	8.05171	8.90599	6.65521	9.47241	10.087	6.19599	14.5849	13.5558	7.04251	34.4098	37.411	53.8082	96.9433	65.7943	86.7835	112.747	103.564	121.321	103.169	89.5091	68.3262	45.0861	8.22333	22.7076
YDR105C	16.5733	12.5775	28.094	32.1307	26.5138	18.4786	30.371	32.4965	25.1866	24.8078	14.7652	8.74206	27.2014	35.2991	44.9157	74.7574	50.9148	62.03	51.894	73.7515	67.3319	50.3465	39.8733	22.9532	16.6802	7.20553	27.5499
YDR106W	2.74543	1.71637	3.22239	5.51349	18.7645	6.91033	9.09913	9.94728	5.86451	11.065	5.04592	3.42104	13.0815	23.4832	37.351	50.0735	56.7439	83.5557	43.898	79.0295	70.352	27.3532	55.4818	42.4694	18.0079	4.56531	16.3642
YDR107C	9.20799	8.22243	21.4926	12.7518	14.5021	15.098	33.2468	47.3198	34.6505	36.2154	31.4827	29.699	17.3116	26.8678	13.5973	22.0052	10.9058	7.22121	19.4563	6.27509	10.4887	10.1651	12.3733	12.5287	19.374	19.0914	12.4738
YDR108W	8.77594	9.75358	9.19696	9.85657	11.6674	14.31	21.1657	22.3067	21.52	26.4571	28.2543	17.7843	20.8902	25.8685	16.0305	22.7275	10.8561	22.9436	23.4347	13.426	22.4533	23.2156	30.1172	19.0669	19.844	20.9407	16.013
YDR109C	3.54068	3.97106	3.20664	5.73976	2.80092	5.93555	12.1193	13.4622	9.67083	11.1975	11.6493	8.85123	9.32925	12.9551	14.4761	20.2323	16.5056	26.4714	18.658	36.7002	38.3865	26.2196	21.6922	13.2958	6.58675	1.59005	7.38217
YDR110W	21.362	16.931	8.50354	6.1822	17.6848	23.6743	12.5482	17.4998	17.827	8.29552	7.27076	8.59786	7.94522	7.55852	3.95248	5.12882	3.29101	2.99992	14.7724	3.31032	2.51641	2.52532	11.7161	12.4724	24.953	45.0341	37.2884
YDR111C	7.02354	12.1569	250.838	439.71	209.757	30.925	77.2923	74.7808	78.8064	248.204	182.498	124.274	73.0845	216.226	48.8945	162.088	28.1615	11.9583	91.2064	11.0844	17.2955	16.9117	20.9967	19.2752	11.7411	22.4109	172.597
YDR112W	NaN	0.593648	NaN	NaN	NaN	NaN	0.645569	NaN	NaN	NaN	0.930801	NaN	NaN	0.56998	NaN	NaN	NaN	NaN	NaN	NaN	NaN	NaN	NaN	NaN	NaN	1.57902	NaN
YDR113C	20.4189	25.9134	36.8335	29.087	39.6802	37.9698	93.4289	205.675	154.072	161.349	95.3598	98.4121	165.311	261.36	262.655	439.748	410.121	571.75	343.447	926.556	653.165	404.969	412.532	358.175	164.3	30.8753	105.58
YDR114C	NaN	NaN	NaN	NaN	NaN	NaN	0.686741	NaN	4.72811	NaN	1.89847	2.41336	4.61414	NaN	0.924529	5.99743	8.6218	9.62351	3.14925	2.32296	3.71757	4.97624	3.91377	5.38604	NaN	NaN	NaN
YDR115W	126.372	84.2197	123.462	163.064	94.5971	84.5863	109.464	96.2822	107.371	104.745	124.815	89.6813	153.877	160.062	161.208	180.355	171.344	187.976	208.549	369.635	465.447	444.265	574.624	475.991	506.42	202.532	111.462
YDR116C	89.954	50.9905	33.7168	61.2816	73.8607	44.7601	51.2652	38.3283	39.7949	33.0789	32.181	32.3863	25.5284	41.2598	27.752	45.0027	25.228	16.9926	42.0763	37.7359	57.5027	56.7401	54.3064	46.6005	55.2897	55.7295	43.4853
YDR117C	21.8421	26.0896	13.3863	16.6574	28.3457	31.4994	48.0493	50.2549	49.6381	50.3332	34.5548	31.8683	45.8344	73.4368	56.9173	131.682	84.6185	96.5964	127.848	167.052	179.909	110.467	117.699	92.0266	63.9631	52.01	40.6503
YDR118W	5.60773	5.05647	10.3722	13.42	21.9075	4.64304	30.5993	51.591	25.9611	58.5615	42.4306	44.7931	69.9482	114.224	139.285	193.267	221.463	290.067	185.893	286.357	272.55	222.928	200.453	143.495	85.1798	35.2426	48.0902
YDR118W-A	0.802509	1.56784	2.94353	1.54965	NaN	0.664454	5.96738	10.9037	4.08153	8.22301	2.45827	12.5	7.9663	20.322	11.9715	37.973	39.8719	28.0377	21.7487	12.0317	50.0633	48.9523	22.7912	20.9227	17.7832	2.08512	7.9723
YDR119W	58.8107	51.8427	4.17989	10.8455	26.2526	46.0988	19.8443	22.8568	31.1528	18.2799	11.5945	12.3618	8.08025	16.1084	9.10703	22.5495	11.6474	16.1153	24.6794	21.0516	38.6704	47.9974	39.9077	28.4728	18.3984	11.2092	21.4288
YDR119W-A	219.085	269.68	2559.82	4502.96	2845.56	792.109	2495.5	2012.69	2096.66	4798.49	5506.23	2946.82	4298.59	4397.84	3797.81	2678.97	1880.86	1360.04	1565.05	1008.51	836.131	790.726	1293.14	495.274	387.144	927.286	3169.53
YDR120C	76.6277	88.5597	22.9193	15.6648	35.5902	65.6239	13.5083	23.6662	35.9618	12.7305	18.8051	24.3322	28.0216	14.0858	18.1522	10.7517	11.5468	8.51116	9.1913	11.505	10.2581	26.1908	13.1088	7.3834	7.2877	27.6287	45.7395
YDR121W	53.2222	52.2998	123.539	90.8079	98.4066	78.662	115.773	177.486	129.283	184.496	154.272	150.951	130.12	177.614	106.175	121.647	86.5118	51.8058	78.8459	47.6383	38.1192	58.1464	37.9955	21.4006	42.9506	55.3138	67.8657
YDR122W	5.75998	5.7988	25.2232	27.4659	26.865	34.4059	58.013	57.9417	45.4372	51.1488	40.2816	31.3555	29.1724	42.0529	23.9362	36.4044	23.9456	22.8163	47.8546	33.0449	45.48	35.4042	52.7121	52.4835	87.1329	73.6214	64.5195
YDR123C	9.13282	8.92127	79.0411	38.4415	27.1778	32.286	14.1708	17.6605	18.2665	10.3394	11.6304	27.172	12.2237	10.3942	7.65389	7.7689	7.74952	3.1868	8.34294	6.92318	3.20077	5.21623	3.68121	12.0391	14.5531	49.0584	30.5823
YDR124W	0.288903	7.14935	0.706448	NaN	0.411376	2.39204	NaN	NaN	1.22446	0.986761	3.24492	NaN	1.43393	2.16768	4.88436	2.98261	2.29662	0.747673	1.46804	1.44381	1.84849	0.489523	1.15156	0.836908	0.853595	NaN	NaN
YDR125C	2.48177	0.673412	3.0343	10.1171	6.18423	7.64854	12.0831	16.2355	13.4987	11.3021	6.54636	5.90582	4.44814	6.0777	3.90786	6.04952	2.46608	4.28183	3.85333	1.03356	0.330814	NaN	0.618265	2.09688	2.74974	6.44825	2.73938
YDR126W	5.94381	3.71955	1.36258	3.9454	3.96728	9.8426	8.18839	7.85156	12.7533	10.6265	2.27591	3.61646	6.45341	4.18098	3.04793	3.5156	1.47656	2.16315	3.30345	1.3924	0.891334	1.41628	1.94347	1.21066	1.2348	1.93043	14.7618
YDR127W	461.136	300.496	40.3129	37.806	182.582	118.919	210.947	260.899	258.955	75.6165	84.9519	89.2776	92.189	74.1516	83.0348	71.7131	110.152	93.1297	49.3426	83.4233	42.0134	40.6498	45.8693	31.3248	61.6292	72.8754	40.1124
YDR128W	3.45938	3.29942	10.5906	7.57427	7.91245	9.51749	19.705	24.2622	15.5855	27.0737	30.2887	19.5169	19.8741	24.1168	16.8226	20.9974	10.2855	7.82486	11.5345	4.90065	7.58138	5.95394	6.10731	6.98334	4.22526	5.09574	7.30621
YDR129C	158.777	137.126	434.196	416.945	263.86	266.15	274.247	246.462	246.32	236.824	178.177	135.332	109.199	148.733	81.4692	110.888	58.0405	48.372	88.1342	33.2042	30.8321	29.6911	44.9631	32.3602	53.0676	449.977	87.5217
YDR130C	14.8986	16.857	71.552	72.4408	68.6801	28.5761	64.558	96.7646	86.6765	129.597	102.439	85.1453	70.7555	112.993	55.0031	107.89	75.407	84.8813	86.7806	117.309	110.585	76.8232	100.293	72.1905	54.6286	36.7609	41.527
YDR131C	4.66377	3.73242	11.5416	6.5102	10.5614	9.49084	17.7873	17.814	17.1468	26.4849	34.5967	11.3779	20.0802	26.2447	20.4525	25.5244	17.8672	24.4302	19.4157	17.6912	10.516	15.9952	14.1102	9.52227	10.9573	13.1396	7.25666
YDR132C	6.12075	6.10225	64.3423	42.6466	31.5374	13.1658	18.1651	27.2447	25.0323	39.0095	47.9363	36.3658	41.028	37.6394	44.9944	46.0353	44.8944	45.5613	41.1488	47.7752	34.9736	30.7926	33.3888	20.0158	19.5759	19.6741	11.9102
YDR133C	559.625	685.648	999.691	723.767	1306.7	3264.62	1532.78	1741.01	1795.81	937.166	770.341	1349.51	1812.23	1970.44	2563.84	5553.8	3239.27	1805.43	28920.3	3180.67	9162.75	15519.8	14646.5	54512.6	71203.1	64804.8	10424.3
YDR135C	40.7739	32.6097	14.8419	12.9962	19.0492	26.2556	20.5709	16.8303	21.2624	9.58989	8.9169	4.50196	5.84073	8.44218	6.40584	5.96783	3.93879	4.16744	3.07724	4.02381	2.67488	4.09281	2.0984	2.51183	3.56838	6.11506	10.8699
YDR136C	0.327726	NaN	1.20207	0.632841	NaN	NaN	0.870336	2.4738	NaN	3.35809	1.0039	NaN	NaN	1.84423	1.95555	1.40975	NaN	NaN	0.277552	1.22837	0.393167	1.66592	NaN	NaN	0.726226	NaN	NaN
YDR137W	7.73019	7.45905	14.8684	16.2013	11.8797	8.27366	19.177	24.4787	20.7365	14.5698	13.8611	10.6457	7.4864	13.5276	7.17206	7.86702	5.05844	8.41695	3.91206	3.18007	3.73213	3.35441	3.38183	2.25297	0.626698	2.93926	19.1984
YDR138W	12.2199	11.409	8.23251	10.4339	12.0736	9.8424	16.4247	14.8086	15.9602	14.2674	20.626	11.6533	16.0913	14.5016	13.6408	12.9446	14.3729	15.1669	10.0674	11.84	9.17494	8.66254	8.32509	6.14066	5.52627	12.7433	19.4067
YDR139C	156.489	161.096	285.523	241.745	226.257	340.865	218.236	176.883	316.318	137.05	117.997	115.625	116.245	73.7613	81.4059	80.0885	57.4155	34.2683	76.1204	81.2142	87.6107	93.8252	152.341	88.9214	177.832	110.511	231.197
YDR140W	26.5045	25.8906	26.8896	20.1454	16.8627	72.6051	54.0635	62.9994	43.38	57.5425	60.4602	86.7396	82.5696	46.8077	61.831	35.9017	35.3028	38.3098	29.133	17.9663	21.3107	37.2655	29.9236	35.5309	60.6072	54.213	36.414
YDR141C	8.71329	9.46518	16.6217	18.7107	25.5748	9.48695	29.1374	41.771	38.7409	50.744	49.3188	42.3226	28.6182	46.1647	24.5123	44.0583	14.2046	19.0219	25.7418	16.1568	12.2433	9.36403	6.49827	5.68324	2.85746	3.06324	6.58806
YDR142C	6.65912	5.69176	31.1419	45.3273	37.3357	29.084	42.6196	55.2921	41.7	62.5473	62.2151	58.9925	61.5587	62.7676	65.5629	72.4719	69.4788	70.4423	50.8976	77.9983	85.8798	57.545	70.173	37.6163	53.1227	17.7346	30.5958
YDR143C	19.3114	22.667	15.4066	12.4631	25.8204	26.4651	31.9409	37.1191	28.9181	43.9144	48.7993	43.8828	49.8317	50.3486	53.6423	46.8897	51.1038	43.7468	27.0702	59.5187	51.2513	39.3181	39.202	32.9421	36.7773	44.4529	38.6741
YDR144C	61.023	51.7742	NaN	1.2148	19.9314	11.8066	6.12588	11.7135	11.0652	5.55087	3.69358	1.63316	1.30103	4.13021	1.4077	2.34534	0.625127	0.814049	2.04236	0.392996	1.25787	NaN	0.940342	0.911206	1.16172	13.6214	1.56241
YDR145W	43.4786	50.8382	134.621	132.372	61.9626	71.4564	103.54	144.663	113.154	132.662	132.35	103.192	93.91	119.312	68.8852	78.9265	50.0286	33.8668	64.2478	30.2481	19.6889	15.4774	28.1039	26.124	51.9244	238.587	178.816
YDR146C	10.5796	14.4683	1.2935	2.21316	5.46087	9.27054	9.97405	8.25204	6.5017	3.46293	4.45605	NaN	4.37585	6.20155	10.1268	10.9222	38.5465	47.9142	6.34656	53.2023	41.3551	34.5079	24.2476	15.5152	13.2848	4.35231	2.62749
YDR147W	14.6837	19.7724	27.8948	20.7856	21.2416	11.7217	17.6488	27.7315	30.497	34.5674	29.2098	40.5489	68.8154	69.1328	83.2542	147.566	134.399	199.845	153.389	312.679	372.527	248.01	186.778	166.502	83.4848	29.7918	61.0216
YDR148C	86.1366	61.6729	905.022	756.236	475.144	419.981	363.207	516.487	617.85	815.336	1025.88	1019.65	1365.95	1318.02	1518.79	1361.64	1637.58	1153.17	1112.12	1335.41	1403.98	1476.09	1377.85	1072.45	1152.72	438.845	514.626
YDR149C	NaN	NaN	NaN	NaN	NaN	NaN	NaN	NaN	NaN	NaN	NaN	NaN	NaN	NaN	NaN	NaN	NaN	NaN	NaN	NaN	NaN	NaN	NaN	NaN	NaN	NaN	NaN
YDR150W	8.94875	10.6212	48.7755	44.3215	33.0717	17.8728	31.9407	25.6787	23.075	29.9232	26.6099	20.039	20.5127	27.8484	19.5315	27.8372	17.1508	16.0876	30.662	16.5573	15.844	18.4617	15.6564	19.2939	33.8069	58.6897	38.3419
YDR151C	33.602	29.5413	130.292	142.378	58.2362	38.6321	70.879	64.0623	48.3398	69.0253	97.343	124.865	56.7049	66.0915	63.3019	46.7493	70.2136	66.3388	23.2539	32.386	44.2277	60.5146	38.1718	25.8646	56.1645	54.8782	66.7619
YDR152W	74.7148	87.8109	29.3468	46.8041	62.325	103.07	35.6216	26.9998	53.2593	41.1923	35.6819	48.5666	52.5596	27.1469	19.6584	15.184	19.6421	15.5297	15.9436	17.6405	8.75166	13.1582	21.1047	15.3381	21.38	86.8224	71.3012
YDR153C	81.0554	86.5243	203.961	136.715	135.969	277.483	102.646	126.84	122.862	80.0446	73.9987	121.875	79.9337	63.9803	54.3946	46.7943	39.8564	31.8487	31.9104	29.6121	20.7787	14.2877	17.9407	33.0091	36.024	154.744	67.1647
YDR154C	659.796	449.317	822.226	815.632	711.338	223.035	628.99	517.726	351.011	479.447	491.244	416.665	140.738	386.871	175.182	211.038	151.513	69.5751	284.545	45.119	126.121	312.751	217.117	419.035	713.108	1976.69	821.147
YDR155C	2289.06	1858.29	3090.38	3363.3	2220.77	941.638	2205.99	1934.62	1449.07	1920.41	1355.45	1126.03	688.406	1227.1	512.43	713.63	363.661	242.248	900.886	256.929	505.624	941.881	883.118	1165.89	2382.31	6077.97	3235.09
YDR156W	183.932	203.598	287.826	243.497	178.263	323.734	65.289	93.1296	167.254	94.1177	86.8411	95.3801	77.1086	59.9842	49.057	33.1701	37.4102	22.0103	33.0367	40.8033	7.8904	21.9044	22.035	9.36215	32.667	48.3203	103.64
YDR157W	NaN	0.228156	NaN	0.902035	NaN	5.02804	5.95465	0.705218	7.12744	1.59551	1.43093	NaN	1.73891	1.31436	1.04527	NaN	1.39254	10.8803	1.97808	7.00355	0.840614	2.37455	6.63327	2.02981	7.24601	4.8549	11.6015
YDR158W	943.468	629.083	53.9487	109.314	404.014	823.433	664.391	514.323	654.115	155.968	259.851	396.259	356.1	143.722	306.155	90.1958	453.075	375.113	96.3204	314.107	123.722	120.843	149.805	121.134	322.897	510.58	156.309
YDR159W	7.25956	9.08734	9.16971	10.6762	9.85786	10.3098	11.8739	11.3225	11.4922	10.9198	8.54164	4.8675	4.29519	8.34176	5.73747	7.32098	7.07036	6.53209	7.08461	9.00994	7.44028	8.4313	6.46756	6.16271	11.1862	20.3611	5.49244
YDR160W	1.02736	1.61287	3.76827	6.09323	7.68014	4.55693	5.96338	7.97648	2.89248	7.45662	4.83296	6.57237	8.37722	8.67199	11.1659	15.5308	15.6047	16.5224	16.78	17.6033	21.7449	23.6871	17.1114	16.1029	10.2446	9.72403	7.29003
YDR161W	92.1996	120.4	16.5687	28.349	47.2075	128.767	28.6197	39.6994	58.4616	29.6177	36.0757	72.2453	31.2287	29.6566	22.863	22.2073	11.5423	18.7882	16.1223	12.6984	8.70946	19.2718	23.391	14.3709	30.0298	39.8214	35.2589
YDR162C	30.2414	24.2519	44.5628	50.4911	31.0268	58.8252	64.2491	67.7842	64.8136	63.8237	67.9603	56.5663	104.217	57.7171	76.4355	60.6694	64.5621	50.2392	44.2889	67.3168	35.4879	25.5089	45.0055	27.5438	29.2636	42.5469	61.6592
YDR163W	30.7644	25.3616	120.016	100.956	69.8872	86.8699	78.3945	111.681	108.984	101.433	64.8229	85.8662	129.747	65.7129	109.294	82.9208	68.5615	59.3678	81.9283	106.645	129.283	96.7225	139.814	96.5891	101.668	103.498	42.3982
YDR164C	11.2672	9.15078	7.6004	8.83621	14.5684	9.7936	12.6567	12.904	15.2593	13.9337	16.9265	10.0862	12.6417	11.4177	6.82621	8.46786	5.66235	1.67582	6.06901	2.5889	2.58948	1.97497	2.71013	3.56407	1.72191	17.2734	9.43481
YDR165W	110.914	126.482	14.4465	22.5448	46.8691	107.185	11.8823	17.201	44.7134	16.6955	13.573	33.9606	13.9634	12.1374	8.81315	8.4712	3.35461	8.73685	20.1328	4.7451	3.5438	2.50262	8.41025	7.94592	14.0268	70.5379	42.6205
YDR166C	12.429	15.6324	25.5106	21.8864	25.7216	18.0756	30.2368	46.1801	44.5441	60.1032	79.302	56.6742	70.9591	65.8955	65.9022	72.9116	64.5038	83.7478	44.2316	64.9305	50.6041	32.7356	35.0384	23.3658	17.41	17.4017	40.6243
YDR167W	71.3652	67.6444	89.8417	60.7283	69.7551	72.1078	92.0311	96.3252	89.2021	99.411	145.893	162.499	163.598	113.445	142.998	101.461	125.001	107.997	73.5003	119.01	115.726	84.5432	66.444	59.1293	40.2056	64.4271	91.6237
YDR168W	88.0291	82.5528	314.731	316.367	249.463	161.922	326.632	376.319	349.912	560.113	572.586	496.152	640.981	697.201	611.65	885.966	858.533	988.27	913.236	913.024	896.399	890.555	959.631	646.189	548.818	368.905	480.178
YDR169C	13.5786	12.6693	233.169	170.492	91.8193	52.2308	134.152	166.201	126.507	183.434	128.887	100.06	106.685	146.542	84.294	113.782	96.3254	79.8948	73.2273	91.2914	63.6992	70.8808	65.7133	44.9797	39.9396	48.412	80.452
YDR169C-A	NaN	NaN	NaN	NaN	2.67394	1.03655	1.32987	NaN	NaN	2.13798	NaN	NaN	NaN	2.34832	7.47019	2.1541	7.46401	NaN	1.06025	NaN	NaN	NaN	NaN	2.71995	2.77419	NaN	NaN
YDR170C	35.767	38.4398	29.3182	22.5644	36.8974	27.2102	56.0935	67.4492	48.3665	44.475	40.9139	28.7406	25.2861	34.9234	19.8651	28.1767	18.0795	17.4085	25.8164	16.5833	26.0137	19.4713	21.8546	16.6485	27.7529	45.557	15.6233
YDR170W-A	7.74823	5.73954	4.7507	4.4234	13.0333	5.19954	8.14784	7.13228	15.1316	8.13724	8.59979	1.20385	5.23084	8.71426	9.37235	5.7352	4.19292	9.32658	2.30173	4.45626	2.89077	7.07862	4.68413	4.79629	2.73195	5.33437	2.6042
YDR171W	3.82899	1.70753	1505.8	1834.63	784.049	50.7247	393.303	397.852	212.522	613.39	949.291	395.444	248.301	674.361	314.9	445	194.872	141.531	179.481	43.055	60.5153	29.6187	44.2936	57.1479	27.2992	85.6451	188.536
YDR172W	300.432	358.362	104.422	85.4566	191.386	403.74	100.613	136.525	196.422	161.128	185.736	223.496	152.625	161.832	107.67	132.433	80.5156	53.1327	98.2198	40.6992	28.2427	24.8151	24.9595	23.7897	47.3148	261.503	116.935
YDR173C	3.13815	2.66424	72.5515	69.0161	38.3065	7.80861	22.4377	33.0782	35.6106	78.7326	79.5705	71.8923	90.9118	115.543	114.976	136.935	121.357	135.056	98.3649	137.037	98.7508	72.8605	80.8332	38.5836	33.5084	14.1624	47.5825
YDR174W	235.549	246.75	278.861	216.08	232.211	190.287	170.47	163.879	159.612	115.659	83.8879	147.575	49.6846	101.016	84.2115	66.5845	86.2082	62.9619	68.3376	50.5374	117.729	199.459	185.843	293.468	386.926	214.657	283.227
YDR175C	84.6998	47.1969	149.237	101.231	120.745	37.8988	59.8443	51.9745	88.5436	65.8097	67.1108	44.1795	80.5841	76.5038	78.2036	102.825	76.1951	92.6413	118.118	137.839	181.166	167.547	194.438	113.048	107.933	88.435	103.964
YDR176W	11.1746	15.917	8.49144	15.3025	17.1163	9.95264	21.8554	28.3632	24.5675	30.6403	21.2747	22.5373	22.3181	22.5479	17.666	19.6106	15.5721	8.64131	19.0784	10.3459	11.9639	11.9944	10.2481	12.381	18.7445	37.7101	18.5756
YDR177W	156.924	143.24	146.686	238.388	225.305	262.976	182.088	253.748	285.934	337.524	277.409	406.249	764.488	679.219	917.779	1296.45	1188.71	1380.34	2032.14	2062.69	2280.66	2161.78	2449.13	2245.85	1369.11	441.987	588.732
YDR178W	86.843	30.2369	1047.06	1206.07	966.734	1257.53	1636.58	1361.93	1357.84	1610.24	1237.39	1288.39	1831.68	1519.63	1248.79	944.492	714.276	552.744	581.098	461.503	411.784	535.853	564.469	378.103	548.74	663.961	263.086
YDR179C	10.7526	12.5668	45.074	49.6839	30.3484	25.7547	26.1079	53.9167	64.9414	44.268	41.7604	40.3756	84.8191	38.1782	39.5279	26.1003	33.5804	29.8152	43.5808	37.4239	39.6206	42.9459	90.694	46.7231	68.0782	29.9336	24.7973
YDR179W-A	10.6575	9.94937	7.91708	13.8066	13.5426	14.744	16.7667	20.7735	22.1273	22.1171	27.6873	14.709	16.4047	21.3829	11.2697	16.7129	10.4561	13.616	7.42631	10.6185	6.4737	9.25768	6.25105	2.63788	11.6588	12.268	11.3915
YDR180W	5.84478	6.85537	9.83541	11.2459	22.3724	13.3558	96.9365	209.998	158.86	293.007	353.907	283.885	190.695	262.653	102.753	242.12	65.6973	63.92	131.325	42.7151	39.7088	33.2246	28.1193	34.1359	25.4393	14.0431	23.3086
YDR181C	6.94786	7.92866	12.3848	19.5603	23.0225	12.5805	21.7277	27.84	19.6498	28.499	35.6041	32.8707	47.3763	39.7071	43.0078	42.9033	40.2623	33.273	45.3135	35.5336	34.5873	21.1246	32.4174	20.8793	13.2378	27.3315	31.608
YDR182W	27.481	28.4601	37.3326	37.3428	44.5657	53.6182	53.1138	66.4567	64.7071	77.7843	83.2064	54.0014	71.9881	63.2423	57.8864	65.455	51.8334	52.8462	51.073	37.6725	46.858	30.0728	28.3355	25.9833	21.7086	25.4537	19.5905
YDR182W-A	NaN	NaN	NaN	NaN	NaN	NaN	NaN	1.38969	1.17044	0.786023	NaN	NaN	NaN	6.04347	4.11959	8.71145	5.48824	17.8672	4.67757	6.90055	6.62602	11.6982	2.75188	1.99996	6.11953	4.7835	NaN
YDR183W	16.5296	16.4114	12.921	12.5582	17.9421	23.1092	47.0637	61.3631	39.9672	57.3831	56.8595	37.9869	107.597	82.852	128.141	150.135	162.097	185.138	142.743	214.306	210.006	154.274	139.333	109.504	50.4397	35.9073	48.455
YDR183C-A	0.727857	0.355499	NaN	0.702748	7.77309	5.12248	NaN	NaN	6.94097	NaN	NaN	NaN	0.903156	3.41325	NaN	0.313097	NaN	NaN	0.308212	NaN	NaN	NaN	NaN	NaN	NaN	0.945576	NaN
YDR184C	45.4084	49.953	4.66974	13.7262	37.1633	65.2674	9.57959	16.0168	23.6071	11.4146	11.6997	16.5254	19.2204	6.96535	6.6472	7.1195	6.32543	4.53039	6.02006	2.38595	0.763677	2.69652	5.39183	1.84403	6.11261	26.1877	15.8095
YDR185C	4.34692	5.43518	113.522	106.771	69.0769	33.112	40.2656	56.1745	55.2707	106.899	144.874	163.854	138.946	91.3235	122.428	75.6928	143.06	109.347	30.9239	53.441	44.6397	29.1674	38.4652	30.2217	16.9534	11.7462	17.2733
YDR186C	12.8721	19.5215	112.067	57.5516	54.3621	47.8073	71.0743	75.2726	69.0586	70.0359	81.7377	89.1156	66.115	66.7555	69.6994	60.4305	88.5973	69.6392	34.1942	92.0381	64.1896	67.2258	47.8872	50.5129	68.2515	37.8919	59.1385
YDR187C	NaN	NaN	NaN	NaN	NaN	NaN	NaN	1.09248	NaN	NaN	NaN	NaN	NaN	NaN	NaN	NaN	NaN	NaN	NaN	NaN	NaN	NaN	NaN	NaN	NaN	NaN	NaN
YDR188W	192.593	179.804	48.6893	68.9438	115.61	153.208	114.875	120.759	123.677	127.614	137.411	144.378	85.7651	88.3303	64.357	58.5782	34.1134	32.4288	44.2901	20.1592	24.2994	18.0327	20.868	19.6413	39.0516	121.905	69.9143
YDR189W	38.2894	37.1275	42.3392	30.4447	30.2673	30.537	44.7112	62.7633	43.0763	45.1957	30.616	28.8698	28.6464	43.8329	32.1991	55.4674	37.3014	36.4308	54.5225	51.7076	63.8363	46.512	56.6715	43.2256	31.8179	82.9045	43.3516
YDR190C	106.844	107.335	48.4921	55.4868	76.3572	158.275	73.8739	87.371	107.378	64.0473	45.6634	75.6463	65.619	52.7613	59.3671	59.4236	48.5268	57.6063	70.6071	90.0046	122.191	128.236	146.194	101.705	111.207	121.278	71.6992
YDR191W	7.67683	7.58142	7.42627	4.23543	10.8111	16.6239	33.426	32.3488	20.1656	39.0427	28.1674	32.1933	52.3392	70.1014	82.8064	121.059	151.896	171.602	118.885	195.41	156.465	107.636	112.983	86.144	62.8117	28.9331	33.5223
YDR192C	21.2767	22.2026	20.7755	28.0447	32.261	32.8281	63.331	89.237	73.4959	95.7379	80.9689	42.9813	66.6785	89.356	63.696	65.7227	60.9013	31.0085	30.8727	31.5728	27.529	31.376	31.0433	22.7188	18.3444	44.5276	88.0098
YDR193W	NaN	NaN	NaN	NaN	NaN	NaN	NaN	NaN	NaN	NaN	NaN	NaN	NaN	NaN	NaN	NaN	NaN	NaN	NaN	NaN	0.564623	NaN	NaN	NaN	NaN	NaN	NaN
YDR194C	124.109	81.4664	30.3826	31.2633	54.082	53.0744	25.0476	31.9734	43.3256	42.6793	48.4409	63.778	36.4413	30.281	27.2409	28.8294	18.7068	31.0593	25.8286	28.2248	21.9074	36.3646	27.7175	23.5184	41.2999	101.497	26.6503
YDR194W-A	NaN	0.599469	NaN	NaN	NaN	NaN	0.651898	NaN	NaN	NaN	3.75971	NaN	3.04594	NaN	NaN	NaN	NaN	NaN	NaN	NaN	NaN	NaN	NaN	NaN	NaN	NaN	NaN
YDR195W	22.858	30.1149	39.1258	31.6895	25.2873	39.7926	37.2315	37.8704	41.2853	42.6395	36.9845	29.2134	38.9812	33.3118	23.9564	26.0187	23.063	21.8421	31.867	13.6202	20.9534	32.7724	32.4145	26.7411	55.5876	154.111	44.2508
YDR196C	27.9353	24.3825	63.5657	127.366	72.9258	44.1176	73.775	67.9457	81.892	125.01	103.796	78.5638	234.94	207.661	306.756	404.785	354.181	417.708	560.793	733.911	679.888	403.654	640.256	386.638	275.699	95.4329	133.618
YDR197W	18.2972	10.8181	11.7741	23.5547	19.8832	14.8838	21.4826	23.9882	15.5098	23.4356	22.8619	18.1249	19.5174	28.7519	20.3515	42.5297	21.3713	28.6608	32.759	33.6889	44.0942	58.7427	40.3045	34.5224	24.8965	32.9448	27.9031
YDR198C	11.1499	9.93619	4.78324	5.54	10.0273	15.2243	9.2814	9.05617	9.94872	5.90172	4.99336	6.09373	6.14899	3.18002	6.03062	2.24386	3.36917	3.54366	1.43575	4.88789	1.87737	2.32013	2.14418	1.69997	1.73387	2.71065	3.8865
YDR199W	NaN	NaN	NaN	NaN	NaN	NaN	NaN	NaN	NaN	NaN	NaN	NaN	NaN	NaN	NaN	NaN	NaN	NaN	NaN	NaN	NaN	NaN	NaN	NaN	NaN	NaN	NaN
YDR200C	5.84572	7.47899	33.0162	30.7676	25.6345	17.8184	32.4775	46.0781	41.1762	64.4928	74.1625	65.6713	68.0427	65.2095	56.9525	56.2559	49.9657	44.984	39.9565	46.1482	31.1551	23.667	33.714	22.2541	17.4246	22.5813	22.6123
YDR201W	27.1499	22.4692	51.1749	63.3489	62.0162	40.2755	99.3399	116.701	62.8088	123.964	148.429	180.609	152.535	126.965	140.629	137.876	168.615	137.599	100.596	101.762	144.309	99.6739	134.146	81.9262	86.9022	114.631	91.7775
YDR202C	10.403	9.20661	90.0119	105.077	57.3531	20.9077	74.7109	66.8474	67.8322	122.387	107.039	56.09	78.554	129.258	88.3371	159.722	106.73	108.381	173.194	86.649	118.829	130.169	145.662	120.543	94.5745	138.151	94.5125
YDR203W	NaN	NaN	NaN	1.14031	NaN	NaN	0.940948	NaN	2.25254	NaN	NaN	NaN	1.4655	NaN	NaN	0.508043	NaN	NaN	NaN	NaN	NaN	4.50269	NaN	NaN	NaN	1.53433	NaN
YDR204W	18.816	10.9189	71.7486	130.945	70.0319	20.0523	167.421	152.999	105.409	235.592	175.766	108.091	113.271	251.081	133.118	304.043	139.58	93.2922	267.113	92.87	167.623	192.713	214.139	214.925	153.158	77.4472	143.43
YDR205W	9.36777	7.08448	11.4006	9.00293	3.87261	15.0836	12.9319	17.2054	11.1975	16.4403	26.7121	13.7844	18.6411	14.8187	13.7812	13.6674	7.20663	13.0714	5.55717	6.47224	7.76844	2.6333	4.38783	3.37649	3.44382	1.79464	8.14824
YDR206W	17.6117	20.0365	18.679	12.5653	26.8905	21.7265	25.0572	36.8387	32.3755	25.7886	25.3493	29.7457	27.0314	22.0238	17.6204	17.9509	15.3386	10.9828	13.7173	12.46	10.3521	6.29189	12.2638	9.22017	9.71748	29.7712	21.4306
YDR207C	12.8258	12.346	26.0592	22.5282	23.8003	10.6503	73.0798	73.4993	43.3607	65.9019	33.9047	36.4022	15.2188	50.3612	19.0771	38.218	17.092	15.0964	43.0053	31.3946	51.6782	60.6347	58.4636	70.8422	114.182	103.374	25.6314
YDR208W	28.1681	27.398	74.177	81.3008	64.1061	51.8274	100.863	104.434	97.7526	127.045	121.561	116.25	107.744	128.778	101.638	123.93	145.772	139.877	104.394	138.967	150.479	161.543	125.712	114.9	146.534	148.252	68.5618
YDR209C	NaN	NaN	NaN	NaN	NaN	NaN	NaN	NaN	NaN	NaN	NaN	NaN	NaN	NaN	NaN	NaN	NaN	NaN	NaN	NaN	NaN	NaN	NaN	NaN	NaN	NaN	NaN
YDR210W	439.851	401.47	386.687	311.724	327.206	211.401	162.734	186.511	249.242	237.71	189.222	186.019	138.991	156.812	140.066	105.579	119.49	105.51	110.908	111.135	128.452	171.655	126.804	216.522	251.867	729.736	53.1836
YDR210W-B	0.96456	0.543357	0.356772	0.495346	2.79491	0.499213	1.02491	1.07502	0.890479	0.704948	0.372842	0.223092	0.352104	0.604678	0.517307	0.65492	0.587102	0.799317	0.558477	0.533217	0.546096	0.896417	0.675071	0.739525	0.332443	0.604319	0.877126
YDR210W-A	1.8572	1.3588	1.09279	1.5279	2.20249	1.434	2.63711	2.67244	1.87974	1.66575	1.1812	0.684793	0.715435	1.05972	0.959316	1.03199	1.09173	2.18016	0.649225	1.10154	1.02579	2.38431	1.80042	1.44685	0.862467	1.69274	1.97058
YDR210C-D	1.64416	1.39689	0.408193	0.924252	3.86142	0.862483	1.61038	1.41736	1.8472	1.15325	0.707815	0.500557	0.689399	0.869758	0.636601	0.862946	0.768623	0.571955	0.721941	0.748662	0.593535	0.551778	0.747302	0.726029	0.460752	0.627208	1.96542
YDR210C-C	4.76846	4.34752	1.34938	3.05846	5.9653	2.86325	5.23246	4.4256	4.44651	3.14825	1.72563	1.44991	1.37658	2.159	1.11306	1.54978	0.876365	0.726054	0.874568	1.08989	0.658592	0.807172	0.645645	0.51504	0.396168	1.41165	5.65764
YDR211W	49.7342	57.5439	20.2868	19.6651	34.69	74.2157	21.9159	42.1469	64.7434	34.9334	70.9968	61.8774	79.3055	40.0993	54.874	32.0246	39.7801	32.3764	22.008	24.0213	20.4325	24.7679	16.0096	10.6814	14.3962	12.7739	19.6233
YDR212W	168.617	175.74	51.659	56.1195	129.639	227.763	95.644	114.918	138.429	129.233	208.18	320.356	242.723	106.618	150.404	93.8574	77.9723	75.0677	68.7268	60.7495	43.4478	41.7624	43.2734	36.6708	32.4481	117.623	99.3833
YDR213W	11.3011	25.6234	26.627	16.663	21.3564	11.681	20.2621	27.2952	17.2415	36.4322	36.7127	40.8027	29.234	33.2079	19.1046	26.7495	13.0713	14.6222	24.2442	24.386	24.347	21.0618	22.6233	23.063	41.8101	128.474	9.86507
YDR214W	147.127	129.869	239.407	305.453	179.787	44.0017	72.0821	139.46	213.6	295.267	398.24	265.277	236.776	307.255	242.356	234.435	211.587	145.381	140.309	86.8959	96.4894	69.8023	59.1773	59.281	62.8341	87.1115	102.754
YDR215C	NaN	NaN	3.32747	2.62767	NaN	NaN	NaN	NaN	1.73021	NaN	0.694728	NaN	NaN	NaN	NaN	0.390236	NaN	NaN	0.768296	NaN	1.08833	NaN	0.678	1.97098	NaN	2.35709	NaN
YDR216W	0.472777	0.18473	230.983	123.703	85.7318	40.6321	113.125	110.273	99.3069	122.441	127.506	90.0252	100.55	107.483	83.5742	71.7492	48.1202	43.1295	81.921	35.2637	28.5292	37.3705	32.2245	37.7999	75.012	188.804	62.7006
YDR217C	4.7783	6.62802	3.68054	2.76808	7.34824	9.05991	5.55806	7.71863	5.77178	3.67211	4.02518	2.23282	4.74329	3.2267	2.99378	5.05639	1.61435	1.85491	7.20322	5.55205	7.16554	9.22993	14.4274	7.57849	11.3297	11.9186	9.25639
YDR218C	0.221447	0.360529	18.411	5.70154	35.3162	1.22235	2.11713	10.2523	29.0953	246.55	177.493	202.933	1336.83	1082.01	1991.87	2625.73	3857.28	6326.33	2966.23	7668.71	5711.03	4382.23	5371.23	4516.77	2759.78	433.449	592.508
YDR219C	11.0147	9.77545	72.426	51.6173	35.2892	40.5945	43.4492	58.6057	74.6368	58.2669	43.2044	35.0455	63.6706	62.9914	30.6582	122.151	43.2464	86.56	272.798	159.601	297.64	315.8	427.865	389.023	466.135	123.899	71.3915
YDR220C	0.319366	1.87181	23.4281	24.6679	23.1924	10.0482	18.3197	17.357	17.8671	16.9075	14.6744	12.4362	11.0959	18.5709	5.71698	25.2778	17.7715	12.3976	24.3424	9.57628	36.7812	56.8196	88.7904	80.4883	113.232	49.7875	3.17265
YDR221W	21.0582	19.0483	10.1244	17.3658	28.7173	21.6009	46.205	51.4839	47.8897	39.9921	31.0938	23.9242	17.0148	30.8154	15.1423	22.5216	9.02476	8.64131	13.4982	8.00975	10.0411	13.1259	16.5035	12.9614	14.601	34.9339	29.6325
YDR222W	18.1317	15.1395	0.551912	0.871678	8.99885	2.61629	5.19482	9.08646	11.288	10.5357	6.45296	4.68748	7.46841	9.73762	4.04037	12.557	11.9616	10.5141	9.8124	11.2798	5.77653	5.35416	4.49827	6.21142	1.33374	NaN	2.98961
YDR223W	0.334379	0.19598	20.1141	24.2778	6.57059	2.43633	9.44835	8.07685	6.12229	8.79405	2.45827	2.08333	0.663858	3.51244	1.99524	2.6466	NaN	1.03843	8.72213	0.501322	1.60459	0.679893	0.999616	4.94008	5.03858	36.4895	50.4912
YDR224C	1955.73	2093.24	12616.6	7637.16	4852.78	2119.96	1263.62	8203.72	7704.08	4168.48	3501.94	3723.71	2196.06	3727.98	1932.09	2171.55	1343.05	893.819	1176.59	996.125	1137.2	1678.4	1470.71	1446.78	1397.4	2566.81	2931.36
YDR225W	1514.93	1537.95	7748.02	7623.43	3849.5	971.441	1047.28	7311.59	5308.45	3663.4	2842.86	3410.86	1930.45	3829.75	1907.45	2150.23	1197.96	735.429	1265.18	969.205	1372.12	2476.29	2398.48	2160.63	3453.94	1707.52	2164.32
YDR226W	1079.99	1056.75	99.8689	198.925	572.56	590.089	573.545	658.104	791.258	508.849	500.859	463.451	452.793	467.821	458.094	293.171	229.834	172.166	194.696	145.19	113.147	136.265	147.689	101.846	145.551	435.406	269.092
YDR227W	5.64237	7.44679	17.2323	8.71635	5.31247	13.6147	12.8926	18.9833	19.4436	18.2098	13.4038	9.32668	22.6327	24.5805	26.5222	33.4845	33.3198	28.0721	26.8378	35.564	29.397	23.6477	20.9986	21.5154	13.4729	18.6694	23.5649
YDR228C	14.5182	18.8228	16.3015	12.9173	14.4999	18.9255	18.1412	21.3582	24.548	28.8121	31.2758	35.4256	43.0005	26.6738	26.4573	25.0219	24.1764	24.0514	24.6592	22.2577	15.5623	13.0703	14.1325	12.7798	16.2922	38.0307	23.6332
YDR229W	13.305	12.6601	38.9402	44.462	28.8598	20.6625	39.5447	35.8014	34.711	24.8411	19.2167	19.3281	15.7396	16.8107	7.1987	8.65912	7.39825	3.7466	15.6468	8.2685	12.2401	9.11116	15.8688	11.6826	11.3045	36.8983	28.0787
YDR230W	NaN	NaN	NaN	NaN	NaN	NaN	NaN	2.44394	NaN	0.460772	0.826487	NaN	NaN	1.01221	NaN	0.464247	NaN	NaN	NaN	NaN	NaN	NaN	NaN	NaN	NaN	NaN	NaN
YDR231C	27.9554	12.9119	115.912	225.903	118.77	51.8274	109.101	115.142	98.5213	123.505	110.3	146.723	65.606	126.536	50.7683	66.6622	25.3631	24.7712	28.0503	23.9175	25.5177	30.1199	28.1601	15.8444	45.7875	54.4762	117.727
YDR232W	173.934	176.755	114.589	152.357	149.283	362.037	132.745	158.359	183.1	145.453	127.655	289.48	92.8096	136.023	79.4303	81.5146	71.1506	55.3264	68.6555	32.0518	32.418	44.6277	40.9023	35.6715	102.579	215.667	143.85
YDR233C	687.446	679.884	337.412	346.692	465.662	541.313	338.356	282.22	444.871	383.537	452.795	561.611	447.66	403.419	383.115	285.492	473.793	319.34	203.632	191.162	97.4204	146.733	116.376	97.429	177.604	568.066	200.627
YDR234W	76.8466	66.9168	14.2257	11.3209	41.0339	36.2195	10.2519	11.0294	26.033	9.78111	13.9526	36.176	44.3197	11.9277	44.1323	14.2003	31.3689	29.4113	20.8536	26.3693	20.9919	28.1969	28.5815	26.4548	37.5754	84.8348	40.321
YDR235W	11.428	12.0609	29.4893	20.626	19.1346	15.5007	27.5735	23.2347	25.9945	32.7562	28.322	37.1214	31.0686	31.7777	34.6096	42.3904	42.2276	45.0319	29.2784	32.7175	31.0025	34.4462	23.5198	20.9611	13.7437	20.2926	13.1214
YDR236C	19.7219	17.8691	19.9192	19.3176	19.5357	40.2314	47.0617	37.5408	47.6085	50.5208	63.4772	44.5204	49.653	36.4579	28.9939	28.5247	21.5854	28.8486	22.5121	33.2109	16.8021	29.0584	23.9251	10.5569	31.0354	106.941	63.8876
YDR237W	88.2322	51.9635	22.7245	30.115	38.3296	29.7168	42.6649	41.2829	44.5485	33.2007	41.8829	51.5783	48.7766	37.4689	39.1994	24.9964	35.6642	27.3679	20.4451	42.4396	56.6415	73.3031	56.2023	38.5249	56.8093	36.0803	20.162
YDR238C	98.6493	104.933	66.9457	71.4812	98.8316	107.06	114.009	165.806	153.868	158.977	216.451	168.422	179.426	183.899	183.399	190.806	166.037	151.684	146.192	130.558	131.377	122.833	131.028	126.642	134.152	154.457	58.7364
YDR239C	13.0275	14.1225	28.8451	23.4689	26.1286	31.8331	32.8671	37.6558	42.4209	43.1395	40.2713	41.7591	33.513	27.7894	14.6939	21.5957	10.735	6.78409	20.7879	8.93219	4.76773	6.8645	9.61762	5.52274	19.363	43.9621	22.4904
YDR240C	13.3317	13.209	5.58853	5.39391	12.746	17.3459	14.4991	16.868	21.1486	11.709	8.55657	4.9442	7.87743	9.52665	5.49279	6.77254	1.76633	2.46444	9.78526	2.3795	7.31147	13.5537	9.67904	12.9653	19.4137	25.4021	8.82936
YDR241W	0.652039	3.50314	28.6994	12.6809	9.74876	18.3556	14.1992	20.6717	21.5556	9.46502	8.98805	10.1562	25.8905	9.17312	7.78145	10.1404	9.07085	22.7807	17.3908	12.332	16.5978	1.65724	27.4262	9.91648	20.2284	3.38831	16.1937
YDR242W	0.796673	0.222348	14.6106	9.45005	17.7453	94.6087	30.8893	27.4907	36.6113	14.3828	15.6882	28.3635	25.4197	19.3203	17.9964	11.1622	19.4517	14.5796	7.13258	8.53159	3.95955	3.1819	3.91268	5.4399	3.27858	2.95707	4.52247
YDR243C	15.5692	16.4024	19.1005	29.1408	16.1163	13.1988	17.9516	16.2044	20.269	17.7863	22.4625	22.3471	7.64846	16.2498	4.9146	8.96723	4.22412	1.23766	10.0805	2.78834	2.29492	5.67231	6.83065	5.0797	9.18448	41.9714	13.7248
YDR244W	13.7343	13.6157	97.3814	88.3376	46.6741	39.3145	60.9615	69.063	82.3163	97.3078	80.8582	87.4793	59.0455	80.3524	34.1216	82.4041	26.7876	31.7121	112.251	43.2495	82.6901	114.455	156.601	131.782	160.206	123.372	92.3122
YDR245W	62.834	60.2146	32.0501	22.702	30.2006	91.1584	30.209	55.1645	63.8334	59.1472	74.946	60.628	62.2948	62.1351	65.6486	68.3409	53.0437	82.0258	48.0341	90.5128	88.0554	57.3388	55.0935	52.466	42.5985	48.7092	29.9872
YDR246W	31.4401	29.7391	141.932	165.925	77.1798	69.0247	116.213	149.051	113.596	158.405	166.905	179.488	115.095	153.975	86.1619	106.481	74.0747	44.1807	45.5425	29.8606	43.6916	52.7906	42.5291	37.0902	38.4603	34.7456	46.638
YDR246W-A	NaN	NaN	3.4268	1.80407	1.99548	1.54709	0.496221	2.82087	NaN	0.797754	4.2928	NaN	NaN	0.876239	1.39369	0.80377	1.85672	NaN	NaN	3.50177	2.24164	NaN	1.39648	NaN	NaN	NaN	NaN
YDR247W	3.38721	5.29401	14.4118	43.9537	36.7523	25.6894	20.1496	22.9089	18.2609	21.1716	5.39542	6.85874	8.47325	16.3925	9.0952	33.4539	8.88573	11.0452	83.3053	16.822	62.4165	110.884	89.9187	57.9903	108.085	99.2732	53.1659
YDR248C	13.5517	10.5587	4.73393	13.7072	15.8507	14.4262	23.6498	29.7137	28.3077	29.2044	28.6629	15.0773	31.2287	19.065	28.8796	19.1538	14.7485	22.5458	12.0234	20.5594	14.7093	9.84092	13.9864	18.9275	5.71997	3.35338	NaN
YDR249C	7.94999	5.55871	8.59448	9.37248	5.36219	16.2134	10.223	11.1175	11.066	10.2898	8.97203	9.77604	9.55317	7.69169	7.98951	9.64739	6.98504	10.3955	6.09501	6.27323	12.0473	9.35853	13.5092	6.90896	9.64289	1.73946	16.6267
YDR250C	NaN	NaN	NaN	NaN	1.45323	NaN	NaN	NaN	NaN	NaN	NaN	NaN	NaN	NaN	NaN	1.17071	1.35218	NaN	1.15244	NaN	NaN	NaN	NaN	NaN	NaN	NaN	NaN
YDR251W	11.1106	11.2579	53.3236	46.6909	50.0359	29.6246	45.4493	42.0754	32.6596	27.7217	22.1511	27.8654	27.2925	22.6778	26.5187	25.3386	28.7423	33.3349	19.0105	38.962	42.5628	27.9517	26.9095	21.1115	18.528	16.6358	11.5987
YDR252W	11.6859	13.6611	13.7757	16.9222	13.3697	13.133	38.8049	75.5993	48.2845	79.4616	46.0188	38.9999	41.4248	58.708	24.9006	45.9542	19.0747	19.4395	18.4155	20.3336	14.5183	8.48506	23.0791	8.15985	18.5117	34.6963	6.2184
YDR253C	3.26019	3.82161	11.9581	7.55454	8.35608	109.863	14.5455	35.9294	66.7393	33.6843	23.9681	24.121	63.108	42.8079	38.4209	53.0112	45.3542	50.6237	53.0124	86.7601	86.8285	55.5175	102.823	62.3322	58.518	12.7062	51.82
YDR254W	3.54573	4.59593	10.5044	3.95009	8.15582	13.7755	10.1406	22.441	25.4895	27.2488	30.4954	20.7107	27.075	20.9763	15.6646	21.8226	15.1774	14.2937	14.2059	16.3569	12.434	14.2111	10.396	7.70356	7.25277	6.378	5.41908
YDR255C	1.77997	3.40504	124.047	133.189	66.215	24.44	94.5407	128.089	86.1908	205.059	174.252	109.745	121.845	130.493	81.6499	111.151	52.7669	66.7945	61.9316	37.8059	41.8182	35.0612	42.7911	29.6487	32.5408	52.0291	90.6235
YDR256C	0.242619	0.236999	1666.79	2100.75	1046	163.015	588.456	362.247	268.23	731.202	481.778	269.73	154.139	564.666	148.752	291.389	49.6636	39.5571	225.303	17.7328	46.2794	44.0903	51.3152	39.5342	69.3546	388.001	1216.56
YDR257C	29.5275	27.423	13.9149	12.9419	33.7619	54.1309	35.9334	37.4178	32.8006	36.6048	28.4712	25.606	15.6912	20.7553	15.2799	14.6871	7.03678	11.7815	14.4579	9.95353	10.0127	7.39229	8.88386	6.59382	12.0495	36.142	11.3062
YDR258C	31.5677	10.0529	486.901	599.451	309.875	59.5505	173.768	131.973	173.196	287.522	418.321	152.193	168.734	252.979	136.616	189.744	117.812	87.9805	114.577	59.8105	77.5919	77.0004	74.206	47.0632	80.7999	59.4875	81.559
YDR259C	6.11286	5.33433	59.1926	51.3079	30.9871	32.7971	31.3421	65.4604	60.9359	56.2334	33.7052	46.3377	42.072	43.5723	22.858	38.7066	24.2969	10.7575	16.1522	6.10987	12.7114	14.5008	16.325	9.91648	10.8367	13.5533	17.0034
YDR260C	12.629	12.1576	18.7973	21.2057	26.5831	42.7349	65.9104	92.2887	78.6589	201.608	251.735	255.153	419.698	597.036	692.959	883.687	1225.09	1430.96	758.605	1598.43	1210.74	737.791	670.269	637.836	227.126	73.2352	209.098
YDR261C	17.5668	17.703	0.815614	3.6498	17.3355	11.4149	13.9956	28.5344	24.0324	25.1583	21.2861	24.678	28.1438	25.6522	19.9028	30.8959	16.7929	16.401	26.5533	19.1696	26.2765	31.6494	24.0973	24.1559	22.9129	24.8436	3.86579
YDR261W-A	1.82749	1.44025	1.35533	1.73877	2.4587	2.20442	3.25853	3.49824	2.01464	2.34638	1.70334	0.684793	0.863577	1.62596	1.27057	1.46025	1.85526	2.67217	1.282	1.58508	1.46905	3.39602	2.47279	1.65768	1.45992	1.81991	2.59029
YDR261W-B	0.842135	0.549551	0.42185	0.535227	2.33586	0.663383	1.17961	1.35579	1.63981	0.872522	0.522572	0.223092	0.381047	0.724389	0.562029	0.716379	0.712465	0.863181	0.6659	0.639597	0.596129	1.13597	0.813267	0.711977	0.457557	0.635841	1.05931
YDR261C-D	1.46524	1.297	0.486635	0.976553	4.68553	0.821358	1.51903	1.43742	1.86366	1.1016	0.625754	0.76994	0.74949	0.826881	0.831951	0.692921	0.740545	0.721348	0.690701	1.13646	0.939292	0.809634	1.82895	1.29448	1.22793	0.743367	1.92982
YDR261C-C	4.35579	3.84628	1.46257	3.17748	6.43748	2.50363	4.78776	4.40198	3.98633	3.09873	1.51409	1.57479	1.19019	2.20316	0.92955	1.50313	0.913303	0.726054	0.786247	0.432625	0.558839	0.725667	0.6785	0.495772	0.407595	1.26413	4.65328
YDR262W	17.1966	13.5506	573.568	325.869	253.682	186.047	173.663	163.729	173.173	208.904	148.199	150	113.235	124.513	90.299	99.6175	50.5803	65.8664	67.1879	72.1904	60.7911	51.2833	62.0333	39.3546	61.9873	83.4047	921.37
YDR263C	1.6702	1.13496	3.72893	3.08492	3.10202	3.12648	15.7364	23.8989	9.97181	21.8267	12.9026	11.3109	46.8551	73.8277	80.164	164.941	106.231	117.832	200.98	117.042	182.998	186.041	189.082	129.687	64.6881	31.7004	41.8407
YDR264C	22.0561	22.4201	47.7198	34.4448	45.4396	27.3026	36.5498	36.0703	32.5642	35.9824	36.0932	35.6862	42.4401	48.7315	65.059	74.9713	62.0375	63.2101	61.3281	92.0074	131.441	107.103	85.8588	60.6211	51.676	16.3702	28.8566
YDR265W	10.8339	7.05528	81.5132	116.224	58.9375	20.547	35.2141	33.55	26.8439	31.4688	21.8408	20.1922	22.0605	20.8431	13.8132	31.2281	12.5136	10.7837	37.3283	22.2124	37.1031	49.423	53.7024	54.7209	84.5388	83.2443	39.5549
YDR266C	49.3919	55.4611	25.4707	32.2957	27.784	95.071	35.0131	50.941	49.3705	24.8039	13.7817	23.6132	20.3887	19.8139	16.1951	15.146	13.6063	15.1871	12.5905	22.3621	38.7208	31.0732	41.0805	29.537	30.1259	39.8974	28.1771
YDR267C	37.7276	29.4645	9.01734	19.3542	12.1176	17.3802	30.2335	23.9817	19.4767	16.3094	13.3237	15.4645	6.57039	17.9139	6.20635	12.853	1.12749	2.20236	7.68761	0.708818	6.80618	5.28714	4.24006	2.05434	3.77155	16.7061	35.6947
YDR268W	14.7429	7.48231	10.2714	9.54258	5.62936	4.09164	7.78676	13.9262	12.5668	13.925	20.6883	9.62168	8.99353	16.2219	8.35482	13.1797	7.20212	8.9524	11.579	3.08709	15.2166	33.9123	27.3305	23.6206	30.297	25.6799	1.63642
YDR269C	NaN	NaN	NaN	NaN	NaN	NaN	NaN	NaN	NaN	NaN	NaN	NaN	NaN	NaN	NaN	NaN	NaN	NaN	NaN	NaN	NaN	NaN	NaN	NaN	NaN	NaN	NaN
YDR270W	8.43952	3.71134	120.167	82.2667	44.4327	27.0744	83.9683	67.514	77.7683	59.4076	63.1519	56.0259	76.0492	81.5486	120.792	158.451	77.9827	92.6061	291.756	147.541	267.739	359.989	337.953	337.761	255.473	57.454	77.3588
YDR271C	NaN	NaN	NaN	NaN	NaN	NaN	NaN	NaN	NaN	NaN	0.773166	NaN	1.25276	NaN	NaN	0.86859	NaN	NaN	0.42752	NaN	NaN	5.13209	NaN	NaN	NaN	NaN	NaN
YDR272W	49.6213	34.464	151.95	232.955	161.409	159.232	310.89	285.375	278.42	335.663	329.34	248.181	362.027	283.506	192.814	200.723	131.186	94.5466	153.611	117.736	99.6421	65.9521	115.679	74.1805	67.5892	149.037	335.793
YDR273W	0.855133	1.75418	27.6016	14.8614	22.6482	6.79704	45.9642	85.8049	88.0707	234.827	105.565	161.833	710.251	783.896	1149.59	1732.68	1950.3	2763.21	1961.17	3574.93	3175.71	2682.44	3044.12	2425.64	1387.47	261.289	424.754
YDR274C	NaN	NaN	NaN	NaN	1.0782	NaN	0.26812	NaN	NaN	NaN	NaN	NaN	NaN	NaN	NaN	NaN	NaN	1.95963	NaN	NaN	0.605604	NaN	NaN	NaN	NaN	NaN	NaN
YDR275W	11.5378	8.55005	402.765	352.887	316.681	499.388	625.632	551.379	555.779	710.924	722.294	805.612	961.677	692.804	945.644	594.432	686.31	640.432	487.894	589.529	615.396	538.631	501.519	475.415	258.023	93.0351	338.586
YDR276C	2139.43	1749.21	7789.85	8351.01	6367.33	5634.38	6626.21	6147.51	5928.02	6696.46	6776.13	4383.13	5725.49	5855.07	5991.16	5334.29	6899.77	6317.84	6718.38	7017.62	8776.71	9210.46	11147.5	9830.68	11894.3	8994.52	9577.44
YDR277C	2.74037	2.88822	124.32	71.5767	49.9054	40.4827	34.2218	33.3142	31.5425	22.168	15.9051	44.9307	24.6974	21.2377	26.8944	24.6928	20.6378	24.0754	17.7115	40.5447	61.9446	70.7496	52.8184	29.1423	58.488	36.725	207.041
YDR278C	NaN	NaN	NaN	NaN	NaN	NaN	NaN	NaN	NaN	0.504241	NaN	NaN	2.931	NaN	0.880919	0.508043	NaN	NaN	1.50035	NaN	NaN	NaN	NaN	1.283	1.30858	NaN	NaN
YDR279W	16.496	17.1591	11.12	14.8078	38.4713	24.511	58.3477	78.6147	60.0892	62.1294	66.1001	71.5275	65.0581	49.0069	39.3728	39.1237	22.3282	26.9993	27.4879	12.0317	10.2694	13.1446	13.3282	6.58677	9.48439	7.41375	14.173
YDR280W	70.5736	78.4305	63.7765	46.611	79.9562	75.7087	38.462	34.8967	55.4007	39.8251	34.1507	27.8798	41.1202	28.7784	25.3279	27.4543	21.953	23.0288	45.563	42.17	57.1801	62.9101	99.0678	71.5542	111.511	125.966	25.4019
YDR281C	2.3846	1.16468	30.6127	49.5002	82.7649	357.363	143.436	88.1992	124.312	117.08	70.3065	297.142	856.605	372.376	956.007	595.969	1069.84	1080.74	641.703	1548.48	1344.56	1381.85	1554.05	863.908	591.826	193.618	299.075
YDR282C	7.3154	4.19917	9.40511	20.9707	13.5308	10.865	17.9453	15.2565	9.01378	24.3421	24.2569	16.4457	22.4592	23.3417	27.6757	35.6855	34.1726	39.2303	19.6721	35.0515	46.5045	42.1697	35.3965	23.267	20.7228	15.2842	24.7237
YDR283C	4.52499	5.17529	10.6499	6.40771	6.52378	10.2718	15.622	20.6076	21.0002	17.677	21.4269	17.9141	14.9728	16.0209	11.7003	14.6635	12.9646	11.8569	10.7941	9.61089	10.5857	12.8426	10.8219	10.4046	14.5394	8.32791	12.7365
YDR284C	57.1995	57.3505	40.3771	35.0114	74.686	90.0725	118.427	159.671	97.4289	96.3935	83.9711	98.3402	56.7805	95.5523	58.9244	79.479	39.8939	40.2196	58.3137	41.2606	51.2717	63.638	72.2702	63.7781	132.97	242.837	65.4004
YDR285W	1.50058	1.43092	36.1691	75.3385	60.8963	7.98711	154.047	236.248	218.599	522.902	754.832	526.454	374.88	497.543	228.007	446.251	135.051	123.439	239.887	79.5454	62.7505	53.2133	50.7339	47.1955	29.452	36.7609	77.7299
YDR286C	27.4877	18.6096	45.9191	35.7363	19.7639	20.2803	25.1519	22.1868	21.4546	18.5911	32.5133	16.9565	29.7178	12.7626	21.9234	14.0485	19.4713	14.7909	9.21956	12.241	12.407	16.6012	11.3904	15.3736	22.9172	49.4989	5.4073
YDR287W	4.16593	2.39992	25.8589	49.5042	34.6791	25.1177	59.0046	65.7946	46.7216	55.821	74.2767	55.7379	71.0442	54.901	72.6623	49.4415	63.2615	49.7598	43.4232	45.6426	45.8771	55.9276	76.3202	54.7703	66.2775	103.245	43.5075
YDR288W	9.26581	10.6603	9.06298	16.3019	12.3142	23.3564	33.5749	35.4372	25.6572	39.8894	35.9522	31.2705	30.6598	28.3884	14.7438	18.534	11.4579	11.9898	18.1358	11.5766	10.869	15.7002	15.081	15.2102	16.8824	24.0749	12.2731
YDR289C	19.8803	23.4461	135.63	115.941	85.7619	47.4045	60.0882	78.0251	85.933	97.1191	152.87	137.926	162.353	102.718	134.837	107.702	118.713	103.802	67.8324	105.591	71.6864	81.9042	82.3903	61.051	73.1914	91.2366	68.2507
YDR290W	NaN	NaN	NaN	3.29653	NaN	NaN	NaN	NaN	NaN	NaN	NaN	NaN	NaN	NaN	NaN	NaN	NaN	NaN	NaN	NaN	0.682681	NaN	0.850582	NaN	NaN	NaN	NaN
YDR291W	4.73242	3.6869	5.96352	6.72761	9.67382	7.54815	10.7327	9.02914	9.00738	7.73481	7.02591	7.46171	5.62001	6.64413	8.92196	9.04204	7.15474	6.53694	8.06497	5.65871	8.70766	7.52675	8.33223	7.19096	9.13577	13.4275	10.9601
YDR292C	41.8647	44.8271	32.8521	30.5097	44.0642	49.8277	48.9081	50.592	30.1981	38.8411	41.4626	40.7555	52.9464	50.402	63.6528	69.5235	76.2001	85.5556	57.1034	99.2038	98.396	77.5012	70.3987	57.2851	53.7443	71.3834	25.9933
YDR293C	35.0756	29.2532	84.2401	53.9144	47.2375	80.579	87.2231	94.197	93.65	106.386	109.514	96.6424	92.3861	88.367	65.2373	81.7475	72.7905	73.4225	74.6242	88.7088	91.3624	102.884	87.5807	107.407	177.295	101.796	114.824
YDR294C	29.6534	23.681	103.123	95.8787	61.6367	60.0847	89.5974	123.009	110.212	126.286	157.621	130.137	107.16	131.745	76.9177	91.0018	39.0068	24.7112	63.3454	14.7134	17.6918	17.5274	11.5766	18.9013	9.63912	50.7213	47.4284
YDR295C	10.7572	10.8251	13.9458	11.2815	16.4398	15.2027	26.0064	31.6397	18.2762	24.7056	19.4586	15.1666	24.3946	20.613	18.3988	18.0306	15.4809	12.2397	21.3621	12.1654	12.9052	8.48506	13.1683	14.3049	13.3572	54.9359	15.2005
YDR296W	89.6194	70.0348	83.949	108.093	54.7746	50.0009	60.0493	79.9288	51.8911	76.0537	88.6926	66.5747	57.4837	80.4325	55.9442	68.5612	55.8979	53.5228	44.1381	79.5844	125.709	144.377	122.829	104.245	132.599	103.172	82.1814
YDR297W	65.4572	115.653	227.627	169.222	175.334	183.321	111.329	162.539	120.067	111.328	93.6812	117	107.852	137.544	167.546	155.865	211.836	238.828	179.334	254.729	323.123	357.282	315.979	310.463	351.133	578.531	147.465
YDR298C	441.843	189.609	422.542	871.078	753.224	845.542	827.737	951.203	1205.43	686.312	922.717	774.733	845.269	759.621	597.966	479.617	300.196	200.783	241.916	152.007	89.5498	71.7048	85.6572	38.9476	95.0777	127.515	245.233
YDR299W	77.7474	90.9237	42.6121	23.5811	48.3038	146.168	8.45394	24.9499	55.7872	6.49387	10.7521	43.2826	28.3101	10.6468	8.38053	5.63766	6.30199	6.81291	6.83851	4.82394	3.22838	8.62384	5.0717	1.77941	5.70393	39.2794	27.3144
YDR300C	41.0739	42.688	21.4075	12.9607	37.3978	46.8742	21.0796	25.5522	38.2179	15.6985	23.4653	14.7727	28.6063	14.3691	18.719	8.78714	10.1492	6.23061	8.52648	6.56276	5.60148	3.70851	6.32484	2.85309	7.43663	14.0271	25.3664
YDR301W	8.9192	8.55501	9.12972	5.6075	8.76219	9.08316	14.5673	15.2396	14.7692	12.6358	10.378	1.61542	7.66419	12.6235	7.56646	9.63636	5.22151	5.90485	6.90957	6.21964	6.0275	5.27192	4.89179	4.60669	4.90283	5.50913	3.20536
YDR302W	36.9884	39.4668	22.9595	22.5263	25.524	35.5725	24.6329	30.0679	52.0951	39.1153	41.3995	52.0737	99.5606	50.1686	78.0975	59.9722	85.3838	113.765	54.6992	90.6482	65.196	51.3443	47.2073	26.5813	14.5014	14.0461	24.0256
YDR303C	19.3227	21.2216	13.216	7.91266	14.7882	20.7076	18.1244	16.852	13.7441	11.6431	11.2537	9.62892	9.99384	13.915	6.85049	21.3344	14.1811	27.4259	25.3694	49.7837	69.5857	62.8479	36.6442	31.3132	33.6597	21.11	15.0898
YDR304C	188.757	166.933	291.566	284.532	311.763	222.445	412.643	476.677	453.943	403	341.493	253.456	281.817	318.997	237.988	263.782	166.784	164.505	226.828	134.612	176.772	178.806	182.574	196.775	109.249	110.105	74.2906
YDR305C	33.5949	30.1522	22.117	35.4856	35.5708	41.8423	69.5438	86.263	52.9382	97.5822	112.144	88.3311	69.833	119.57	94.2341	120.551	90.7322	117.038	133.261	136.682	190.493	181.719	208.588	293.829	217.608	41.7789	45.6396
YDR306C	8.55954	9.44632	60.3946	46.4313	29.8656	15.4725	29.4987	36.103	27.5823	53.0032	41.4313	22.3903	33.4036	42.0393	14.0359	35.0773	13.7645	11.1605	28.443	11.7554	26.6516	29.8926	32.6204	32.3668	51.5454	33.9539	94.1198
YDR307W	13.501	10.8365	7.61855	8.20403	21.3754	18.292	39.6154	74.117	47.4177	55.1425	79.3877	54.4116	39.5972	63.4011	38.3087	55.8832	21.2024	19.0583	27.5857	12.3856	12.1194	13.1979	8.18509	10.8716	10.8792	18.1528	8.44126
YDR308C	60.598	51.1717	48.8501	54.0069	70.1673	79.0277	61.7778	52.2761	81.2832	61.7892	53.0359	50.1328	65.0016	44.9678	54.9668	47.7417	31.7618	27.5737	42.4851	38.2712	33.0204	25.9517	34.5059	12.5388	27.5451	68.0547	55.1276
YDR309C	20.9467	17.9934	10.1644	9.75795	24.7201	18.7605	46.7533	52.4175	28.6026	19.9044	19.9734	17.7734	31.554	16.9703	27.2351	9.25592	15.2261	10.7575	3.58938	14.6637	5.67123	8.7005	5.11678	4.95824	4.69589	3.38831	6.4775
YDR310C	15.487	14.7831	5.83168	3.52498	5.78558	20.7212	12.9484	14.6683	12.953	11.7157	9.37981	8.71352	8.76818	9.38886	8.43295	7.04187	7.60678	4.80044	19.25	8.82855	9.18376	10.1773	11.3544	16.7598	31.3172	61.965	16.6721
YDR311W	20.5894	22.1095	40.3488	21.43	24.1196	30.7096	27.8177	38.0642	32.5538	43.807	50.8438	48.9015	51.4588	41.9082	29.7704	44.1374	36.9525	41.5697	47.4886	74.4358	83.9708	90.8053	100.549	74.4496	86.7203	65.0051	53.6736
YDR312W	36.2842	48.6081	13.4796	22.4589	47.9994	58.3387	19.118	31.4404	43.0175	28.7347	30.584	23.0774	57.1011	26.2962	24.3043	17.8956	11.9623	9.18809	10.5786	19.0102	13.3428	10.3377	13.1577	7.389	8.04554	6.62736	16.0939
YDR313C	7.30647	7.98943	108.798	155.408	86.1811	69.5246	123.952	160.023	130.616	223.482	257.219	267.53	164.003	202.512	138.602	147.485	117.898	80.4334	73.3308	61.3115	47.8828	46.01	40.7509	28.4315	31.8983	20.4007	84.5008
YDR314C	1.62586	1.67644	12.921	11.8605	10.225	3.51499	10.1228	8.86356	6.2018	12.0319	10.6525	9.49672	8.9664	8.47157	10.51	8.62574	5.92382	5.96088	6.42575	5.75544	5.95991	3.21404	5.94057	4.31738	1.20095	3.52033	4.93523
YDR315C	3.99547	2.92719	7.32751	13.7161	4.74104	32.3462	34.5437	27.1434	17.7807	17.0584	8.83931	18.1515	17.0767	8.11919	7.28476	8.40253	7.4993	11.2018	6.95553	11.6477	3.99441	3.94916	6.30396	3.85809	4.42689	9.22775	11.0255
YDR316W	28.7118	14.1853	14.5929	23.0478	30.875	18.4471	19.0183	12.6132	20.2347	16.8728	22.3432	17.0418	22.0508	16.4183	18.992	16.7719	10.8059	20.5927	20.6659	17.8947	25.7741	34.0436	32.906	16.4234	23.51	36.8695	12.5158
YDR316W-A	4.24508	3.79076	1.4188	3.03585	6.10737	2.46907	4.63349	4.3207	4.06464	2.95393	1.60074	1.61573	1.23085	2.21121	0.909627	1.52608	0.913976	0.750011	0.802207	0.568306	0.573451	0.819197	0.693824	0.552135	0.402336	1.26413	4.46323
YDR316W-B	1.35353	1.20814	0.436003	0.890797	4.04417	0.7734	1.40692	1.34117	1.88343	0.994554	0.575731	0.585946	0.70751	0.841446	0.528675	0.795241	0.839714	0.635425	0.680456	0.737018	0.651232	0.64916	0.958803	0.788803	0.615505	0.625824	1.82203
YDR317W	0.678749	0.442018	8.85187	0.29126	27.7059	2.74748	1.28181	2.96021	12.4659	90.7998	22.8708	50.5119	359.347	549.309	511.663	1580.67	1295.86	2689.33	1668.3	2957.89	2549.25	1901.09	2093.58	1419.95	682.182	132.463	225.51
YDR318W	7.29435	5.79974	6.84431	10.4822	14.1306	9.55086	12.8843	23.8169	14.667	19.4099	22.0845	16.5142	13.4715	16.3873	6.83249	8.3187	4.38266	5.26816	4.59729	5.08659	3.05264	3.01806	3.04273	2.5799	0.751812	4.40756	11.7964
YDR319C	15.3644	9.00511	40.0748	41.756	35.9767	22.4272	28.4109	40.8924	42.2549	48.5905	48.1106	50.5226	55.3585	32.4495	35.3136	32.7032	32.5702	30.9265	32.9641	38.3922	16.9305	8.09938	14.63	13.3525	7.56596	20.6995	11.3062
YDR320C	23.2512	22.4384	23.3371	33.6059	41.7679	22.5438	43.4843	49.439	46.0407	57.2845	37.6898	38.621	21.1303	42.1223	14.0973	24.2296	5.95038	6.17473	14.1842	4.90981	2.46949	2.61591	4.61527	3.45584	1.86604	27.9574	13.4778
YDR320C-A	117.045	79.1545	141.531	150.677	217.945	132.053	204.946	274.436	336.894	318.501	319.137	207.02	317.07	257.35	249.433	183.572	161.891	56.5876	114.739	122.13	70.9801	56.6639	79.4653	68.9302	68.4046	218.337	183.145
YDR320W-B	NaN	NaN	NaN	3.26354	NaN	NaN	0.722757	NaN	NaN	NaN	2.08419	NaN	NaN	1.27626	6.08983	1.17071	NaN	NaN	NaN	NaN	NaN	NaN	2.034	NaN	NaN	NaN	6.75913
YDR321W	169.68	215.371	4.20725	7.5941	72.0985	118.85	29.7655	38.8387	90.0073	42.116	52.2028	66.361	54.492	41.4952	40.8221	29.3229	32.8911	16.5388	23.5919	15.9688	16.3164	43.7303	32.576	26.7011	22.513	52.3681	26.0456
YDR322W	57.0676	31.1544	34.3145	34.8166	49.0465	28.0263	23.9413	26.1927	27.2508	21.496	29.9602	16.5591	29.1268	24.7275	30.9566	23.1215	30.0859	27.733	17.8629	33.7902	43.4652	28.5333	28.2218	18.4779	26.008	19.8879	16.8978
YDR322C-A	363.959	232.291	291.136	545.796	549.95	1305.24	919.257	752.996	1010.85	598.865	809.48	630.733	1537.41	604.013	994.396	526.867	609.176	741.424	468.885	790.931	438.957	282.106	359.787	190.677	131.559	63.7143	378.232
YDR323C	7.33923	7.70247	8.00914	8.66723	9.58682	7.33218	24.5485	35.1625	20.5144	45.7843	38.4605	40.1525	25.8905	44.8274	25.8778	41.7462	20.4923	31.0806	26.4035	23.1891	35.0734	23.4326	22.3031	20.8213	12.9032	13.8685	19.8844
YDR324C	88.3349	103.208	7.09175	7.00035	38.0271	81.8114	10.3121	12.7702	43.4312	10.3184	10.9815	13.803	12.9952	9.59577	6.97026	8.317	4.32279	4.691	5.7993	1.81173	5.99213	6.96168	6.86377	7.17619	11.0682	31.3975	20.808
YDR325W	6.37437	6.96448	3.54588	3.3835	2.32292	10.8057	12.8687	21.0708	16.6708	26.828	33.4073	28.4688	35.237	29.184	29.5635	37.5825	36.2634	46.4409	28.1437	51.6343	45.3034	34.5525	32.6932	22.9726	12.05	7.84938	6.90266
YDR326C	8.93914	11.5365	5.90343	6.13183	12.0783	19.1607	11.2055	8.34009	7.63265	5.08866	0.932742	2.03266	4.42603	34.8413	9.86335	114.703	12.0164	39.345	220.228	171.032	393.217	399.009	319.509	297.796	261.417	64.5357	38.2438
YDR327W	NaN	NaN	NaN	NaN	NaN	NaN	0.305017	NaN	NaN	0.490363	NaN	NaN	1.42516	1.07721	0.856673	1.48218	NaN	NaN	1.94541	NaN	1.37789	NaN	2.57516	1.24768	NaN	NaN	NaN
YDR328C	187.627	166.975	583.997	650.853	414.119	325.317	841.906	718.012	503.252	711	742.398	699.998	549.495	583.768	486.52	508.424	522.481	419.943	333.027	580.663	639.654	798.738	760.447	772.047	896.987	373.653	558.061
YDR329C	13.8079	12.5888	116.876	132.358	85.905	39.8673	66.4936	49.6014	36.7337	48.8543	37.5248	44.1175	37.9571	39.0501	25.9851	43.2527	15.7611	29.1372	81.4377	27.6022	81.3811	129.94	98.8561	143.382	155.656	155.648	89.3367
YDR330W	14.2433	12.0217	91.1966	111.705	63.7797	36.1034	113.544	129.205	104.531	213.691	170.121	138.173	104.182	172.257	66.5384	121.571	47.6743	41.7115	74.7042	34.186	40.6202	17.7831	31.3748	23.3449	43.7446	115.243	169.423
YDR331W	36.9193	43.2621	39.5662	19.9499	32.4508	52.079	56.0031	56.4243	37.2836	52.5414	36.7666	20.7069	49.77	105.874	109.922	209.136	169.088	217.633	174.092	293.274	316.784	243.276	200.3	169.007	72.3847	35.528	43.7703
YDR332W	2.72155	2.48128	4.32571	2.97802	2.90646	3.45516	3.90289	6.29994	4.95994	6.04212	4.58521	6.35868	8.10484	5.53046	3.24791	4.83893	3.06493	1.40866	2.22806	2.38019	0.761832	2.99744	1.8984	1.18259	0.603084	1.88567	9.01217
YDR333C	19.3234	22.5074	23.1498	20.0341	24.9297	29.9941	33.9356	45.2917	35.2877	50.7918	50.8495	48.4805	47.6327	57.816	51.5897	69.7704	72.6813	106.394	64.1612	100.782	129.03	127.891	108.167	95.048	94.6442	53.6889	34.7852
YDR334W	3.51197	3.16828	10.3053	8.4571	8.20716	5.64457	7.43939	7.23558	5.72626	7.12661	6.3915	6.11384	4.61414	7.13021	4.43774	6.14951	3.69506	4.17019	4.51393	8.98211	7.78211	7.24591	8.0286	7.54046	9.79663	8.26615	8.00388
YDR335W	15.1507	16.422	24.7401	19.537	25.3206	21.0271	37.0465	45.051	35.7342	45.203	45.0014	25.2703	39.9453	39.0109	27.8227	36.1362	20.3102	22.8117	23.412	17.8119	17.0419	15.0653	11.3804	8.32638	6.90715	9.69196	18.2745
YDR336W	12.4198	13.1027	10.9331	17.2675	21.2218	15.795	19.6315	26.3998	30.8252	30.0336	22.5224	14.7023	19.2329	18.0783	6.81803	14.0188	14.6121	10.0283	9.08785	6.70339	9.77425	6.56582	7.72275	6.47607	7.92624	19.1036	13.8187
YDR337W	89.5315	54.2216	23.9995	41.2736	60.5597	48.9381	51.0866	52.3532	58.7911	44.8827	58.1248	64.5468	84.4372	44.5935	67.9996	41.0931	47.6795	55.8801	39.5284	83.3837	80.328	72.6182	104.974	51.6506	49.7807	61.2022	49.8338
YDR338C	5.8009	5.4469	31.3385	23.4451	19.0173	14.8185	18.9163	15.6141	16.2381	16.8182	19.5602	15.4094	16.0699	19.2319	14.7579	18.0282	6.61323	8.02996	25.8969	10.7871	30.1027	38.4022	31.7257	22.2755	30.2928	12.3849	29.4838
YDR339C	115.967	132.912	37.4603	41.9874	83.7367	192.307	36.7465	38.7944	71.2119	31.5071	36.3306	39.7696	81.7594	29.045	61.4325	26.076	68.7475	52.4355	40.1779	44.4541	39.9189	38.5177	41.8576	30.0626	29.2019	125.831	40.9105
YDR340W	32.4342	31.9342	57.3357	162.491	103.829	65.6285	122.776	109.369	80.0187	101.396	77.9816	31.7449	30.761	80.2234	22.6095	42.6959	24.6341	24.0588	22.5981	23.2296	17.9052	52.0081	37.9015	16.5827	21.8111	50.9877	35.7866
YDR341C	395.29	418.718	30.9652	47.9117	176.577	371.146	105.209	141.282	216.385	75.7788	109.276	152.744	132.093	90.1863	98.1384	62.9757	79.1824	61.9474	48.5657	40.5181	24.9493	32.9703	29.3927	24.6048	57.9476	158.894	64.9454
YDR342C	2.1437	3.43988	162.881	69.2213	72.351	160.053	4.38633	5.69588	22.6503	1.74733	5.30293	40.077	22.9205	3.15303	26.9285	2.77437	30.5009	23.8313	2.49898	23.2153	4.61075	30.5094	7.9199	3.37414	33.3534	8.09398	10.5727
YDR343C	1.75856	2.70093	103.372	59.2721	52.9169	136.813	3.04714	5.03389	16.5173	1.46651	4.46342	28.5512	21.0162	2.84458	21.3683	2.3028	23.3114	19.1501	2.03477	20.4076	4.27423	22.6383	6.93674	3.37414	26.843	7.23948	10.5727
YDR344C	0.211472	NaN	NaN	0.816707	2.71008	NaN	0.224641	0.638508	NaN	0.361146	NaN	NaN	NaN	1.98338	NaN	1.45548	NaN	1.64185	1.07458	NaN	1.0148	1.07497	NaN	0.918902	NaN	NaN	NaN
YDR345C	243.779	433.539	49.2613	42.8471	192.023	142.747	7.53448	5.46415	55.2702	6.28214	4.09561	19.7617	23.8797	5.88922	23.4165	12.06	21.745	20.9612	12.8979	29.3962	18.2375	25.979	25.3092	10.6946	15.7575	8.66168	24.3704
YDR346C	114.867	145.126	39.0598	32.8513	90.9807	183.869	50.7669	79.7949	106.505	84.7208	145.997	150.7	171.457	101.216	102.095	91.9516	49.8117	51.926	58.8416	32.1262	31.7829	22.4449	32.8056	29.9082	31.3679	65.4606	32.8982
YDR347W	85.7289	47.0937	29.9472	39.415	54.8076	32.6738	43.6752	39.0323	43.0081	38.1782	52.7001	29.5224	37.1472	35.1883	35.089	37.6299	38.6336	36.2227	32.7623	51.0041	79.7592	88.441	80.7789	54.9058	56.8622	40.4072	33.7956
YDR348C	37.7452	47.6326	24.7963	29.7347	32.8895	56.6992	80.7233	97.3341	67.333	47.1425	32.4049	25.3499	25.4762	35.2248	17.1814	22.0796	15.9232	14.0936	14.9495	25.3388	26.884	20.046	23.9524	16.8637	23.5806	26.0223	8.08391
YDR349C	30.7212	27.2442	20.7674	32.1922	34.4881	89.1571	43.8836	61.1	52.3933	51.838	41.4323	59.2021	54.383	41.3021	43.1695	46.546	37.0908	34.5971	57.8075	42.0506	58.1136	62.8918	42.7856	46.0159	58.783	85.5422	32.8106
YDR350C	4.11213	3.07961	8.04422	10.4109	6.05053	12.711	9.80417	12.4159	12.4323	14.0451	8.67751	10.3193	8.84434	10.7131	7.22482	6.28936	4.90337	2.83788	3.94691	2.39756	0.986648	1.39353	1.63908	1.58829	1.01248	2.37429	2.72338
YDR351W	16.6078	13.855	10.0863	10.3406	21.4843	58.6579	20.6015	29.1691	40.669	18.1667	7.86931	14.9349	19.2158	10.2484	12.1984	7.78217	15.2444	18.8215	5.57703	18.9865	8.68149	10.2998	10.1677	4.55945	12.5079	7.70891	15.0967
YDR352W	28.7389	30.2845	16.606	18.625	32.3732	68.9403	95.0357	101.928	77.3372	56.3069	71.4522	72.8182	53.2464	69.6003	52.8551	46.74	37.5548	44.3196	37.5088	32.463	45.3403	36.0215	35.3072	17.9619	16.1391	26.5951	20.5324
YDR353W	302.698	192.8	469.236	449.873	316.581	228.842	269.012	335.404	226.831	191.72	202.531	195.761	136.41	158.651	118.085	89.1353	81.2489	58.4704	53.5094	43.991	40.1288	32.8133	31.5779	23.7996	41.1793	83.4881	24.2906
YDR354W	82.9681	43.3317	13.2575	23.4766	35.793	75.9048	77.925	72.6726	71.8606	25.2518	23.9052	33.9074	19.163	26.6574	22.7929	19.7884	29.3859	19.7711	13.4966	26.4793	34.4924	25.4719	27.9955	17.8474	18.2033	35.4306	15.5052
YDR354C-A	NaN	NaN	NaN	NaN	NaN	NaN	NaN	NaN	NaN	NaN	NaN	NaN	NaN	NaN	NaN	NaN	NaN	NaN	NaN	NaN	NaN	NaN	NaN	NaN	NaN	NaN	NaN
YDR355C	NaN	NaN	NaN	NaN	NaN	NaN	NaN	NaN	NaN	NaN	NaN	NaN	NaN	NaN	NaN	NaN	NaN	NaN	NaN	NaN	NaN	NaN	NaN	NaN	NaN	NaN	NaN
YDR356W	12.5523	16.3379	19.1937	14.5815	26.4565	13.8207	41.3386	81.0993	68.5567	71.4357	63.3063	44.3649	85.9728	93.0009	83.7926	143.151	105.839	113.14	139.684	164.109	138.667	109.262	124.752	76.7055	46.3832	26.8484	38.1658
YDR357C	16.5395	13.4222	117.598	86.478	58.6963	24.8603	61.8986	74.5237	80.8839	76.4806	96.652	71.3412	94.7212	73.9816	86.5449	88.8787	131.48	100.753	71.5452	89.6511	92.1897	94.4222	111.06	122.729	100.367	149.416	65.7229
YDR358W	8.58167	6.35566	217.252	209.253	124.832	44.397	132.57	115.499	93.7105	141.095	150.166	100.47	80.7337	122.677	73.6309	122.857	107.68	106.691	71.7283	93.343	74.6911	63.0107	66.568	50.6944	38.2818	39.9311	73.5509
YDR359C	4.61667	4.35423	11.4447	11.4356	14.961	10.492	27.0913	28.6478	23.4802	35.0713	35.111	18.1014	32.396	28.6672	28.3077	27.9946	27.8413	26.9444	18.8752	32.46	22.0013	20.2308	22.8437	13.4199	17.7796	14.5598	15.8148
YDR360W	NaN	NaN	NaN	NaN	NaN	NaN	NaN	NaN	NaN	NaN	NaN	NaN	NaN	NaN	NaN	NaN	NaN	NaN	NaN	NaN	NaN	NaN	NaN	NaN	NaN	NaN	NaN
YDR361C	131.583	181.284	47.6976	38.3047	115.808	206.762	22.2426	37.9328	89.6786	16.3736	9.7898	26.6064	10.9396	17.7778	4.27432	7.01601	3.0662	2.56683	44.9859	6.60898	2.11535	6.72232	9.88353	16.2814	36.631	146.032	41.6019
YDR362C	7.20827	7.58644	14.6695	13.4702	14.5021	10.6273	15.9071	14.884	19.0401	16.3605	9.68697	9.41676	11.3103	12.2127	8.18613	9.92232	4.9908	7.22121	14.9664	14.6419	12.832	20.0937	17.3782	11.1142	18.1373	17.8831	9.23982
YDR363W	9.93039	12.6439	21.1007	18.7789	14.3352	17.238	16.878	21.7121	32.7415	42.5725	38.391	33.6022	33.6519	32.5014	14.9159	24.6284	11.9773	9.57087	19.6042	6.16067	7.55878	12.1845	12.0794	5.95175	6.07043	22.0648	44.9031
YDR363W-A	191.265	152.864	322.29	527.567	459.027	392.737	737.688	685.644	572.296	887.856	980.03	1148.33	821.591	857.789	588.278	709.992	508.659	475.188	581.51	643.55	829.381	940.428	1226.73	1163.53	1142.04	460.811	241.826
YDR364C	14.9626	14.7501	13.5945	23.3263	18.1781	42.6213	26.1017	30.0491	30.3698	24.4977	26.2808	37.4176	37.1324	26.9078	23.3444	25.1548	26.1895	18.6508	22.0885	20.0661	26.3491	32.447	24.0066	15.5085	12.1675	9.62995	49.0926
YDR365C	87.226	123.75	23.3611	23.6365	57.6025	190.336	6.02566	9.61518	45.1726	4.8436	5.63956	20.926	30.1301	5.22678	14.8454	3.42465	9.49318	7.72635	2.44413	10.0711	7.04388	14.4172	8.77628	2.81076	7.27727	11.1184	18.7837
YDR365W-B	1.262	1.15123	0.426902	0.863371	4.81331	0.724235	1.35139	1.27177	1.75179	0.984973	0.556946	0.648292	0.762071	0.863357	0.841352	0.795362	0.85343	0.804263	0.819086	1.13755	1.00882	0.82075	1.76376	1.41708	1.18304	0.698472	1.83501
YDR365W-A	3.74514	3.4637	1.29756	2.83669	5.95163	2.21548	4.35907	3.89974	3.70457	2.71266	1.40749	1.40897	1.08699	1.97869	0.842725	1.32583	0.820604	0.733292	0.710762	0.467322	0.544154	0.689591	0.578694	0.453497	0.414433	1.20266	4.77412
YDR366C	2.40417	1.27196	81.1352	45.0853	36.2792	42.6233	34.7964	30.5312	52.4246	55.8689	63.9236	82.4715	76.3088	35.3394	28.8226	32.3947	26.7912	29.7261	33.831	28.8422	14.6378	26.9146	28.2083	11.8907	20.318	36.2269	12.6238
YDR367W	72.3234	70.235	29.9922	30.4904	51.1904	41.5553	36.5416	51.0806	63.0982	55.1349	69.0973	49.4086	90.9665	63.7325	115.25	79.8086	131.125	89.7544	51.8185	70.8084	57.1668	73.0977	69.1194	49.6207	39.9883	35.1652	44.8173
YDR368W	100.893	70.4251	53.5478	76.4626	79.0223	47.3567	174.625	180.243	117.986	125.872	50.5398	59.1851	24.3188	78.5899	20.2865	44.0456	11.9233	8.53971	38.4467	10.4941	8.39719	16.2653	10.4624	6.08296	7.53373	171.992	103.309
YDR369C	3.91681	2.9679	4.83359	5.08938	7.50581	7.76079	14.1542	19.3419	13.87	19.3169	18.6272	19.1008	14.1716	16.8228	8.73707	12.2822	4.94691	3.12623	9.17642	3.84171	6.06029	2.41899	4.59613	2.70404	3.89359	10.0817	11.2731
YDR370C	8.61927	7.03936	3.62792	3.00135	6.33779	7.01952	5.0283	7.46607	7.3661	7.60118	6.27608	4.95202	3.85727	7.95142	2.95098	14.8307	5.05464	7.13074	19.9844	9.53304	23.393	22.6252	21.543	17.1916	18.7868	29.3705	11.2296
YDR371W	5.68496	3.64247	4.03586	3.77727	40.4747	5.9723	5.7143	12.5507	20.3638	34.7631	17.9761	18.5668	59.4672	244.234	160.492	920.648	291.32	419.069	3614.79	461.448	734.962	981.603	1638.47	3047.73	3259.94	741.406	1089.43
YDR371C-A	NaN	NaN	NaN	NaN	NaN	NaN	NaN	NaN	NaN	NaN	NaN	NaN	NaN	NaN	NaN	NaN	NaN	NaN	NaN	NaN	NaN	NaN	NaN	NaN	NaN	NaN	NaN
YDR372C	69.3799	81.6455	43.1321	45.0653	59.5069	82.3847	55.5395	60.3593	48.536	27.8061	14.9628	18.3164	17.0608	25.9605	16.1926	10.895	10.4266	15.4505	15.0151	10.1713	10.8519	10.1159	11.6279	7.86113	18.4411	99.6517	54.8153
YDR373W	46.2094	31.0531	98.5698	133.53	81.1983	145.442	133.858	138.038	143.345	146.077	118.962	127.617	117.93	101.433	76.7552	72.1794	44.2891	33.0777	101.029	34.3944	42.8552	54.9752	72.4999	70.4909	125.637	226.503	84.6483
YDR374C	0.40779	NaN	32.9062	76.7758	91.4541	34.7767	502.601	574.075	460.428	885.312	797.584	635.177	742.812	892.285	763.748	963.558	874.448	1142.92	809.001	1095.91	1043.75	770.6	886.573	669.356	412.965	127.674	152.928
YDR374W-A	18.7787	14.9467	79.0829	99.3842	74.2762	67.3757	347.614	426.296	331.624	445.413	427.165	436.04	312.412	397.257	302.958	391.329	438.165	356.391	553.686	461.417	579.065	593.954	691.334	604.433	758.277	715.612	186.552
YDR375C	25.3396	15.922	4.52157	5.02534	15.5054	17.3514	14.6955	17.3696	15.8483	26.3154	15.734	12.2675	6.79837	16.4434	8.99038	17.0867	6.80526	7.97572	10.9041	8.72761	16.7608	19.1471	23.954	14.5818	13.6585	18.8619	7.48385
YDR376W	17.9297	10.2116	3.71814	7.34045	12.1789	13.2191	12.6526	16.4513	17.078	19.0428	24.0652	20.7236	10.6916	14.6176	8.69506	10.5743	3.77733	4.9189	5.9022	4.74937	2.28021	4.83082	5.30322	5.23067	6.45812	11.523	8.81149
YDR377W	776.003	416.631	2028.09	2546.62	2194.21	2448.59	2512.74	2301.33	2827.78	1537.98	1521.74	1691.91	1765.12	1456.19	978.632	861.642	808.601	931.476	636.669	793.564	663.338	676.933	855.836	629.322	856.734	671.285	573.068
YDR378C	158.648	169.381	168.898	175.057	245.88	198.97	268.65	272.636	229.621	175.093	143.258	196.12	216.052	109.993	143.823	134.322	183.026	103.342	161.475	172.593	255.495	351.106	329.087	176.64	291.768	248.632	278.756
YDR379W	6.07364	5.87242	15.9126	21.6613	13.5021	20.8336	23.3386	25.3557	17.9668	11.2191	9.30248	5.30939	9.5359	9.18402	4.7151	7.94459	3.94139	5.29293	6.71841	4.64592	5.05589	5.35567	4.44661	3.77023	4.12008	5.31395	4.00194
YDR379C-A	9.38936	4.58593	728.966	568.102	335.914	116.612	427.637	287.041	264.636	302.658	159.388	85.3122	178.644	281.798	171.581	419.377	258.13	400.94	438.678	422.314	611.085	515.07	777.751	479.391	456.007	315.113	334.239
YDR380W	1.72237	19.1321	2051.92	1088.99	682.781	39.767	70.3097	153.487	184.458	244.221	158.431	70.5186	87.1972	311.355	163.998	443.099	158.239	204.023	639.984	215.436	252.205	258.404	277.603	297.013	362.04	301.496	435.581
YDR381W	516.07	586.676	807.124	1804.04	1075.47	585.856	515.399	667.739	890.915	814.693	1246.77	892.315	602.894	950.966	518.718	712.42	419.782	506.326	659.269	526.084	742.017	1212.49	1145.85	1277.9	2019.53	3272.13	1187.52
YDR381C-A	45.9942	15.6852	5.98945	12.6128	32.5524	19.379	16.1898	23.8302	30.4517	27.4219	25.8439	8.47823	16.2097	21.9517	13.8036	19.1996	29.207	14.7909	23.9708	26.5221	41.1389	27.6687	39.0528	28.3821	48.2467	45.2561	29.7402
YDR382W	7424.72	6862.56	377.069	495.221	2966.7	1505.65	785.878	565.683	1601.99	366.4	206.206	430.973	515.94	204.735	264.906	137.997	369.678	308.133	118.597	300.728	89.479	199.227	157.524	88.7929	333.652	744.588	1401.9
YDR383C	7.5953	7.0356	3.8426	7.58615	6.15343	7.37294	20.588	30.4453	25.3089	27.5075	17.249	10.1987	41.5981	19.6512	47.6655	35.376	29.6687	33.5514	26.1735	26.5051	16.0244	9.31937	17.2252	11.9496	6.96448	4.76349	3.90276
YDR384C	113.965	93.3803	2604.58	2927.66	1373.3	904.164	1896.39	1073.39	812.623	1023.09	1013.96	351.493	167.725	732.148	139.728	397.261	62.2001	40.4989	292.529	39.1031	44.6216	28.8215	41.019	27.101	42.2159	190.924	786.312
YDR385W	2308.73	2388.01	283.39	228.672	1009.23	817.806	344.719	263.484	557.4	112.65	133.092	252.942	182.12	159.81	223.521	141.678	258.385	241.621	135.991	207.272	241.791	317.499	249.554	198.605	290.011	318.903	666.74
YDR386W	2.81829	2.55982	7.61691	4.96476	7.39242	10.2345	25.4735	41.502	23.1351	39.9394	35.5925	17.7132	16.6877	27.36	14.7516	20.8434	12.3811	8.0614	12.0597	4.44775	9.49066	8.79672	10.6424	10.5275	9.64172	16.9576	8.84132
YDR387C	2.98343	3.35422	6.60706	12.8264	6.73295	2.61002	11.4809	10.5377	7.3005	10.3823	12.4151	11.8367	5.30848	12.0372	4.8704	5.424	4.92231	5.24447	4.29058	1.68791	2.97138	8.8704	2.86077	3.669	9.72961	18.4285	16.7762
YDR388W	86.5065	80.958	140.704	211.715	143.385	104.621	230.387	255.911	158.85	200.629	169.117	159.976	103.884	161.417	89.5108	116.848	71.3434	57.3525	120.183	64.6052	70.5861	90.9114	99.3755	113.754	209.069	382.522	119.733
YDR389W	13.9049	15.8232	38.2075	36.1695	34.0877	32.2834	33.3483	41.4065	32.808	29.5401	23.5656	17.4904	30.5942	27.6958	27.0866	24.4187	30.008	32.2755	31.7265	28.6557	26.0252	16.2738	22.1411	23.2545	36.0009	79.4573	52.2155
YDR390C	22.1099	19.87	13.6964	15.5598	28.9642	45.888	31.6288	44.9501	42.981	48.2472	47.4095	47.0662	50.9681	43.4089	34.1553	41.5096	30.6606	30.5173	32.2069	20.6258	23.224	26.9737	35.5455	27.3276	35.0584	30.8938	16.5954
YDR391C	26.1935	18.8948	93.6119	102.197	69.4307	183.509	316.63	232.395	147.907	193.611	123.852	66.9526	71.3377	139.085	53.3013	93.1442	48.0516	35.4583	60.0656	26.1806	22.883	30.0437	28.1094	30.3514	23.8127	180.09	10.6754
YDR392W	13.8896	7.95981	18.3405	23.96	17.4044	14.4136	30.1976	29.0767	21.6635	31.3107	24.9609	7.93267	14.707	34.9121	26.2451	41.9031	23.187	31.6323	34.662	49.2838	72.2066	37.1849	49.2734	35.4076	18.4672	8.66125	31.276
YDR393W	13.6971	8.83068	10.0479	5.02534	6.14364	8.27878	12.2948	17.5764	14.455	12.5144	10.2795	10.134	12.2371	6.16627	5.92548	6.71685	4.08316	4.78543	4.75604	2.56695	2.46482	3.82942	3.88997	1.78553	2.12465	3.20296	11.5659
YDR394W	78.3541	71.408	371.955	326.835	244.956	204.29	305.344	420.07	352.867	671.67	801.173	719.884	622.82	634.429	410.948	551.456	343.043	305.866	291.507	341.811	285.501	190.617	183.639	161.358	86.6529	119.799	144.226
YDR395W	79.4204	98.0921	13.3627	14.8373	52.63	110.181	20.511	35.4997	56.513	23.0201	21.8123	33.0158	35.5069	26.7137	27.327	35.3319	25.6699	26.9993	50.3758	38.7307	74.3002	87.3759	97.9205	74.259	61.2082	35.2815	20.399
YDR396W	NaN	NaN	NaN	0.723789	NaN	NaN	0.199083	NaN	NaN	NaN	0.574087	NaN	NaN	NaN	NaN	NaN	NaN	NaN	0.31744	NaN	NaN	NaN	NaN	NaN	NaN	NaN	NaN
YDR397C	72.1767	65.7213	67.1606	126.629	135.516	115.995	130.952	91.9278	81.2141	83.9921	63.915	44.7703	56.008	48.7236	50.1824	31.5056	17.7715	18.1832	24.5228	17.5565	17.8797	19.481	31.8245	14.8024	28.308	97.3622	97.2946
YDR398W	86.1663	84.2179	20.3213	12.0122	31.3483	77.2583	4.54304	12.7662	35.9637	4.64779	5.65707	15.8967	5.30674	6.01666	5.21985	2.50866	4.05653	4.52783	3.62197	6.55767	1.6325	6.67013	2.46986	1.90059	4.52313	9.09163	17.3806
YDR399W	596.069	723.008	26.8896	77.8594	238.487	496.096	56.3099	85.5601	171.728	57.7833	33.6849	53.8005	41.9846	37.552	24.3959	23.7728	36.4235	31.7424	17.1932	19.0231	8.45663	7.88308	11.3794	11.0268	20.6189	87.913	99.4383
YDR400W	27.8101	14.4347	10.7728	19.4956	21.172	26.9016	66.5911	145.767	70.9539	91.5382	97.2783	116.514	78.8103	104.676	56.136	93.9657	49.979	41.3303	62.962	61.9229	66.7265	56.9196	49.3886	51.8466	36.2027	79.6502	21.8829
YDR401W	NaN	NaN	NaN	NaN	4.26693	0.275678	0.884224	NaN	NaN	1.13722	NaN	NaN	NaN	0.312277	0.993377	0.28645	1.32341	NaN	NaN	NaN	NaN	NaN	NaN	NaN	NaN	NaN	NaN
YDR402C	0.0638732	0.0623937	0.468562	0.986716	2.45566	0.423081	1.15346	1.15713	1.46185	2.29069	4.89146	0.497447	6.0235	6.58967	10.6717	14.727	6.60083	7.93449	238.772	6.70339	13.4864	12.9873	16.8033	27.7546	186.55	1709.7	102.794
YDR403W	0.641111	0.0569328	2.13776	1.80071	12.1996	1.54421	5.13871	8.44685	14.9694	8.75896	11.6047	10.8938	8.96765	8.52742	12.6938	30.3861	14.1311	13.5831	1522.65	6.11669	9.0897	8.88798	17.4235	44.0662	770.263	9523.93	1111.67
YDR404C	121.916	120.336	62.7383	92.06	185.777	172.658	143.039	124.717	179.54	168.739	153.285	189.898	226.692	134.824	152.01	167.507	215.531	322.108	145.168	234.619	146.697	102.672	151.77	77.4869	67.7417	135.217	101.23
YDR405W	68.5233	40.5322	153.933	139.645	123.062	72.2443	83.1171	85.5504	89.5385	102.242	100.594	168.963	200.651	160.78	215.758	279.666	328.435	334.116	254.821	650.534	621.239	515.251	512.83	332.267	251.673	110.274	91.8627
YDR406W	0.613683	0.279752	7.80324	6.16214	4.15073	1.08397	3.88966	4.26173	3.43328	8.86833	9.61858	15.2941	17.4634	8.86375	28.6479	8.0075	15.6923	12.4938	5.87295	7.66728	10.9207	14.4537	8.46969	7.82208	5.53024	3.2953	5.69004
YDR406W-A	NaN	NaN	NaN	NaN	4.07613	NaN	NaN	NaN	NaN	NaN	NaN	NaN	NaN	NaN	NaN	NaN	NaN	NaN	NaN	NaN	NaN	NaN	1.71154	NaN	NaN	NaN	7.58341
YDR407C	6.6235	6.09088	3.55962	4.49759	11.0896	5.2631	11.9843	14.4313	10.4886	10.2756	11.5939	9.6366	6.26188	8.87446	6.73186	7.6813	4.91815	4.33245	5.46562	5.63813	2.91065	2.0966	1.74073	2.10849	0.967739	2.26938	3.1333
YDR408C	165.951	161.396	67.2768	95.0116	110.067	99.5569	75.4626	63.732	99.2096	61.902	103.899	150.784	96.8183	61.4386	112.922	34.3154	72.9043	54.2497	17.2599	70.9313	69.1571	89.5371	88.777	86.0263	128.387	138.432	321.043
YDR409W	5.23501	4.58926	17.8911	13.089	15.3733	12.3483	15.6981	16.3082	15.4139	22.3494	17.8558	15.3522	13.9237	13.7701	6.92042	8.66728	5.22343	5.10152	4.93035	3.701	2.74779	3.16432	3.03532	1.35246	3.374	7.24424	22.6748
YDR410C	9.78058	7.26106	1.9133	2.51818	6.68486	15.3323	8.31171	17.7186	11.6068	15.3667	16.3782	18.2812	23.9487	19.3247	22.5662	21.3167	21.77	22.2744	13.6949	36.1704	25.6574	21.2127	17.9331	16.433	7.51342	16.2639	10.364
YDR411C	23.5192	17.8789	18.7973	38.5238	21.8919	28.1869	50.7451	55.8153	51.6635	42.9784	38.9657	19.9561	27.2531	34.8471	22.3887	28.0285	13.0948	4.26305	39.2168	17.1505	32.4972	57.2184	39.1218	61.6363	40.9638	138.861	30.9102
YDR412W	117.897	173.333	11.6743	41.9981	78.1789	193.255	29.8658	30.0315	55.9826	27.8572	14.6246	32.0179	27.6458	12.9357	11.87	10.9531	2.10848	12.3556	11.0068	4.97074	4.77298	8.7637	13.4796	17.8641	30.5631	134.384	75.095
YDR413C	NaN	NaN	NaN	NaN	NaN	NaN	NaN	NaN	NaN	NaN	NaN	NaN	NaN	NaN	NaN	NaN	NaN	NaN	NaN	NaN	NaN	NaN	NaN	NaN	NaN	NaN	NaN
YDR414C	13.5365	14.8232	0.632494	1.33193	3.68312	4.56881	8.97573	14.8387	6.79692	12.3685	15.5826	17.4586	9.41472	7.92477	5.91647	8.60455	5.8259	7.36344	3.35892	3.878	5.17182	6.57417	5.4128	6.74368	4.58543	7.16867	18.8436
YDR415C	27.5421	22.8278	20.2044	26.7532	28.1655	53.9005	71.1925	73.0794	67.4921	74.1167	70.8178	51.9998	47.6385	55.2638	48.3189	49.1136	30.8512	23.9754	29.687	15.0156	18.223	19.5156	17.9643	13.4184	12.9462	27.3234	26.5318
YDR416W	6.95104	7.25218	11.2128	8.71408	7.15125	15.729	14.5745	18.1307	15.085	21.7527	26.9781	20.1235	21.8564	18.7046	17.4811	14.7782	12.44	10.7369	10.9192	5.72906	6.89825	5.91981	4.56941	2.37205	3.38709	6.61903	11.2076
YDR417C	NaN	NaN	NaN	NaN	NaN	NaN	NaN	NaN	NaN	NaN	NaN	NaN	NaN	NaN	NaN	NaN	NaN	NaN	NaN	NaN	NaN	NaN	NaN	NaN	NaN	NaN	NaN
YDR418W	4215.84	4608.08	62.0981	240.789	1790.06	1546.29	618.712	643.768	1298.43	255.382	291.77	680.648	555.602	231.907	446.622	151.737	454.081	310.813	132.883	225.05	99.7822	125.726	145.503	118.862	320.621	458.418	759.107
YDR419W	2.57107	2.65641	2.17626	2.29143	6.75879	7.36883	9.61164	10.4501	6.91538	5.57294	5.14955	2.31042	6.13518	6.3067	2.36025	1.7015	2.94787	2.30326	2.42869	1.85323	1.7795	2.51335	0.739052	1.07423	2.41043	5.90948	6.87658
YDR420W	3.83629	5.37527	3.18352	6.30174	9.56569	30.0099	13.8482	18.5539	23.2192	15.8303	12.6022	13.5191	16.9731	12.5687	12.8439	10.0059	9.38349	7.81677	6.52732	4.94482	2.499	3.00013	2.80225	2.79085	1.92331	3.42778	5.00093
YDR421W	2.59993	1.96104	14.0027	11.312	6.74812	5.55878	11.6416	13.9115	12.5536	11.2969	11.0894	7.17663	10.4542	11.1119	6.77502	8.66398	5.49401	2.29962	4.90546	3.2072	3.71131	2.34209	3.34509	3.86113	6.12596	8.03789	10.789
YDR422C	9.97236	12.4764	23.9162	22.0711	14.5822	20.7691	24.2832	24.2038	21.263	33.013	34.1898	37.339	19.989	27.5553	21.5134	21.6466	14.178	16.0805	16.2416	8.62569	8.92672	10.7233	6.07708	6.33322	9.17929	13.1546	22.8617
YDR423C	19.3894	12.1546	72.2386	102.889	60.3268	34.6359	106.957	114.09	95.3136	124.368	115.749	101.067	91.6902	107.249	73.1077	81.173	71.606	55.1181	57.4086	80.1137	71.0654	104.77	96.9871	65.0134	155.963	71.4025	73.5591
YDR424C	104.663	92.3762	93.8132	194.956	188.326	104.212	310.304	286.546	274.713	250.581	206.177	165.12	268.927	212.106	200.812	207.304	181.919	211.64	155.617	264.892	229.322	186.466	277.674	153.546	104.405	76.9475	133.729
YDR425W	5.49962	5.51875	82.1556	59.4709	41.0062	20.6979	36.3803	42.117	36.235	61.134	66.3144	38.5482	45.908	66.4919	58.4727	87.3169	72.3349	79.5746	59.1944	80.9547	82.7723	62.5197	52.1627	45.4049	25.7033	11.9511	48.6743
YDR426C	0.82125	0.641827	5.46656	1.15117	NaN	NaN	0.652746	0.374997	3.15832	0.677999	2.38065	NaN	NaN	0.774938	0.123515	NaN	NaN	NaN	NaN	NaN	NaN	NaN	NaN	NaN	1.80941	NaN	4.93523
YDR427W	125.35	126.792	333.321	276.719	255.178	245.325	324.452	442.995	457.338	769.049	1039.02	999.743	982.918	762.906	511.68	697.487	583.481	787.571	410.914	628.826	399.108	347.667	292.328	207.793	122.163	125.075	144.412
YDR428C	32.1341	33.1401	9.6395	17.5312	39.803	22.1552	34.0082	54.4633	32.5042	26.9288	15.7348	8.37306	11.2653	18.8224	7.48445	15.8269	5.22291	2.78237	7.08181	7.16393	1.43311	2.42893	7.49941	NaN	3.17655	6.2076	10.6805
YDR429C	414.27	510.512	101.857	116.038	296.079	541.267	105.664	98.6228	164.389	110.009	115.744	184.363	135.007	77.0676	97.4521	50.5235	49.7601	41.5298	63.8077	40.9516	27.0342	26.6122	45.251	24.7268	47.4133	262.588	165.07
YDR430C	21.8453	11.0248	25.2787	20.3896	22.2829	12.0407	13.2987	12.3135	13.4258	17.1147	21.0145	15.7575	9.72854	12.3346	9.0805	8.59466	3.89536	4.17262	6.4793	4.97676	3.86852	1.76772	3.40233	3.84639	7.28574	15.4425	10.9921
YDR431W	NaN	NaN	NaN	NaN	2.5711	NaN	NaN	NaN	NaN	NaN	NaN	NaN	NaN	NaN	NaN	NaN	NaN	NaN	NaN	NaN	NaN	NaN	NaN	NaN	NaN	NaN	NaN
YDR432W	464.415	453.473	851.44	657.373	501.284	975.168	538.318	412.153	478.018	435.646	426.575	476.633	355.417	423.546	353.034	377.617	265.587	212.254	244.304	212.853	272.242	283.304	269.87	278.549	155.588	623.515	164.076
YDR433W	214.295	195.812	336.584	145.541	113.688	318.369	299.787	197.998	191.936	202.345	188.81	186.543	100.92	170.133	142.925	182.073	102.397	27.2748	119.909	64.6399	98.3385	91.9937	85.9262	81.4135	60.8622	234.554	112.1
YDR434W	33.4624	28.1156	10.7288	14.2336	23.4907	37.8776	45.0541	76.6591	61.8866	71.8322	102.324	65.6073	77.2359	67.9257	70.3385	65.5291	56.5033	63.5871	47.3644	49.1165	45.0569	40.4428	26.9325	31.2667	18.4081	12.4639	29.6391
YDR435C	10.0838	6.5978	120.73	96.9921	52.0159	13.8627	53.1545	44.2336	30.7231	50.3628	58.864	67.42	82.6292	56.5667	91.1068	59.0905	82.4293	67.211	48.0173	62.0421	48.6177	36.2678	51.7588	32.6559	15.5995	14.8303	23.6261
YDR436W	2.99398	2.45099	26.1564	31.6295	17.1117	13.1326	26.1505	29.3773	22.2109	52.1167	74.4809	46.3368	31.0249	54.8435	42.8248	67.1801	29.575	21.557	41.036	28.7412	35.1927	40.73	30.6929	34.2483	37.0849	38.9565	27.9872
YDR437W	13.5402	8.67316	14.655	12.0015	27.498	27.9354	37.9627	32.1699	32.7391	32.6004	21.0784	32.8456	41.8654	47.0497	43.0463	55.3803	63.5235	53.4241	38.3494	81.5342	88.4096	88.01	79.629	50.1551	38.3664	18.4555	70.5634
YDR438W	NaN	NaN	NaN	1.30321	10.4507	0.83818	15.7721	24.962	15.8751	27.229	20.1565	22.9952	30.5661	44.4662	64.1812	90.4317	73.7683	66.8069	229.768	49.3269	110.112	142.799	131.393	165.69	100.574	26.3028	52.7977
YDR439W	13.8502	14.2322	8.57684	12.1567	11.1414	18.7651	40.8898	45.7309	32.4763	81.7102	118.463	120.474	67.4045	90.9299	64.3982	60.9711	64.7024	32.8181	27.2679	27.6419	23.7369	24.23	16.6695	11.7239	8.37039	16.8247	25.91
YDR440W	6.65683	6.81728	1.57527	2.48795	8.02642	7.28962	16.2527	24.3137	15.4265	14.4855	14.3069	10.4524	8.79299	10.5735	5.44568	5.91178	3.20069	0.416799	9.09304	2.81704	2.57615	3.54757	4.17267	2.56599	6.89977	18.133	10.6662
YDR441C	28.2025	8.9031	25.2303	42.5047	52.8912	114.191	55.5332	91.903	108.452	79.587	144.862	191.517	244.11	102.255	197.529	83.7378	168.829	198.911	48.352	199.813	158.442	209.796	162.966	124.042	90.6945	56.2981	42.7088
YDR442W	NaN	NaN	NaN	NaN	4.08236	NaN	NaN	NaN	NaN	0.408012	NaN	NaN	NaN	NaN	NaN	0.411089	NaN	1.85491	NaN	NaN	NaN	NaN	NaN	NaN	NaN	NaN	NaN
YDR443C	3.64732	3.61453	2.90832	4.33815	6.20972	4.03109	16.0888	15.6003	10.4475	19.9995	23.2944	17.3249	7.98031	13.8444	6.74572	10.333	4.55229	3.26608	5.63327	4.29281	3.44458	2.80289	2.107	2.29693	4.39262	6.3483	8.53334
YDR444W	6.14129	6.79891	6.34057	8.60867	9.71637	12.8815	30.0574	42.9916	26.9541	46.0692	41.5262	27.2801	14.9021	41.0444	13.3009	32.0924	13.5611	7.06377	30.7441	7.16133	10.8058	21.968	23.663	18.5811	44.9595	45.3877	10.846
YDR445C	NaN	NaN	NaN	NaN	NaN	NaN	NaN	NaN	NaN	NaN	NaN	NaN	NaN	NaN	NaN	NaN	NaN	NaN	NaN	NaN	NaN	NaN	NaN	NaN	NaN	NaN	NaN
YDR446W	0.413173	NaN	36.3716	118.479	138.992	8.38134	282.653	512.104	583.396	1518.46	1554.84	1180.94	782.866	1316.76	430.83	998.495	290.267	214.123	503.356	186.611	139.285	151.744	181.57	157.99	95.2196	42.4043	126.215
YDR447C	3474.45	3969.1	82.2464	117.635	1403.52	1085.07	238.733	250.983	963.922	74.9111	110.681	323.335	351.916	67.0304	165.078	36.1285	179.867	147.427	80.4064	192.851	52.0142	133.854	105.036	81.0029	287.685	470.642	508.628
YDR448W	13.3106	10.4018	7.38928	10.2811	4.3029	10.6038	12.7637	18.4654	15.0031	12.1644	14.5462	3.36206	10.3562	13.766	10.5184	12.3799	5.14759	3.35164	12.4305	5.93289	9.66739	10.6063	9.67904	9.0665	14.987	41.501	17.1542
YDR449C	86.0869	97.8194	19.7837	14.5267	37.5929	81.7957	8.97136	13.2856	38.2608	9.33246	10.2177	21.0033	20.7828	8.91935	5.50524	4.88459	5.07756	5.51006	5.0488	7.44822	3.57595	13.7089	7.21355	1.23354	8.4924	12.9079	28.9064
YDR450W	4460.99	4438.16	58.1741	130.563	1666.53	781.869	361.462	323.994	787.89	79.7301	147.356	356.916	236.626	104.634	216.917	71.3901	307.059	249.345	67.5818	156.31	108.873	151.446	160.4	98.7518	340.795	426.75	812.377
YDR451C	15.6489	18.5683	NaN	1.70724	10.9526	13.6157	23.6672	18.1524	5.62075	6.79443	3.52074	3.44279	3.07175	4.64357	3.95667	4.56378	3.86554	2.74569	2.8453	2.65106	3.81838	8.98841	4.49319	3.07339	2.351	4.59432	10.5397
YDR452W	23.3227	20.9254	107.198	65.3608	80.4164	121.545	93.6822	97.4391	104.351	114.58	145.3	107.611	128.647	101.761	97.5275	103.955	56.3948	51.4787	80.6575	87.6953	166.878	204.584	200.851	175.084	162.547	43.8523	44.2197
YDR453C	9.37347	6.36289	30.3019	36.8394	41.3986	28.1499	81.345	45.5707	23.4392	42.0542	57.9128	28.458	27.6994	22.0527	12.7979	18.042	6.9462	4.93388	14.5313	4.76383	4.59396	6.46071	4.74944	5.52274	4.92876	27.2441	12.6262
YDR454C	540.554	530.798	53.7351	84.2251	273.795	251.694	185.333	268.418	317.089	162.907	133.61	254.122	321.427	335.697	357.616	552.562	427.46	418.776	981.576	567.827	918.714	1013.81	1001.83	769.688	613.862	296.73	249.728
YDR455C	NaN	NaN	NaN	NaN	NaN	0.503179	0.968354	NaN	NaN	0.518928	NaN	NaN	NaN	NaN	NaN	NaN	NaN	NaN	NaN	NaN	NaN	NaN	NaN	NaN	NaN	NaN	NaN
YDR456W	22.6589	14.3702	47.0779	47.2814	40.4887	30.982	57.3167	67.5207	57.1188	42.7428	42.0387	48.4423	32.5877	43.8921	31.8131	33.2119	24.1344	31.4282	16.3051	26.2743	22.2679	12.296	14.4626	15.659	12.6895	16.4178	60.8108
YDR457W	11.9007	12.261	17.5585	15.1969	20.94	14.0944	39.2179	55.3004	35.6924	46.2554	51.177	37.7293	29.5099	60.6116	34.3631	81.8074	42.7352	49.3569	68.5643	52.1056	45.7139	34.3594	35.6339	35.6115	39.7585	19.9505	29.1041
YDR458C	18.7127	19.9368	8.29863	12.7426	17.9203	16.7815	13.7193	13.3779	12.4659	10.6255	8.37441	5.13929	7.4864	7.60374	6.32829	4.7851	4.87109	4.75741	5.74834	4.94678	3.16665	4.79202	4.50911	3.07223	3.55129	26.6983	35.119
YDR459C	5.50842	2.69041	6.12255	8.70283	4.27831	14.6499	12.1462	13.8599	9.12629	13.8256	13.2943	1.94999	5.38522	12.0547	7.9682	7.03674	8.29335	4.53588	5.08919	9.38475	6.60835	9.75782	5.23959	6.16522	5.91826	15.1796	11.6077
YDR460W	24.2024	26.4902	62.7466	67.5686	54.3923	50.2179	55.136	55.4669	47.4573	50.4617	56.5707	32.5504	64.1633	53.6029	53.0685	66.7304	47.9057	62.635	76.226	105.651	126.635	105.734	143.542	79.8246	82.2779	74.7534	69.5224
YDR461W	1.69178	NaN	24.8211	3.26683	39.7478	15.4082	23.3626	33.2024	66.6833	36.1146	54.4141	59.2904	54.5799	34.9074	25.2371	20.3767	26.8973	32.837	1.43277	25.3642	34.5031	25.7992	27.8163	25.7293	7.4978	4.39565	8.40324
YDR461C-A	3.09115	1.13233	325.969	262.637	186.516	84.4595	305.378	264.831	206.344	335.874	170.44	114.351	295.343	529.821	421.928	852.334	543.675	596.984	1663.02	1225.23	1662.28	1696.93	2355.27	3173.25	3192.03	1088.28	978.822
YDR462W	96.4312	48.3382	269.93	219.694	142.731	49.7263	60.653	65.1278	86.043	55.9776	55.0619	65.8782	29.3892	55.9313	42.9031	32.0205	37.8244	37.7625	16.835	57.0694	54.799	62.348	36.667	36.7561	34.6773	17.5826	100.839
YDR463W	36.8954	31.69	178.378	144.466	85.8748	150.599	110.653	118.669	107.673	94.9757	95.5038	96.0934	83.3474	81.1751	72.3675	60.6877	71.7693	67.2906	40.8364	70.8368	48.9561	49.2582	44.6228	29.5533	49.0817	73.1876	55.6068
YDR464W	9.43731	10.709	27.6602	14.8145	14.7104	21.9437	16.2993	22.7693	28.3774	30.1863	24.5083	22.2362	25.4217	27.1054	18.2723	19.4634	14.3805	10.9992	14.3975	11.4371	12.0277	16.397	12.4448	10.3229	18.2563	27.0688	25.5491
YDR464C-A	NaN	NaN	NaN	NaN	NaN	NaN	NaN	NaN	NaN	NaN	NaN	NaN	NaN	NaN	NaN	NaN	NaN	NaN	NaN	NaN	NaN	NaN	NaN	NaN	NaN	NaN	NaN
YDR465C	54.1839	69.5848	27.7961	22.5356	42.7313	136.659	4.91055	12.127	47.9851	12.9418	19.2674	37.7723	56.796	15.781	34.1404	11.4746	20.1811	9.4138	11.2956	14.7702	6.5458	10.4054	17.4441	9.87875	10.7474	19.69	12.0453
YDR466W	5.22211	5.10115	13.7911	13.7141	20.2256	9.97347	21.4865	18.6055	21.7787	24.9709	19.6224	17.0814	18.6619	20.9625	15.4763	16.4733	14.6679	9.73056	19.4595	18.0075	11.3603	9.37935	8.43013	9.98424	10.6462	27.4985	24.5554
YDR467C	NaN	NaN	NaN	NaN	NaN	NaN	NaN	NaN	NaN	NaN	NaN	NaN	NaN	NaN	2.57002	NaN	NaN	2.2293	NaN	NaN	NaN	NaN	0.858386	NaN	NaN	NaN	NaN
YDR468C	40.7568	36.6875	42.8578	61.2422	87.3488	55.2826	69.0056	86.5192	84.1883	81.4809	67.7499	42.2499	86.992	77.7555	73.0419	94.7806	69.6641	83.1578	85.2911	115.745	128.496	109.599	139.722	80.9941	64.1145	26.0223	67.7114
YDR469W	30.4087	28.8358	32.613	41.8934	41.0207	47.7048	59.3154	82.6868	94.5129	74.1005	45.7573	41.5482	52.9578	55.3723	50.9331	52.3227	53.7183	42.8	34.0364	57.3216	34.5607	12.6553	26.5807	22.4087	10.2456	24.9503	40.6316
YDR470C	15.8667	8.75248	29.2129	35.0843	35.6172	14.8373	35.1636	33.0653	33.3866	34.6413	52.9872	38.7673	25.0154	33.1473	21.5344	22.162	16.3229	21.739	19.9192	15.8589	9.8534	10.7539	7.44048	8.38156	22.0611	78.5712	50.6867
YDR471W	2628.4	2865.1	41.0752	114.788	1121.5	968.336	231.791	245.132	712.952	80.1528	55.3898	158.842	119.359	51.451	83.7232	22.7212	109.217	119.415	51.2815	118.655	47.9288	72.2071	93.0864	53.3313	206.618	531.66	910.449
YDR472W	35.4856	32.8336	4.85061	20.0036	16.9475	36.3157	31.9591	39.2637	32.2283	25.0309	34.7707	30.0395	31.178	29.7674	31.893	22.7546	25.4057	18.8235	16.6131	14.0441	10.8412	12.3243	10.8719	6.7041	11.2335	12.5988	17.5166
YDR473C	10.588	10.0826	29.7986	42.1769	20.4813	27.3472	40.8158	39.2071	41.319	33.7756	27.9458	18.6702	20.5009	25.107	16.2914	19.2531	13.7634	11.8912	11.5088	6.98865	12.6223	18.956	11.7453	9.54876	15.9368	16.61	31.7535
YDR475C	5.06777	4.7062	16.755	14.8851	10.9763	16.4879	33.4745	24.4603	17.6967	22.9173	24.9247	16.6761	15.4103	20.6853	15.7588	19.2199	11.6319	12.1912	15.535	9.63088	22.4343	22.8574	15.2572	13.9564	12.179	10.9415	9.92674
YDR476C	37.9747	23.0995	123.471	148.808	83.1894	78.317	205.391	142.799	75.6987	139.681	112.49	146.25	182.269	311.805	468.962	446.378	813.301	674.982	313.362	736.182	760.294	659.714	483.206	460.578	282.967	153.242	91.2031
YDR477W	41.4178	45.5105	73.514	66.1559	61.5766	56.8957	69.7449	85.407	78.8366	99.2273	99.9536	89.1953	84.0244	83.0567	65.8355	62.8564	48.8575	40.2434	52.0927	34.7858	24.8737	17.8166	23.0221	21.8797	42.2254	101.072	81.8984
YDR478W	39.3189	33.4919	11.5375	17.6146	42.3263	67.9747	36.087	44.1629	54.793	37.3341	32.7605	11.0238	28.1022	28.3214	24.4001	20.2962	13.7528	12.2107	26.373	15.3269	7.16986	10.3931	19.7472	14.3515	25.0931	76.0072	39.0603
YDR479C	4.17305	3.02975	33.0948	40.0731	21.9215	18.7699	23.9617	22.9863	11.329	18.8759	18.138	16.2499	33.3077	35.7537	33.313	84.6117	36.9838	47.7231	112.52	95.1157	133.141	146.769	123.909	77.4328	81.2261	35.1652	50.9796
YDR480W	11.785	12.55	3.54314	7.83434	21.8702	8.79787	40.4298	84.2909	46.673	48.6655	36.1001	42.8818	24.9316	53.6345	27.9556	46.3731	29.9482	23.9994	40.0866	35.4825	45.4278	45.1751	42.7391	36.0981	15.8403	7.02762	17.2733
YDR481C	45.4288	24.2103	274.138	188.877	127.331	165.08	356.685	274.164	151.88	245.001	240.611	200.76	126.85	245.497	185.273	189.196	131.202	95.1404	100.602	94.7579	133.105	185.751	98.5145	109.134	83.4213	73.4314	57.0294
YDR482C	24.3939	28.5497	99.6039	153.757	77.2349	80.4088	125.653	84.7713	65.5445	81.9756	90.233	82.4446	58.2536	47.9161	77.5856	30.4901	38.4177	48.2414	45.2165	37.953	123.734	204.718	308.211	200.996	284.558	113.181	50.2958
YDR483W	154.158	128.365	228.041	225.647	155.125	223.308	156.102	139.082	107.617	109.191	95.8725	114.997	52.9498	98.0675	77.2968	69.1696	57.2859	63.6281	45.8324	45.0172	82.045	145.478	89.9735	89.0277	112.095	196.782	160.724
YDR484W	9.0676	10.5719	18.9541	15.8151	20.2004	17.7602	24.3396	29.8806	25.0423	32.5526	31.5095	28.0957	19.3574	26.7021	17.8901	25.4164	15.3078	16.2753	13.6247	8.0399	11.931	14.1253	10.3474	6.35502	10.1547	12.4133	7.74878
YDR485C	8.02106	8.4882	46.4383	32.9515	22.0039	25.3277	22.5339	26.474	22.2971	25.6504	27.3405	18.3731	23.4473	23.1587	28.9845	22.9347	21.4106	23.2004	19.1804	25.0582	23.8681	19.3872	21.8638	15.3768	14.8119	15.324	22.655
YDR486C	69.6718	55.8288	142.748	188.667	122.653	180.72	195	254.326	262.992	313.261	256.772	263.885	312.712	257.294	208.272	191.294	207.153	138.401	110.635	123.43	83.5839	87.8481	89.0892	96.3808	79.004	107.483	67.5913
YDR487C	321.215	191.922	28.5621	48.0021	117.065	81.3369	39.4508	28.0332	85.6828	11.5083	6.42208	13.9952	11.8923	3.93259	8.04207	3.86502	12.4995	13.9518	29.9305	12.3484	4.31167	7.6122	14.3256	10.4113	42.4756	199.992	80.3333
YDR488C	5.09909	4.29395	0.859908	0.452707	9.0133	2.13521	24.4059	37.5165	16.693	26.5246	23.3398	18.2584	16.2906	21.2184	11.541	13.6144	8.38653	5.00549	7.14775	6.15106	11.9533	9.23585	5.25641	8.91369	7.5329	11.5736	6.98696
YDR489W	14.7471	15.9601	7.00461	3.68764	13.1431	21.9608	17.6941	24.3455	21.0441	21.3798	14.6246	13.2203	19.4837	14.7267	11.0787	12.4135	11.8075	13.1793	8.08664	12.7251	11.2006	2.15722	6.66049	4.61008	3.29141	5.51319	13.7015
YDR490C	9.22205	8.72942	14.0691	15.9167	10.8073	20.1363	31.7297	29.3231	25.008	33.0314	15.2496	13.0296	32.2028	38.0415	49.6714	61.1547	65.0384	55.125	58.8874	76.7788	94.2847	82.5551	63.4332	51.9521	36.7118	43.6814	29.9975
YDR491C	0.572522	0.55926	NaN	NaN	2.44568	0.948063	0.405449	0.576214	NaN	NaN	NaN	NaN	NaN	1.07393	0.569374	0.32837	NaN	NaN	NaN	NaN	NaN	1.94018	NaN	NaN	NaN	NaN	NaN
YDR492W	72.6663	240.05	160.789	83.8864	117.67	275.65	159.417	145.773	173.24	128.987	192.047	222.219	138.681	134.639	87.4861	90.2074	67.8903	74.3545	107.864	37.0061	24.3999	36.1351	59.3261	76.3645	128.208	352.983	80.4272
YDR493W	103.737	48.818	44.4378	66.285	77.6306	56.843	59.7907	85.3541	69.3201	80.1743	59.5337	62.903	73.9131	79.0664	61.7496	51.6811	52.1678	45.0714	61.5628	52.9784	110.826	155.246	157.701	171.094	178.98	120.668	52.6558
YDR494W	81.703	47.2106	53.9105	101.172	105.628	41.6624	65.8507	56.9083	57.1639	75.7448	84.7492	61.274	66.0851	75.5744	60.36	48.9434	50.5161	44.3027	37.1966	69.3487	53.3132	52.7387	51.4344	40.1982	61.6911	84.0152	36.9325
YDR495C	3.64936	4.59198	11.5705	11.5856	11.0974	14.8005	15.145	15.781	12.0328	12.7286	11.5578	12.0429	8.44255	10.5582	7.56615	7.44997	6.8838	6.96326	7.75281	7.88245	7.86567	5.18788	13.3135	11.6915	16.5848	20.4102	8.90976
YDR496C	148.343	193.116	26.2095	32.5639	95.2364	221.272	9.91838	19.8491	69.8985	10.6574	13.7169	25.9702	21.2798	10.1868	8.66974	6.96723	3.59757	8.87648	13.3136	7.85634	1.82879	10.8969	7.54778	6.62393	8.86726	52.7277	22.7156
YDR497C	45.208	44.5789	175.827	232.241	160.437	233.41	189.367	209.55	139.724	144.877	123.364	95.4164	75.6798	96.5029	75.8918	62.072	54.7492	49.6162	39.5101	34.0899	41.6113	43.7851	41.9505	47.4248	50.7415	123.593	41.9875
YDR498C	15.2414	17.2769	24.5141	35.2545	16.364	14.7114	33.6797	28.0544	37.515	40.6439	57.174	48.242	29.5313	34.705	26.5056	25.5239	18.1417	13.2887	13.5292	15.8856	7.62682	7.04327	7.30969	7.43736	3.61222	11.4356	20.2422
YDR499W	3.975	3.96467	10.4362	11.958	13.9417	8.93816	25.4685	34.616	26.6009	28.4397	22.0456	22.159	30.3209	29.9819	29.2116	39.8135	27.2749	37.6835	51.0989	38.2667	53.2089	55.0877	70.7985	37.8175	32.0812	20.2212	23.6931
YDR500C	3520.54	3500.26	127.162	208.719	1490.37	1123.83	470.131	468.519	871.202	218.879	356.689	958.082	437.244	307.338	538.232	205.333	711.451	464.889	137.151	370.598	243.075	352.52	364.318	407.948	659.681	499.18	592.4
YDR501W	6.17563	7.37966	3.07887	8.10449	11.2695	3.07788	8.59832	50.3271	26.5299	29.0798	28.8352	19.612	21.7242	31.3784	18.9617	27.0295	23.1165	27.4648	18.5848	34.1591	40.1369	28.9541	32.0842	27.0953	21.5239	22.1214	8.93448
YDR502C	463.066	298.45	253.622	129.895	397.667	4051.09	542.772	800.085	705.238	286.159	335.124	639.122	471.86	370.033	388.842	288.485	373.835	343.2	157.375	207.103	274.607	312.412	243.56	285.989	268.007	380.205	106.101
YDR503C	11.6087	8.78276	24.2119	13.1861	17.9884	26.9503	69.7579	79.0357	53.5422	56.5593	47.4133	48.7498	32.7632	49.5282	33.2763	47.3903	32.5702	26.5084	60.3378	28.1543	78.0987	124.383	96.9664	148.361	194.193	55.593	14.698
YDR504C	0.244515	1.67196	NaN	NaN	23.1616	4.04902	2.07793	NaN	15.5449	1.74223	0.749004	13.33	NaN	2.77596	1.45902	3.78651	0.971876	3.79678	4.80745	1.83296	2.93339	1.24293	5.84775	NaN	2.16733	NaN	4.85812
YDR505C	19.6185	12.9776	82.0763	75.5335	63.1965	57.2441	81.5937	80.4776	83.1899	83.6472	124.229	105.172	158.981	140.869	163.843	237.773	251.281	313.41	342.693	418.246	511.255	559.185	551.803	442.194	581.5	352.719	103.394
YDR506C	2.20987	1.00404	9.4251	20.6416	14.7089	9.19107	104.326	146.947	118.274	298.58	304.934	147.69	80.0947	256.522	55.8118	193.915	26.7593	26.3343	97.6682	12.3281	23.7985	26.9077	22.7381	22.3313	17.538	24.8365	43.9066
YDR507C	23.6035	29.4495	6.62874	7.40253	23.745	21.5381	42.3802	64.0742	41.0831	25.392	19.5436	13.6483	16.5808	21.367	11.0288	11.2134	7.50972	5.74001	7.65271	8.21063	4.79609	6.68115	3.84734	2.37966	4.97557	4.26874	6.25648
YDR508C	127.758	81.492	157.942	134.983	106.474	215.391	12.4226	18.6899	102.291	94.8111	87.1663	58.4371	139.02	245.068	166.029	488.123	272.365	338.635	838.078	402.069	532.861	665.172	537.864	487.769	494.397	321.896	318.554
YDR509W	NaN	0.527119	NaN	NaN	3.45769	NaN	NaN	NaN	NaN	NaN	NaN	NaN	1.33916	1.01221	2.41493	2.32123	12.869	8.37909	2.74202	7.07902	5.82633	4.11452	6.45269	8.20675	NaN	NaN	NaN
YDR510W	445.227	383.96	591.996	606.734	562.315	415.636	1469.05	1703.76	1255.49	1809.42	1770.82	1608.27	1573.23	1585.12	1138.84	1043.26	959.833	628.925	609.643	510.641	388.726	414.895	464.151	343.994	598.354	1127.31	609.647
YDR510C-A	NaN	0.78392	NaN	NaN	NaN	NaN	NaN	NaN	NaN	NaN	NaN	NaN	NaN	NaN	NaN	NaN	NaN	NaN	NaN	NaN	NaN	NaN	NaN	NaN	NaN	NaN	NaN
YDR511W	40.8741	19.8496	65.1092	124.481	81.8147	43.3185	77.9067	95.2044	70.6805	77.781	65.8229	52.7517	38.2561	87.6239	66.2004	51.0394	51.9881	29.0142	39.1659	28.0142	67.2491	73.6111	69.8239	57.8497	69.3546	78.8921	23.203
YDR512C	40.4541	23.5802	78.1602	144.661	95.2948	42.1787	144.482	112.092	83.8233	120.546	91.7928	88.1646	57.0141	66.5149	31.2914	40.9624	22.4979	19.3878	23.1224	9.98378	15.9776	11.8475	13.4374	10.8509	8.11597	3.46041	31.4227
YDR513W	261.468	92.3556	904.032	1174.31	783.614	574.061	1006.41	615.557	516.781	616.526	551.267	463.801	472.501	368.148	424.089	225.134	269.534	221.057	141.735	148.266	133.502	165.724	167.636	129.387	48.1629	112.944	427.515
YDR514C	25.0254	20.0872	16.1286	22.9758	17.679	38.2281	16.9669	20.8913	34.5328	20.2092	24.5624	22.159	35.3052	20.4993	24.1161	19.694	20.305	17.0698	14.5675	29.5697	17.9979	19.3938	14.3052	9.55354	5.15861	7.72872	27.623
YDR515W	19.9803	19.8587	7.68735	6.20552	13.4294	29.0373	32.7273	45.984	56.4945	85.7817	78.5384	103.376	127.95	110.34	105.05	130.064	137.173	131.26	131.703	167.061	144.658	87.005	98.7852	136.301	68.7354	29.0427	29.1487
YDR516C	17.6168	9.09254	175.519	158.992	136.9	38.1723	99.2816	69.2239	84.6734	241.53	207.437	184.393	440.603	1013.15	1064.91	2523.22	1406.39	1516.65	6574.18	1771.58	3251.11	4842.39	4872.58	5461.89	5529.82	3657.92	3402.74
YDR517W	43.7163	35.1629	25.8526	39.2107	55.9163	50.7159	103.573	130.981	103.701	96.5817	104.612	139.845	104.534	93.1773	102.139	78.3967	90.7154	63.1914	58.5553	64.7875	75.9002	69.9506	62.4596	56.1491	63.2187	63.2243	24.1734
YDR518W	34.5001	47.2168	15.9564	19.3676	32.2628	36.9196	44.7356	101.067	69.7563	65.6253	92.9112	111.522	97.4641	68.2282	76.4325	67.6796	74.2078	46.91	42.676	30.7994	35.5178	28.5634	31.0676	35.4434	17.4056	82.2615	19.8076
YDR519W	152.347	108.579	45.5814	111.096	136.646	172.631	275.02	326.578	287.343	261.746	243.911	200.735	167.907	199.434	118.095	124.732	59.456	57.175	81.8574	51.7542	48.5908	62.0002	66.7332	60.9989	65.2749	71.7525	146.315
YDR520C	4.04888	3.20363	10.9897	7.19294	12.1071	11.2639	11.7848	15.2812	12.6644	18.1161	13.0228	14.1898	12.6605	13.215	7.61032	10.6591	5.31075	4.71527	5.34925	2.73166	4.27448	1.02907	2.90496	2.63902	1.2561	6.312	12.469
YDR521W	0.279445	NaN	NaN	NaN	NaN	NaN	NaN	NaN	0.710623	NaN	NaN	NaN	NaN	NaN	NaN	0.480827	1.11072	NaN	NaN	NaN	1.34098	NaN	0.835393	NaN	NaN	NaN	NaN
YDR522C	0.622224	0.607811	31.4952	1.68212	174.63	0.61822	0.462679	1.12723	83.862	500.385	264.555	473.445	3190.83	3496.91	5428.29	9485.4	10794.6	19402.2	13360.8	21784.2	18828.1	18110.6	18447.9	17667.2	11389.3	2018.57	2915.1
YDR523C	0.318715	0.1868	12.1578	1.23088	20.6945	0.527774	1.69281	2.88694	11.671	4.89863	2.73364	6.95008	13.288	229.81	12.5517	904.088	39.2709	241.509	2917.09	1504.24	3445.19	4181.51	4648.47	5524.38	5871.84	1613.47	1027.11
YDR524C	9.65503	10.2543	7.60565	10.5107	10.7954	23.6067	12.459	16.239	10.3813	10.6235	6.74879	11.1024	8.04052	8.9946	7.53979	7.35874	9.78718	13.5835	12.183	14.0868	13.2155	9.55228	13.3663	16.0494	33.026	18.1833	17.3806
YDR524W-C	NaN	2.03819	NaN	NaN	NaN	1.72758	NaN	NaN	NaN	7.12661	9.58725	NaN	NaN	NaN	NaN	1.79509	4.14667	NaN	NaN	NaN	NaN	NaN	NaN	NaN	NaN	10.8426	NaN
YDR524C-B	7677.32	5603.51	6634.28	3397.06	5367.84	10138.8	3337.58	4685.47	5333.7	2117.24	2628.62	6832.25	6999.7	1968.03	8498.74	1030.43	4820.04	2440.82	564.939	3431.74	2193.44	2360.3	1953.67	1715.19	2596.14	2577.95	2394.55
YDR524C-A	0.782446	2.29297	NaN	3.02182	NaN	1.29569	2.49351	9.44992	3.97949	4.00872	11.9841	30.4687	3.88357	2.9354	2.33444	2.69263	9.33001	54.6736	5.30124	5.86547	7.50949	31.819	21.0519	33.9994	100.564	65.0556	NaN
YDR525W	0.853578	0.277935	NaN	4.39537	NaN	3.76927	0.604488	NaN	NaN	0.485905	NaN	NaN	NaN	NaN	NaN	0.489569	NaN	NaN	0.481931	2.1329	NaN	NaN	NaN	NaN	NaN	NaN	2.82654
YDR525W-A	107.586	81.0182	2399.27	2863.17	1906.86	1121.42	2358.03	2019.92	1376.9	2082.53	2771.91	3479.52	1565.08	2149.45	1482.37	1168.6	1730.72	2001.66	644.764	1530.89	1760.97	2151.76	1801.11	1560.57	2070.24	1380.4	1282.54
YDR526C	NaN	NaN	NaN	NaN	NaN	NaN	NaN	NaN	0.506941	NaN	NaN	NaN	NaN	NaN	NaN	NaN	NaN	NaN	NaN	NaN	NaN	NaN	NaN	NaN	NaN	NaN	NaN
YDR527W	38.9089	48.3608	50.0936	35.9871	49.2249	80.9215	23.7261	49.3973	66.2042	40.4516	50.7689	67.585	68.4921	39.4945	35.2287	34.8818	36.4719	39.2103	27.5906	57.055	52.2251	100.881	142.685	118.998	128.937	52.8577	48.7579
YDR528W	11.8105	16.368	2.16599	1.42539	6.6218	6.96737	13.6437	12.2581	10.6996	6.42907	5.65286	1.72464	7.32749	4.70772	3.30345	3.04826	3.52076	2.86549	0.500117	2.21339	4.25065	4.87791	4.19273	3.20749	1.96287	5.37016	3.66651
YDR529C	807.142	499.915	1334.52	1585.51	1252.37	1347.51	1000.52	1217.41	1317.58	1064.82	987.936	723.63	1231.82	915.936	870.307	599.952	515.095	392.966	330.499	467.405	353.767	254.8	395.454	291.12	370.614	426.928	697.14
YDR530C	8.83252	9.00306	16.9027	18.5388	25.8372	29.2523	48.5444	26.0887	35.4004	49.6786	34.1142	30.6556	20.9665	59.4283	24.3469	53.0266	20.6062	21.616	30.409	30.227	30.8672	17.0807	18.6554	8.76058	6.38233	2.49446	8.58367
YDR531W	70.6753	59.9827	16.8453	22.3352	73.3881	44.2223	83.6591	111.191	102.083	126.797	145.111	166.253	113.974	80.5639	64.4507	70.0962	44.9599	29.7139	40.4796	23.5894	11.0194	4.75555	10.9328	7.76073	9.04626	9.72299	23.6569
YDR532C	6.00011	8.71248	26.1715	22.2331	16.6256	17.1863	22.5665	30.3572	22.2686	24.2323	33.5305	17.6813	23.7441	25.5517	17.1756	26.7868	19.0145	20.7741	33.0984	38.9005	42.6056	33.3852	32.2384	22.5488	22.6391	10.5336	25.7757
YDR533C	27.6158	16.0572	26.0465	19.299	19.0996	23.7361	36.5994	28.985	45.4799	33.6867	31.8232	50.1837	24.8026	28.3673	17.263	21.0432	14.6353	14.2937	143.668	12.8153	27.1351	49.4665	71.9421	66.8559	137.544	344.412	226.005
YDR534C	0.532478	0.0577938	135.948	141.209	88.2048	125.181	321.952	202.753	357.511	37.0812	51.2891	24.8818	40.1992	62.4813	70.7234	36.0688	31.5116	31.6948	24.617	32.3765	22.2871	27.2334	19.8094	15.9392	19.7929	9.53084	6.46525
YDR535C	1.87412	0.366142	4.12447	3.61894	0.800582	5.27585	0.796331	1.13173	3.81268	2.56046	4.01861	2.91915	NaN	3.51545	2.79573	9.02918	2.97965	16.0056	12.3802	8.42942	6.74505	8.57398	16.8079	10.5866	7.47535	19.4777	3.72359
YDR536W	0.0549085	NaN	7.65318	6.57378	6.09847	1.54573	9.50742	2.8184	0.977418	1.03148	1.51378	NaN	0.272531	2.36892	0.16382	1.03926	0.218246	0.426305	3.06914	NaN	0.131745	NaN	0.164147	0.238592	0.24335	4.85064	10.9095
YDR537C	NaN	NaN	NaN	NaN	NaN	NaN	NaN	NaN	NaN	NaN	NaN	NaN	NaN	NaN	NaN	NaN	NaN	NaN	NaN	NaN	NaN	NaN	NaN	NaN	NaN	NaN	NaN
YDR538W	3.09115	6.29072	NaN	0.994837	7.15253	0.213282	0.957727	1.16666	0.65506	0.879828	NaN	NaN	NaN	0.241597	0.384269	0.221616	1.02387	NaN	0.436316	NaN	0.309032	0.654712	1.15511	0.559661	NaN	0.669297	NaN
YDR539W	0.620989	0.606605	3.64437	6.2355	3.71381	3.80479	6.53063	6.37494	3.78999	2.54522	2.28268	1.45089	0.92466	2.56265	0.185273	1.2822	0.493652	NaN	0.631101	0.465514	0.297996	0.315665	NaN	0.269836	0.550434	1.61348	1.85071
YDR540C	10.4326	8.66232	5.10212	10.0727	18.5691	57.874	32.8774	36.2247	49.5225	25.537	9.05463	17.6041	17.2603	14.677	4.15011	9.5738	6.91112	6.74982	14.7257	3.91031	5.84071	3.53544	7.797	3.77771	16.9534	102.101	1.72733
YDR541C	4.53592	3.01298	0.665494	0.350356	4.26281	2.40359	6.93847	7.12168	9.2278	4.80271	4.16837	5.65216	4.50269	4.42437	2.70659	5.30721	1.44232	2.81732	3.07319	3.40027	5.00633	0.461145	2.712	2.36517	4.42261	3.29992	NaN
YDR542W	0.021555	0.0547449	0.443567	0.725499	0.689748	0.40983	0.848245	1.55144	0.226564	1.11714	1.10867	NaN	3.194	1.15488	2.00654	0.726668	1.33279	0.334702	0.0876239	0.4709	0.248248	1.46555	0.368217	0.215423	0.701089	5.73881	1.24197
YDR543C	NaN	NaN	NaN	1.20873	NaN	NaN	1.21905	0.472496	0.265299	0.979908	0.319575	NaN	NaN	0.660465	0.311258	NaN	0.414667	NaN	NaN	NaN	1.5019	NaN	1.5594	1.47331	1.15591	NaN	NaN
YDR544C	NaN	NaN	1.60556	0.422632	NaN	0.36243	0.154997	0.330417	0.278286	0.373773	0.223479	NaN	NaN	0.0684242	0.217663	0.0627653	0.144989	NaN	0.0617861	NaN	NaN	NaN	NaN	NaN	NaN	NaN	NaN
YDR545W	0.344147	0.183914	0.4994	0.699185	0.96253	0.832244	1.76396	1.44507	0.709083	0.954296	0.569633	0.353866	0.36363	0.799191	0.427222	0.588611	0.507313	0.383852	0.471339	0.367512	0.484576	0.728332	0.5931	0.327517	0.34206	0.727369	1.24571
YDR545C-A	NaN	NaN	NaN	NaN	NaN	NaN	NaN	NaN	0.0261808	NaN	NaN	NaN	NaN	NaN	NaN	NaN	NaN	NaN	NaN	NaN	NaN	NaN	NaN	NaN	NaN	NaN	NaN
YEL077C	1.06724	0.864431	0.437827	0.96559	0.91072	1.67034	4.76732	2.14066	1.21148	2.13619	2.04302	0.674849	1.19356	2.36643	1.98122	1.55675	1.94552	1.33097	0.872797	1.43973	1.29366	1.32265	1.84898	0.929991	0.939111	1.53901	2.60299
YEL077W-A	NaN	NaN	NaN	NaN	NaN	NaN	NaN	NaN	0.0260182	NaN	NaN	NaN	NaN	NaN	NaN	NaN	NaN	NaN	NaN	NaN	NaN	NaN	NaN	NaN	NaN	NaN	NaN
YEL076C-A	0.188318	0.0493111	1.09457	1.17754	0.694316	1.51964	3.58223	2.09628	1.66843	2.91852	2.18261	1.82843	0.932002	2.28305	1.17045	1.19459	0.340779	0.382594	0.789209	0.575223	0.824649	2.55585	1.67563	0.482558	0.640756	2.3675	3.53105
YEL076C	0.190722	0.0493111	1.09457	1.28895	0.786733	1.95883	4.56598	2.82511	2.05558	3.05296	2.55815	1.82843	0.932002	2.50737	1.36349	1.26593	0.347149	0.382594	0.90525	0.575223	0.963072	2.84911	1.60377	0.756747	0.640756	2.01529	3.96686
YEL075W-A	0.0767104	0.449601	7.87828	7.70267	1.96614	3.55679	3.99288	2.08454	1.75566	6.28818	4.69963	NaN	1.52297	5.03622	3.20413	2.77183	0.914707	2.97786	2.20885	1.15009	2.39273	3.50945	2.06391	3.33327	2.03984	3.58763	2.28617
YEL075C	0.659731	0.294962	1.96957	2.78264	2.67346	4.5045	7.65923	5.23012	2.16087	2.96711	1.06092	2.42758	0.284783	1.93182	0.500839	1.54849	0.691608	0.69887	1.25651	1.39086	1.48816	0.88925	1.78549	0.568192	1.13923	0.825878	0.771352
YEL074W	NaN	NaN	NaN	NaN	NaN	0.45865	0.686513	2.50883	6.33901	7.00586	3.95934	NaN	6.87358	3.63678	0.826349	0.714858	0.733924	NaN	1.87655	NaN	1.32911	0.469307	1.656	3.61055	NaN	NaN	5.503
YEL073C	14.7795	4.24624	6.37765	6.71515	13.6173	0.479884	1.5392	6.12495	11.0541	2.47452	0.887709	NaN	NaN	1.08718	1.72921	1.49591	2.30371	2.24994	6.38113	NaN	2.08597	NaN	0.866334	1.25924	2.56869	13.5533	51.82
YEL072W	1.07924	1.18602	NaN	2.60502	2.30512	17.6481	3.72594	16.7003	19.2113	4.14695	3.30595	3.15193	6.69581	5.56714	8.45226	4.41034	3.21725	2.09477	2.28502	4.04515	1.61842	2.74302	0.403293	2.93098	NaN	1.40206	2.68034
YEL071W	567.382	84.0293	425.006	605.58	437.408	231.711	1045.5	843.267	427.575	520.809	285.881	282.165	249.424	373.038	282.178	207.271	97.1172	136.311	114.878	160.032	138.706	107.877	133.851	88.932	77.867	133.187	64.4361
YEL070W	0.0622224	0.0911717	1.14113	0.961214	1.4619	1.6795	3.82261	3.85136	1.97788	3.29411	1.71541	1.45377	2.88244	3.38475	2.93932	1.44535	1.73122	1.20772	9.64342	0.932878	2.91123	7.11657	5.11533	5.67783	15.0751	29.5878	9.89009
YEL069C	0.0276972	NaN	0.0677273	0.106967	NaN	0.152883	NaN	0.0836276	NaN	NaN	0.212107	NaN	0.343679	0.467586	0.16527	0.301829	0.165133	0.967674	1.35268	0.622882	1.17405	0.211188	0.8418	0.481407	0.327337	0.287857	NaN
YEL068C	39.1928	38.0095	6.20528	8.71155	18.0672	18.2096	17.6717	24.689	9.32133	32.2623	41.4584	32.9391	29.3892	28.5606	16.8248	25.2282	15.6901	13.1348	14.8053	8.45473	8.7949	1.43329	9.27211	4.90081	6.24816	26.3739	22.4086
YEL067C	0.958098	0.155984	37.485	41.9354	34.7886	21.1541	15.2664	9.64277	12.9942	6.81754	2.44573	4.97447	0.792565	2.99531	2.85849	2.74758	4.44286	3.71929	0.540943	1.19703	1.14941	NaN	2.38684	0.693865	0.7077	12.4469	3.17265
YEL066W	38.4268	36.3478	20.4085	32.2327	62.392	81.1963	134.465	187.423	114.079	87.5979	86.2853	111.041	75.0824	83.4958	57.5827	50.5616	33.1734	21.5994	27.6843	18.2481	25.866	28.2835	40.0246	29.4661	47.7776	60.5379	15.546
YEL065W	41.8466	1.21514	986.173	704.674	480.162	1123.07	742.054	550.469	1079.21	177.174	250.884	158.883	314.884	228.205	331.794	140.154	267.589	241.062	80.0665	180.16	72.1102	59.9451	56.5252	30.9184	72.9933	77.3118	54.3739
YEL064C	2.99314	3.30518	11.4559	10.3031	13.064	20.4724	46.6561	63.6543	37.7265	31.2252	34.0836	24.831	21.3152	32.8325	21.9369	39.6337	17.3281	15.1555	34.9375	23.9009	27.6337	43.9909	29.7615	21.7709	25.9539	26.712	19.3921
YEL063C	40.8313	34.4425	109.942	69.4563	86.4168	389.992	163.001	143.408	251.809	81.0241	142.105	244.574	200.815	104.006	171.903	54.1281	154.564	129.514	28.8242	108.225	45.4073	32.8419	35.6434	31.8886	39.8994	61.9184	43.2146
YEL062W	6.30022	6.00539	8.94528	11.5771	13.2395	12.6203	18.8363	23.1646	21.5771	25.8571	25.0576	17.4107	20.4266	24.1122	14.0976	13.9877	8.48183	9.07282	9.12227	4.18962	4.51057	5.42369	3.18968	3.75318	2.92731	6.86464	13.1232
YEL061C	5.72179	9.68193	5.73415	5.19233	11.7536	5.59177	15.1122	31.3424	28.1466	26.2709	27.871	23.133	35.2276	37.4769	36.101	48.9031	41.3839	46.6082	59.1557	74.5343	71.1938	54.3561	54.026	42.6606	37.6912	13.648	13.9774
YEL060C	27.3118	14.2289	5840.6	4732.85	2146.72	1970.25	3020.65	3096.63	2479.67	5124.1	4416.62	4166.35	2598.82	4461.44	2468.33	3060.88	1100.24	717.137	1444.42	445.628	494.493	383.729	375.139	370.144	346.991	2499.43	1196.26
YEL059C-A	19.196	25.2736	67.348	54.7956	53.4789	88.4522	82.8954	93.2392	62.6106	75.542	51.132	51.9998	14.4987	27.3971	13.6954	22.2591	13.2694	3.23992	8.48199	12.513	6.00759	2.12127	12.4752	5.4399	16.6451	39.0334	62.184
YEL059W	NaN	NaN	4.45816	2.34704	1.29803	1.00636	2.25949	4.58734	NaN	0.518928	NaN	NaN	1.50818	5.12982	0.906577	3.65989	4.83108	2.35916	4.11747	4.55571	2.18723	7.72305	5.45033	2.64073	8.08015	1.57902	NaN
YEL058W	51.0974	35.0109	26.3335	24.4778	59.421	78.67	34.2001	67.2333	83.2983	60.1547	119.583	176.041	282.011	152.241	377.526	261.928	411.1	423.279	371.277	478.908	510.322	468.446	458.766	326.833	201.601	67.6206	70.2077
YEL057C	1.33752	1.04523	7.84942	12.3972	17.712	2.21485	3.83617	0.807685	3.40127	7.30934	2.86798	10.4166	17.2603	11.0391	17.1591	14.9591	15.4171	12.4612	86.9948	13.0344	9.62755	8.83861	24.7905	10.4613	23.1433	201.561	73.0794
YEL056W	14.559	13.157	7.42473	10.2231	18.6245	5.9305	21.4202	22.3319	22.1743	28.0544	34.1039	27.2854	25.1176	30.2302	23.4605	28.3999	19.805	10.2759	28.8799	11.6726	11.9554	11.0812	7.44788	8.79586	10.3514	32.366	16.2421
YEL055C	52.622	67.4218	8.75291	8.38901	37.6391	68.698	21.0271	43.0465	30.1865	19.4362	22.867	32.8811	32.3441	24.3899	27.8398	24.4785	24.4423	26.1284	35.0825	16.7421	27.6743	57.3861	51.2396	42.4078	49.2194	31.4785	17.6279
YEL054C	3606.43	4258.61	70.68	274.012	1422.7	1694.48	372.484	328.549	1066.73	153.217	97.496	260.576	277.26	96.2922	204.207	57.1852	223.375	167.856	90.3439	125.465	52.6695	87.0397	73.7528	54.0024	120.575	348.899	726.191
YEL053W-A	NaN	NaN	NaN	NaN	NaN	NaN	NaN	NaN	NaN	NaN	NaN	NaN	NaN	NaN	NaN	NaN	NaN	NaN	NaN	NaN	NaN	NaN	NaN	NaN	NaN	NaN	NaN
YEL053C	9.67931	12.829	1.564	2.47015	5.10017	5.78999	6.16017	7.33849	8.13247	5.38865	6.92268	5.9775	5.92588	3.51928	3.43486	3.22822	3.55913	0.331054	2.23895	NaN	0.920782	0.650252	0.254943	0.741131	1.70079	9.74948	3.38877
YEL052W	17.9196	9.41166	32.8637	38.8689	20.1857	16.3612	27.7057	21.6792	24.3451	29.3448	15.9788	7.16909	8.22403	17.2671	6.04207	10.4537	4.63452	6.19396	7.17227	4.60037	4.12286	4.67926	8.07219	3.19994	7.07145	10.2048	13.4122
YEL051W	324.061	362.235	101.844	190.48	229.418	235.139	286.156	240.844	266.022	131.977	107.437	91.9987	135.396	111.248	87.2007	94.2944	90.0328	87.9316	99.0116	132.372	175.319	155.381	204.603	169.335	186.447	315.153	170.582
YEL050W-A	NaN	NaN	3.58743	NaN	NaN	NaN	NaN	NaN	NaN	NaN	NaN	NaN	NaN	NaN	NaN	NaN	NaN	NaN	NaN	NaN	NaN	NaN	NaN	NaN	NaN	NaN	NaN
YEL050C	64.8994	41.7467	25.6401	33.7462	33.594	42.2249	35.1032	37.1761	35.9568	25.7752	28.4698	21.6528	23.6563	20.4137	16.3529	15.1717	14.8396	11.718	15.6077	12.5051	27.0647	33.1111	40.1328	36.5882	57.0327	59.0289	20.5175
YEL049W	0.25866	0.0252669	0.417029	1.18966	2.97328	2.03065	13.4312	11.501	2.69684	2.80098	0.429181	NaN	1.3853	4.53947	5.87087	4.74284	0.755913	4.01642	2.27822	0.1939	0.118482	0.781166	NaN	0.252888	5.01035	215.524	0.685223
YEL048C	77.7332	68.1396	1.50062	19.7504	39.3227	70.1195	26.0759	35.8232	68.1455	21.3099	18.7985	9.55879	18.2756	15.7322	12.2062	12.3192	6.50458	7.94097	14.2059	10.7342	1.47245	4.15934	9.17295	5.33324	5.43958	32.953	32.5145
YEL047C	57.3462	71.0122	35.0974	34.9017	77.2094	59.9702	210.846	388.611	183.682	137.946	80.5985	124.203	61.6754	136.237	73.9486	76.3769	28.1986	23.7319	50.9865	13.9476	20.7268	21.2802	23.6393	23.9656	48.2979	377.765	34.3266
YEL046C	430.184	250.335	160.954	144.237	246.375	656.258	156.551	172.193	257.436	73.1487	86.9771	136.952	110.101	112.877	147.286	142.543	211.288	160.952	210.957	169.313	219.478	278.006	224.988	198.739	248.461	344.979	123.406
YEL045C	6.17141	1.50711	9.70122	16.1731	31.0705	103.29	18.0282	29.9469	81.2713	10.1629	12.828	3.43309	20.7853	9.50904	24.9883	12.515	14.0169	30.802	19.0397	39.6539	14.8074	28.0097	42.1697	13.4082	26.3743	32.0697	43.7915
YEL044W	93.8936	109.02	108.611	117.254	86.4629	88.563	117.235	156.178	138.506	152.027	135.485	113.847	159.994	156.086	150.726	122.434	122.91	78.5728	111.585	169.993	185.714	147.663	196.379	137.796	167.78	153.874	67.0246
YEL043W	7.98018	6.96436	13.1951	8.33605	8.38227	13.323	9.03589	13.6268	11.8927	13.6841	14.2256	10.4428	8.76543	13.1939	8.39128	7.93496	8.45308	2.79303	6.09338	5.39354	5.96365	5.65228	4.49733	5.96854	5.94261	21.9231	22.4174
YEL042W	62.656	52.3097	11.5019	8.85002	38.8984	83.1836	18.8335	37.3263	40.945	31.6166	34.9131	21.1343	36.2167	33.8221	41.741	44.9291	40.2683	67.4202	51.7867	79.5625	115.174	147.14	83.2882	84.1141	72.9627	44.4986	37.1426
YEL041W	1.19891	0.986222	9.25788	14.8654	8.35608	5.43352	29.5602	42.677	41.2391	50.971	37.3052	20.1486	35.3906	50.4226	40.4761	71.1158	41.8847	47.031	64.983	48.2482	46.9343	37.2077	50.5076	35.9187	24.6097	22.6252	28.2084
YEL040W	911.719	715.691	15.2082	72.317	328.815	995.566	179.39	285.719	350.382	52.8252	17.8382	34.3749	26.5543	40.3158	26.8241	20.4694	27.4412	30.6338	14.7257	21.5569	10.5903	16.4307	8.5967	5.23067	11.2627	6.25535	19.2664
YEL039C	21.2234	19.3872	978.192	252.873	168.583	145.352	210.388	219.008	306.906	460.363	306.96	263.123	337.048	233.309	148.856	161.24	220.983	280.02	130.675	408.254	532.936	628.088	691.456	472.863	623.5	293.589	93.3599
YEL038W	52.9867	43.3116	32.2239	75.2804	35.1835	50.0089	102.803	94.9136	84.1278	86.035	63.074	62.0064	41.561	64.3728	32.3545	42.5152	27.2807	28.7756	68.3582	26.7548	43.1466	98.3877	133.37	155.681	306.012	176.192	49.0926
YEL037C	189.356	191.176	155.941	195.699	197.363	361.883	267.391	338.681	368.826	491.763	488.493	656.718	541.948	506.595	438.101	408.686	391.596	274.053	230.252	291.656	271.396	177.038	178.686	152.358	101.164	168.346	187.019
YEL036C	45.9065	38.3991	3.66619	7.23789	20.0494	28.6914	14.3609	28.5908	23.7751	14.8904	13.189	11.9483	7.75164	12.2469	7.20882	7.1522	4.22367	2.9101	3.64025	6.9439	4.04928	4.02155	3.92185	2.97503	4.52268	7.28177	11.7914
YEL035C	NaN	NaN	1.37482	0.723789	NaN	NaN	NaN	NaN	NaN	NaN	NaN	NaN	0.930197	NaN	NaN	NaN	NaN	1.45505	NaN	1.4049	NaN	NaN	NaN	0.814356	0.830594	NaN	NaN
YEL034C-A	0.155711	NaN	1.14227	1.20271	3.99096	NaN	0.330814	0.470145	NaN	1.32959	NaN	2.42537	NaN	0.29208	0.464564	0.267923	NaN	NaN	0.263743	NaN	NaN	NaN	NaN	NaN	0.690096	1.6183	NaN
YEL034W	11065.6	9746.29	4164.87	5507.34	6994.97	4115.61	8072.5	5317.63	5830.15	6071.86	6021.3	6083.67	3889.84	4405.76	4406.72	2502.78	4452.18	2916.45	1340.79	1491.57	1169.04	1191.42	1154.86	753.297	958.62	4673.39	7331.76
YEL033W	1.34134	1.31027	3.27993	6.04363	250.205	9.2549	5.69945	3.37497	93.2337	3.81782	4.10882	NaN	1.10959	2.72573	2.00094	2.69263	1.77715	6.94268	1.13598	5.02755	1.07278	1.13639	2.00494	1.94282	2.97234	15.1022	22.2086
YEL032W	21.638	16.3873	21.495	12.4355	33.2868	66.9171	92.6601	109.957	57.3996	59.6083	56.4188	41.8787	39.7946	54.6612	37.082	38.9202	25.9909	27.4993	22.034	26.5515	28.5082	25.2064	20.6957	18.3289	21.263	7.86424	9.27641
YEL032C-A	NaN	NaN	NaN	NaN	NaN	NaN	NaN	NaN	NaN	NaN	NaN	NaN	NaN	NaN	NaN	NaN	NaN	NaN	NaN	NaN	NaN	NaN	NaN	NaN	NaN	NaN	NaN
YEL031W	86.97	80.6561	36.2519	23.9559	44.749	99.6485	57.6351	62.1705	59.3651	46.7683	50.4592	56.7278	35.2587	41.8584	37.781	39.1494	26.1895	25.3785	33.5251	29.1344	27.1725	35.8487	23.6988	36.7954	33.0803	71.5559	28.6373
YEL030C-A	NaN	NaN	NaN	NaN	NaN	NaN	0.949909	1.79998	1.516	1.52713	NaN	NaN	NaN	1.11825	NaN	NaN	1.18476	NaN	NaN	NaN	0.715189	NaN	NaN	NaN	NaN	NaN	NaN
YEL030W	1.10614	0.76165	2.13577	2.99893	4.7675	2.17695	4.96571	1.75812	3.54469	2.9025	0.895522	1.21328	0.481683	1.65756	1.93562	1.2551	1.93693	1.50694	6.08205	1.9501	2.21713	5.0154	3.63485	4.0153	3.87096	28.8923	127.673
YEL029C	21.4985	21.5866	2.2006	11.5852	20.5031	36.4282	20.288	19.3225	24.1566	14.3443	15.0088	6.23001	11.415	13.6923	12.2315	6.88212	8.74378	5.43436	6.26665	8.24539	4.79839	5.08291	7.17424	6.08296	11.9653	19.7453	9.93354
YEL028W	NaN	NaN	NaN	NaN	NaN	NaN	2.59066	3.06815	0.516817	8.67687	1.2451	NaN	NaN	5.71831	1.81904	1.39877	0.807793	1.57788	2.75389	1.5235	0.487629	NaN	0.607559	0.883101	NaN	NaN	NaN
YEL027W	1549.47	1314.44	1320.53	818.331	1125.22	1518.45	992.655	866.927	1343.63	776.844	1010.53	1108.23	1054.59	743.148	945.954	581.341	717.04	745.583	896.272	655.767	708.97	810.297	1026.86	959.585	1377.62	1541.54	1311.15
YEL026W	1422.2	1559.7	177.168	349.294	669.539	1757.64	64.9229	136.168	520.78	115.316	147.961	353.148	360.836	170.577	255.869	129.331	226.271	166.46	94.7545	195.824	131.86	169.117	159.048	125.289	200.965	295.824	249.715
YEL025C	1.52672	1.61993	0.1931	0.914932	0.22489	1.30767	1.11848	1.27165	1.33877	0.449534	0.161266	0.615011	0.13065	0.395007	0.314138	0.0905847	0.313878	0.204368	1.2484	0.591973	0.442106	0.93664	0.393457	0.228759	1.74991	5.47146	2.35347
YEL024W	458.311	163.055	551.667	669.836	656.726	687.194	884.273	1028.12	968.711	857.667	1055.49	787.671	932.057	875.456	720.649	535.534	588.597	481.487	245.428	481.186	376.17	343.233	315.779	206.515	323.655	380.244	523.957
YEL023C	0.0916482	0.268576	0.336157	NaN	7.83	0.227646	0.340743	0.553436	2.33059	5.32148	6.73775	16.4165	18.1954	16.3316	16.8161	49.8314	14.0246	23.4811	500.009	18.5497	38.8118	78.7322	138.36	503.171	603.172	571.023	382.39
YEL022W	13.8054	16.501	5.18949	3.39437	8.42476	17.6426	26.7796	41.3596	31.7269	29.9098	21.7355	16.0273	12.7679	22.5986	8.954	18.1845	5.79398	7.3231	9.9126	4.98163	2.57174	2.28835	1.53804	1.49038	1.33009	3.67609	6.1758
YEL021W	702.917	381.819	299.845	946.686	647.035	562.366	261.26	182.651	219.169	106.301	71.1889	95.4988	103.755	75.1375	127.174	59.2781	79.8389	77.0689	62.1116	73.5372	85.4625	64.7065	102.99	67.4913	44.5112	145.04	74.2495
YEL020C-B	NaN	NaN	NaN	NaN	NaN	0.785264	NaN	NaN	NaN	NaN	NaN	NaN	NaN	NaN	NaN	NaN	NaN	NaN	NaN	NaN	NaN	NaN	NaN	NaN	NaN	NaN	NaN
YEL020W-A	530.285	451.992	125.234	144.223	287.145	247.358	147.344	121.346	181.79	106.292	62.0992	66.4771	72.3756	100.738	76.3997	118.721	113.091	138.065	107.23	133.306	299.526	225.987	294.514	214.814	176.539	271.681	197.858
YEL020C	2.78947	1.19894	98.2227	45.4619	27.6451	15.7977	32.8912	34.8687	25.2531	31.2504	18.115	4.7794	6.64568	19.9879	5.49279	15.071	2.43922	3.89829	13.7965	3.34572	3.21262	2.55233	3.5024	5.81807	11.1264	47.2552	17.181
YEL019C	7.94125	9.24032	27.4144	13.5305	14.4672	25.527	19.6007	42.3131	29.6977	20.1433	16.8135	5.45707	13.3317	14.677	9.75585	11.0518	7.89106	1.81339	6.72546	6.1281	3.08225	4.15546	2.09472	3.04472	NaN	12.1372	10.4413
YEL018C-A	0.175831	NaN	NaN	NaN	3.00443	NaN	NaN	NaN	NaN	0.300278	NaN	NaN	NaN	0.32982	NaN	NaN	NaN	NaN	NaN	NaN	NaN	NaN	NaN	NaN	NaN	NaN	NaN
YEL018W	21.3496	20.6367	31.1594	40.147	40.1092	25.3584	29.091	27.6748	22.4557	24.4341	16.7777	17.4107	18.3083	19.4994	10.3382	11.9245	8.44144	6.94268	8.51986	7.54132	4.02294	5.68196	7.0173	3.39994	5.94468	23.815	38.865
YEL017C-A	3189.53	2552.93	438.829	525.479	1614.56	2588.34	382.578	729.327	1484.7	445.056	437.751	442.39	942.95	377.815	500.482	194.381	310.8	343.154	196.492	427.565	281.626	227.179	400.48	186.939	322.343	992.298	615.53
YEL017W	47.9654	38.3518	26.4918	29.3241	59.3331	23.4604	81.0514	75.4875	64.755	79.3836	46.2344	50.4806	33.5504	76.9457	59.6731	94.0031	80.2344	89.8645	62.7366	113.839	171.963	138.855	111.834	90.9332	44.7317	30.3144	32.1958
YEL016C	1.45719	1.17588	2.32384	4.64895	10.0138	3.56707	5.3168	6.88658	10.9557	11.2525	5.82222	9.86839	39.3074	35.4149	73.53	66.8252	82.8495	98.8699	58.4854	97.3621	100.025	72.7843	67.2373	57.2621	28.3596	8.55995	16.3642
YEL015W	47.9107	52.1733	31.611	36.7873	37.784	49.8558	31.8013	39.717	60.4133	41.3459	56.273	59.6126	49.5296	48.2852	36.8773	39.7065	35.1566	32.135	29.3873	30.6025	26.8002	17.0047	31.3575	24.8836	28.1439	68.0609	23.6569
YEL014C	0.306842	NaN	2.25094	3.55508	6.55379	3.55679	3.25949	0.926462	1.56058	1.57205	NaN	NaN	6.09188	2.87784	6.40825	6.86357	10.9765	4.76458	1.55919	11.5009	9.57092	7.79877	11.9248	6.66654	1.35989	NaN	15.2412
YEL013W	58.1091	49.2651	60.6703	46.7625	46.8748	62.2108	81.9973	83.2376	69.4177	74.5893	89.4148	136.82	61.9762	72.9033	77.4113	94.6839	94.7504	116.251	193.738	82.6636	198.437	266.532	239.324	291.255	376.12	363.48	108.473
YEL012W	13.7196	4.60687	729.673	792.02	441.384	201.867	345.828	233.875	242.04	337.049	234.209	218.15	239.753	239.121	142.838	185.656	88.0458	77.6692	132.652	88.9195	123.787	123.498	161.921	100.601	146.31	148.529	313.759
YEL011W	1.86455	1.95146	767.923	632.481	374.921	198.415	491.44	294.891	262.59	589.385	554.837	237.18	199.191	399.964	143.708	312.421	134.635	86.5126	297.396	71.2176	110.139	121.86	158.993	173.614	383.074	767.749	155.68
YEL010W	NaN	NaN	NaN	NaN	NaN	0.44297	0.284161	0.807685	0.680255	3.19784	4.09712	NaN	NaN	3.01067	NaN	2.30139	1.06325	NaN	0.453098	4.01058	0.641837	NaN	0.799693	NaN	NaN	NaN	NaN
YEL009C-A	NaN	0.224801	NaN	2.66631	NaN	0.762168	1.9557	4.86393	7.60785	13.7554	9.16429	3.58455	3.42668	7.77017	2.0598	3.1678	NaN	NaN	1.94899	NaN	NaN	NaN	NaN	1.99996	NaN	NaN	NaN
YEL009C	132.405	29.1635	12.2125	16.2878	162.143	653.908	498.231	393.076	528.341	89.8407	88.0531	201.396	155.343	51.6297	128.808	37.6204	270.416	277.461	32.3338	152.253	60.4487	99.2933	89.9144	55.9422	200.686	160.909	34.1791
YEL008W	0.49288	0.240731	7.23135	11.421	6.3164	1.22427	1.30893	0.744088	NaN	1.68345	2.26471	NaN	1.22317	1.3868	2.20577	NaN	NaN	1.91334	NaN	1.84739	NaN	NaN	NaN	NaN	1.0922	1.28062	2.44819
YEL008C-A	8.07687	4.93111	29.6252	NaN	NaN	15.0467	7.50735	NaN	5.13482	12.0693	3.09266	NaN	10.0221	11.3628	NaN	3.47436	NaN	NaN	3.42016	7.56835	NaN	NaN	NaN	NaN	NaN	NaN	NaN
YEL007W	24.2951	25.0782	36.3955	35.8165	33.5998	85.239	63.8856	66.2632	75.7725	55.9367	53.8065	42.4643	86.2146	53.859	66.9162	44.954	72.9775	44.9125	30.6712	47.19	30.3065	44.4354	30.0591	26.334	20.8032	48.6426	49.5256
YEL006W	11.0847	9.37205	43.0491	33.4558	21.885	41.4928	34.7311	35.4372	23.6874	32.6106	26.8215	38.4485	25.8905	37.2167	28.0688	30.1318	21.8441	14.4639	30.135	32.1204	28.6076	27.9363	29.7957	25.0948	25.1823	37.7555	25.91
YEL005C	6.63559	7.88629	20.2823	41.0028	26.456	21.9763	41.3529	39.7364	32.6234	37.2069	18.6325	11.197	31.837	43.1493	27.7163	76.1168	23.7371	43.7904	80.1743	62.1781	86.7704	62.4012	76.3721	57.6668	33.8196	73.5611	74.7086
YEL004W	9.21599	8.82425	5.355	10.572	7.40597	13.9012	15.7026	14.6019	16.0108	20.2578	22.6405	17.0553	24.0034	34.7455	35.1186	70.0241	27.2012	42.5062	104.016	51.3015	102.9	70.0389	82.1072	89.6077	32.352	24.6567	19.0359
YEL003W	129.942	182.618	57.3989	53.961	114.598	240.627	144.861	238.779	204.659	188.028	174.625	147.991	263.528	155.681	135.064	176.944	92.1894	75.9355	214.89	163.395	320.494	272.734	502.071	451.706	361.635	84.2238	97.1624
YEL002C	134.849	132.435	48.4761	67.0269	93.6811	113.636	136.921	228.684	199.067	145.591	147.034	139.124	120.021	144.659	98.5771	125.573	79.9509	60.8894	101.72	51.7141	74.0495	94.4972	71.4213	61.8457	75.3085	237.355	120.472
YEL001C	174.492	171.398	28.4455	44.3913	130.739	216.941	163.88	244.611	273.634	198.662	142.536	110.011	167.715	163.135	96.6828	119.381	53.393	68.8124	69.1977	52.945	35.2215	21.8228	33.534	20.4598	14.7302	24.4678	48.1513
YER001W	48.362	48.8445	17.7538	20.7527	65.184	161.596	18.8675	15.3577	24.4089	8.54632	3.89521	3.83354	5.49706	4.7705	9.91294	4.58771	3.5869	5.41401	3.47395	3.07495	4.82261	8.13198	5.76345	3.20833	3.4541	6.82104	2.44498
YER002W	183.616	221.699	400.802	175.057	187.868	400.791	53.5014	86.9958	150.946	75.3362	87.6288	169.154	126.551	61.3128	64.879	45.9604	43.4328	28.6722	55.1072	33.3725	23.9527	39.088	41.8093	29.3098	77.1271	234.845	179.583
YER003C	237.864	205.478	111.594	111.596	218.579	150.3	374.297	977.077	586.928	400.499	481.369	487.498	410.394	559.228	446.909	562.572	456.23	328.889	529.385	412.493	611.237	874.652	803.998	873.863	620.321	379.365	156.906
YER004W	39.9318	22.139	120.736	156.301	96.8152	96.2829	379.902	362.518	250.09	446.027	390.515	388.738	237.701	377.553	194	218.196	80.9674	38.7533	94.1428	40.4515	32.6922	49.3743	46.782	38.6889	32.8837	32.2474	367.207
YER005W	11.9041	10.1748	5.82175	6.51295	9.53467	13.7166	11.2755	8.98566	12.9917	8.72473	5.16587	3.09032	10.3398	8.18748	8.13908	15.3621	3.94295	8.85714	18.987	18.2192	17.1373	9.83313	16.1624	7.32792	10.7714	14.6916	8.86934
YER006W	228.516	298.042	74.0346	78.4165	198.878	569.903	21.0584	40.992	135.348	25.1346	40.4836	93.1019	126.719	24.4523	57.1735	19.9492	45.6054	30.3159	34.4937	22.0659	12.1074	29.9257	24.4236	22.4487	58.8383	156.708	58.484
YER006C-A	NaN	0.288424	NaN	NaN	3.78388	NaN	0.313649	0.891502	NaN	1.51272	1.80892	NaN	NaN	NaN	NaN	NaN	NaN	NaN	NaN	NaN	NaN	NaN	0.88268	NaN	NaN	NaN	NaN
YER007W	3.13582	3.35772	10.6171	4.19212	2.06084	5.69203	7.43089	12.9276	14.5685	13.3881	18.4725	16.4378	14.367	14.1397	12.0545	12.2439	7.90984	3.27737	8.37576	3.16442	5.93235	4.59812	3.42527	2.0963	1.33631	2.19359	9.5852
YER007C-A	189.851	203.763	27.7533	57.1157	142.512	368.487	127.142	147.46	225.213	118.353	160.139	214.285	266.302	104.191	257.044	113.919	177.715	174.902	106.607	118.599	92.0119	100.527	114.128	86.6797	61.7332	92.9366	44.4171
YER008C	10.1595	13.217	13.2228	11.0295	18.2996	15.273	16.6358	19.0129	19.4063	21.5877	27.3922	15.6787	27.3041	33.24	22.7682	39.8759	22.2376	34.1681	41.9897	44.0459	45.0457	32.8423	31.4913	25.5313	24.588	25.3021	14.8832
YER009W	1202.24	1335.99	338.927	284.914	761.862	1144.32	660.715	610.495	979.081	587.945	805.025	1077.53	1332.74	820.048	1196.12	994.136	1866	1726.03	1023.22	1819.23	1541.83	1421.75	1366.33	1149.5	789.322	796.415	518.2
YER010C	22.3746	11.3185	75.2291	126.016	118.905	76.5282	206.555	318.08	243.85	364.139	397.361	337.1	308.042	398.715	263.841	289.2	267.328	161.306	136.704	118.807	88.8356	84.625	62.5087	59.6074	36.0054	24.9149	62.184
YER011W	3.09031	19.9552	4.59191	2.42136	14.1562	9.58643	6.29751	6.75045	8.79976	6.28818	3.06073	8.60291	3.65513	5.98702	5.49279	2.95661	7.85444	9.52916	3.13383	2.76022	0.588979	1.2478	1.46767	0.533324	7.07145	14.5034	9.88232
YER012W	120.63	95.8668	269.977	341.966	247.239	272.68	398.962	564.621	471.14	900.853	1394.25	1126.88	1037.44	802.441	636.28	724.981	395.08	461.566	415.042	339.549	345.663	224.652	252.012	181.102	97.5844	80.0936	159.366
YER013W	5.189	5.81579	30.2521	18.2469	15.1664	18.8135	17.0586	17.6464	16.7375	19.5422	22.2531	23.3965	13.013	18.1349	10.674	13.9096	10.5295	14.8425	8.04901	10.6459	11.2708	8.88488	8.81755	4.86553	7.98849	12.7727	13.2941
YER014W	12.6351	20.3819	22.9595	43.2008	50.0127	19.9632	50.3012	72.2744	64.7035	79.5804	77.4082	86.215	46.0275	71.6455	33.2009	80.9784	24.88	27.4493	66.6582	38.6687	72.1745	75.4228	97.8957	85.6281	85.2805	78.6089	38.5771
YER014C-A	NaN	NaN	2.98176	NaN	NaN	NaN	NaN	NaN	NaN	NaN	NaN	NaN	NaN	NaN	NaN	NaN	NaN	NaN	NaN	NaN	NaN	NaN	NaN	NaN	NaN	NaN	NaN
YER015W	0.966243	1.23125	187.094	183.337	90.9859	25.9485	171.322	91.2012	53.859	99.289	63.06	31.7365	14.8045	52.5614	13.1624	34.6277	5.34336	3.58783	28.5342	3.46417	3.93114	4.69811	5.65152	2.55566	2.23424	19.2111	91.8152
YER016W	18.8694	21.0909	1.33099	4.90498	24.8018	13.6704	50.593	86.0079	41.5251	42.7596	50.0204	38.1521	49.9799	54.7941	59.8157	64.1548	56.6111	43.6684	54.0881	55.0844	70.9592	65.9437	64.0032	47.6977	40.2056	55.6273	34.2462
YER017C	23.9457	11.2341	37.6633	30.7734	20.7038	30.1307	18.0196	24.6789	27.2611	46.5755	60.2663	48.302	39.1415	39.6009	31.9836	29.1878	18.9376	18.1767	18.3665	23.7082	19.4143	18.582	20.3827	15.1703	30.5816	21.1303	38.3549
YER018C	12.8293	11.0173	45.5054	27.2236	33.7254	26.6141	61.5515	117.06	54.4939	106.899	75.5752	87.8376	58.0786	205.213	147.217	248.644	200.049	112.74	221.602	181.777	333.868	345.422	228.853	231.563	149.956	56.4109	56.0216
YER019W	14.5358	14.0712	14.8901	10.8735	24.0543	14.6375	22.1182	39.3417	23.6438	25.3829	22.2633	22.9471	16.8992	32.1789	23.6374	31.4328	24.2034	22.876	21.2937	26.0142	39.4327	39.9401	33.6674	35.8487	19.1523	9.52698	1.30092
YER019C-A	497.952	468.899	508.206	608.438	368.043	349.399	411.289	442.766	424.777	469.035	494.444	701.121	567.263	465.706	523.543	383.019	504.59	289.408	206.093	469.238	340.036	293.164	392.128	307.14	257.158	370.963	387.776
YER020W	14.6752	12.5689	715.828	564.341	249.271	63.6902	125.304	103.949	70.7465	118.777	59.2279	34.1249	26.2357	61.3172	23.2406	37.4575	12.7165	8.63977	43.588	23.9833	17.3553	25.1016	18.297	20.5507	42.8457	302.87	172.733
YER021W	77.4084	70.481	208.126	225.829	165.08	145.691	290.973	357.077	290.26	588.761	793.51	786.603	502.493	536.327	299.378	444.798	212.715	230.937	224.494	151.338	123.534	102.015	83.3863	69.8155	36.795	35.6937	222.509
YER022W	14.8301	19.4636	16.352	23.8934	21.376	18.908	28.0278	39.9698	34.3578	35.6589	39.854	44.9944	27.9978	33.8766	23.0729	26.9263	15.9117	14.4807	13.2531	10.2305	8.84111	6.24355	7.75167	6.91848	5.24192	5.43706	12.6537
YER023W	243.949	202.186	230.395	224.899	206.835	157.108	406.144	597.617	363.007	672.31	883.564	891.765	582.942	785.296	613.948	628.405	563.485	344.594	268.756	263.231	181.588	106.987	112.146	102.354	38.6646	14.7339	123.501
YER023C-A	NaN	NaN	38.8049	18.7268	22.5967	37.9581	53.8505	27.9505	6.7259	22.5843	8.1019	61.7956	4.37585	5.78811	7.89105	3.79244	1.75212	3.42245	2.98662	NaN	3.17302	NaN	3.95341	11.4927	3.9073	16.0348	17.5166
YER024W	6.33409	2.24995	1189.47	830.542	633.264	393.474	2120.06	1179.71	662.387	1533.49	1522.13	1903.3	1382.95	1242.08	1290.41	957.399	551.05	421.82	532.993	474.316	458.778	312.68	327.47	368.106	267.06	443.385	254.052
YER025W	365.32	418.524	127.408	86.076	213.207	478.226	76.6314	114.723	189.779	105.381	143.082	160.653	222.128	151.885	235.743	184.812	228.067	218.602	159.74	295.051	330.105	351.937	316.133	231.299	218.047	168.8	135.439
YER026C	128.016	71.7415	389.566	432.436	359.1	623.426	344.711	335.353	336.173	275.159	273.427	390.703	329.192	247.972	306.763	221.048	272.603	324.576	127.268	249.018	194.65	150.48	146.257	107.031	65.0982	37.5773	154.899
YER027C	60.3495	60.4144	63.1662	59.858	61.731	61.9946	88.6052	124.341	123.574	151.896	156.194	132.371	156.067	192.557	168.66	245.815	190.172	194.162	253.521	247.939	378.349	361.96	406.265	305.416	279.833	173.144	96.6975
YER028C	2.61476	2.01239	NaN	1.53003	NaN	0.787252	5.7235	5.50248	3.62688	5.54793	5.09702	7.40504	2.35964	5.20197	1.41839	3.13572	0.944812	NaN	2.01313	1.78192	1.71102	1.20832	2.60558	3.09868	1.40465	5.35268	3.14855
YER029C	52.5868	52.455	72.2585	106.147	97.0492	122.86	69.1939	96.8976	109.082	72.4418	62.7795	59.3907	83.5855	70.9264	51.1917	60.9601	43.5716	34.5372	62.7	70.2666	60.6096	61.3767	93.564	78.0087	82.3806	145.302	53.6613
YER030W	102.429	98.8656	190.833	289.624	169.292	165.242	292.375	278.588	320.426	265.165	188.632	159.862	230.997	137.239	134.003	103.859	50.0832	63.1152	112.91	77.6984	67.7804	36.1579	105.715	61.817	77.461	233.398	171.612
YER031C	138.884	118.743	18.4496	37.2331	54.3145	118.231	107.162	126.14	109.436	99.502	81.7484	78.348	110.959	67.0948	82.539	68.037	65.5322	75.9355	48.5159	60.7495	58.3326	44.7454	46.3643	21.2496	37.1543	51.5508	36.0889
YER032W	7.67279	8.29686	1.83257	1.6539	6.25038	6.79607	7.4303	11.4218	14.3389	10.6655	8.1989	9.17186	5.66815	8.76938	4.89779	6.44758	6.24129	4.98733	5.07759	7.22316	7.02141	8.889	4.05409	5.27242	5.06123	11.127	4.60885
YER033C	2.32924	2.24632	20.3149	12.3546	13.0345	9.16614	18.8454	24.6253	20.2769	42.1091	36.2134	42.326	48.3788	84.1858	72.9832	128.624	122.206	136.651	107.82	159.571	213.175	169.92	115.782	99.5906	56.411	16.9725	32.0447
YER034W	32.3075	34.6822	97.5163	105.926	70.4426	44.5828	65.5999	63.5075	65.8969	50.2885	32.9884	28.8306	19.2091	28.7227	11.0446	14.187	9.36345	5.22567	11.6855	7.56835	7.26725	5.13209	8.55155	6.58052	32.0672	83.9428	31.7606
YER035W	18.8645	20.7309	4484.97	1763.42	799.436	144.123	152.799	242.72	348.887	451.026	321.764	328.894	706.491	680.771	1082.79	683.485	1412.71	860.464	324.247	803.489	561.154	477.285	469.743	435.006	179.562	122.536	385.455
YER036C	376.445	445.434	104.84	107.816	243.981	536.851	53.3799	89.8593	217.537	84.5045	96.6571	137.633	133.986	107.904	112.481	86.1113	97.1177	84.7097	57.6109	59.9027	62.9273	109.882	84.0698	62.9907	80.1381	93.6972	129.253
YER037W	1.84677	0.189894	105.528	103.981	112.522	141.962	81.878	173.738	199.716	248.491	222.412	67.3717	127.844	226.08	89.8975	213.905	68.7678	76.9731	206.781	150.098	219.921	247.536	278.368	194.282	171.879	38.892	54.073
YER038C	8.14417	6.24608	2.96252	5.19883	11.5008	10.8113	13.2989	14.4289	15.0622	12.9888	14.8448	12.0564	34.1506	19.6956	38.7566	26.7526	34.511	33.4443	29.2994	28.7597	26.6466	38.6618	38.4317	20.1803	19.0912	26.9316	8.02374
YER038W-A	1.2322	0.481463	NaN	NaN	5.26367	1.22427	1.57072	2.23226	NaN	3.78776	NaN	NaN	1.22317	4.16041	1.47051	1.69615	8.81576	NaN	2.92195	7.38957	8.27818	3.75815	9.57742	8.56677	5.46099	10.245	NaN
YER039C	NaN	NaN	5.51029	3.38444	2.13916	7.25584	22.7408	26.4598	10.8242	20.097	18.024	23.3999	15.5343	18.3169	14.9404	16.3712	18.9088	9.71975	10.3904	21.5849	23.1292	14.0004	11.2277	14.6877	13.3161	35.7806	28.6046
YER039C-A	3.00116	2.51284	56.6126	43.0505	36.6294	61.057	107.938	102.266	81.7703	107.631	123.452	110.188	65.9675	72.3797	89.54	75.9838	54.5316	89.8744	63.1792	93.2047	82.2958	91.5341	80.747	46.5745	68.4046	122.536	149.071
YER040W	10.7894	8.69926	21.9859	19.5116	18.1067	20.1596	31.6095	36.843	32.3368	26.4689	15.2137	20.3402	16.3631	20.7205	13.1571	12.3029	13.9546	14.9586	11.8934	14.1221	11.3002	13.929	18.0472	21.395	43.8329	74.3112	36.5788
YER041W	1.27662	1.77001	1.5105	3.97608	1.0555	4.15983	3.45592	3.48155	2.09447	3.37576	1.89222	1.92434	4.70116	5.8708	7.24904	9.14077	10.3121	6.07484	12.9741	11.1135	15.3154	10.2574	7.63286	9.84192	5.47537	4.27998	16.7733
YER042W	105.567	96.1807	306.541	210.384	183.563	1369.65	280.352	317.211	344.602	291.517	214.547	251.655	259.465	300.204	199.878	350.479	190.971	198.335	566.517	239.692	424.185	565.862	861.295	762.321	967.966	1074.3	368.062
YER043C	1404.79	1360.29	255.616	228.852	664.624	2012.4	334.906	434.276	671.561	267.723	485.115	738.831	603.766	320.024	483.072	232.045	455.581	253.793	132.885	176.225	120.152	138.589	108.326	100.336	177.856	349.493	84.9847
YER044C	519.04	568.574	89.3727	140.342	393.016	338.096	469.249	229.589	291.651	198.732	135.766	76.8873	172.024	120.568	132.232	94.3324	176.999	138.621	111.717	218.873	113.902	163.366	168.29	148.776	398.44	980.201	129.376
YER044C-A	0.153046	0.598003	3.92951	7.09277	21.5746	1.39389	74.2973	109.979	92.4331	199.684	259.723	121.577	79.7604	161.913	44.7481	126.929	27.3741	29.1117	65.8443	18.3565	22.2163	17.1153	18.301	15.2956	12.5483	3.57886	6.84176
YER045C	10.0281	12.7907	17.9263	14.3074	8.18554	25.1733	14.5291	15.8141	23.3896	12.4352	11.5438	7.95916	30.1175	11.9812	19.8189	10.5507	18.787	20.828	8.22234	19.6314	9.65506	11.0392	10.884	5.55092	14.4371	6.63833	10.787
YER046W	9.56323	12.951	74.9374	38.6121	68.7055	64.0645	117.518	79.4055	77.9317	112.838	82.5569	84.6351	258.905	396.687	523.951	670.54	1119.6	1371.9	708.305	1200.79	1221.33	1194.32	1012.96	724.376	388.193	149.086	330.352
YER046W-A	NaN	NaN	NaN	NaN	NaN	NaN	NaN	NaN	NaN	NaN	NaN	NaN	NaN	NaN	NaN	NaN	NaN	NaN	0.963863	NaN	NaN	NaN	0.850582	NaN	NaN	NaN	NaN
YER047C	5.24078	7.01357	34.516	29.9046	14.4417	22.1623	30.259	32.654	22.4234	28.4509	28.0785	29.0436	27.1636	31.0538	26.4119	51.094	35.1867	38.9656	59.6242	59.0466	56.7811	50.6694	51.3664	49.9768	50.8189	21.6072	28.3913
YER048C	82.077	91.9527	62.0845	94.0464	107.094	90.698	151.581	162.24	132.379	164.848	176.092	142.394	93.1264	129.697	58.8373	104.82	40.3031	46.4911	119.684	41.2977	73.5623	94.1582	147.984	114.141	172.325	272.586	74.5573
YER048W-A	229.627	242.652	248.93	536.929	343.391	213.311	383.913	335.223	397.949	383.149	416.793	274.539	264.9	257.079	261.457	191.035	159.756	214.858	111.047	121.014	178.647	179.191	305.314	154.608	290.559	261.935	216.007
YER049W	127.326	147.224	4.98347	9.36998	66.9523	109.199	19.1749	19.3394	51.5791	10.1098	6.68878	8.69183	12.5238	7.73671	11.2922	4.75907	5.20745	7.15795	3.78073	3.27375	3.84206	0.986635	4.20676	4.00613	2.79569	19.4158	10.123
YER050C	89.3903	53.0077	120.579	136.525	156.782	79.7919	85.1501	106.057	130.55	129.586	129.669	143.795	208.986	151.205	195.488	149.548	169.148	208.031	101.83	285.256	325.771	286.142	313.675	226.01	236.504	74.8842	44.7367
YER051W	5.65012	3.90688	20.4913	20.3498	22.5089	13.1408	43.4974	46.1953	27.9291	44.2341	34.0318	26.2043	23.3172	39.6547	24.0546	30.9134	23.2146	16.2653	21.1835	19.5119	31.683	33.2389	34.5409	28.4133	27.8544	22.7629	22.7041
YER052C	323.885	140.242	33.0478	44.6405	140.281	532.9	165.227	177.902	235.755	27.4334	25.6023	56.7825	47.9562	23.1274	40.8526	14.2791	81.991	73.1742	24.8998	54.6555	23.4672	30.1316	31.3652	20.6057	52.8041	94.2568	48.8756
YER053C	9.77408	5.07855	9.15331	29.3146	46.6386	25.4833	49.9255	36.4183	18.7737	34.8044	35.6735	NaN	10.3218	19.1142	4.34313	14.1341	9.50566	13.7239	6.86872	3.11786	3.74227	3.17133	5.28435	1.35546	5.99077	1.62099	10.3296
YER053C-A	2045.07	943.737	447.107	954.258	2512.1	582.377	3289.69	2096.39	3300.88	3377.17	1819.06	295.065	515.084	1640.73	331.736	778.028	389.569	933.607	1029.56	512.457	213.428	385.177	736.201	100.209	1303.14	4339.9	4033.78
YER054C	1.42522	0.779637	48.9302	53.501	40.6693	5.19219	45.4797	62.3109	60.3085	140.682	145.642	50.1706	32.8229	104.156	18.1992	74.7462	13.3691	10.1801	40.4594	8.54713	27.7673	36.2238	63.569	47.0665	99.0419	42.0669	80.9864
YER055C	652.529	424.934	10.7864	17.0357	269.638	461.056	286.726	256.86	352.278	69.7714	94.2639	93.2463	160.034	81.5608	198.035	79.6946	222.084	253.594	78.2734	255.876	260.816	213.55	202.513	144.212	129.865	91.1434	43.8209
YER056C	303.326	258.838	209.486	204.98	238.406	403.164	94.9724	112.424	250.924	34.9724	29.6329	78.511	80.5805	44.2488	59.1835	23.5479	38.6246	40.954	47.6171	29.4372	16.9456	17.4289	18.339	12.3518	26.2612	75.064	38.1372
YER056C-A	3085.69	3437.15	83.7448	115.355	1487.85	1097.99	235.982	224.606	873.162	55.6304	81.1705	378.958	235.07	81.2096	174.437	36.1665	260.548	230.423	43.2708	142.469	53.1699	85.463	88.2334	69.1037	278.181	443.858	579.21
YER057C	278.069	236.352	302.006	284.516	320.873	359.603	783.602	673.125	451.825	319.875	252.956	275.624	197.166	269.154	201.121	131.732	171.289	143.927	104.802	95.6523	67.0077	96.6808	119.474	89.9676	155.781	437.874	186.552
YER058W	27.8203	14.4372	2.12588	20.1454	3.71381	8.63791	30.4763	21.8748	12.528	20.291	15.091	49.6526	24.4521	19.0257	17.2921	7.97816	4.60741	4.49988	2.94514	10.862	8.34388	NaN	4.33167	1.25924	7.70607	7.52959	23.0311
YER059W	15.017	15.8311	13.6339	16.6523	24.1354	16.1268	39.9594	52.5245	43.4814	61.4479	49.4165	29.5278	46.1232	48.6677	38.3712	52.1897	27.1848	30.0135	32.9911	31.2082	37.4583	19.6507	27.3358	19.059	11.2022	10.8169	40.619
YER060W	9.23133	12.0964	1.13073	2.28493	3.28556	11.9058	3.41536	5.00185	7.49586	1.8187	2.10066	0.460774	4.40481	1.26516	4.33269	2.03602	3.76258	1.83738	5.71819	0.443514	2.12934	7.21792	3.62583	3.59918	6.03084	25.0569	1.76325
YER060W-A	7.28915	6.71995	3.96351	3.0563	8.5057	10.298	2.39429	2.4396	3.69182	0.765003	1.50889	4.13134	0.585095	0.676529	2.11022	1.7748	1.21823	1.37285	1.02707	1.32553	1.34351	1.94749	2.26128	0.384174	1.27999	5.52512	0.878304
YER061C	17.8744	15.528	17.6213	28.9221	26.8602	42.8191	32.1961	40.9567	47.7898	56.2246	50.2086	43.4677	46.6379	51.9493	36.0441	42.5472	17.1296	18.1011	17.7107	7.41459	8.30621	15.0835	15.2068	14.7356	9.08029	17.9894	84.9239
YER062C	66.7192	12.6772	82.5594	126.266	188.227	436.727	141.724	429.315	489.584	386.361	365.279	316.136	307.12	384.282	219.282	349.253	206.398	165.018	184.654	185.44	134.517	151.303	123.442	104.03	66.9765	60.373	62.1702
YER063W	126.049	136.112	99.5962	153.989	136.139	113.594	182.023	163.971	146.823	179.385	144.903	204.794	114.202	160.844	121.519	144.836	139.169	153.119	123.454	145.699	201.282	207.768	217.462	238.461	252.717	331.962	210.119
YER064C	52.1425	33.7343	181.952	124.217	82.9663	93.6329	8.94447	8.96435	27.5261	14.2603	12.6946	26.4945	23.9461	9.28189	7.56615	9.61844	6.63795	9.60449	10.77	2.31837	1.33568	3.45859	1.84909	1.07508	4.93432	6.107	43.6271
YER065C	3.81408	11.999	3304.03	2418.97	2166.23	3618.35	8923.2	4011.3	2987.61	1985.49	1262.84	8066	7127.95	1408.89	5257.92	1084.38	3151.91	2392.92	1028.52	1738.19	1113.73	343.85	449.04	1243.48	1120.61	2380.12	1409.17
YER066W	0.42067	0.738166	1.85158	1.94956	14.376	0.835927	6.05078	3.44297	6.25807	8.86318	4.42529	NaN	2.92312	3.83617	1.13245	2.02671	3.34409	0.653209	1.99509	1.26139	1.61494	NaN	1.00606	1.82792	NaN	2.62321	5.85064
YER066C-A	NaN	NaN	NaN	NaN	NaN	0.310344	NaN	0.565863	NaN	NaN	0.574087	NaN	NaN	NaN	NaN	NaN	NaN	NaN	NaN	NaN	NaN	NaN	NaN	NaN	NaN	NaN	NaN
YER067W	2.89795	4.3406	950.979	1498.99	897.092	667.678	921.06	210.581	227.47	385.035	167.481	54.1665	80.5481	118.503	57.064	70.8062	43.7704	49.4987	84.7545	27.517	42.1829	71.6909	86.6334	34.4191	173.815	409.61	47.9814
YER067C-A	NaN	NaN	NaN	NaN	NaN	NaN	1.23136	1.74998	2.94777	0.989806	NaN	NaN	NaN	0.543592	1.72921	0.99727	NaN	2.24994	0.490856	NaN	NaN	NaN	NaN	2.51847	1.28434	15.0592	NaN
YER068W	43.3805	44.5075	246.386	114.911	84.584	129.304	124.958	198.32	144.967	168.439	176.582	171.619	154.55	204.38	142.448	199.017	187.658	194.23	158.947	227.437	179.565	165.589	167.715	187.575	206.177	279.086	92.5356
YER068C-A	NaN	NaN	NaN	NaN	NaN	NaN	NaN	NaN	NaN	NaN	NaN	NaN	NaN	NaN	NaN	NaN	NaN	NaN	NaN	NaN	NaN	NaN	NaN	NaN	NaN	NaN	NaN
YER069W	125.373	17.1265	114.532	94.8515	171.145	1097.67	437.134	415.074	486.474	76.3388	117.621	129.492	133.228	82.2184	133.798	101.098	172.346	214.588	101.362	180.309	167.66	188.005	215.934	201.635	308.885	248.665	73.4116
YER070W	96.4636	105.05	41.3995	27.5193	90.3847	68.1456	191.204	449.893	178.586	141.653	155.92	103.641	88.0684	144.958	79.9001	113.968	83.0845	70.7544	55.7337	59.1166	69.5165	49.8429	43.3916	52.1105	33.0053	17.1285	41.2694
YER071C	26.6155	29.8507	27.1176	61.864	26.3183	43.2576	56.8076	69.2002	69.5627	62.7085	47.5588	53.74	132.103	49.0004	61.0262	61.0612	73.4647	53.5734	53.8473	77.5905	79.8253	65.1412	129.664	99.5887	95.0213	51.2249	9.79275
YER072W	328.387	247.64	1204.49	1235.69	835.093	2389.25	1191.51	999.51	1284.46	904.531	1012.56	1177.5	1258.28	727.979	1094.67	751.037	682.287	971.975	1103.47	1748.81	2786.02	3244.31	4089.47	2204.21	2410.34	690.591	385.062
YER073W	145.196	165.892	14.1018	28.3042	111.115	543.144	75.8742	113	205.62	17.2357	49.6844	49.1241	48.6005	23.4381	56.998	18.6062	89.3007	72.2918	25.2343	48.1847	28.8272	49.7744	42.7413	29.4966	82.5333	142.973	20.2904
YER074W	6432.59	6913.15	128.725	270.556	2587.15	1720.07	656.932	539.667	1741.86	210.918	389.458	964.678	862.206	230.117	699.655	149.762	941.411	476.508	148.517	425.002	209.403	271.215	245.161	197.315	681.756	1265.44	1650.39
YER074W-A	154.306	136.867	149.504	220.663	214.537	260.945	399.735	380.194	402.576	502.799	453.722	493.167	520.218	322.211	374.595	298.694	237.228	237.343	248.419	109.125	128.36	90.6471	125.115	75.9056	51.6127	139.945	253.074
YER075C	7.21551	6.68062	4.44857	3.77321	5.32486	8.00095	10.3018	9.97142	9.08129	11.1217	7.23974	9.18323	21.2419	18.1433	25.6264	30.1308	28.618	27.271	24.6448	38.3986	34.069	26.8869	32.5795	20.4948	13.1729	5.95235	20.4156
YER076C	10.6392	6.96214	0.757741	2.39352	7.50116	7.5261	11.8504	13.0989	11.0322	11.1133	6.64463	NaN	7.69024	8.91276	7.08805	9.59749	9.44292	7.21763	16.2711	10.0662	9.91352	9.97625	8.95497	12.5674	2.28893	5.90439	3.07841
YER076W-A	0.539618	0.263559	NaN	NaN	NaN	1.34037	1.71966	2.44394	NaN	3.2254	1.65297	NaN	NaN	NaN	3.21991	0.928493	NaN	NaN	NaN	NaN	NaN	6.85754	0.806587	NaN	NaN	NaN	NaN
YER077C	9.72096	7.23278	1.33292	2.28062	9.31417	11.0575	6.51425	7.81778	16.8652	7.52483	9.32287	10.9669	17.586	7.32785	9.35129	10.0827	8.66649	5.64281	5.232	8.51302	6.1035	3.69451	8.01202	3.94768	5.03299	4.48497	6.31767
YER078C	25.9185	20.0038	11.6591	15.8173	21.9347	17.7145	22.1429	12.5507	16.3221	22.7578	32.0199	29.9926	30.3404	31.7619	24.2571	28.6092	28.6704	28.9504	22.6752	34.8262	27.8672	27.6552	35.0865	21.7808	51.2032	54.0013	14.5744
YER078W-A	NaN	NaN	NaN	2.19769	NaN	0.942317	NaN	1.71817	NaN	0.97181	3.48627	NaN	2.82442	2.13484	NaN	1.95828	NaN	4.41807	5.78318	NaN	1.36536	5.78527	NaN	2.47268	5.04397	2.95707	NaN
YER079W	8.6032	6.0856	455.927	399.854	264.226	156.71	325.056	330.971	254.235	321.71	313.971	229.887	243.689	243.179	184.985	175.34	140.319	117.466	187.177	92.2908	85.0601	76.9084	102.876	177.892	197.874	402.358	412.595
YER079C-A	NaN	NaN	NaN	NaN	NaN	NaN	NaN	NaN	NaN	NaN	0.848429	NaN	1.37472	NaN	NaN	NaN	NaN	NaN	NaN	NaN	NaN	NaN	NaN	NaN	NaN	4.31785	NaN
YER080W	45.2025	29.6479	81.5283	90.0771	73.8741	32.681	39.2821	47.0991	58.0448	73.1952	92.0559	76.0746	42.7935	59.6428	38.6594	46.0491	26.7421	20.8944	29.9672	14.5703	14.1102	20.5202	20.5603	21.6557	37.7696	66.5577	63.8673
YER081W	152.407	148.585	16.6823	24.1488	107.236	501.874	126.391	271.979	325.875	152.982	94.3865	162.08	185.851	121.184	197.726	122.217	228.475	185.644	115.003	170.357	95.7839	99.9765	108.549	122.064	154.51	564.144	61.1275
YER082C	75.6788	84.0617	19.4432	22.4322	60.224	114.581	12.3403	22.6457	40.1534	10.8825	19.0018	28.108	20.7124	11.7416	14.1328	11.0616	11.2072	6.12957	15.7605	5.49558	7.44184	8.02641	13.1495	20.5834	30.491	59.4878	21.8484
YER083C	69.5994	62.6424	45.7585	54.5195	62.1739	125.944	77.4209	112.672	121.611	99.4236	109.952	87.7838	97.2251	103.663	78.0322	67.5982	49.5861	33.9851	37.8131	37.7359	28.3575	31.1515	29.7704	24.2513	17.4599	41.5128	70.6636
YER084W	0.970476	NaN	24.9173	36.5429	15.5462	26.9181	56.1845	35.895	10.4886	72.5091	82.495	47.2382	38.5347	93.2956	61.5277	63.8717	67.504	16.953	27.9445	32.7375	34.9279	49.3318	23.2097	40.0613	18.2795	26.4761	103.64
YER084W-A	NaN	NaN	NaN	0.706858	NaN	0.303084	NaN	NaN	NaN	0.625141	NaN	NaN	1.81688	3.08989	1.09213	1.25971	3.63743	2.84203	0.930043	4.11612	3.07406	4.6519	3.83011	4.77184	NaN	2.85332	NaN
YER085C	0.179873	0.527119	3.95854	1.38934	NaN	0.297859	0.764295	3.80169	3.6593	19.9668	12.1218	18.2111	134.809	108.306	162.069	329.306	228.067	368.68	587.707	844.088	968.897	966.456	1315.27	859.754	637.744	68.2336	121.509
YER086W	213.39	167.118	16.3144	27.652	103.807	224.107	72.8895	95.6456	152.007	57.3401	90.7217	106.878	83.4598	61.7604	84.8003	58.9859	93.7852	101.072	48.7861	74.8178	74.7044	108.912	108.901	88.858	111.785	69.9038	51.7302
YER087W	11.1739	4.23888	2.38747	2.7233	6.95133	2.51502	14.1169	15.5588	12.9661	16.0256	24.0927	12.2508	9.96133	15.0585	8.25346	9.98653	5.60555	2.94793	5.32881	2.84633	1.30147	1.10291	3.72959	0.94279	1.92318	5.07366	7.00513
YER087C-A	0.170097	NaN	NaN	NaN	NaN	NaN	0.361378	NaN	NaN	1.16195	NaN	NaN	NaN	3.19065	5.07486	11.9998	4.73262	11.8856	8.64333	6.37551	14.2844	13.8343	8.136	11.0868	2.26156	NaN	1.68978
YER087C-B	294.124	304.992	63.6228	131.067	256.119	305.969	386.144	536.254	565.759	316.833	329.201	384.713	756.127	470.371	805.521	641.041	995.202	1343.78	660.42	1834.55	1367.09	1115.58	1297.5	1012.61	586.59	448.727	329.65
YER088C	9.14215	12.621	73.2242	78.18	39.8501	36.7658	40.134	48.3058	43.0568	79.6565	65.7248	107.526	243.779	137.627	330.23	167.978	406.572	326.647	115.585	351.404	257.292	191.341	169.419	153.833	101.086	50.1733	67.6517
YER088C-A	4.05713	3.82161	1.06294	1.11919	3.09484	6.71837	4.77153	4.37496	3.68471	3.46432	1.77542	3.38541	5.03426	5.16413	2.16151	2.74249	2.30371	NaN	1.96342	4.34479	4.17194	NaN	4.33167	3.14809	2.56869	4.51775	2.87889
YER088W-B	NaN	NaN	NaN	NaN	NaN	NaN	NaN	NaN	NaN	NaN	NaN	NaN	NaN	NaN	NaN	NaN	2.53878	4.95905	NaN	4.78814	NaN	NaN	NaN	NaN	NaN	NaN	NaN
YER089C	58.6246	53.7491	5.18441	10.9175	42.6969	75.9021	72.7498	68.08	63.5007	42.7022	30.7345	42.7216	26.2363	32.8891	28.8402	28.5572	25.9884	30.8315	20.4069	17.1549	27.2925	19.673	28.5722	19.047	25.0572	54.9126	20.728
YER090W	221.18	148.531	28.0215	48.3015	108.432	148.647	155.305	160.165	212.135	61.972	63.6005	101.242	77.0598	54.432	61.7614	35.301	78.8521	86.1001	37.8809	54.4981	23.7998	28.8125	33.521	22.2201	61.4362	252.283	61.8167
YER090C-A	NaN	NaN	NaN	NaN	NaN	NaN	NaN	NaN	NaN	NaN	NaN	NaN	NaN	NaN	NaN	NaN	NaN	NaN	NaN	NaN	NaN	NaN	NaN	NaN	NaN	NaN	NaN
YER091C	243.088	289.248	62.78	53.6687	346.081	3715.18	344.373	581.022	650.916	89.5697	209.846	579.222	459.754	130.335	484.638	97.9584	410.618	334.116	57.2921	251.978	214.04	256.458	208.198	193.194	207.341	296.901	308.491
YER091C-A	1.26883	0.413147	9.30792	6.53366	NaN	2.10111	7.1885	5.10806	4.30215	5.05604	1.29557	NaN	6.29768	4.76011	7.57114	0.727738	NaN	3.2837	1.43277	NaN	5.07398	2.14993	5.05752	NaN	1.87445	2.19783	NaN
YER092W	75.0155	90.9908	182.219	160.204	141.125	320.014	125.863	129.749	140.23	99.2634	48.6972	100.595	86.3016	106.233	121.539	146.171	131.311	152.353	179.653	225.309	317.067	402.788	538.365	368.057	457.961	340.768	172.733
YER093C	4.98666	5.36254	11.7124	6.50398	2.70945	9.09063	10.1297	9.70746	8.95455	10.8318	9.84854	13.9675	9.11866	8.61543	5.67703	6.43522	6.34606	5.43382	3.81571	6.23027	6.40222	4.11357	4.96916	6.17738	6.97908	3.63693	4.12822
YER093C-A	17.6901	8.64017	51.5758	66.5676	37.784	28.9182	70.3483	58.8908	25.9532	80.9489	55.5783	72.4182	41.6499	46.3708	25.036	24.9751	5.4087	12.3258	10.372	6.80055	13.6041	9.22289	12.882	9.85489	19.0977	40.0705	15.7713
YER094C	155.578	109.528	170.525	327.412	259.606	262.156	459.807	558.738	475.221	760.748	1193.75	1196.26	863.435	676.567	557.998	542.709	381.655	283.099	345.096	302.954	323.345	308.922	325.203	265.393	254.525	253.433	300.355
YER095W	63.2201	44.3726	85.8836	79.8785	112.692	289.768	287.034	436.204	388.025	451.455	642.896	652.227	442.01	456.927	382.824	360.987	316.119	239.358	217.338	297.223	264.237	252.727	206.961	175.338	180.218	245.378	120.181
YER096W	1.03716	1.84748	22.3777	28.5099	34.6622	64.3549	83.4735	115.315	111.55	204.734	134.932	122.112	83.2735	167.541	59.1572	126.601	22.7946	20.3679	259.482	13.7204	27.6665	98.9304	128.035	142.36	438.029	1379.74	197.583
YER097W	0.711315	0.555871	1.04362	12.0873	20.6623	26.3849	33.8513	23.1952	20.2592	30.1261	27.8902	17.7272	8.47325	13.8764	11.0355	8.81224	11.3091	15.4632	8.67476	4.2658	6.14413	11.5705	5.95408	6.1817	11.3489	20.6995	7.06636
YER098W	1.13999	1.01235	6.6902	7.20433	4.0729	5.49165	10.6854	11.9532	9.43482	7.71656	4.19045	2.7442	5.96681	6.88166	4.88531	3.49507	1.64768	3.37938	4.35334	1.55377	2.13846	2.9501	3.40796	3.78271	5.87907	14.5406	8.44219
YER099C	69.1477	94.7933	69.0946	78.4346	82.9845	153.19	79.5214	69.3191	83.0827	101.202	99.479	109.267	97.8806	72.8789	52.88	50.3074	24.7352	24.3755	50.6859	13.9742	13.4182	20.9467	17.0116	14.9214	33.9164	127.46	75.0496
YER100W	70.576	87.6991	265.27	219.112	157.667	153.83	146.101	170.55	137.617	117.546	83.6497	97.1112	130.587	194.368	157.365	390.485	248.8	291.399	533.504	557.103	1049.23	1125.07	1210.37	823.571	599.6	261.778	225.448
YER101C	12.9984	8.51218	92.6905	86.3777	44.0487	20.0816	48.2889	72.7929	80.3284	94.4978	94.5379	38.457	49.0177	84.861	39.8641	56.3516	19.0497	7.89307	38.9906	10.8872	8.189	5.16782	9.3347	8.8351	13.8387	59.6218	155.099
YER102W	3801.13	4369.2	110.953	189.526	1771.02	1216.65	393.061	386.009	1091.42	83.9549	226.609	628.308	559.672	120.668	384.944	72.4546	614.216	383.848	84.48	225.943	106.411	180.88	134.707	92.6625	271.635	736.4	775.939
YER103W	26.9826	27.5457	341.663	547.04	205.202	24.5838	9.3097	7.93617	24.5193	41.9413	98.7256	82.139	146.229	55.451	190.839	70.6193	191.777	147.519	59.9784	111.25	112.935	99.3356	117.41	103.46	63.6703	47.1422	23.6981
YER104W	18.2696	20.772	92.2776	80.9674	78.6831	39.1806	116.921	146.044	129.476	147.05	101.377	69.9759	60.9479	90.7305	69.698	81.1654	29.7608	36.0421	55.5489	30.3096	37.7271	20.5529	50.5873	32.5353	38.4935	59.9197	111.574
YER105C	21.6747	22.5343	27.5449	15.8038	30.2548	27.7381	26.9653	30.3456	36.9361	43.8501	61.3667	58.1356	109.142	70.8123	142.146	88.3616	164.258	171.597	67.9032	129.782	97.3752	75.3186	64.863	51.4876	35.9727	20.5636	23.453
YER106W	0.516466	0.100901	3.03096	1.9946	2.64747	2.39467	1.86533	9.04447	10.7696	66.5032	39.235	179.393	518.322	153.455	348.239	235.85	307.921	251.815	173.034	240.039	155.642	120.765	156.249	135.1	74.1614	26.8381	70.8035
YER107C	34.3763	42.7686	23.8378	34.0161	37.9905	36.3925	57.5006	71.0035	64.5852	86.3079	128.354	131.198	127.33	130.248	181.652	154.054	198.496	249.633	135.428	284.62	273.706	203.433	190.963	144.915	83.3771	32.4389	39.0773
YER107W-A	NaN	NaN	NaN	NaN	NaN	NaN	NaN	NaN	NaN	NaN	NaN	NaN	NaN	NaN	NaN	NaN	NaN	NaN	NaN	NaN	NaN	NaN	NaN	NaN	NaN	NaN	NaN
YER109C	5.991	8.73985	6.10382	7.15053	16.5162	9.43319	14.7019	21.6481	14.3984	13.9086	7.75076	10.9687	4.60835	10.1066	4.78101	4.74498	2.6435	2.97643	6.55426	2.67544	2.54888	0.67234	1.98824	3.63511	9.45979	28.5113	11.1931
YER110C	320.929	424.727	65.952	38.6272	172.342	365.533	59.6891	101.71	232.411	127.338	202.503	290.136	254.628	149.141	174.182	135.308	108.99	57.8037	76.7586	28.4323	23.2565	30.705	19.3175	21.9745	16.0624	42.1927	44.3772
YER111C	9.69282	14.4306	7.55524	9.61236	12.4664	16.8238	16.7802	25.502	18.0591	11.9365	4.03941	2.67367	5.67981	9.36727	4.53147	9.80767	8.64206	12.2183	19.4329	15.2266	26.6483	27.4853	26.6893	27.9051	27.4357	12.8767	10.5202
YER112W	103.549	125.869	108.691	131.16	155.032	107.514	154.032	192.517	154.946	170.584	120.861	94.6473	140.891	118.353	81.4569	107.705	64.1852	87.8913	128.583	123.549	119.033	97.3187	151.793	122.253	136.496	318.357	155.46
YER113C	16.2023	12.0648	0.324746	2.56448	10.2117	13.1951	14.1076	20.0493	17.3364	14.7421	12.0688	14.8249	5.71275	13.9504	9.37736	9.0643	5.63056	6.87394	3.74911	4.31407	2.44297	4.27554	1.58807	1.53887	1.37336	2.99054	5.27728
YER114C	23.5711	28.0765	35.7296	40.2909	35.704	56.6567	67.7711	97.0409	94.8808	132.109	101.306	85.9327	76.5522	106.305	54.6253	82.1498	39.7937	37.5812	49.0403	35.3844	34.1931	41.8751	38.5581	30.1781	47.7021	54.3693	86.6155
YER115C	6.84641	3.50314	1.19581	3.14773	21.5865	1.34967	2.94373	3.93746	5.80342	15.3111	0.499336	1.26953	50.1628	76.1369	72.9511	245.422	87.4689	63.2796	1421.4	46.435	76.6594	94.4626	297.261	764.278	1013.59	546.366	568.4
YER116C	14.3401	10.7839	49.2587	48.7886	47.6448	39.9543	44.4903	52.9195	39.6502	58.1142	41.138	25.7045	37.8472	48.2473	39.3883	56.79	54.7361	53.0168	54.5546	75.078	60.8951	67.6877	50.3606	70.2242	47.4133	43.7647	234.038
YER117W	4959.43	4553.2	119.933	255.283	1773.37	1330.55	449.56	486.643	1313.43	96.611	316.668	821.31	721.491	176.207	467.775	97.0214	573.17	369.065	121.796	317.161	135.131	195.043	189.897	120.786	397.281	865.415	1000.61
YER118C	23.8986	26.5851	4.99121	2.95613	16.3488	41.969	32.6144	58.0348	32.0089	20.915	18.2366	25.8321	15.1966	17.7081	12.6871	12.1461	7.43697	9.24432	11.2363	7.01306	4.48937	9.51111	5.085	2.95647	11.6847	73.3644	25.3467
YER119C	10.3949	5.3792	32.4706	42.2651	24.4169	36.4754	77.1563	54.7211	47.1512	57.8541	38.0074	22.8006	23.8723	40.0103	28.9075	22.1887	12.7448	16.2357	19.0089	18.2888	20.0699	17.5394	13.5449	13.9329	28.1126	26.4424	31.1612
YER119C-A	NaN	0.246556	9.25788	2.92434	NaN	1.67185	1.87684	4.57254	NaN	1.29313	1.54633	NaN	1.25276	0.473451	NaN	0.434295	2.00645	NaN	0.42752	NaN	NaN	NaN	1.5091	1.09675	NaN	3.93482	5.01484
YER120W	418.756	399.071	221.161	260.986	314.325	287.695	377.25	473.267	442.779	487.809	521.625	764.079	514.851	679.575	531.679	572.816	632.664	557.398	489.013	578.407	827.883	977.297	979.94	1105.19	1076.27	829.127	427.673
YER121W	1.08862	0.265851	415.268	860.824	383.653	48.2221	221.453	144.625	87.8948	215.657	134.222	36.0325	21.6129	91.8908	33.2911	46.8284	17.3079	2.11299	41.949	16.3213	18.284	22.1349	23.5944	16.5562	9.64934	22.628	224.403
YER122C	120.376	133.432	96.207	94.2024	121.518	171.954	103.375	159.922	162.885	118.584	99.3659	127.796	150.626	127.161	139.121	119.479	180.808	182.491	84.8843	197.099	134.532	95.0061	92.4276	68.8246	65.9852	211.694	79.3034
YER123W	27.244	24.866	36.7353	25.5559	27.7793	39.4393	43.5967	56.3945	48.8151	65.972	32.0146	110.5	219.349	126.766	336.262	187.441	442.587	462.791	160.683	457.7	370.181	324.251	321.86	298.693	185.229	92.3171	77.5819
YER124C	40.8944	42.5038	55.5989	141.299	123.449	28.3516	76.2823	36.5485	32.03	19.6478	4.00861	4.2465	4.33011	4.50026	6.18178	3.47134	2.16725	NaN	1.29299	1.63497	3.00903	3.6032	1.14102	3.08008	12.8076	7.65027	5.95839
YER125W	65.2618	73.5259	57.5406	58.6456	84.84	86.763	93.1732	127.282	101.403	150.451	139.311	122.777	119.48	148.22	113.321	120.736	95.2199	79.1979	76.5081	68.3581	56.1821	43.8002	41.6995	34.9381	27.0569	70.6777	82.9119
YER126C	278.694	292.31	47.3212	120.411	228.612	564.891	31.7241	63.841	116.043	28.9688	34.7629	111.641	77.0785	29.1299	40.2735	19.9378	28.0138	35.2434	31.767	20.5963	13.1846	34.6123	27.8549	12.9769	52.413	234.647	112.738
YER127W	106.133	111.702	22.4465	23.972	46.682	91.2047	13.2802	36.955	72.4756	28.5164	33.2072	49.0222	47.2971	19.6787	20.3448	17.4494	11.1196	9.50255	18.9542	11.7965	7.34168	19.1092	18.556	15.1953	23.2474	71.325	25.1862
YER128W	23.1666	16.0358	33.764	35.5508	33.4243	43.1895	56.3892	69.9479	48.3781	62.3578	38.067	25.0918	48.735	42.5921	35.7031	37.2217	32.3197	25.0141	13.2531	29.9024	18.4056	10.9183	22.0151	14.6664	13.5989	43.8488	25.91
YER129W	4.87403	5.26934	3.81655	3.80701	4.09397	8.70592	8.75529	15.3778	14.0657	13.7482	7.29738	6.18436	13.0472	13.9194	12.4176	15.7836	12.1897	15.0941	14.1459	20.7318	20.6954	13.5015	16.6172	9.28067	10.8006	8.11061	6.80052
YER130C	11.9129	11.4993	26.8896	28.5848	33.4243	31.2832	14.4519	20.4323	22.2278	13.3624	13.8503	9.88173	18.893	7.00793	15.3526	6.06448	9.80632	9.85109	2.50735	5.81263	5.58138	7.52476	4.63606	1.8378	4.68612	12.088	14.0054
YER131W	2203.21	2535.74	33.1638	73.1958	894.287	902.792	74.1498	145.387	467.38	22.8028	33.9107	232.591	156.769	48.0423	152.978	29.0771	177.053	79.6805	34.5301	82.9246	55.2535	72.3399	61.7666	45.4568	111.684	143.868	224.747
YER132C	2.26615	2.09165	3.14156	2.41194	2.74407	5.34821	4.89035	6.68067	5.94428	4.78879	2.89695	5.83664	5.31389	5.15452	7.34668	7.67568	6.18971	9.0049	10.2761	13.51	12.7156	13.8777	11.7077	10.2347	9.56888	4.07989	6.20421
[truncated: 4,792 more rows]
